# Supplementary material for: Mutational signatures are markers of drug sensitivity of cancer cells
Source: Nat Commun. 2022 May 25;13:2926. doi: 10.1038/s41467-022-30582-3 (PMC9132939; doi:10.1038/s41467-022-30582-3)
Supplement: Supplementary file 2 — Supplementary Tables [file 41467_2022_30582_MOESM2_ESM.xlsx]

## Sheet: TOC
Data	Description
S1	Results of the benchmarking of the methods for mutational signature extraction
S2	Cell line mutational signatures extracted in this work
S3	Normalized exposures to cell line mutational signatures
S4	Binarized exposures to cell line mutational signatures
S5	Statistically significant associations in the GDSC/PRISM 'two-way' replication test
S6	Statistically significant associations in the GDSC/PSCORE 'two-way' replication test
S7	Statistically significant associations in the GDSC/GDSC (same target) 'two-way' replication test
S8	The 'golden set' associations (across multiple cancer types and/or across multiple drugs that target the same pathway, and/or across different 'two-way' replication tests)
S9	COREAD statistically significant associations in 'two-way' replication tests
S10	The silver set' associations (across multiple cancer types and/or across multiple drugs that target the same pathway, and/or across different 'two-way' replication tests)
S11	The top 10 replicated associations from the 'golden set'
S12	Manually curated list of drugs and their putative targets and target pathways
S13	96 trinucleotide + 4 indel types mutation spectra of cell lines

## Sheet: S1
			aRRMSE				nPredictive					# of PCAWG signatures found			Exposure-cosine
Method	aRRMSE	nPredictive	BRCA	COREAD	LUAD	SKCM	BRCA	COREAD	LUAD	SKCM	PCAWG_nonArtef_(0.85,1]	PCAWG_(0.75,0.85]	PCAWG_(0.85,0.95]	PCAWG_(0.95,1]	Average	SBS10a	SBS10b	SBS4	SBS7a	SBS7b
Basic	1.0426	2107	1.06383	1.03502	1.05064	1.04734	33	95	39	64	31	10	16	23	0.355	0.329	0.425	0.72	0.947	0.972
Basic_norm	1.03762	2371	1.06816	1.03493	1.04954	1.04178	59	97	29	78	31	10	16	23	0.512	0.607	0.673	0.567	0.913	0.953
Basic_ElasticNfit	1.04639	2153	1.06274	1.03529	1.06034	1.05315	54	100	43	76	31	10	16	23	0.435	0.26	0.351	0.65	0.969	0.984
Basic_ElasticNfit_norm	1.04144	2262	1.06307	1.04096	1.04983	1.05166	50	93	55	69	31	10	16	23	0.561	0.582	0.73	0.532	0.873	0.903
Basic_LASSOfit	1.04764	2101	1.06328	1.04543	1.06989	1.08546	55	83	28	38	31	10	16	23	0.389	0.267	0.293	0.69	0.979	0.995
Basic_PCAWGfit	1.06488	1841	1.08474	1.0923	1.10163	1.08922	36	29	14	27	31	10	16	23	0.344	0.288	0.35	0.8	0.957	0.994
Basic_PCAWGfit_norm	1.06529	1803	1.07023	1.08521	1.10884	1.09442	57	40	11	41	31	10	16	23	0.463	0.9	0.736	0.784	0.935	0.973
Basic_RIDGEfit	1.04579	2014	1.06225	1.03969	1.05454	1.06334	37	89	39	39	31	10	16	23	0.439	0.284	0.349	0.596	0.884	0.966
Basic_RIDGEfit_norm	1.04124	2243	1.05801	1.03648	1.03947	1.04902	39	94	66	58	31	10	16	23	0.555	0.558	0.715	0.493	0.751	0.892
Basic_TCGAsomatic+CCLs	1.04143	2176	1.05328	1.03723	1.02733	1.05927	46	76	93	53	32	9	18	24	0.327	0.271	0.354	0.75	0.924	0.978
Basic_TCGAsomatic+CCLs_norm	1.03788	2273	1.04846	1.04107	1.04068	1.04327	61	77	57	82	32	9	18	24	0.5	0.683	0.645	0.63	0.798	0.898
Basic_withIndels_n4	1.03412	2477	1.07334	1.0035	1.0428	1.03619	39	164	62	96	33	14	20	23	0.345	0.302	0.359	0.72	0.902	0.973
Basic_withIndels_n4_norm	1.03554	2347	1.06304	1.00753	1.03676	1.02746	44	166	74	111	33	14	20	23	0.508	0.58	0.675	0.704	0.876	0.966
Basic_withIndels_n4_tissueAware	1.03727	2241	1.05627	1.03342	1.0364	1.05243	65	85	79	54	31	10	16	23	0.445	0.445	0.837	0.794	0.956	0.988
Basic_withIndels_n4_tissueAware_norm	1.03443	2359	1.05181	1.02814	1.03434	1.04992	63	101	90	72	31	10	16	23	0.548	0.493	0.699	0.729	0.953	0.973
Basic_withIndels_n8	1.04021	2051	1.04462	1.03967	1.042	1.04872	62	69	55	64	35	13	21	27	0.347	0.307	0.428	0.7	0.947	0.973
Basic_withIndels_n8_norm	1.04024	2153	1.04525	1.04996	1.03986	1.04636	55	56	65	69	35	13	21	27	0.493	0.635	0.724	0.578	0.923	0.948
Basic_withIndels_n14	1.03561	2405	1.04566	1.01594	1.04667	1.04298	81	132	44	76	32	15	23	22	0.345	0.303	0.403	0.72	0.956	0.97
Basic_withIndels_n14_norm	1.03575	2375	1.04239	1.02697	1.05276	1.04806	86	95	34	73	32	15	23	22	0.479	0.628	0.735	0.613	0.907	0.939
Basic_withIndels_n32	1.03905	2164	1.06066	1.02106	1.05069	1.0407	45	119	38	90	31	16	20	23	0.348	0.362	0.388	0.71	0.951	0.98
Basic_withIndels_n32_norm	1.03668	2317	1.05508	1.03163	1.05474	1.04381	53	101	40	79	31	16	20	23	0.504	0.624	0.69	0.584	0.884	0.93
Basic_ClusterMedoids	1.04071	2122	1.06165	1.0309	1.04164	1.05144	60	109	68	60	28	10	14	20	0.366	0.382	0.448	0.709	0.941	0.971
Basic_ClusterMedoids_norm	1.03928	2155	1.06351	1.03782	1.03995	1.05316	41	78	62	59	28	10	14	20	0.517	0.542	0.722	0.534	0.888	0.867
Basic_RTOL-filtering	1.03628	2354	1.04508	1.02697	1.04077	1.05106	71	102	67	77	28	10	17	17	0.368	0.303	0.379	0.726	0.951	0.975
HierarchicalExt	1.0394	2232	1.05871	1.01764	1.03455	1.05859	42	128	74	65	37	11	19	31	0.376	0.383	0.394	0.6	0.933	0.979
HierarchicalExt_norm	1.03642	2376	1.06343	1.01958	1.02899	1.04613	56	127	85	85	37	11	19	31	0.485	0.815	0.631	0.553	0.926	0.966
HierarchicalExt_downWeighting	1.03793	2239	1.05463	1.0306	1.03461	1.04954	46	112	66	52	33	9	20	24	0.295	0.266	0.242	0.36	0.659	0.814
HierarchicalExt_0.97	1.03884	2223	1.03478	1.04159	1.03654	1.05924	89	78	58	56	35	9	17	31	0.353	0.383	0.377	0.812	0.933	0.975
HierarchicalExt_0.97_norm	1.03785	2250	1.04553	1.03315	1.04166	1.04579	83	100	43	69	35	9	17	31	0.471	0.85	0.587	0.632	0.924	0.949
HierarchicalExt_0.97_RidgeFit	1.03884	2223	1.03478	1.04159	1.03654	1.05924	89	78	58	56	35	9	17	31	0.362	0.269	0.343	0.612	0.903	0.984
HierarchicalExt_0.97_RidgeFit_norm	1.04058	2225	1.04924	1.03649	1.03959	1.05503	67	87	66	55	35	9	17	31	0.499	0.563	0.711	0.542	0.816	0.923
HierarchicalExt_0.97_withIndels_n4	1.04235	2137	1.06406	1.01966	1.03439	1.03668	46	131	85	96	37	11	21	29	0.358	0.302	0.359	0.74	0.737	0.973
HierarchicalExt_0.97_withIndels_n4_norm	1.03999	2268	1.06136	1.02979	1.0368	1.02738	53	116	79	115	37	11	21	29	0.458	0.857	0.651	0.604	0.641	0.972
HierarchicalExt_0.97_withIndels_n4_tissueAware_0.8_norm	1.03972	2195	1.0672	1.04641	1.02833	1.05501	47	72	99	74	37	11	21	29	0.528	0.682	0.634	0.775	0.957	0.976
HierarchicalExt_0.97_withIndels_n4_tissueAware_0.85_norm	1.04112	2106	1.04968	1.04666	1.02868	1.04684	59	67	93	73	37	11	21	29	0.499	0.662	0.461	0.754	0.959	0.974
HierarchicalExt_0.97_withIndels_n4_tissueAware_0.9_norm	1.04114	2069	1.0518	1.0492	1.0231	1.05322	50	72	108	65	37	11	21	29	0.455	0.897	0.544	0.711	0.664	0.974
HierarchicalExt_0.97_withIndels_n4_tissueAware_0.99_norm	1.04449	1997	1.06596	1.03259	1.0286	1.05181	40	101	85	63	37	11	21	29	0.484	0.815	0.517	0.747	0.956	0.973
HierarchicalExt_0.99_withIndels_n4	1.04102	2147	1.06176	1.04149	1.03229	1.03796	39	73	92	98	37	11	21	28	0.346	0.474	0.461	0.758	0.87	0.973
HierarchicalExt_0.99_withIndels_n4_norm	1.03721	2294	1.04872	1.04671	1.02917	1.03993	62	74	96	99	37	11	21	28	0.448	0.76	0.606	0.617	0.857	0.98
HierarchicalExt_LASSOfit	1.06642	1738	1.07166	1.06574	1.06499	1.07735	50	56	43	49	37	11	19	31	0.272	0.262	0.274	0.76	0.946	0.996
HierarchicalExt_PCAWGfit	1.06525	1769	1.07031	1.10298	1.10388	1.10423	56	23	9	29	37	11	19	31	0.361	0.265	0.315	0.86	0.973	0.995
HierarchicalExt_RidgeFit	1.04282	2277	1.0584	1.04734	1.0432	1.06335	61	75	61	46	37	11	19	31	0.362	0.263	0.375	0.57	0.929	0.984
HierarchicalExt_RidgeFit_norm	1.04062	2297	1.04971	1.04429	1.04106	1.06216	60	76	64	54	37	11	19	31	0.508	0.555	0.733	0.52	0.822	0.932
HierarchicalExt_withIndels_n14	1.04435	2093	1.03568	1.03389	1.04863	1.06264	101	97	57	58	36	13	21	28	0.364	0.373	0.403	0.8	0.642	0.97
HierarchicalExt_withIndels_n14_norm	1.04292	2144	1.02934	1.02924	1.04781	1.06535	123	106	54	53	36	13	21	28	0.467	0.84	0.664	0.679	0.626	0.962
HierarchicalExt_withIndels_n32	1.04144	2136	1.05791	1.03128	1.04193	1.06827	49	103	63	48	37	12	21	29	0.371	0.362	0.388	0.73	0.951	0.98
HierarchicalExt_withIndels_n32_norm	1.0375	2261	1.05123	1.03025	1.03994	1.07527	68	111	71	44	37	12	21	29	0.491	0.791	0.631	0.67	0.95	0.979
HierarchicalExt_withIndels_n4	1.04224	2153	1.07739	1.02081	1.05522	1.03475	38	123	53	99	39	12	23	28	0.359	0.302	0.359	0.9	0.708	0.973
HierarchicalExt_withIndels_n4_norm	1.0413	2141	1.07418	1.03154	1.05628	1.03638	41	106	42	85	39	12	23	28	0.461	0.736	0.6	0.682	0.65	0.957
HierarchicalExt_withIndels_n4_tissueAware_0.5	1.04586	1991	1.05024	1.02205	1.04703	1.06452	71	120	53	53	39	17	18	28	0.593	0.741	0.905	0.974	0.967	0.99
HierarchicalExt_withIndels_n4_tissueAware_0.5_norm	1.04647	2043	1.08284	1.01823	1.06206	1.05817	33	128	39	68	39	17	18	28	0.571	0.654	0.52	0.949	0.945	0.978
HierarchicalExt_withIndels_n4_tissueAware_0.7	1.04529	2080	1.05737	1.04283	1.05301	1.06629	56	82	50	48	39	15	20	28	0.576	0.638	0.905	0.91	0.956	0.988
HierarchicalExt_withIndels_n4_tissueAware_0.7_norm	1.04324	2144	1.06791	1.02776	1.06326	1.06574	47	106	35	54	39	15	20	28	0.563	0.511	0.531	0.857	0.952	0.982
HierarchicalExt_withIndels_n4_tissueAware_0.9	1.04183	2046	1.04278	1.03977	1.06253	1.04715	67	67	38	75	39	14	21	28	0.452	0.445	0.543	0.91	0.949	0.979
HierarchicalExt_withIndels_n4_tissueAware_0.9_norm	1.04384	2007	1.05873	1.03056	1.06932	1.05682	53	105	22	53	39	14	21	28	0.528	0.855	0.619	0.797	0.952	0.982
HierarchicalExt_withIndels_n4_tissueAware_0.99	1.04634	1999	1.08058	1.02344	1.05661	1.03409	35	115	45	103	39	12	23	28	0.376	0.381	0.394	0.901	0.708	0.973
HierarchicalExt_withIndels_n4_tissueAware_0.99_norm	1.04451	2019	1.06743	1.02977	1.05462	1.04453	42	92	40	82	39	12	23	28	0.473	0.807	0.628	0.705	0.642	0.963
HierarchicalExt_withIndels_n5	1.04462	2033	1.04016	1.0352	1.06136	1.05339	82	102	37	71	40	9	22	32	0.367	0.297	0.382	0.788	0.624	0.98
HierarchicalExt_withIndels_n5_norm	1.04122	2153	1.04531	1.0321	1.04911	1.05617	70	100	63	67	40	9	22	32	0.488	0.619	0.61	0.667	0.601	0.942
HierarchicalExt_withIndels_n8	1.04831	1872	1.05213	1.04387	1.05841	1.06556	49	77	35	45	39	11	22	31	0.362	0.307	0.428	0.84	0.664	0.973
HierarchicalExt_withIndels_n8_norm	1.04732	1907	1.05462	1.04337	1.05364	1.06927	60	80	40	42	39	11	22	31	0.477	0.692	0.614	0.646	0.629	0.967
fitToPCAWGsigs	1.06836	1715	1.0977	1.10055	1.0776	1.10732	36	19	36	19	NA	NA	NA	NA	0.142	0.959	0.194	0.12	0	NA
Signatures from Jarvis et al. (2018) JNCI Cancer Spectrum	1.06429	1811	1.09018	1.05522	1.04166	1.07588	22	67	75	33	NA	NA	NA	NA	NA	NA	NA	NA	NA	NA
Signatures from Petljak et al. (2019) Cell	1.06964	1681	1.10922	1.08095	1.06838	1.06262	17	46	29	63	NA	NA	NA	NA	0.446	0.293	0.296	0.962	0.99	0.994
		nModels = 8585
Notes:
Drug response prediction was performed by using Random Forest (see Methods), by building a separate model for each drug-tissue combination (8585 models in total), performance was evaluated by 5x10-fold crossvalidation.
For each method, a set of cell line signatures was chosen that best recapitulates known PCAWG signatures (with cosine similarity >= 0.85 cutoff).
As predictors for drug response, exposures of cell lines to signatures were used. We used output scores of NMF exposure matrices, while in some cases different regression fitting methods were used to attribute signature exposures to cell lines (see below).
Legend:
nPredictive	The number of predictive models, defined as having RRMSE < 1, i.e., performance better than the default model that predicts average training set ln IC50
aRRMSE	Average relative root-mean-square-error (RRMSE). A separate model is build for each drug-tissue pair (8585 models in total), average RRMSE is first calculated for each tissue, aRRMSE is an average of per tissue averages.
PCAWG_nonArtef_[0.85,1]	The number PCAWG non-artefact signatures found with cosine similarity >= 0.85
PCAWG_[0.75,0.85)	The number PCAWG signatures found with 0.75 <= cosine similarity < 0.85
PCAWG_[0.85,0.95)	The number PCAWG signatures found with 0.85 <= cosine similarity < 0.85
PCAWG_[0.95,1]	The number PCAWG signatures found with 0.85 <= cosine similarity <= 1
Exposure-cosine	Similarity of the cell line signature exposure profiles across cancer types to the exposure profiles of PCAWG signatures, measured as a cosine similarity between an average exposure per-cancer-type profile of a cell line signature and its matching PCAWG signature
norm	Denotes relative signature exposures (absence of '_norm' label means that absolute exposures were used), i.e., exposures were normalized post-extraction (after the final set of signatures was chosen) by dividing exposures of each cell line by the sum exposures of that cell line.
Basic	The basic NMF signature extraction methodology, where 300 runs of NMF are performed with bootstrap replicates of the original matrix, for each replicate the number of signatures is varied from 2 to 40
ElasticNfit	Denotes attribution of exposures to cell lines by using Elastic Net regression.
LASSOfit	Denotes attribution of exposures to cell lines by using Lasso regression.
RIDGEfit	Denotes attribution of exposures to cel lines by using Ridge regression.
PCAWGfit	Denotes attribution of exposures to cell lines by using sigproSS tool of SigProfilerExtractor framework [Islam et al. 2020 bioRxiv]
TCGAsomatic+CCLs	Joint inference of signatures with TCGA exomes and cell lines
withIndels_n{4,5,8,14,32}	Denotes that indel features were used jointly with 96 trinucleotide spectra to infer signatures. The number after n denotes the number of indel features.
ClusterMedoids	Denotes that NMF solutions were clustered by k-means and cluster medoids were used to select the signatures.
RTOL-filtering	Denotes relative tolerance filtering, proposed by Degasperi et al. (2020) Nature Cancer, where NMF runs that diverge for more than 0.1% from the best NMF run are removed.
HierarchicalExt_{0.97, 0.99}	Hierarchical extraction of signatures, where NMF is repeated iteratively while removing the well-reconstructed samples (cosine similarity above threshold, default = 0.95), the number in the suffix denotes that cosine similarity threshold other than default was used.
HierarchicalExt_downWeighting	Denotes that in hierarchical extraction the well-reconstructed samples were downweighted instead of removed, by multiplying their mutation spectrum with 0.05.
tissueAware_{0.5,0.8,0.85,0.7,0.9,0.99}	Denotes that a criterion for selecting the best matching PCAWG signatures is based on a combination of signatures' trinucleotide spectrum cosine similarity and signatures' average per-tissue exposure profile cosine similarit (for cancer types available in both cell line and PCAWG data). The spectrum-cosine and exposure-cosine similarities are combined in a single metric with weight 'w' (w×spectru…
fitToPCAWGsigs	Denotes that cell line signatures were not de-novo discovered, but obtained by fitting their mutation spectrum to 60 known PCAWG signatures using sigproSS tool of SigProfilerExtractor framework [Islam et al. 2020 bioRxiv]
HierarchicalExt_0.97_withIndels_n4_tissueAware_0.9_norm	The set of cell line signatures used in the manuscript.

## Sheet: S2
	TTT>G	TTT>C	TTT>A	GTT>G	GTT>C	GTT>A	CTT>G	CTT>C	CTT>A	ATT>G	ATT>C	ATT>A	ACA>A	ACA>G	ACA>T	ACC>A	ACC>G	ACC>T	ACG>A	ACG>G	ACG>T	ACT>A	ACT>G	ACT>T	TTG>G	TTG>C	TTG>A	GTG>G	GTG>C	GTG>A	CTG>G	CTG>C	CTG>A	ATG>G	ATG>C	ATG>A	CCA>A	CCA>G	CCA>T	CCC>A	CCC>G	CCC>T	CCG>A	CCG>G	CCG>T	CCT>A	CCT>G	CCT>T	TTC>G
SBS1	0	0	0	0	6.1911	0	0	6.61377	0	0	0	0	0	0	0	0	0	6.32476	0	0	423.002	0	0	0	0	0	0	0	0	0	0	0.00444	0	0	15.1631	0	0.75764	0	0	12.4998	0	0	1.6124	0	213.798	12.127	0	0	0
SBS2	0	1.35034	1.21664	0	1.65356	0	0	3.64615	0	0	0	1.57749	0.46645	0	0	0	0	0	0	0.11273	0	0	0	0	0	0	0	0	0	0	0	0	0	0	0.00015	0	0.00128	0	0.0382	0	0	0	0	0	0.12256	0.01864	0	0	0
SBS3L	0	167.125	31.9196	43.1773	130.694	30.6854	41.7138	155.549	46.7897	13.1982	157.771	33.0037	115.915	55.0897	131.236	71.3318	44.8161	76.7694	55.5818	29.8931	71.8069	75.7583	41.1675	139.782	56.6936	104.189	41.3211	84.4702	55.1575	65.8269	73.975	149.855	120.901	38.3499	176.537	49.0236	193.279	57.7986	139.235	163.916	48.0903	47.7756	115.001	68.924	64.422	156.199	49.8394	171.177	26.0077
SBS4/45L	0	0.53188	16.2974	0	1.52721	10.2905	1.2679	1.49947	30.9304	0	5.10585	9.2744	94.1153	20.1098	19.6919	76.8982	13.3177	15.1796	50.2748	10.1768	0.00919	47.8645	7.59331	10.7043	4.47509	2.83908	16.9727	4.60151	8.10456	35.7128	12.075	21.9436	68.427	5.59706	17.5091	25.3059	230.136	32.3832	43.1216	218.856	22.3016	25.1419	87.587	19.6342	8.382	181.754	26.7261	45.805	0.17947
SBS5L	57.9037	312.045	41.5208	44.2145	304.984	14.4658	39.1215	285.184	31.3181	35.7754	348.536	14.2244	41.2479	45.5988	251.511	14.9088	46.9166	157.094	23.6317	35.0807	184.974	16.21	33.8061	216.85	87.1035	174.778	49.0935	68.8273	222.372	88.7831	119.659	319.282	172.513	47.6207	307.077	54.0867	67.6386	71.0277	221.492	36.7467	46.4184	175.147	130.247	115.789	203.585	0	27.857	340.433	58.7004
SBS6	1.41789	0	13.9153	23.3951	0	0	9.14945	0	0	0	0	0	10.6218	4.54345	139.014	0	3.79633	29.6015	0	3.68336	273.552	0	13.2262	52.1753	1.06887	0	0	23.2272	0	0	3.56524	0	0	3.01535	0	0	2.59446	4.78349	25.4579	0	0.00501	0	8.95804	0.00014	237.617	0	1.22183	9.38709	1.84511
SBS7a	0	2.71143	10.6275	11.2088	24.7055	0	0	24.4351	0	0	0.85201	18.8862	1.65467	0.24365	0	0	9.9147	125.742	0	6.21367	0	0	2.91594	0	6.00577	0	0.12842	3.38044	0	9.09921	5.58848	0	0	4.26439	4.03708	7.78724	11.4652	0.74206	169.467	0	0	61.4182	4.76039	9.31344	63.9777	6.05717	6.78576	75.1735	0
SBS7b	0	16.2333	60.0236	2.82009	0	0	0	22.7964	19.4939	0	0	14.5052	0	0	0	0.50719	0	0	0	3.89275	0	3.11184	0	0	0.74798	7.1113	4.89278	0	0	0	0	0	1.60594	0	0	0	0	0	373.286	3.30667	5.52469	778.494	2.04879	8.56199	65.4953	0	0	533.167	9.66844
SBS7dL	0.01054	0	0.11333	0	39.0865	0	0	0	0	0	4.57087	1.66453	0	2.88076	0	0	0	0	0	2.76125	0	0	0.00014	0	0	0	0	0	0	0	0	0	0	0	0	0	1.31196	0	0	0.02758	0	0	0	0	0	0	0.00027	0	1.05068
SBS8L/4L	7.16093	7.61172	23.4623	2.83707	6.98983	18.5881	12.2886	10.4514	50.2123	3.31345	9.77871	13.9256	102.747	25.3432	26.4917	76.92	18.3326	19.3378	43.2069	11.4731	1.39075	70.5079	14.1939	16.7804	7.17941	6.67272	26.6602	12.4016	12.4923	44.9166	20.1124	18.3637	90.2333	8.9632	16.5806	35.0562	60.8884	32.2619	52.1568	114.83	18.3846	29.2609	57.4654	15.7322	0	68.5052	34.3145	54.6386	3.56707
SBS10a/56L	82.1859	0.03289	9.26183	0.05561	0.00925	1.16423	4.47542	0	0.00491	19.0313	6e-05	0	2.33554	0	0	12.1792	0.39368	15.7173	1.14461	0	1.01811	34.145	0.00217	12.3928	1.96473	7.0583	0.58749	0.02304	0.00068	0.00085	2.17085	1.46353	0.71386	0.0941	0.00089	4e-05	0	0.75359	1e-05	0	0.07573	2.33619	0.044	0.00082	0.28449	1.58157	1.26586	6.87253	1.8709
SBS10b	78.4694	34.497	0	26.1721	56.1313	0	0	18.8331	0	0	0	0	0	0	0	0	0	24.8804	0	0	0.76405	0.57947	0	0	0.20514	0	0	1.59205	2.81564	0	0	0	0	0	0	0	0	0	0	0	0	0	0	0	0	18.0526	0	3.866	16.3774
SBS11	0	4.12578	0.19552	0	4.3003	2.97037	0	3.50191	1.44569	0	1.37149	0	0	0	36.0347	0.34425	0.96209	186.65	0.47961	0	0.3282	0	0	151.451	0	0.26383	0	0.00014	8.61722	0	0	6.91868	2.78609	0	2.64138	1.19949	0	0.01915	3.86084	1.32704	0	182.605	0.00461	1.09048	15.5043	0	0	118.329	0
SBS12/26L	0.0459	130.177	7.13171	0	115.896	10.5986	0	113.432	2.4974	0.60627	74.7403	42.3926	1.71834	0.64863	11.5506	9.8211	0.94331	7.50804	0	0	0	7.29458	4.08632	0	1.54862	131.899	1.77906	0	144.426	16.3962	2.70649	115.164	9.5534	0	102.809	11.4244	24.5639	0	0	0.0003	0	23.7786	34.3439	0	36.9658	40.6524	0	0	2.41095
SBS13	0.00024	0	0	0	0	0	0	0	0	0	2.17132	0	0	3.60901	5.4273	0	2e-05	0	0.00066	1.05886	0	0.00021	3.94305	0.10595	0.88058	0.00265	2.29933	0.00073	0	0	0.03435	1.45218	0	0	3e-05	3.72041	0.00434	3.52608	0.12827	0	0.86974	0	1.012	0.9346	0	0.01409	4.4366	2.04122	1.78545
SBS14	0	11.0603	0.00975	21.6263	7.23056	10.4789	23.1722	0	18.393	26.208	14.6614	56.5163	3.70387	0.38972	0	27.5679	1.45724	36.2642	1.15276	0	0.40982	124.494	0	0	0	14.0641	3.16224	3.94818	17.8363	0	16.9416	17.5357	0	8.49846	13.6285	4.53998	0	0	34.9831	0	0	0	0	0	0	444.662	3.20892	0	0
SBS15	0	0	0	0	0	2.87316	4.45522	0	0	0	1e-05	0	0	0	0	0	2.75416	52.4187	0.25455	0	83.5736	0	5.05089	0	0	0.57002	0	0	0	0	3e-05	0	0	0	16.5153	0	0	0	0	0	0	0	0	0	0	30.4625	0	0	0
SBS16L	3.77004	0	2.42645	0.03788	0	0	0	3.62216	0	0	13.572	0	0.38824	3.34858	0	0	0	0	0	0	0	0	0.55472	0	0	0	0	0	2.10425	1.79758	1.93955	0	0	0	5.94259	0	2e-05	0	2.18585	0	0	0.50029	0	0.54362	0	0.01534	4.23677	0	0
SBS17aL	0	0	3.92044	1e-05	0	0.83104	0	61.9385	11.4529	3.5202	0	0.3504	0	2.24884	0	1.86037	0	0	0	0	0	0.00451	0	0	0.81121	0	0	0	0	0.35272	0	0	0	3.30269	0	0	0	0.00162	0	1e-05	0	0	0	0	0	0	0	0	0
SBS17b	20.0072	0	2.51824	16.2626	0	0.00013	77.8555	0.00264	2.82026	16.1719	2.06187	0	0	0	0	0.73579	0	0	2.23107	0	0	0	0	0	0	3.50331	0	0	0.00059	0	0	11.3426	2.65867	1.62695	0	0.92089	0.02673	0	0	0.15756	0	0	0	0	2.33215	1e-05	0	0.02632	3e-05
SBS18/36L	0.00389	0	2.12072	0	0	6.43737	0	3.23931	7.86185	0	0.49026	2.31535	42.8498	6.83573	8.0023	21.6844	3.41968	3.37796	3.20588	4.1312	0.02848	22.3213	7.97062	5.54159	4.61456	4.91769	1.94252	0.42237	0	3.26602	1.44537	0	4.56382	0	0.00102	7.42827	36.1451	9.29479	7.16752	0	6.81579	12.748	13.5046	0.31051	0	25.0791	5.47253	0.12589	0.93507
SBS19L	1.88902	2.13098	0.23931	1.55333	8.139	0	0.15566	2.66105	1.53305	0.34766	2.98944	0	0	0.00011	0	0.08982	3.43539	2.90337	0	0.32431	0	0.13878	1.0898	4.99408	3.20926	4.46704	3.50166	0.00525	12.4075	0	5.00498	4.5314	0	3.80296	0.69432	0.00197	0.02991	0.17923	21.3703	0	0.14447	34.7597	0.50684	2.8161	9.45317	0.00058	0.26376	98.4109	5.94407
SBS20	0	5.21142	3.50943	0	0.03326	0	5.46666	8.37955	0	0	0.01383	0	0	0	17.3812	0	0	0	0	0	0	0	0	25.746	0	0	0	5.28759	0	0	1.92198	0	0	0	37.1617	0	35.4318	0	0	110.389	0	0	25.7102	0	0	291.402	0	2e-05	0
SBS21	0	47.4447	3.76312	0	174.067	5.97711	0	55.383	0	0.10234	5.38671	5.30433	0	0	0	11.7487	0	0	0	0	0	0	8e-05	7.18127	0	58.4524	6.68567	0	171.926	12.1212	0	0.21417	20.8343	0	0.17495	10.3769	3e-05	0	0	0	0	26.8352	0	0	0.86504	7.86181	0.03876	0	0
SBS22L	0	0.00503	20.241	0	1.39969	22.8734	5.06514	0	39.1574	0	0.45461	13.501	1.74054	0	0	0	0.7032	0	2.24448	1.90175	0	2.58674	0.48409	0.45167	9.42406	0	25.8441	0	1.42239	33.8585	10.3388	7.7031	87.893	14.82	6.64461	25.5072	0.31329	0.82537	0.09012	0.34839	0	0.01095	7.10455	0.05482	0	0.95568	3.12483	0.24407	1.80037
SBS23/11L	0	7.9178	3.0762	0	8.68324	0	0	0	0	0	4.40823	0.95432	0	0	33.8414	2.65605	2.0161	175.681	0.91521	0	0.29295	0	0	144.262	0.01151	2.64595	2.10568	0	11.2928	0	0	12.8482	0.00035	0	0	2.84049	0	1.89128	54.5439	3.87252	0	328.989	0	0.46723	12.6909	2.69018	0	187.755	0
SBS24L	0	2.63757	6.71175	0	0	0.00016	0	0	5.71927	0	6.51937	5.86752	17.8025	10.1831	6.2935	67.3398	9.30542	0	33.3055	4.62132	0	39.1357	2.87235	0.00013	5.88713	0	0.44104	0	1.77798	21.3061	1.24971	11.419	17.8573	0	15.7082	1.53439	9.33687	19.0193	5.734	36.1072	11.3268	19.9463	31.483	13.6036	0	0.08057	16.1243	0.17529	1e-05
SBS25L	5.43676	6.25234	12.796	2e-05	2.35882	22.036	2.97849	10.4464	33.7841	1.33914	11.7655	3.46067	10.3415	7.33528	29.6369	0.72555	4.45442	16.7192	6e-05	1.12692	0	4e-05	1.36204	5.03352	7.73987	4.19726	12.2757	0.05131	7.72863	31.4091	7.39097	9.38092	67.7647	0.00086	10.4667	8.53769	7e-05	3.2984	9.41524	0.00901	1e-05	0	0	6e-05	0	1.00935	8.81827	16.2759	0.19407
SBS26/12L	0	123.321	5.36652	0	171.688	0	14.8765	178.48	5.4135	1.40131	74.4488	0	0	0	5.96561	11.0053	2.22943	0	2.19018	0	0	0	8.49923	0	1e-05	67.5589	6.81287	0	176.156	9.51101	21.362	312.855	18.8296	4.76169	227.244	5.3746	0	0	0	26.5551	0	6.97151	0	0	43.4429	0.0001	0.00236	0	0
SBS28	642.31	51.4664	22.3318	0.00606	53.2511	3.7943	172.98	0.06553	13.1771	178.739	51.0292	18.8852	10.0034	0	0	16.807	0	0.00031	2.66441	0.80876	6.51212	0	0	2.11876	17.1469	15.6758	0	15.1073	15.2624	0	47.9546	7.73925	2.61622	29.0546	8.1604	1.62182	21.1961	0	4.34783	0.97095	3.73112	0	5.40946	4.30166	0	0	0	20.2106	40.6341
SBS29L/18L	0.00035	2.08898	2.61182	0	1.5129	2.93558	2.92886	1e-05	9.47095	0	0.00012	7.31078	73.4452	7.25229	9.94103	41.2741	5.75943	0	23.4469	0.02602	10.1535	29.8042	6.80858	4e-05	1.05187	0	3.8578	0	4.23783	20.8917	0	0.00218	14.6395	0	0.08137	0.00044	49.8239	12.1949	2.04386	0	9.80223	0.0013	22.6628	11.678	0	14.7546	3.21297	0.02806	0
SBS30L/7bL/11L	0	6.51965	1.83955	0.00014	9.05166	7.12274	1.33882	9.10322	5.91441	0	5.10143	4.04742	0	5.08626	23.5527	0	4.7695	88.8152	0	1.9331	0	4.48914	0.64485	59.8567	0.15369	4.23707	2.58478	6.95953	6.94574	0.0291	1.472	0.00075	0.06706	1.91967	2.20006	0.1003	3.71375	3.01919	71.106	1.60532	0	181.106	1.20306	0.24696	2e-05	14.2602	2.55248	99.3475	0
SBS31L	0.69051	6.93049	3.20281	0	5.48339	0	0	4e-05	3.46575	0	7.95036	0.39446	4.44568	2.61681	6.36988	5.39717	0.00385	18.1892	0	0.72916	0	10.8399	3.81497	7.24153	1.88087	4.87176	2.50369	0	0.21362	0	4.34251	0	0	0	0	0.00181	0.08601	1.55333	34.8058	0.00121	0.94429	94.7539	4e-05	1.15401	5.6409	0	3e-05	78.0882	2.90521
SBS32L	0	2.28254	0	0.00163	8.28879	6.47573	0	0	2.14694	0	2.6057	0	0	2.93055	32.8011	7.07542	0	72.3844	0	2.80805	0	0.17552	0	54.4064	3.07959	5.0762	0	5.51599	2.25157	0	0.03318	0	0	0	0.00498	0	0	0.01413	0	0	1.34918	0.01461	4.30661	4.46883	0	2.75031	0	0	1.14125
SBS33L	5.13215	23.4319	9.07904	0	0	0	0	0	0	0	0	17.824	0	7e-05	0	0	0	0	0	0	0	0	0	0	1.27738	45.7097	0	0	45.2178	0	0	5.28334	0	0	3.67735	0	0	0	0	6.21773	0	0	0	0	0	0	0	0	1.6088
SBS36/56L	0.26725	0	0.00604	0	0	0.48953	0.61761	0.2382	0.61969	0.70763	0	0.01544	26.3174	2.40034	3.85795	7.56765	0.08304	3.88692	0.5227	9.12878	9.70595	12.5411	1.83272	0.0312	0	1.12889	0.6302	0.07519	0.20301	2.2837	0.00566	0	0.07433	0	0.00241	0	23.3259	8.7063	3.42286	0	0.35893	0	5.2999	0.05094	0	26.7262	1.32252	7.06761	0.00969
SBS38/45L	0.00012	0	6e-05	0	0	2.16533	0	0	0	0	0	0.27097	0	0	0.00564	0	0	0.00125	0	1e-05	0	3.24749	0	0	0	0	0	5.56939	0.47395	0	1.76098	0	0	0	2.53002	0	198.634	0.28909	0	65.957	1.52216	0.51501	27.257	2.22647	4.01517	102.034	0	0.00187	0
SBS40L	0	129.612	40.5105	46.3893	101.789	28.9164	31.5169	151.007	50.2172	7.09017	129.014	40.3356	111.377	45.3425	147.631	73.306	41.3081	110.143	43.9913	26.769	29.3932	78.1562	37.1151	143.602	46.4704	84.8592	38.5085	79.6638	49.8381	46.7529	59.9675	203.029	95.9571	29.4346	172.983	47.0009	188.732	48.7016	171.345	163.523	40.8879	173.401	109.82	51.1035	33.8129	186.451	43.5326	262.685	20.3897
SBS42L	0	13.3331	1.20206	0	13.3231	0	0	5.2195	0	0	1.89499	0	0	0	67.2557	0.01127	1.97332	60.2202	0	0	0	0	5e-05	65.0299	0	5.25919	0.70494	0	14.2838	0	3.03755	9.40057	0	0	8.43133	0.5652	0	0	0.01398	0	0	91.1577	5e-05	0	0	8.63265	0	80.4329	0
SBS43/60L	0	1.78374	0	19.3988	0	0	0	0	0	0	0	0	0.31118	0	0	0	1.76859	0	0.36859	0.96844	0	0	0	0	0	0	0	74.5653	1e-05	0.00315	4e-05	0	0	0	0	0	1e-05	0	5e-05	0.1923	0	0	0	0.1967	0	0	0	0.01088	1.01309
SBS44L	3e-05	24.2701	0	0	32.6224	0	0	45.9767	1.60145	1.41802	15.0596	11.0398	0	0	89.4956	6.66396	4.06955	19.9417	0	0	41.5637	7.86926	0.3991	49.0311	0	11.2744	0	0	10.4648	0	0.50714	34.5605	0.58782	0	34.615	0	3.85745	0	5.05101	33.3585	0.00024	2.32453	14.7904	0.70055	0	160.56	0	15.2446	0
SBS45/38L/4L	0	0	0	0	0.00117	0	0	0	0	0	0.00043	0	18.2393	0.4608	11.8992	19.4497	0.0003	1.35827	14.6293	1.52751	0	15.4101	0.00022	0.00111	0	0.7004	0.00396	2.83209	2.41719	0	0.00204	0.04385	0	0	7.01457	0	219.541	6.61765	0.83092	168.913	6.8525	11.4326	65.3084	7.72456	1e-05	174.246	6.56827	12.0318	0
SBS46L	13.0048	24.7435	4.95056	21.1492	47.9625	5.65533	32.8379	59.5113	17.092	4.67324	27.6665	6.78257	1.10451	1.98672	0.90368	1.42719	12.2807	0	0	0.42969	0	2.60557	2.44172	0.00444	6.4299	18.0875	5.8931	14.2295	52.596	12.2509	17.7577	53.92	11.0796	5.12695	42.6469	5.02956	0.1163	1.07123	0.00241	0	3.00288	0	1e-05	3.38244	0.02343	15.0863	4.53496	14.8748	2.85937
SBS48L	0.52097	0	0	0	0	0	0	0	0	0	0	0	0	0	0	0	0	0.00921	0	0.14113	0	0	0	0.00044	0	0	0	0	0	0	0	0	4e-05	0.00416	0	0	0	0	0	0	0	0	0	0	0	0.43473	0	0	0
SBS49	0	0	0	0	3.33406	1.964	0.9	0	0	0	0	0	0	0	0.97085	0.00018	0	0.1307	0.02311	0	0	0.30434	0	0	0	0	0	0.15356	0.03005	0	0	5.60337	0	0	0	0	66.2132	3.60133	0	1.5503	0	2.32817	87.0994	2.17875	0.03482	7.63077	0	1e-05	0
SBS52	0	0	0	0	0	0	0.00413	0	0	0	0	0	0.00259	0	0	0	0.00033	0	0	0	0	3e-05	0.09819	0.19479	3.34652	0	0	0	0	0	0	0	0	0	0	0	0.63964	0	0	0.04197	0	0	0.09136	4e-05	0	0.06339	0	0	0.42359
SBS53L/38L	0	0	0.25428	0	0	5.14906	0	0	0	0	0	0	1.59391	0	1.02445	0	0.00011	0.00263	1.07289	0.9799	0.02729	3.99859	0	0	0	0	2.10248	0	0	0	0	0	1.04419	0	0	2.16758	70.514	0.0032	0	0.50933	0	0	5.16133	0	0	3.73844	0.70107	3.4168	0
SBS54	0	0	0	0	0	0	0	21.2685	0	0	0	8.58231	0.44075	2.43282	0	0	0.01375	0	0	0.42961	0.04798	0.00791	0	0.14944	4.37888	20.8136	0	0	55.4494	0	4.8353	69.9813	0	0	62.6672	0	0	0	0	0	0	0	0	0	0	0	0	4.2661	3.67116
SBS55L/60L	1.3418	0	1e-05	0	0	0	0	0	0	0	0	1.24966	0	0.89767	0	1e-05	0	0	1e-05	0	0	0	0.00196	0	0	1.08283	0	13.8397	0	0.14376	1.49728	0	0	3.74816	0	0	0	0	0	0	0	0	0	2.17341	0.36554	0.00015	0	0	1.62893
SBS56/10aL/36L	12.096	2.05799	0	0	5.17594	1.61363	0	0	6.53574	1.51799	0.36272	3.14428	0	1.57897	11.6549	4.72433	2.41339	0	0	2.67959	6e-05	1.48417	0	0	0	3.75134	0.0008	4.61598	0	2.03176	0.62349	0	0	1.01467	0	0	0.24201	3.46378	0	0	0.97285	0	1.32683	0.13804	0	21.8691	0.11141	0	0.40825
SBS59	0	0	1.5003	0	0	0	0	0	0	0.04185	0	0	5.3388	0	0	0	4.78406	0	0	0	0	8.39443	0	0	1.39059	0	0	3.04199	0	0.19504	0	0	0	0	0	0	0.27555	0.04883	0	4e-05	0	2.23813	0	8e-05	0	0	0	0	0.02077
SBS60	2.41686	0	0.00023	3.86908	0	0	3.67095	0	0	0	0	0	0	0	0	0	0	0	0	0	0	0	0	0	0	0	0	55.5517	0	0	3.24089	0.1708	0	0	0	1.01655	0.00018	0	0	0.00309	0	0	0	0	0.12695	1.36309	0	0.00095	1.46173
SBS-CL1	3e-05	107.512	0	0	0.02639	23.2752	23.8064	80.4108	0	10.6125	63.436	79.3561	0	8.37179	125.267	0	3.29282	50.184	0	0	0	0	0	28.8228	0	81.619	0	0	49.4607	16.3018	0	37.5157	0	0	15.8428	8.4569	0	0	22.6395	0	0	24.0402	0	0	64.5863	69.346	0	9.96695	0
SBS-CL2	343.437	141.698	22.6632	60.3468	225.515	8.88644	99.0697	120.111	11.4802	96.2197	125.059	21.0754	0.73835	8.22585	129.835	13.5565	15.9774	127.797	3.16201	7.17646	181.656	49.4035	5.19109	126.614	31.3049	99.7548	12.5376	28.9644	198.113	27.8505	43.3512	90.642	38.0132	20.5852	133.873	12.3833	30.7044	14.4765	106.244	42.7608	12.8578	167.699	43.0049	25.0767	216.748	184.372	6.35361	153.506	60.1384
SBS-CL3	0.00233	3.0178	0	9.62021	3.94331	0	0	0.00489	0	3.3082	0.67331	3.56579	2.45263	3.19063	7.73053	0.80933	0.00034	9.09305	1.29027	0.00922	0	0.00334	1.0721	6.96997	2.46539	0.38757	0.35269	0.75966	2e-05	2.45454	9.8139	0	0	0	13.5331	0	0	0.22094	9.24216	3e-05	5.13381	5.87926	2.24728	0.14652	0	14.4009	3.83669	2.19472	0.81589
SBS-CL4	0	0	18.2328	25.0742	0	12.4242	3.99896	0	29.5223	0	0	0	111.755	30.8061	14.6754	74.539	28.7823	1.51154	45.1447	20.269	0.00123	51.5138	31.4129	10.0703	20.2214	0	26.6655	52.5498	0	31.6572	22.789	0	69.6513	12.7934	0	37.0561	163.6	40.8515	38.5155	121.004	27.7779	0	64.2506	23.3251	0	0	45.2026	22.3956	12.6806
SBS-CL5	0	16.735	0	0	0	0	0	0	0	0	1.53111	0	11.3231	7.4572	319.786	6.69193	4.8945	7.83862	6.6166	0.84408	48.8991	0	14.3218	129.296	0	4.04675	0.0002	0	9e-05	0	0	0	0	0.00428	0	0	13.5438	0	48.2677	0	0	0	0	3.38538	0	44.9572	0	69.1161	0
[truncated: 51 more columns]

## Sheet: S3
COSMIC_ID	Name	cancer_type	SBS1	SBS2	SBS3L	SBS4/45L	SBS5L	SBS6	SBS7a	SBS7b	SBS7dL	SBS8L/4L	SBS10a/56L	SBS10b	SBS11	SBS12/26L	SBS13	SBS14	SBS15	SBS16L	SBS17aL	SBS17b	SBS18/36L	SBS19L	SBS20	SBS21	SBS22L	SBS23/11L	SBS24L	SBS25L	SBS26/12L	SBS28	SBS29L/18L	SBS30L/7bL/11L	SBS31L	SBS32L	SBS33L	SBS36/56L	SBS38/45L	SBS40L	SBS42L	SBS43/60L	SBS44L	SBS45/38L/4L	SBS46L	SBS48L	SBS49	SBS52	SBS53L/38L
683665	MC-CAR	MM	0.08549	0	7.12172	0	0.56882	1.54863	0	0	0	0	0.03617	1.09818	2.67969	0.82199	0	0	0	0	0	2.78819	0	4.04748	0	0	0	3.05123	1.52561	4.27106	0	0.69705	0	2.74873	0	21.8057	0	0	0.51292	6.45098	2.4035	0	1.29546	0.32551	0.47675	0	1.81824	0	0
683667	PFSK-1	MB	0	1.02486	5.24316	0.68194	0.6118	0.81054	0.17341	0	1.00538	2.61281	0	0.22602	0	1.11254	0	0.47931	0	0	0.189	0	3.87343	6.42584	0	0	0	0	3.70392	6.09461	0.07209	0	3.45452	0	0	0.00195	0	0	0.27083	4.15011	0	20.3667	0	2.91871	5.35812	0	0	0	0
684052	A673	SARC	0	0	6.23112	1.43392	0.5639	0.78141	0.2739	0.55987	1.2285	2.77118	2.73895	0	0	1.66754	0	1.6474	0	5.41346	1.59504	0	8.03963	4.31788	0	0	0	2.38047	1.301	0	0	0.45918	0	0.86196	14.9716	0.20945	0	0	3.1216	7.02461	1.53462	0	1.57087	1.32517	3.96745	0	0	0	0
684055	ES3	EWING	0	0	19.2553	0	0	5.29726	0	0	0	0	0	0	0	0	0	0	0	0	0	0	0	0	0.03086	0	0	7.05616	0	0	0	0.47315	0	0	0	8.50648	0.7303	0	0	17.2907	14.7192	0	7.34417	0	0	0	0	0	0
684057	ES5	EWING	0	7.18342	7.17857	1.80071	0.597	1.02412	0.08737	0.25724	0	0	0	0.81056	0	0	3.71305	0	0	0	0	0	14.6095	0	0	0	0	0.74261	0	0	0	0	5.40213	0	0	0.17959	0	0	5.1012	4.776	0	0	0.03883	2.40256	0.01456	0	0	0	0
684059	ES7	EWING	0	0	2.33024	0.76432	0.02796	0.45673	0	0.02563	1.66146	0.99501	0	0	0	0	0.38216	1.18609	0	12.567	0.00699	0	3.27399	0	0.03961	0	0	0	0.28196	1.17211	0.26332	0.69441	0.20273	0	0	0	0.00466	3.15049	0	2.72638	0	0	0.73403	0	1.34455	25.1503	0	5.15683	0
684062	EW-11	EWING	9.65557	0	19.9363	0	3.21274	4.24891	0	0	0	0	1.47033	1.99711	2.98698	0	0	0.37048	0	0	0	0	0	0	0	0	0	1.81766	0	0	1.25615	0	0	3.31114	0	0	0	0	0	19.2533	7.09117	0	4.5152	0	0	0	0	0	0
684072	SK-ES-1	EWING	0	0	3.28921	3.00922	0.00848	0.45251	0	0	0.55433	1.83834	1.00967	0	0.08767	0	1.07472	2.53125	0.00283	0	0.37332	0	3.98213	0	0	0	0	0	7.76062	0	0	0	6.56146	0	0	0.02828	0	7.30528	6.78771	3.69648	0	0	1.53289	6.11177	0	12.4272	0	0	0
687448	COLO-829	SKCM	0.42603	8.93599	2.71932	0	0.40886	0.41745	2.07008	3.01443	2.84702	0	0	0.39062	0.77695	0.42925	1.44337	0	0	0	0	0	0	12.6394	0	0	0	2.16988	0.01073	0	0	0.15131	0	13.0976	13.4593	0	0	2.12051	4.61018	2.61094	0	0	0	3.26125	1.85223	0	7.96158	0	0
687455	RT4	BLCA	4.97313	5.31925	17.9342	3.11504	0	3.50669	0	0	5.3739	0	0	2.61408	0	0	3.42472	0	0	0	0	0	3.49759	0	0	0	0	0	0	0	0	1.30249	0	2.28618	0.00911	0	4.61791	0	0	13.2435	0	0	0	5.88396	0	0	0	0	0
687457	SW780	BLCA	0	8.33648	5.05541	0	0.47413	0.98607	0.55848	0	3.26944	1.31185	0.50321	4.05771	0	0.55266	0	0	0	6.41089	0	10.0876	1.60563	0	0	0	3.86864	0	1.10242	3.01638	0	0.33742	0	1.1635	2.90584	1.33221	0	9.95957	0	3.92682	0	0	0	0	0.14835	0	2.53352	0	0
687459	TCCSUP	BLCA	0.66257	18.6764	4.9274	1.19821	0.07616	1.00274	0.90628	0.59403	0.59657	0.57118	1.25152	1.513	0	0.00762	22.4944	0	0	0	0	0	0	0	0	0	1.02305	0	3.76219	0	0	0	4.17597	0	0	0	0	0	0.29448	4.22675	0	0	0.00254	2.86099	0	0	0	0	0
687505	C-33-A	CESC	18.6987	0	0	0	0	15.2226	0.09816	0	0	0	0	0	0	1.36998	0	0	7.35469	0	0	0	0	0	13.5904	2.24076	0	0	0	0	1.65463	0.26642	0	0	0	0	18.4351	0	0	0	0	0	0	0	0	0	0	0	0
687506	C-4-I	CESC	1.94824	20.9098	3.18745	0.97569	0.04706	0.84706	0.75608	0.62431	1.40549	0	0	3.22196	0	0	14.4502	0	0	0	0.49569	0	3.63608	0.56784	0.16627	0	0.83451	0.64	2.49412	0	0	1.09176	0	0.10667	0	0.02824	0	0	0.99451	4.65569	1.79451	3.12784	0.23529	3.00235	0	0	0	0	0
687514	ME-180	CESC	0	12.8612	3.15262	0.54612	0.08688	0.79932	0	0	0	1.75256	1.93129	1.61106	0	0	0	0	0	0	0	0	3.56966	0	0	0	2.11747	1.69546	0	3.30652	0	0.4791	0.00745	1.8171	0	3.71612	0	7.83686	0	2.23662	2.05789	11.7044	0.71989	0.18121	0	0	0	0	0
687562	8-MG-BA	GBM	0	0.82994	5.66608	1.93523	0.58173	0.33353	0	0	0.05042	0.63603	1.18674	0	0	0.43436	0.33353	1.19449	0	0	0.42273	2.16017	2.18732	7.55478	0.00776	0	0	0	0	0	0	0.15901	0.18228	0.06593	0	0	5.66608	6.33314	2.5829	6.36417	0.80279	5.94532	2.40062	1.60558	0.01163	0	0.70196	0	0
687568	GB-1	GBM	1.71219	1.11714	3.01174	0.56486	0.27928	0.61015	1.07814	0.10693	2.11476	0.39628	0	0	0.72714	0.78879	3.76027	0.24657	0	7.07142	1.83422	0	0.00126	0	0	0.28683	3.11112	1.45806	2.60162	5.06988	0	0	0.07926	4.62831	10.8493	1.25929	0	0	0	2.76516	0	5.28752	0	0	1.42787	5.59323	0	8.40242	0
687586	T98G	GBM	0	0	7.00478	0	0.43835	1.84982	0	0	0	0	0.61807	0.57423	0	0	0	0	0	0	0	0	0	0	0	0	0	0	0	0	0	0	0	0	0	30.4256	0.14027	0	0	8.22338	0.74957	0	0	0	0	30.0092	0	0	0
687588	U-118-MG	GBM	0	2.42074	6.24937	0	0.87106	1.64084	0.2127	0	0	0	0.54188	1.40788	0	0	0	0	0	27.4486	0	0	0.71913	0	0	2.97275	0	0	0	0	0.51656	0	5.56062	0	0.48617	0.01519	0	0.90651	0	6.59374	0	1.77758	0	0	1.01286	21.5335	0	0	0
687590	U-87-MG	GBM	0.45545	4.23492	6.39095	2.83552	0.91824	1.23779	0	0.34159	1.90994	2.67759	0	3.47829	0	1.12393	0.584	0	1.21208	0	0.53625	0	3.84926	2.22214	0	0	0	2.00176	7.19533	0	0	0.78234	7.51488	0.25711	2.71799	1.68956	0	3.27261	0	4.62058	3.34974	5.84368	5.13847	2.93469	0	4.87402	4.89606	0	0
687592	YKG-1	GBM	2.27151	0	3.8155	0	0.91252	0.90718	0.06759	0.56388	13.083	1.01391	0	0.28461	0	0	4.47899	0	0	0	0.26682	0.65637	0	4.09833	0	0	1.01569	0	0	2.82828	0	1.42659	0	2.40314	4.72091	6.04789	0	1.50486	0.22057	3.4722	0.4109	2.71621	0.00178	0.95699	1.86061	17.3183	0	0	0
687596	ChaGo-K-1	LUSC	0	8.48126	2.24858	3.95654	0.29183	0.1429	0	0	0.37706	4.0564	0.89961	0	0.52427	0.693	13.8393	0.36329	0	0	0	1.52546	3.5528	0	0.00086	0.83935	2.28904	0	2.78576	5.57497	0.54751	0.66889	3.62769	0	0	0.00172	0	4.78814	3.2558	2.02132	0.46142	4.45843	0.37017	3.66127	4.54365	0	2.84172	0	0
687600	NCI-H720	LUSC	0	4.61923	3.01275	3.13678	0.15137	0.39063	0.19043	0.3379	4.66611	2.67583	0.29102	0.14453	0	0	6.39856	0	0	0	0.00098	1.35159	0	3.07135	0	0	4.94932	0.3086	3.32624	8.76384	0	0.07324	3.92098	0.44434	7.63296	0	0	0	4.24911	2.65142	0.84572	0	0	0.31348	2.48149	3.88777	0	0	0
687777	Calu-3	LUAD	0	0	5.19067	2.16472	0.09311	0.69442	0	0.2444	2.735	0.01552	0.46553	0	0	0	4.03848	0.34139	0.70606	0	0	9.3339	2.07937	0	0	0	0	0.27156	4.29453	3.4139	0	0.31423	0	0	0	2.25395	0	0	0.77589	4.80661	1.39271	0.54312	0	0	0	0	0	0	0
687780	COR-L23	LUSC	0	9.91119	4.08021	2.22769	0.16745	0.75881	0	0	0.39848	5.06369	3.69868	0	1.43072	0.4324	4.75635	0	0	0	14.6251	0	7.76193	0.0869	0.00636	0.34549	0	0	0	0.73762	0	0.20984	0.66767	0.41544	0.41544	4.08232	0	6.05142	0	3.09248	0.09114	0.89447	1.15094	3.37014	0.00212	0	0	0	0
687787	LK-2	LUSC	0	1.27334	1.61004	1.24759	0.80693	0.25753	0.04006	0.61712	4.461	2.60487	0.45974	0	0	0	2.8376	1.04252	0	1.05492	1.67204	0.53509	4.52395	0.01049	0	1.24187	0	1.1627	5.00849	3.66456	0.0496	0.30045	3.11898	3.47475	5.40432	5.30036	0	1.73118	0.0887	1.34679	1.24855	0	2.27867	0.56275	2.37023	7.22516	2.08313	10.1372	0
687794	NCI-H1437	LUAD	0	1.52017	2.69557	3.25425	0.86818	0.38004	0.15816	0.1502	0.22643	4.51613	0.40849	0	0.5951	0	2.39404	1.38363	0	0	0.4358	0.56551	1.50765	7.25835	0	0.46311	0	0	4.26922	3.86983	0.07965	0.23098	2.81504	0.66337	6.26501	3.17233	0	3.06537	1.16288	2.79115	0	7.81362	0	2.30984	0.81129	0	7.7499	0	0
687798	NCI-H1623	LUAD	0.19428	2.17327	1.45772	5.25676	0.37069	0.11125	0.05403	0.26143	0.00993	5.9445	1.15855	0.05562	0	0	0.81885	1.69252	0	0	0.05244	1.34011	7.05497	5.18564	0	0.45968	1.8578	1.01989	4.36719	2.81849	0	0.10886	5.19915	1.86496	7.5965	2.09023	0.00318	3.54477	4.3366	1.47877	0.47597	2.49032	0	5.29768	1.3417	0	4.41884	0	0
687799	NCI-H1648	LUAD	0	0	25.1427	0	0.01067	7.98079	0	0	0	0	0	6.31102	0	0	0	0	0	0	0	0	0	0	0.1387	0	0	0	0	0	0	0	0	0	0	0	0.05868	0.16004	0	28.2102	0	0	0	0	0	0	0	0	0
687800	NCI-H1650	LUAD	0	0	8.32811	0	0.12208	1.31323	2.12822	1.04926	0	0	0	0	0	0	10.2122	0.14848	0	0	0	0	0	0	0	0	0	0	0	0	0	0	0	2.89702	0	0.0165	1.20764	0	0	7.30194	0	37.3181	0	2.03913	3.56353	0	0	0	0
687802	NCI-H1693	LUAD	0	1.43704	1.87206	4.34578	0.70901	0.21584	0	0.09282	0.00112	4.39834	0.98636	0	0.11071	0	0.5737	0.00112	0	5.27063	0.30306	0	3.33706	6.32185	0	0	3.00492	0.09729	6.9537	3.29904	0.11295	0	3.88504	0.93268	1.46835	2.30374	0	0.60948	1.99061	1.88996	1.46164	0.00112	0.07045	4.18027	1.50526	5.64639	2.93223	2.64594	10.2796
687807	NCI-H1838	LUAD	0	0.12685	1.33195	4.48939	0.52766	0.13964	0.48182	0	0	4.55602	0.70941	0	0.43865	0.22759	1.874	1.50304	0	0	0	3.21767	5.5687	0.40401	0	0	1.23974	0.90022	5.72967	3.4442	0	0.43119	5.77444	0.3587	0.79256	2.45763	0.00213	4.54109	3.91483	1.17098	0.80962	1.24347	0.75578	2.59141	2.54024	0	5.65505	12.4965	0
687812	NCI-H2085	LUAD	0	0	1.65653	3.72232	0.10855	0	0	0.03908	0	3.97959	1.59683	0	0	0.13135	0.23882	2.08858	0	0	4.11854	0.00326	3.89383	0	0	0	4.59292	0.15632	4.65371	4.3769	0	0	5.67846	0.73925	3.81676	1.11051	0	4.44095	2.88428	1.42097	0.72297	0	2.38819	2.88102	0	1.73904	5.18454	4.54733	5.13786
687815	NCI-H2170	LUSC	0	3.62772	3.46104	2.14722	0.56254	0.14339	0.49268	0.02451	0.09682	2.08226	0	0.16423	0.33581	0.17403	0	0	0	0	0.09069	0	0.01716	0	0.82114	0	0.71206	0	2.72447	4.71481	0.44611	0	2.92423	0.49513	0	1.63492	0.86526	1.02459	6.72108	2.65951	0.60176	22.7786	1.13244	6.30193	3.99662	0	0	0	8.65015
687816	NCI-H2228	LUAD	0	0	15.1081	0	0.87049	2.71829	0.63551	0	0	0	0	5.11615	0	0	15.0227	0	0	0	0	0	0	0	0	0	0	0.40053	0	0	0	0.6996	0.10681	2.09346	0	2.61682	0	0.54473	6.89987	14.2377	0	0	0	0.0534	0.89186	0	0	0	0
687819	NCI-H2342	LUAD	1.17685	3.33404	1.63583	10.0364	0.64359	0	0	0.32234	0	10.3299	0.69551	0	1.09356	0	3.77824	0.79646	0	0	0	0.73878	4.73696	3.19847	0	0.36524	5.08381	1.01893	14.4182	0	0.95619	0.28916	11.3528	0.90535	2.26067	0	0	3.86298	0	1.39859	1.53344	0.19001	1.15558	0	2.7211	0	0	0	0
687820	NCI-H2347	LUAD	0	4.53122	1.82623	5.54871	0.20134	0.21481	0.11111	0.25387	2.97772	7.02679	1.20334	0	0.58787	0	7.72846	0.31919	0	0	2.01747	1.59862	0	0	0.20269	0	3.33529	0.17171	5.94735	8.02812	0.35824	0.16969	4.19318	1.39189	0.02963	0	0	3.7373	2.93664	1.59054	0.72456	0	0	6.65912	0.71379	0	5.79315	0	0
687821	NCI-H2405	LUAD	0	0	6.92111	0.83818	1.23693	1.3061	0	0	0	0.4964	0	0	0.44757	0.67136	2.78716	0	0	0	0	0	0	0	0	0.55743	0.36213	0	0	1.64381	0.11393	0	0	0	0	3.72299	0	2.10766	7.33613	8.51609	0	22.5943	0	0	1.44037	0	17.3699	0	0
687829	NCI-H661	LUSC	0	1.10818	2.07286	5.95871	0.25263	0	0.05004	0.13988	4.46949	6.79738	0.63428	0	0.17304	0.04341	0.36417	0.48053	0	0	0.00301	2.38698	6.87516	6.40186	0	0	4.03176	0.20077	8.02373	6.94148	0	0	3.32031	0.97192	2.70472	0	0	6.62434	2.87595	1.72678	0.17063	2.40567	0.59388	7.46904	0.00663	0	0	0	0
687980	COR-L311	SCLC	0	1.23403	1.78416	1.57515	0.00167	0.40131	0.00836	0	0	1.62029	0	0	0	0	0.78423	0	0	5.60832	0.35784	1.81092	0.05852	6.30894	0.42472	0	0	0	7.67006	0	0.16721	0.15718	3.56832	0.74744	0.9297	0.18561	0.00669	3.45796	2.02495	1.61026	0	3.93285	0	2.74229	1.71393	4.98294	0	19.3064	9.28533
687983	DMS-114	SCLC	0.04367	0	3.11036	2.57642	0.23819	0.98452	1.08376	0.17467	4.09091	1.46288	0	0.65701	0.00198	0.09726	0.06749	2.22509	0	1.21278	1.0004	0	0	6.19095	0	0.66892	3.86264	0	1.44899	4.45613	0.31957	0.23025	0	2.97539	0	1.48075	0	0	2.73521	2.88607	2.28464	3.14013	3.158	3.74156	1.98888	10.4962	9.16038	0	3.53315
687985	DMS-273	SCLC	0	1.70335	2.47798	7.61258	0.36276	0.56597	0	0	0.27412	6.2979	0	0.50596	0	0	0	0	0	0	0.25503	0	3.37261	0	0	0	5.65966	0	9.35548	6.67703	0	0.77053	6.57338	1.13602	0	1.51924	0	3.61945	4.8373	2.39615	0	0.03955	0	5.03914	0.05319	0	0	0	0
687995	NCI-H1048	SCLC	1.53915	0	21.4872	0	0	15.6829	0	0	0	0	0	0	0	0	0	0	2.74187	0	0	0	0	0	2.21469	0	0	0	0	0	0	0.96164	0	0	0	0	19.1083	0	0	0	0	0	0	0	0	0	0	0	0
687997	NCI-H1092	SCLC	0.41607	0.81763	1.9715	4.41875	0.68539	0	0.30238	0	0	4.58002	0.44671	0	1.28208	0.00161	0	0	0	1.29418	0	0	4.17523	0	0	0.72248	0	1.17484	3.88576	4.43568	0.62814	0.42414	6.06852	1.3095	2.41257	6.33703	0	2.94637	1.30869	1.51189	2.0352	2.97137	0.40236	2.91412	3.34228	2.98749	1.10146	3.54629	12.9474
688001	NCI-H1417	SCLC	0	0	1.86487	1.70652	0.15348	0.57615	0	0.33253	15.0213	2.90023	1.19615	0	0	0	1.30212	0.05847	0	0	1.47021	4.05009	7.65801	3.1682	0	0.03045	0.99638	0.58224	2.24856	0.38004	0.0402	0.1486	6.96737	1.62003	4.57508	0	0	4.85889	0	1.54695	0	3.94168	0	0.01096	0.89163	6.5447	0	12.7337	0
688007	NCI-H187	SCLC	0	15.4099	2.50654	3.18796	0.03598	0.36524	1.49913	0	0	2.42041	0.00109	0.45355	0.18099	0.05778	17.1522	1.56345	0	0	3.94025	2.03554	4.90733	0	0	0	0	0	5.773	0	0	0.01962	8.03314	0.48517	0	0	0	0.78609	0.3031	2.14348	0.97798	2.22743	0.14065	2.14348	2.49128	0	0	0	0
688010	NCI-H1963	SCLC	0	0	23.9947	0	0	7.12918	0.61865	0	0	0	0	0	0	0	0	0	0.85432	0	0	0	0	0	10.4974	1.21766	0	0	0	0	0	0	0	0	0	0	3.00486	0	0	22.4972	0.70212	0	5.04738	0	0	0	0	0	0
688011	NCI-H2029	SCLC	0	0	1.87515	3.25656	0.34404	0.49242	0	0.08798	5.98393	2.92565	0	0.74717	0	0.03677	1.55868	0.44384	0	14.0899	0.00788	6.67857	1.98414	0.69727	0	0	2.07606	0.71697	3.73191	5.5007	0	0.34535	1.76222	0.26919	6.84665	0	0	0.00131	0.00131	1.98151	0.23636	0	0.33879	2.39646	1.22646	0	4.01292	5.6412	9.23392
688013	NCI-H209	SCLC	0	2.24991	2.5194	3.08458	0.01386	0.45583	0.0231	0	4.70617	2.76118	1.05796	0.60675	0	0	0	0	0	1.78175	0.14784	0	4.12714	3.49883	0	0	1.08414	0	4.54139	0	0.2387	0	1.37366	0.03388	0	0	0	9.82352	5.316	2.87822	0.44505	0	0.01694	4.24418	0	7.66909	6.6758	0	0
688014	NCI-H2141	SCLC	0	0	1.62829	4.76838	0.00067	0.32862	0.10842	0.54074	0	5.3529	0.37307	0	0.00673	0	1.87341	1.81887	0.13872	5.58522	2.5879	1.35489	5.39128	2.13604	0	0.0963	2.49631	0.56701	7.08557	5.4667	0.41751	0	8.83642	0.94411	0.55017	0.00067	0.00606	1.48486	5.84785	1.46331	1.4761	6.96974	0.54209	5.37916	1.40203	2.85052	3.15154	0	0
688015	NCI-H2171	SCLC	0	0	1.87718	1.89071	0.65399	0.22732	0	0	0.05954	3.4666	0.5259	0	0.62783	0.30129	0.97422	0.78028	0	10.3285	5.49893	0	2.89289	6.35498	0	0	1.83478	0.66391	1.61648	3.41247	0.11005	0	3.83373	1.05991	6.11683	2.72872	0	3.84366	1.1871	1.72744	3.01377	0	0.50876	1.28904	2.9831	0	1.72202	9.3065	5.13179
688018	NCI-H2227	SCLC	0	0.95539	1.29042	3.99521	0.32487	0.17206	0.2848	0.07694	0	4.36657	0.50495	0.10794	0.44136	0	0.46701	1.3556	0.67219	8.13416	2.18062	0	3.79003	2.33718	0	0	1.35293	0.18328	4.6674	4.6845	0	0.04756	4.24688	0.78921	3.02273	0	0	4.99709	2.29496	1.0302	0.54823	0	0.06412	3.95727	1.00882	2.00963	1.72697	5.66394	10.0337
688021	NCI-H345	SCLC	0	0.83108	1.57582	6.032	0.10751	0.45676	0.12979	0.34702	0	6.72772	0.32642	0	0.60604	0	1.87382	1.182	0	0	3.04468	0	3.72704	2.27377	0	0	2.56899	0.61607	10.6653	1.62205	0	0.26848	6.95999	0.90293	2.14955	0	0.00613	4.40382	3.69751	1.44492	0.62498	3.76714	0.24843	5.72619	0	0	5.85653	0	0
688022	NCI-H378	SCLC	0	0	22.3585	0	4.41801	1.38199	1.12808	0	0	0	0	0	0	0	3.69618	3.02876	0	0	0	0	0	0	0	1.01926	0	0	6.88092	0	0	0	0	5.00199	0	5.19787	0	0	1.9297	17.7482	0	0	0	0	13.4463	0	0	0	0
688023	NCI-H446	SCLC	0	0	0.79628	3.58101	0.35494	0	0.04302	0	0	4.61149	0.29943	0	0.72723	0	0.74771	0.4514	0	2.69764	0.00035	0	4.06433	0.12282	0	0.60372	5.54759	0.54334	4.63196	7.53257	0.10895	0.16134	4.26661	0.40387	0.35425	3.67573	0	3.60911	4.85644	0.80842	1.28515	1.77264	0.44689	3.1591	1.4739	0	2.59077	8.60399	16.9183
688025	NCI-H526	SCLC	0.2565	1.25386	1.70547	2.59436	0.72585	0.22308	0.38271	0	0	4.02218	0.5362	0	0.22717	0.55462	1.13653	1.69319	0	0	0.17464	0	4.94382	4.02764	0	0	1.51923	0.70607	2.7424	4.20296	0.31312	0.09278	5.79315	1.60041	2.87884	7.17253	0	4.37147	1.79757	1.72116	0.44479	2.92386	0.6665	1.69183	2.96684	0	1.68637	7.48634	4.79306
688026	NCI-H64	SCLC	0.41025	0	23.9103	0	0.09177	4.29678	0	0	0	0	0	0	0	0.62346	0	2.76376	1.70036	0	0	0	0	0	6.86081	5.60849	0	0	0	0	0	0.75841	0	0.72873	0	0	2.34002	0	0	20.0103	0	0	0	0	0	0	0	0	0
688027	NCI-H69	SCLC	0	0	2.27325	2.94719	0.69168	0.28794	0	0.22117	0.00835	4.57571	0.47781	0	0	0	0.26081	0.31924	0	16.135	6.24596	0.58214	0	4.35976	0	0.46738	2.12302	1.30198	1.86429	4.89077	0.26394	0	2.3275	1.28216	5.7525	2.28785	0	0	0.41209	2.2117	0.64264	7.91203	0.30046	1.38022	3.16419	5.53029	0	0	4.28151
688058	NCI-H2052	MESO	0	0	27.7265	0	1.60829	3.72832	0	0.2459	0	0	0	0	0	5.61574	0.17279	0	0.03988	0	0	0	0	0	0	0	0	0	0	0	0	1.29594	0	0	0	0	3.70173	0	0	27.4075	0.06646	0	0	0	14.9133	0	0	0	0
688086	SK-N-DZ	NB	0	0	10.7872	0.0136	0	1.81373	0	0	0	0	2.24903	0	2.90197	0	0	0.33554	0	0	0	0	11.1771	0	0	0.19951	4.01288	2.92011	0	0	0	1.03383	6.076	1.11998	0	13.1541	0	14.2514	2.55736	7.16423	1.07917	0	0	2.31704	0.00453	0	0.04081	0	0
688121	VA-ES-BJ	SARC	0	0	2.11011	0	0.20148	0.72003	0	0.14213	0	0.66849	0	0	1.11207	0.48887	0	0	0.53885	0	20.2921	0	0	3.91566	0	0	0	2.1023	0.44982	0.73409	0	0	0	1.16517	3.26747	3.42679	0.31394	0	0.8075	2.05701	2.96134	13.2448	1.66029	0.83249	4.05935	0	5.39164	0	0
713869	VMRC-LCD	LUAD	0	0.9344	1.23376	6.88356	0.3525	0	0	0.19462	0.47052	6.9246	1.5335	0	0.22315	0	0.81091	1.6355	0	0	0	0.02032	7.52565	3.60865	0	0.204	3.43904	0.00977	5.99254	6.20669	0.06409	0	8.75354	0.38806	5.63495	0	0	6.34308	0	1.19507	1.045	0	1.10675	7.16845	0.68077	0	8.96809	0	0
713878	LU-139	SCLC	0	0.07159	2.27624	1.83203	0.74351	0.56065	0.39677	0	5.25544	1.60604	0.87289	0	0.42782	0.39935	0.32604	0.01121	0	0	6.20337	4.10309	3.73565	4.39204	2.20033	0	0	1.27224	2.86276	4.2963	0	0.37262	1.02038	2.83775	6.88046	6.88822	0	1.03418	0.06642	2.11494	0.70383	2.58847	1.54049	1.28001	2.30815	0	0	5.55905	0
713880	SBC-5	SCLC	1.00419	3.64557	3.1318	1.95307	0.30605	0.51992	0.37119	0	35.4183	2.119	0.60964	0.37119	0	0.00369	0.42159	0.41298	0	0	0.90832	2.25789	0.01598	0	0	1.15414	1.18364	0.42159	6.9519	0	0	0	2.93391	0.74608	1.25616	1.88424	0	0.30728	0.29868	3.26209	2.53076	0.00123	2.48159	2.00838	2.89089	0	1.30287	0	0
713885	SBC-1	SCLC	0	0.33596	1.97297	3.35871	0.27919	0.37319	0	0	2.87105	3.03764	0	0	0.255	0.56304	0.80222	0	0.61516	0	1.16145	0	2.56114	2.42713	0	0.39366	2.44388	0.07259	4.42709	4.61043	0.29967	0.36481	4.83472	0.14983	0.86271	2.66165	0	1.01999	3.79332	2.21401	1.31873	0	1.22008	3.58951	2.42992	9.17247	8.61687	5.14741	7.27488
713899	LU-135	SCLC	0	0.3705	1.91056	4.48902	0.05107	0.31442	0	0.02203	8.81581	7.15759	0.70695	0	0.54874	0	1.33579	0.71896	0.15921	0	0.07911	0	7.58617	0.06409	0	0	1.58512	0.46262	2.19694	4.23968	0	0	3.70697	0.23231	0	0.08311	0	7.12555	0.94727	1.42391	1.23766	0	1.84247	4.80844	0	0	2.29708	6.74804	13.3028
717431	SK-N-SH	NB	0	0.20627	2.80332	3.54888	0	0.53929	0	0.38024	10.5522	0.2858	0	1.14071	0	0	0	0	0	0	1.96829	0.26343	2.60947	0.13172	0	0	0	0.74059	1.70983	0	0	0.2187	8.03966	1.17551	2.25657	0	0	0.91953	8.56901	2.12734	0.11432	0	0	6.1857	0	0	0.34296	0	22.2427
722045	NCI-H2030	LUAD	0	1.44972	2.20318	4.9384	0.19543	0.29723	0	0.22292	0	4.45169	0.8887	0.41909	0	0.00594	0.64795	0.00446	0.43023	0	4.4398	0.63012	4.09131	0	0	0.23407	0	0.17982	5.35229	0.67842	0	0	3.31926	1.77666	2.25743	0.00149	0	4.86707	4.80613	1.67487	0.00074	5.08627	0.72374	6.20086	0.20286	0	2.08652	0	0
722046	NCI-H2122	LUAD	0	0.24285	4.64347	1.39848	0.18214	0.74739	0.38521	0	0.01047	4.01331	1.78788	0	0	0.12771	0	1.11376	0	0	0	1.02374	0.75786	0	0	0	0	0	2.67136	4.30641	0	0.05443	0.53385	0.07327	0.83323	2.95398	0.00419	2.64414	2.17519	4.25198	0	13.2165	0	3.73278	4.18289	0	0	0	0
722058	NCI-H1734	LUAD	0	0	1.22626	5.49148	0.07502	0.12768	0	0	0	5.3977	1.32436	0	0.51719	0	0.54532	0	0	0	1.24357	1.73768	4.26522	2.20655	0	0.21496	0	1.05747	9.55472	1.35826	0.48978	0	4.43834	0.94278	2.72518	1.0553	0	3.25392	3.73937	1.00914	0.18682	0	0.01659	4.20968	0.27988	3.28493	10.346	1.77231	8.38112
722066	NCI-H650	LUAD	0	2.3423	2.63515	15.5171	1.19833	0	0.24192	0.63369	0	15.7399	1.24779	0	0	0	0	1.6998	0	0	0	0	0	0	0	0	0	1.57786	0	0	0.48237	0	12.378	1.87266	0	3.59891	0	6.03572	0	1.94661	1.38589	0	3.05532	14.7032	4.023	0	0	0	0
724812	T-24	BLCA	0	12.2104	4.78715	0	0	1.61703	1.32747	0	2.40674	1.34627	1.33123	1.45909	0	0	5.45277	0	0	6.82536	0.03008	0.00376	11.432	0	0.0188	0	0.19179	0	2.40298	1.06799	0	0.29708	0.37605	1.32747	0.01128	0.63553	0	6.32897	0	6.26128	0	0	0	0	0	0	0	0	0
724825	NCI-H929	MM	0	8.14559	1.94292	0.42842	0	0.7704	0	0.233	0.21233	1.97298	0.49606	0	0	0	7.94641	0.33259	0	1.94292	9.31622	0	3.35782	0	0	0	0.52801	0	0	4.4082	0.31004	0.35514	2.06129	0	0	0	0	7.95205	0	1.79823	0.90757	0	0.67645	0.41527	1.71743	6.33045	0	3.82006	0
724828	SK-N-AS	NB	0	0	1.88669	1.11891	0.48871	0.41664	0	0.60531	2.72915	2.00985	0.89487	0	2.4776	0.0131	0.359	0.33803	0	0	0	0	2.24831	6.13437	0	0.24763	0	1.20277	5.35087	0	0.642	0	2.78156	1.90373	4.93423	0.25942	0	4.9945	1.85001	2.17625	2.06619	7.98831	0.35113	0.01441	4.83989	5.94439	2.52214	2.5942	12.6081
724831	NCI-H1299	LUSC	0	0.67175	2.27393	2.95772	0.54643	0.22158	0.5745	0.12533	0	2.62686	0.67075	0.16744	0.6527	0	0.9585	0.86225	0.06417	19.2783	0.00602	3.20537	1.32847	0.22158	0	0	1.42472	0.85423	3.20136	4.40149	0	0	3.41191	1.23121	2.23584	2.49852	0	1.24224	0.74294	1.77764	1.69743	0	1.16203	2.28396	2.88854	3.88013	8.06405	0.25366	11.1902
724834	NCI-H2087	LUAD	0	12.5078	3.29422	3.32428	0.63569	0.23156	0.45422	0.52436	0	4.41753	0.34401	1.30589	0	0	16.3932	0.17145	0	0	0	0	0	0	0	0.24492	4.07018	0	1.38938	0	0.52325	0	2.69861	0.57223	0	0	0	0	6.23441	3.94549	0	10.8935	0	4.90069	0.29391	0	0	0	0
724839	SW756	CESC	0	28.8557	3.37898	0	0.04024	0.59583	0.88921	0.93594	0	0	0	0	0.0026	0	44.3902	0	0.11423	0	0	0	0	0	0	0	1.14364	0	0	0	0	0	0	0.02856	0	3.59317	0	0	0.05063	2.91037	0.93075	0	0	0.63478	0	0	0	0	0
724855	NCI-H727	LUSC	0	1.04434	1.5069	6.20434	0.28075	0	0.0871	0.41097	0	4.98495	0.74499	0.07695	1.06887	0	0	1.19317	0.52513	0	1.23292	0	0	5.16845	0.45664	0	3.76387	0.5598	6.34386	8.56109	0	0.19449	5.82803	1.6811	2.10814	1.16442	0	3.02395	4.70589	1.48914	0.22663	0	1.19994	7.57086	1.17288	0	8.96783	4.41753	0
724859	Calu-6	LUAD	0.29768	4.33106	5.79997	0.56365	1.32006	0.78569	0	0	1.41034	3.36237	0	0.38309	0.71981	0.87841	0	0	0	0	0.27084	4.88251	1.06874	2.00327	0	0	2.4376	0	5.66088	3.61125	0	0	0	1.09802	3.18913	1.30054	0.13176	0	3.17449	5.48032	0	15.6797	0.94673	0	4.58971	0	0	5.14116	4.1017
724866	NCI-H1355	LUAD	0	3.39087	3.98732	3.83821	0.49665	0.40977	0.51074	0.48256	0	3.72666	0.3358	0.84654	0	0.00117	3.1713	1.63086	0	0	2.67582	0.12563	6.05612	5.01468	0	0	1.28097	0.61289	6.53282	0	0	0	0.027	0.28883	2.08172	0	0	3.32042	4.99119	2.86956	0.60702	1.64025	0.51779	5.23659	0.04344	0	4.89257	0	0
724868	NCI-H1792	LUAD	0	3.31237	3.18694	3.71837	0	0.22115	0	0	0.35319	3.29422	0.00165	0	0	0.16339	2.55153	0.92258	0	2.57629	0.86481	0.23106	0.93248	1.78079	0	0.56114	1.54148	0.93578	5.69391	0	0	0	2.59114	0.32018	0	0.07262	0	0	7.56218	3.13083	0.24756	3.50052	0.66016	7.76683	1.90127	0	9.19774	0	12.5497
724869	HPAF-II	PAAD	1.1005	0	5.39914	0	0.79325	1.13122	0	0.20669	9.36819	0	0	0	0.00559	1.0586	10.4324	0	0	0	1.33791	0	0	0.06424	0	2.25127	5.45221	0.95805	2.85459	2.46076	0	0.28769	0	0.10335	0	1.5055	0	0	0.68432	5.26228	0	0.82118	0.41897	0	2.81549	21.9876	0	0	0
724870	MIA-PaCa-2	PAAD	0.38025	1.79415	2.09678	0.43134	0.53058	0.37632	0.21223	0.28396	3.40948	2.31196	0.07369	0.47851	0	0.54139	1.94154	0.90789	0	0	12.3007	0	3.11078	0	0	0	1.52493	0.62098	0	1.49939	0.34291	0.50504	0.36355	1.07001	1.10931	1.58389	0	4.77131	1.18202	2.16654	0.09924	6.85041	0.67895	1.39818	6.1577	5.24982	2.95849	10.0231	1.79022
724872	SHP-77	SCLC	0.37012	0	2.04763	3.49266	0.83093	0.20854	0	0	0.27575	5.97854	0.9009	0	0.99343	0.38485	1.67567	1.30601	0.1579	0.02394	0.00092	3.4701	7.04931	6.6175	0	0.18092	0.85763	1.68165	4.96715	6.56134	0.46449	0.22327	4.61683	0.94463	5.68484	4.17121	0	5.78105	1.1633	1.71848	0.60121	4.11367	2.1107	2.32107	2.53974	0	0.0313	0	0
724873	NCI-H2009	LUAD	0.56345	0	5.66927	20.4963	1.50601	0	0	2.11293	0	0	4.10935	2.3477	0	1.41384	0	1.55818	0	0	0	0	0	0	0	0	0	0	0	0	0.86082	0	0	8.56129	0	0	0	0	8.64824	4.88148	0	0	0.22781	0	0	0	0	0	0
724874	NCI-H2291	LUAD	1.21449	4.48315	2.14052	6.83313	0.01286	0.37115	0.32981	0.26734	0	6.79822	1.19153	0	0.42167	0.01286	2.46941	0.41249	0.75148	0	2.04865	3.54977	3.16393	1.68669	0	0.39779	1.59391	0	8.56943	5.19053	0.4722	0.08268	4.67424	1.9035	3.29806	0.00184	0	4.40047	4.50979	2.30864	0.02389	0	0.00092	6.56212	0.85621	0	3.35593	0	0
724878	SW1573	LUAD	0	2.68025	2.57607	2.19994	0.84155	0.39236	0	0.26924	3.13485	2.81555	0.00271	0	0.01894	0.18806	2.31495	0	0	11.5612	0.05412	8.47776	0	5.84757	0	0.53307	0	0.35042	2.12282	2.64778	0.24354	0.41807	0	1.26909	8.38847	6.09382	0.01353	0	1.56404	2.43671	0.86997	0.70761	0.52496	2.0917	1.39086	0	1.43957	0	0
724879	SW900	LUSC	0	0	1.88035	3.75419	0.40512	0.20712	0	0	3.44221	4.2785	0.9392	0.43182	0	0	1.24988	1.04732	0	0	3.06119	5.87032	5.71922	4.59309	0	0	1.30524	0.2475	2.46784	1.77093	0.00195	0.20321	5.00537	0	4.27915	1.54883	0.07034	3.06249	3.87208	1.28896	0	8.0086	0.09118	4.04468	0.99456	0	1.29742	6.94956	0
735784	TE-5	ESCA	0.78501	7.90125	2.68158	0.33314	0.02804	0.68441	0.8015	0	2.2264	0	0	0.56237	3.09057	0	4.78264	0	0	5.59733	0	0.84438	2.70796	0	0	0	0	1.12804	1.19731	2.98503	0	0.48816	1.02909	1.39521	0.50795	11.1732	0	3.21096	0	2.75249	2.6387	0.11709	1.77123	1.73	0.13029	2.28247	3.91517	15.2335	0
749712	HCC1395	BRCA	0	4.69227	1.71541	1.23807	0.22973	0.3384	0.02201	0.56126	0	1.95339	0.17333	0	0.55163	0	11.4439	0.43883	0.67406	0	21.1063	0	3.34415	3.22585	0	0	0.00413	0	3.46796	3.48309	0.00138	0.0055	1.80345	1.30685	5.44337	0	0.37967	0	0	1.73604	0	1.38113	0.41269	0.0055	2.55042	6.27012	1.17616	0	0
749713	HCC1599	BRCA	0	0.58565	4.81012	0	0.51277	0.58565	0.29673	0	35.8599	0	0	0	0	0.61428	1.29363	0.15357	0	0	2.67836	0	0	0	0	0	0	0.64812	0	5.61441	0	0	0	0.60647	0	5.41138	0.08069	0	0	3.75595	0.37221	3.78979	0.01562	0	1.04115	0	0	0	0
753531	BB30-HNC	HNSC	0.31677	0	7.49403	2.72944	0.14754	0.78108	0	0	4.4565	1.75743	0.95031	0.46431	0	0	12.0677	0	0	0	7.84552	0	0.22131	0	2.39965	0	7.25971	0	0	0	0	0	0	0	0	1.11955	0	2.40833	3.3977	6.33543	1.67932	0	0	6.51334	3.23281	0	3.56259	0	0
753532	BB49-HNC	HNSC	0.87152	2.74908	1.58043	1.17216	0.40476	0.46325	0	0.16728	4.99398	1.59564	0	0.29012	0.00351	0	2.15832	0.59076	0	3.35154	3.42056	0	1.53481	0	0	0	3.25094	0.25736	0.03743	4.93431	0	0.24683	2.40516	1.36518	0	0.00117	0	0.59076	0.41178	1.57809	0.66797	14.2871	0	2.68708	1.32775	0	5.78946	0	7.98872
753533	BB65-RCC	KIRC	1.33949	0	6.36057	0.99732	0.36339	1.07955	0	0	13.8246	0	0	0.20159	0	0	0	0	0	0	0	0	0.31829	3.76913	0	0	0	0.71881	2.41108	0	0.28912	0.13527	0	1.1326	9.46659	0.00265	0	0.00265	0	5.80621	0.02918	0	0	1.1379	3.38187	28.3786	0	0	0
753534	BEN	LUSC	0	4.28634	1.47503	2.70252	0.29723	0.18588	0.08138	0.66128	0.65186	3.52141	1.07501	0.35805	1.23177	0.0651	3.00146	0.65357	0	0	0.00343	5.24143	3.72356	3.00746	0	0.26383	1.27031	2.21512	4.56044	5.45472	0.2664	0.16789	5.23543	4.39255	10.972	2.07978	0	4.49277	0.74094	1.45276	1.69432	0	0	3.71243	0	0	2.64855	0	0
753535	BHY	HNSC	0.00898	0	1.84801	11.0324	0	0	0.10536	0	0	0.75429	0	0.30591	0.71597	0	2.04077	0	0	0	0.0006	0	0	0	1.13442	0	0	0.90215	0.94047	0	0	0	0	0.28136	0	3.49367	0	0	22.6687	1.4541	0.85426	0	0.43581	19.1344	0.0018	0	17.1283	0	0
753538	Ca9-22	HNSC	0	4.89842	1.87099	2.70362	0.16434	0.42606	0	0.21303	0	2.99699	0.21668	0.88741	0.81072	0	3.93066	0.48205	0	0	0.19964	3.2368	5.39386	7.32571	0	0	0	1.10044	2.42608	2.60259	0	0.71821	5.9173	1.04079	0	2.68171	0.00243	2.69997	0.84602	1.9209	2.79127	9.65806	2.64763	1.16983	2.29583	0	0	0	0
753539	CADO-ES1	EWING	0	0.74423	6.36097	0	0.36043	1.02456	0.12014	0.84435	0.85436	0.73421	0	0	0	0.2236	0	0.34041	0	0	0	0.16353	0	2.70992	2.29275	0.39714	0	2.3595	0	11.5605	0.3304	1.66533	0	5.90041	0	2.32946	0	0	0	6.45775	2.44627	0	2.01909	0.17688	0.51395	22.7273	0	0	0
753540	CAL-12T	LUSC	0.12159	0.32935	1.17961	5.56608	0.34597	0	0	0.1697	0.83496	5.09283	0.46843	0.02143	0.19113	0	0.60577	0.71861	0	0	3.92591	0	6.1023	1.34494	0	0	1.07376	0.65126	7.52553	4.03307	0	0.06823	6.68227	1.17086	4.33529	2.11779	0	8.63822	6.96263	1.21941	0.54891	1.14068	0.83408	3.62893	0.01618	0	9.10184	0	0
753541	CAL-33	HNSC	0.37795	1.88064	2.14391	1.87543	0.26326	0.49786	0	0	2.72518	0.70638	0	0.05474	0.2372	0	0.88102	1.09476	0	21.2658	1.29938	0	0.74287	4.07799	0	0	1.70991	0.98138	0	3.03536	0	0.01825	0	1.08694	5.97818	1.24725	0	0	3.22173	2.12436	1.04654	8.3228	0.29454	4.03498	1.47793	0	0	1.28895	0
753545	CP50-MEL-B	SKCM	0	0	6.46464	2.01599	0.09058	1.67956	0.00776	4.75402	0	0	0	2.18421	0	0	0	0	0	0	0	24.6655	0	0	0	0	0	0.81261	0	0	0	0.22256	0	21.2391	0	0	0	0	4.78766	6.37665	0.01553	0	0	6.86576	2.30325	0	0	0	0
753546	CP66-MEL	SKCM	2.05346	0	5.35797	0	0	0.8903	17.651	13.4377	0	0	0	3.323	0	0.03931	0	1.06142	0	0	0	0	0	0	0	0	0	31.3431	0	0	0	0.62668	0	0	0	0	0	0	0	0	0	0	0	0	0	0	0	0	0
753547	CPC-N	SCLC	0.22262	0	3.61813	3.09266	0.63979	0.43121	0.6057	0.31288	0.00802	3.32732	0	0.56157	0.47734	0	5.0722	0	0	0	0	3.19093	0.07421	3.21701	0	0	3.27316	0.75411	10.6739	9.63698	0.00602	0.77417	5.29683	0	0	5.27276	0.02407	0.68993	0	3.06659	0	0	0	1.76895	1.69073	0	0	1.91737	7.41276
753548	CTV-1	LAML	9.17774	0	5.2991	0	0	11.1255	1.07531	0	0	0	0	0	0	0	0	0.14382	4.7526	0	0	0	0	0	0.33852	0	0	0	0	0	0	0	0	0	0	0	10.7885	0	0	9.02876	0	0	0	0	0	0	0	0	0
753549	D-542MG	GBM	0	2.16429	4.34601	0.42868	0.48444	0.97585	0.18123	0.12547	4.02189	0.67264	0	0	0.704	0.7528	0.25442	0	0	0	1.09434	0	2.85087	5.59021	0	0.11153	2.57206	1.76698	1.39407	0	0	0	2.41174	2.60342	8.89067	0.02788	0	0	12.7453	4.64573	5.07441	2.38037	0.00697	4.90015	5.04653	0	4.10902	4.28327	0
753551	DMS-79	SCLC	0	4.06106	1.89258	6.07682	0.37021	0.24634	0.24704	0	0.13584	4.41227	0.3125	0	0.43356	0.67989	1.22395	0.06123	0	3.36287	0.63837	2.3198	3.09683	1.85739	0	0.0007	3.4241	1.03251	9.53189	4.07584	0.54687	0.2942	7.7667	0.92905	0.62218	0.47719	0	3.0926	5.51024	1.67229	0.86852	2.74069	1.45762	7.14381	1.56882	0	3.4607	0	0
753552	DSH1	BLCA	0.3316	4.56753	6.04155	0	0.18612	1.21729	0	0.10697	8.74783	0	0.29951	0	0	0.42359	4.19956	0	0.47922	30.6356	0	0	0	0	0	0.03209	0	0.21608	0	0	0.05348	0.27384	0	0	3.59626	0.28453	0	0	0	5.29919	0	0	0	0	1.4077	0	0	0	0
753554	EBC-1	LUSC	0	0	2.79813	2.1388	0	0.60751	0.70757	0.60394	0.42526	3.58789	0.26266	0	0	0	0	2.48008	0	0	0.15009	0	8.03345	0	0.51996	0	0	0	4.67963	0.20012	0	0	1.88686	0.51817	0.94343	0	0	4.70643	0.92378	3.05543	0	0	0.54497	4.90476	0	8.49087	3.60576	14.9162	5.21209
753555	EC-GI-10	ESCA	0	0	11.5228	0	0.24661	3.61899	0	1.31936	0	1.28237	5.08015	0	0.23428	3.11344	10.3268	0	0	0	0	0	1.47349	18.1196	0	1.10358	0	1.4365	0	1.11591	0.52404	2.18866	0	5.1418	0	0	2.72503	0	0	11.3625	5.3021	0	0	0	2.29963	0	0	0	0
753556	EPLC-272H	LUSC	0	7.58428	1.198	1.76056	0.47735	0.07289	0.2279	0	3.21213	2.11884	0.42192	0.85513	0	0.22892	2.91032	0	0	8.58108	1.72977	1.932	3.59196	2.60338	0	0	1.74722	0.29257	3.95126	3.3076	0.46709	0.06365	0	0.27717	0.70525	0	0	1.51521	0.5102	1.18979	0	0	0	2.59106	1.21032	14.2508	5.67897	7.64588	4.19456
753558	HA7-RCC	KIRC	0	0.80211	2.83545	7.20559	0.01203	0.33287	0	0	1.4224	3.25789	1.8141	0	0	0.37565	0.6604	1.23123	0	0	0.94381	0.49196	3.34345	0	0	0	0.14572	0.58019	5.89682	0	0	0.26336	3.65493	0	0	0.50265	0	5.08402	9.29107	2.35953	0.91574	0	0.01604	8.96889	0	0	0.34357	10.2523	0
753559	HCE-4	ESCA	0	0	27.1418	0	0	7.24342	0	0	0	0	0	0	0	1.92385	0	0	0.11999	0	0	0	0	0	0	0.69194	0	0	0	0	0.86793	0	0	0.30798	0	0	1.01592	0	0	25.65	0	0	0	0	0	0	0	0	0
753561	HO-1-u-1	HNSC	0	0	3.90194	2.20121	0.64885	0.58241	0.69314	0.30339	10.0472	2.82348	1.39735	0	3.10472	0.41633	0.33439	0	1.11832	0	4.2474	0	2.22335	0	0	0	1.07846	0.80386	2.00633	8.18035	0.30117	0.93895	0	3.4369	0.99431	5.25057	0.29896	0	0	5.03798	1.11832	5.60932	0.51155	3.68049	4.13004	0	0	3.56755	0
753562	HSC-2	HNSC	0.37997	5.49685	2.15435	0	0.5802	0.74546	0.52954	0	0.07479	1.00721	1.26897	0	0.84316	0	0.88176	0	0	21.1105	0.00121	0	4.3268	0	0	0.59347	0.87935	0.12666	0	1.27862	1.17367	0.19782	1.24364	1.7973	0.24004	8.90328	0	0.01689	0	1.93964	0	6.74893	0.19782	0	4.83462	7.35447	0	5.38226	0
753563	IM-9	MM	0	1.93998	3.59307	3.00927	0.14846	0.73426	0.28889	0	8.02271	1.35216	0	0	0	0.00201	0.01605	1.82161	0	0	0.70818	0	1.07331	0	0	0	1.8176	1.27392	7.45095	0	0	0.18256	4.88505	0.80648	0.99105	1.4605	0	2.65417	2.86081	3.27208	1.67917	2.93504	0.83256	2.62609	0	0	1.97809	13.2608	6.72872
753564	IST-SL1	SCLC	0.52205	0.41547	2.28852	2.79181	0.6829	0.45297	0.20527	0.23388	3.05136	3.07307	0.19145	0.20625	1.80594	0	0.38783	1.27008	0.08586	0.42533	5.59843	3.58623	3.81814	3.97801	0	0.73323	1.39936	0.8556	5.35566	3.46682	0.14507	0.3306	7.26029	2.27667	6.4037	6.83002	0	4.71322	1.25725	2.09805	1.4862	0	0.49244	2.21154	0.78356	0	2.82635	2.73754	0
753565	IST-SL2	SCLC	0.77954	4.75059	2.44544	4.63581	1.02186	0.68549	0	0.33796	0.32202	5.4026	0	0	0	0.01275	3.48324	0	0	0	0	7.63602	3.8212	4.34089	0	0	5.66086	1.46822	2.93485	8.04891	0	0	0.70462	1.6372	0.57868	1.75039	0	0	2.60167	2.82485	1.09678	0	1.85879	2.18081	2.1553	0	4.62944	5.5126	2.1011
753566	J82	BLCA	0	0	2.7434	1.13429	1.09573	0.49714	0	0	21.5515	3.55911	0.04667	0.50323	0	0	3.21416	0.73861	0	1.81202	0	0	5.16416	0.00609	0	0	0	0.01826	4.19017	0	0	0.28002	2.22799	0	0	0.89688	0	1.65375	2.86717	3.00718	0	0	0.94558	0.28814	1.58882	4.8679	4.55744	4.69746	0
753569	KNS-62	LUSC	0	0.3053	1.69433	3.01913	0.63201	0.38266	0.06493	0	0	5.05467	1.77653	0	0.46347	0	0.57744	0	0.57744	12.8425	4.08767	0	3.47224	2.03762	0	0	0.68934	0.20445	6.85399	2.61782	0	0	3.41353	0.74667	5.02359	0.53807	0.00138	2.57638	2.24898	1.48366	0.4462	0	0.94145	2.15573	2.73179	5.48361	1.53477	6.24961	2.28489
753570	KOSC-2	HNSC	0	2.6317	4.24431	1.4312	0.00896	1.11091	0.94293	0	29.3585	0	1.04148	0	0.81751	0	8.35424	0	0	0	0	0.6764	2.08296	0	0.00448	0.12319	0	0	0	0	0	0	0	3.13788	4.69674	3.10876	0	1.18034	0	3.21851	0	0	0	1.38192	1.8769	4.55787	0	0	0
753572	KP-4	PAAD	1.32033	0	2.64763	2.40338	0.47174	0.79275	0	0.44802	7.69585	2.39361	0.86254	0.6141	0	0.48012	0.54292	0.30287	0	0.00558	5.21989	0	8.24157	1.35103	0	0.56526	2.10191	0.18423	0	1.27008	0.63923	0	4.28478	1.21146	5.48786	1.70554	0.31403	2.18286	2.3978	2.06702	0	3.06355	0.10886	3.06215	3.93725	0	0	0	0
753573	KYSE-140	ESCA	0	0	1.76062	1.0755	0.35212	0.48428	0.87553	3.15782	0	2.33881	0.293	0	0.54601	0.01913	0	0.19389	0	0	0	0	0	27.764	0	0	0	1.27461	0	1.09028	0.35126	0.37734	0	14.2067	32.2329	0	0	0	0.15389	2.51878	0.919	0.00087	0	0.76424	0.02087	0	0	0	0
753574	KYSE-410	ESCA	1.08194	2.12596	4.12816	1.84649	0	0.95818	2.48528	2.79469	4.16808	1.21769	0.00998	0	0.02395	0.02196	2.43138	0.13175	0	0	0.4751	1.13784	7.58958	0.01198	0	0.23555	0	2.08404	0	0	0	0.24953	2.78471	14.6422	8.42	0.05789	0	0.09382	3.76884	4.55534	1.32748	0	0	1.8964	0.1557	0	3.96048	0	0
753575	KYSE-520	ESCA	0.01638	0	2.22361	0.1534	0.28298	0.3217	0	1.69489	1.60553	0.94127	0.56893	0	1.28234	0	8.42083	0	0	0	0	6.51743	2.35021	6.06765	0	0	0.00745	2.29063	0.0283	0.70893	1.15276	0.02979	0.21447	6.5219	9.95785	0	0.72234	3.35404	0.80127	1.96297	1.8617	0.75213	0	1.39255	0.9934	10.4717	3.59978	0	0
753576	KYSE-70	ESCA	0	4.54552	2.47871	1.42625	0	0.80034	0.93226	0.60392	11.0509	0.00147	0.2316	0	1.87626	0	3.66456	0.63177	0.89122	13.2393	0	2.27789	1.81029	0	0.08942	0.26092	1.05246	0.73584	0	1.47755	0	0.66402	2.37317	4.1263	0.66548	3.12221	1.49807	2.10199	2.09466	2.59891	1.38814	0.00147	1.4497	2.36584	1.45556	0	0	0	0
753579	LB2518-MEL	SKCM	2.87906	0	5.73662	0	0	2.32333	14.2196	17.5971	0	0	0	7.81614	0	0	0	0	0	0	0	0	0	0	0	0	0	1.96121	0	0	0	0.60234	0	0	0	0	0	0	0	7.4827	8.2679	0	0	2.86831	2.62092	0	0	0	0
753583	LB771-HNC	HNSC	0	0.05186	2.33752	1.48654	0.47601	0.64222	0	0.06382	13.117	2.53563	0.9241	0.05319	0	0.49995	3.45708	0	0	4.32534	0.91746	0	3.5834	1.77774	0.16222	0.01994	0	0.121	0	2.03702	0.31911	0	0.79247	1.10759	2.86273	0	0.59036	0.60499	0	1.6594	0	14.908	1.1887	1.23657	3.2922	3.10871	4.55803	0.53585	0
753584	LB831-BLC	BLCA	0	13.2618	6.58623	0.97281	0.71156	0.97968	1.65687	1.09312	2.62968	0.08594	0	0	0	0	4.98092	0	0	0	0	0	0	7.19467	0	0	5.62717	0.02062	0	0.0825	0	0	0	4.87436	0	0.02062	0	0	2.91843	5.47936	1.94218	5.49311	0	2.32374	0	0	0	0	0
753586	LCLC-103H	LUSC	0.19988	0.75707	1.63001	4.23554	0.00088	0.199	0.39799	0.06103	3.13708	3.52181	1.44251	0	0.00177	0	1.23378	0.81191	0	1.79982	0.61291	0.92865	6.84019	0	0	0	2.5224	0.77034	2.22965	2.47906	0	0	4.84226	0.74734	0	0	0	5.85405	1.95725	1.54245	0	0	0.58196	4.30011	0	4.02062	0.90743	9.49614	5.50559
753588	LU-134-A	SCLC	0	3.18118	2.85515	4.15463	0.12809	0.17	0.32604	0	9.2082	4.33861	0	1.4299	0	0.37261	0.00233	0	0	4.56218	0.07452	0	0	0	0.00699	0.92687	2.91337	0.05123	4.48766	9.83	0	0	0	1.62785	1.59525	0.30741	0	0	0.03959	2.1402	0.17932	0	0.05589	4.63204	0	1.66511	3.91709	13.8659	0
753589	LU-165	SCLC	0	0	2.82184	3.64177	0.34798	0.41842	0.07044	0.24372	6.55237	4.92519	0	0.16201	0.61706	0.04931	0.74244	0	0.19301	6.19735	0.09016	1.32569	0	1.4708	1.86244	0	6.54109	0.42546	1.68353	5.68595	0	0	0	0.71708	3.25294	0.09439	0	0	1.35809	2.93032	0.77062	5.94658	0.78189	2.79367	1.41726	0	6.92006	5.05199	0
753592	LXF-289	LUAD	0.15188	4.62692	1.6148	3.71562	0.24025	0.18226	0.00967	0	0	4.13675	1.26685	0	0	0	7.07362	0.82017	0	0	0	13.7261	4.49091	0	0	0	1.63413	0	5.57412	4.17058	0.06904	0.39075	5.35458	0	0	0	0	3.35731	0.64343	1.3062	0	0	2.04559	3.48434	1.73492	0	9.04603	6.60347	0
753594	MS-1	SCLC	0	0	3.35598	1.83714	0.15167	0.64086	0	0.59386	0	3.00778	1.82432	0.63873	1.46116	0	1.89268	0.77331	0.14953	0	0	3.10818	3.23635	0	0	0	0	1.93754	0	2.53567	0	0	0.02136	1.35222	0	3.62514	0	4.53943	0.66222	4.30018	1.67265	0	1.21123	2.49509	0.39947	22.2977	4.20191	0	0
753595	MZ1-PC	PAAD	0	3.32144	3.06365	4.54753	0.23264	0.43385	0.13047	0.16819	0	2.51034	0.011	0.33482	0	0	0.54074	1.22294	0	0	0	4.241	3.10137	3.62482	0	0	0	0	5.59284	0	0.17763	0.15247	1.76525	0	0	0	0	4.06652	5.31147	2.77284	0.11632	3.63896	0.39612	5.3492	0.28923	0	9.51475	0	0
753596	MZ7-mel	SKCM	0	0	0	0	1.3054	0	1.55985	3.00757	0	0	0	0	27.8177	0	0	0	0	0	0	0	0	0	0	0.22006	0	27.7304	0	0	0.04156	0	0	0	0	0	0	0	0	1.88336	25.392	0	5.48353	0	0	0	0	0	0
753599	NCI-H1304	SCLC	0	0.3387	2.33654	1.58176	0.4006	0.58456	0	0	0.00516	1.06941	0	0.12207	0.75306	0	0	0	0	0	0	0	3.5091	4.0249	0.33526	0.49516	0.41779	2.59787	0	1.82934	0	0	0	1.76917	8.25783	2.54285	0	2.74573	2.69931	2.42422	2.8764	7.5787	2.33826	2.56692	4.06616	11.7308	4.45128	0	8.93351
753600	NCI-H1563	LUAD	0	0	11.2398	6.40709	0.00353	2.42163	0.64953	0.60011	0	0.01059	0.13767	0	0.00353	0	33.0733	0	0	0	0	0	0	0	0	0	0	0	0	0	0	1.13668	0	0	0	0	0.2577	3.63245	0	10.6714	0	0	0	0	0	0	0	0	0
753604	NCI-H292	LUSC	0	0	29.9991	0	0	6.96468	0	0	0	0	0	0	0	0.30754	0	0	0	0	0	0	0	0	2.60321	0	0	0	0	0	0	0	0	0	0	0	8.46821	0	0	28.977	0	0	0	0	0	0	0	0	0
753605	NCI-H510A	SCLC	0	1.46827	1.80871	6.49963	0.21264	0.11786	0.17679	0.01668	0	7.4638	1.95142	0	0	0	0	0.37772	0	0	0	0	6.65405	3.65788	0.99257	0.05112	3.86982	0.24672	6.62139	6.28557	0	0	6.73215	0.70289	0	0.85803	0	9.59662	4.18221	1.45371	1.40401	0	1.00144	7.37434	0.42529	0	0	0	0
753607	NCI-H835	LUSC	0	0	24.2177	0	1.64446	4.27633	0	0	0	0	0	0	0	4.02019	0	0.23386	2.01195	0	0	0	0	0	0.00371	1.42173	0	0	0	0	1.30666	0	0	3.47823	0	0	2.08991	0	0	23.4678	0	0	0	0	0	0	0	0	0
753608	PC-14	LUAD	1.24201	5.68759	6.55938	0	0	1.62417	1.10468	0	0.4986	2.25414	0	0	0.2896	0	0.19406	0	1.25993	0	0	0	2.59449	0	0	0	0.75536	0.54637	4.99194	0	0.66579	1.01809	0	0.03583	0	5.87568	0	2.10485	0	6.41906	2.91395	0	3.7141	0.90763	3.26626	0	0	5.15615	0
753610	SBC-3	SCLC	0	0	2.57797	0.79641	0.00921	0.5271	0	0.84014	8.56946	1.08413	0	0	0.53631	0.17493	3.02221	0	0	0	0	2.27644	0.69743	2.73219	0	0	1.78847	0	1.9634	0.40051	0	0.389	1.91737	1.98412	4.43319	0	0.02072	4.42398	5.02014	2.20048	1.19461	8.70066	0.29693	0.07135	0	2.59639	0.58465	7.85131	10.3694
753612	SK-MM-2	MM	0	0.13204	1.55426	0.9019	0.0179	0.57739	0	0	0	2.27153	0	0.51809	1.83625	0	0.27079	0.27639	0.27079	0.7016	3.69823	2.04774	1.82842	0.73629	0.00112	0	3.69935	0.76315	4.14471	3.85825	0.53711	0.61992	4.37074	0	1.35397	3.79894	0	0.00559	0	1.52741	1.64155	0.62887	0.5897	0.44647	2.25363	15.2327	0	3.90189	0
753614	TE-15	ESCA	0.32513	7.54244	5.29882	0	0.82647	0.86121	0	0	3.72531	0	0.04964	0.56835	0	0	10.4735	0	0	0	0.08438	2.29822	0	0	0	0	1.92346	0	0	0	1.21364	0	0	0	1.04239	3.53668	0	0	0	4.28373	0	0.0819	0	0.0546	4.57907	15.3554	0.86618	4.26139	0
753615	U-266	MM	0	1.07122	2.97256	2.79996	0.38356	0.4904	0.17534	0.56438	2.21778	2.21093	0.08356	0	0.67396	0.31369	0.10822	0	0	0	0.00548	1.00958	2.09449	6.49169	0	0	0.36301	2.86708	2.36983	1.73696	0	0.5178	4.55473	4.64651	4.09446	0	0.00274	1.59176	1.61094	2.33147	0.17945	3.89858	0	2.76846	0.26986	13.0847	0	0	2.58079
753616	BE2-M17	NB	0	0	2.28638	2.83607	0.50906	0.5712	0	0.14419	0.00637	5.36542	2.36843	0	0.50268	0	0.70742	0.6644	0.08205	0	0.00398	3.45825	12.7527	1.70483	0	0	0	0.97669	0.61103	0.43736	0.55845	0	6.36044	0.19916	1.09858	1.07707	0	8.89935	0.0008	1.36466	0.56801	3.0185	2.24814	2.45049	0.0008	0	3.09498	0	0
753618	KELLY	NB	0.19774	0	1.22537	3.86259	0.30532	0.2797	0	0.16188	3.20175	3.53473	0	0	0.44978	0.30429	0	0.19364	0	0.01127	0	0	5.4445	0.65982	0	0	0	1.0389	4.65662	0	0	0	6.44857	0.37191	3.42715	0.40368	0	4.18635	5.54081	1.27865	0.64855	0.05635	1.24894	4.94247	0.04815	6.64939	9.88802	9.92183	0
753620	SIMA	NB	0.5832	0	4.69068	0	0.06271	1.58656	0	0.32295	1.71511	0	0	0.9281	0	0.88421	2.50525	1.15386	0	0	0.36999	0	0.83717	17.3455	0	0	2.45822	0	0	3.90054	0	0	0	0	11.5449	0	0.00941	0.57379	0	4.80983	0.36058	13.2725	0.56752	0	0.73057	0	0	0	0
753621	TE-1	ESCA	0	1.1949	2.5745	1.08243	0.33536	0.85335	0	0.15375	16.8937	1.1722	1.06695	1.07004	0	0.92352	2.11738	0	0.24249	0.20328	6.36557	3.62184	3.94275	0	0	0	1.64066	0.54586	0.78422	2.56728	0.35702	0.3302	0	4.04594	3.01098	3.27101	0.12073	4.41431	0	2.03174	0.96273	2.83247	0.28376	0	1.50962	0	0	8.92459	0
753622	TE-10	ESCA	0	5.80174	3.57216	0.90924	0	1.08887	0.45184	0	8.17392	0.00926	0	1.20368	0	0	0.92776	1.45182	0	25.5236	0	0	0	1.88145	0.73332	0	1.88145	0.49814	0	0.95183	0	0.25185	0	0	0.19444	0.22592	0	0	1.31479	3.28512	0	2.4944	1.37034	5.46842	1.85367	7.05913	0	0	0
753623	TE-8	ESCA	0	5.35494	4.66506	0	0.39774	0.88313	0.09887	0	0	0	0.33707	0	0	0.13483	8.8043	0	0	0	0	4.51001	0.77526	0	1.16851	0.59774	0	0	0	0	0	0.06517	0	0	0	0.01573	0	4.53922	0	3.71228	0	0.28314	0	0.15281	1.65614	0	1.6112	27.2398	0
753624	CAPAN-1	PAAD	0	1.33899	3.35841	0.3761	0.26686	0.54933	0.24189	0	4.81288	1.63863	0	0.0952	0	0	2.93392	0	0	0	0	0	0	0.96601	0.01248	0	1.5169	0.51188	0	0	0.10144	0	0	0.61332	0.00312	4.31349	0	0	1.47164	3.6081	0.73972	16.3285	1.5247	0.76625	3.9093	0	0	3.54568	2.62337
905933	OVCAR-3	OV	0	1.30245	4.18936	1.25724	0.74702	0.75133	0	0	1.37349	1.91169	0	0	0	0	0.64584	1.37349	0	0	6.64787	3.832	5.03757	0	0	0	4.2604	0	3.1474	3.03976	0.53605	0.25618	3.52845	0.24542	0	0.00861	0	2.75129	0	3.20983	1.49405	0	0	1.36273	4.30346	0	0	7.86635	1.70287
905934	PC-3	PRAD	0.44026	1.11759	3.52733	2.87084	0.02866	0.74506	0.13026	0	1.77148	2.97765	0.55749	0	0.23186	0.95347	2.06065	0	0	0	0.42203	0	0.85969	0	0	0.52623	3.33455	0	2.41494	11.0874	0.46111	0.56271	5.97353	1.49794	0	3.79565	0.64086	9.38363	0	4.39744	0	0	0	2.25864	0.54707	0	0.02866	4.54332	0
905935	DU-145	PRAD	2.1977	0	13.0481	0	0.20607	5.57869	0.51198	1.73351	0	0	0	0	0	0	0	5.54045	0.62989	0	0	0	0	0	21.9993	0	0	0	0	0	0.00106	0	0	0	0	0	1.02503	0	0	13.9828	0	0	0	0	2.21469	0	0	0	0
905936	HCT-116	COREAD	10.9584	0	0	0	0	20.8812	0.99535	0.06808	0	0	0	1.96097	0	1.23316	0	0	9.7176	0	0	0	0	0	10.9757	0.23685	0	0	0	0	0.65014	0	0	0	0	0	11.2883	0	0	0	0	0	0	0	0	0	0	0	0
905937	HCT-15	COREAD	3.08632	0	5.40626	0	3.48157	0	1.26315	0.36197	0	0	0	2.30122	0	1.35885	0	36.4783	5.06592	0	0	0	0	0	1.2307	1.99167	0	0	0	0	5.85935	0	0	0	0	0	0.19097	0	0	6.16931	0	0	0	0	0	0	0	0	0
905938	HL-60	LAML	3.58119	0	20.2503	0.57529	0	6.02618	1.04991	0	0	0	0	0	0	0.01438	0	0	0.69035	0	0	1.40946	0	0	0	0	0	0	0	0	0	0.7335	0	4.70301	0	0	15.8493	0	0	23.4143	0	0	0	0	0	0	0	0	0
905939	HT-29	COREAD	0.85896	0	19.7682	0	2.33783	2.64171	2.70248	1.73008	0	0	2.273	0	0.75362	3.11576	0	0	0	0	0	0	0	0	0	1.64094	0	0	0	0	0	0	0	12.2483	0	0	0	0	0	18.0625	0	0	0	0	1.5437	0	0	0	0
905940	K-562	LCML	0	1.1336	1.16078	2.29302	0	0.47981	0	0	0.03806	3.03244	1.10777	0	1.25729	0.21476	0	1.44214	0	15.9914	0.83321	0.55321	7.15907	0	0	0	0	0.38874	0.48932	1.98856	0.06252	0.24194	5.1977	1.10505	0	5.33362	0	6.29732	0	1.32389	1.6569	3.01749	1.68681	2.62196	0	0	0	0	0.61709
905941	NCI-H226	LUSC	0.16194	0	17.278	0	1.37999	1.88693	0.39428	0	0	0	0	2.33049	0	0	0	0	0	0	0	0	0	0	0	0.84489	0	0	0	0	0	1.13356	0	0	0	4.14701	0	4.54129	0	13.8422	0	0	1.21805	0	0	0	0	0	0
905942	NCI-H23	LUAD	0	0	24.5304	0	0.12074	3.81321	0	1.21585	0	0	7.66855	0	0	0.96032	0	6.34319	0	0	0	0	0	0	0.11793	2.60017	0	0	0	0	0.85362	0	0	0	0	0	0.00281	0	0	23.4184	0	0	0.35942	0	0	0	0	0	0
905943	NCI-H460	LUSC	0.84251	1.53786	4.40585	9.06271	0.5886	0.3924	0	0	0.06348	7.81338	1.68213	0.09954	0	0	1.12671	0	0	0	0	0	8.79871	0	0.00144	0	1.21327	0.69247	3.33684	0	0	0.56696	0	2.11348	0	3.81869	0	3.52439	10.9324	4.63955	0.27987	0	0.73864	11.0564	1.05746	0	3.60518	0	0
905944	NCI-H522	LUAD	0	3.26478	9.99281	4.2709	0.02053	1.84114	0	0	0	5.70822	1.26963	0	0	0.15058	4.4865	0.75973	0	0	0	0	2.53927	0.00342	0	0.96164	0	0	3.63779	1.95065	0	0	0	0	0	1.0643	0	0	0	7.8163	0	18.6373	0.01369	6.37213	3.63779	0	0	0	0
905946	MCF7	BRCA	0.24702	2.30889	5.51177	2.12237	0.74106	0.42683	0.13443	0	0.00336	2.66346	0.96288	0	0.39322	0	3.6986	2.08036	0	0	0	0	0	7.02583	0	0	0	0.96288	0	0	0	0	0	2.49206	0	2.67691	0	14.4113	2.07364	5.49497	0.62512	0	0.68897	5.45968	0.83349	0	0	0	0
905947	786-0	KIRC	1.05882	0.96881	3.3761	0.27493	0.32403	0.59241	0.24711	0.05891	0.01309	1.56122	0	0	0	0	0.9148	0.50568	0	7.667	0.036	0	0	5.91268	0	0	2.42857	0	0	2.25346	0	0.27657	0	1.54158	6.1156	1.40575	0	0	1.48594	3.55121	0.6006	15.5271	0.20456	0.75279	1.9998	0	0	0	0
905948	A498	KIRC	0	3.32095	6.77893	2.21757	1.13944	1.21876	0	0	0	1.71276	2.94234	1.60819	0	0.92669	1.23319	0	0	0	0	0	0	0	0	1.00242	1.04569	0	8.54217	2.89547	0	0.6815	5.36545	1.4279	0	0.06851	0	5.09141	3.12263	5.61064	0	0	0.22356	6.8871	0	0	0	0	0
905950	ACHN	KIRC	0	0	7.03093	0	0.13058	0.86509	0	0	0	0	0	0	0.73043	0	0	0	0	0	10.8586	0	0	18.9096	0.93855	0	0	0	0	0	0.06121	0	2.58304	1.05688	4.91716	3.56647	0.18363	0	0.03673	6.63511	2.13009	32.1676	0.05305	1.73427	0.64474	0	0	0	0
905951	BT-549	BRCA	0	3.91606	4.88629	0.14049	0.87804	1.02731	0.12293	0	0	4.0785	1.49706	0.43463	0	1.12389	2.84485	3.01607	0	5.70726	0	1.9712	15.0935	0	0	0	3.73167	0	0	0	0	0	0.10976	0	0	0	0	4.55264	0	5.93116	0	0	1.42243	0	3.53411	6.61164	0	5.12336	0
905952	CCRF-CEM	ALL/CLL	30.4191	0	3.44388	0	5.3535	7.80612	0.62682	0	0	0	0	0.63776	0	0	0	1.80394	6.02041	0	0	0	0	0	0	0	0	0	0	0	0	0	0	0.80175	0	0	0	0	0	3.45845	0	0	17.9628	0	0	0	0	0	0
905954	SK-MEL-28	SKCM	0	10.1876	4.12246	0	0	0.8019	3.16328	5.03068	0	0.77753	0	0.52278	0.7731	0	0	0.2924	0	0	0	0	0	30.8641	0	0.43861	0	0	0.93924	0	0	0	0	22.2626	0	0	0	0	3.62182	4.14461	0	0	0	2.08449	0.00443	0	0	0	0
905955	SK-MEL-2	SKCM	0	0	0	0	0	7.94305	11.2578	12.3443	0	0	0	0.92436	0	0	0	0	2.05631	0	0	0	0	0	12.7076	0.86274	0	0	0	0	0	0	0	0	0	0	28.2369	0	0	14.6698	0	0	0	0	0	0	0	0	0
905956	SK-MEL-5	SKCM	0	45.7737	3.23048	0	0.58762	1.21866	15.8832	10.6351	0	0	0	5.27702	0	0	0	0	0	0	0	0	0	0	0	0	0	0	0	0	0.09263	1.22445	0	0	0	0	0	0	0	4.77335	0	0	0	0	0	0	0	0	0
905957	Hs-578-T	BRCA	0	0	8.16282	1.8019	0	1.98643	0	0	0	0	0	0	0	0.16282	0	0	0	5.73677	1.02578	0	0	0	5.17775	0	0	0	0	0	0	0	0	0	0	0.12483	0.00543	0	1.27001	6.58887	0	0	0.06513	0	2.1384	0	0	0	0
905958	MOLT-4	ALL/CLL	6.364	0	5.90081	0	0	10.0495	5.53027	0	0	0	0	4.58313	0	0	0	0.26274	37.6585	0	0	0	0	0	0.55103	0.06628	0	0	0	0	0	0	0	0	0	0	0.30906	0	0	7.75276	0	0	0	0	0	0	0	0	0
905959	SK-OV-3	OV	0	0	0	0	0	4.8439	0.56733	0	0	0	0	0	0	2.73382	0	0.0929	1.76836	0	0	0	0	0	12.6406	8.26781	0	0	0	0	10.6964	1.32378	0	0	0	0	3.4969	0	0	10.3713	0	0	0	0	0	0	0	0	0
905960	MDA-MB-231	BRCA	0	5.00153	1.88607	2.97228	0.01527	0.27871	0.97358	0.24817	3.104	3.90577	0.24626	0	0.72541	0	2.70502	0	0	0	0.16035	1.44701	3.94777	0	0	0.32834	3.40944	0.58606	0	0	0.16417	0	4.10431	4.03367	2.78138	0.1909	0	3.25099	0.37798	1.78299	0.63187	0	0	1.79635	0.61851	13.3743	4.19785	5.98274	5.12561
905961	COLO-205	COREAD	0	0	25.8889	0	3.11979	2.67872	1.35012	0	0	0	2.22151	0.511	0	5.46501	0	2.78092	0	0	0	0	0	0	0	0	0	0	3.89436	0	0	0	0	0	0	0.60244	0	0	0	24.6786	0	0	0	0	14.8728	0	0	0	0
905962	SW620	COREAD	0.17993	6.11771	1.49508	1.26498	0.88767	0	1.00435	1.33259	0	3.3402	0.45038	0.36096	1.04579	0	0	0.91275	0	0	0	0.57142	2.25406	10.5506	0	0	0.00218	1.35985	2.60848	6.24421	0	0	5.23658	7.12206	14.4011	3.28241	0	4.5801	0	1.28461	0	8.22892	0	0.31843	3.1799	1.36422	0	0	0.35223
905963	CAKI-1	KIRC	0	4.8968	3.86739	1.27709	0.76367	0.516	0.30186	0	0	0	0	0	0.3225	1.61765	2.73994	0	0	0	6.61249	1.9066	0	0	0	0.01548	6.13519	1.25645	0.0903	3.92931	0	0	0	0.94169	1.76471	3.41847	0	0	3.75129	4.55108	0.97265	0	1.22807	8.10888	3.41073	0	14.6388	0	0
905964	RPMI-8226	MM	0	0	28.103	0	0.00366	6.81052	4.31199	2.00762	0	0	0	0	0	0.75835	0	3.0444	0	0	0	0	0	0	0.38101	0	0	0	0	0	0	0	0	0	0	0	0.0806	0	0	26.3885	0	0	0	0	0	0	0	0	0
905965	SR	ALL/CLL	0	1.94339	2.18547	2.15838	0.25393	0.34534	0	0	7.58227	2.1076	0	0	0.42321	0.46215	0	0.30641	0	8.17816	1.55911	5.15642	1.62514	3.11315	0	0	0	0	0.48246	2.00772	0.42829	0.75501	3.09622	0.6636	0.68053	2.69671	0	3.8343	2.30905	1.94678	0.78379	6.8425	1.38983	3.04882	3.2198	0	1.98571	1.44739	6.53101
905967	NCI-H322M	LUAD	0	6.19401	1.10805	5.24093	0.21864	0	0.44223	0	0	5.06191	1.62598	0.04882	0.93045	0	3.72179	1.0005	0	2.74252	1.27574	0	4.62959	2.9654	0	0.16415	2.05052	0	1.97198	2.37954	0.13727	0.06651	5.23597	2.2826	1.05922	0	0	5.93222	5.73268	0.98917	0.01344	1.00899	0.69058	5.96476	0.25614	1.05144	5.53739	8.57567	0
905968	IGROV-1	OV	12.9008	0	0	0	0	19.8511	0	0	0	0	0	3.77916	0	0	0	6.37856	11.1618	0	0	0	0	0	11.4323	0.61917	0	0	0	0	0	0	0	0	0	0	16.7204	0	0	0	0	0	0	0	0	0	0	0	0
905969	OVCAR-5	OV	0.43689	2.07659	5.53574	0	0.40647	0.81294	0	0.06636	0	1.35767	0.08295	0	0	0	0	1.51251	0	0	1.0535	0	0	5.46938	0	0.6498	0.61938	0	0	0.90142	0	0.23227	1.27748	1.42679	3.50615	0.00277	0	0.40924	1.22494	4.79469	0	25.5302	0	0	4.83617	0	0	0	0
905970	EKVX	LUAD	1.11236	1.32865	1.18034	3.24068	0.44433	0.22556	0	0	0	2.59674	0.15449	0.09084	0.40787	0.01421	1.59006	1.11421	0	3.33152	0	1.03882	5.52473	0.9968	0	0.02596	2.3236	1.26624	2.0659	4.19545	0.50242	0	2.805	1.24955	0.66865	3.91736	0	6.21748	4.83877	1.155	1.16427	0	1.34596	3.98781	3.32101	4.31472	3.88276	7.10551	9.63428
905971	HCC2998	COREAD	3.57869	0	0	0	0	0.06051	0.10972	0.05405	0	0	0	5.73913	0	2.41215	0	0.00726	0	0	0	0	0	0	0	6.54668	0	0	0	0	1.82968	79.6621	0	0	0	0	0	0	0	0	0	0	0	0	0	0	0	0	0
905973	HOP-92	LUSC	0.05714	0	1.68576	7.39884	0.26259	0.24354	0.06667	0	0.00544	7.15802	1.49256	0.30749	1.33201	0.58777	1.17554	0.47348	0	0	0.0585	0.00136	4.35114	0	0	0.65036	0.83676	0.95513	7.47775	2.61096	0.11021	0	2.52524	0.55512	3.06539	2.51027	0	3.10757	4.51713	1.98509	1.22588	0	0.65308	6.01105	0.49797	0.00272	4.41373	8.97167	0
905974	LOXIMVI	SKCM	0.41033	0	3.22452	0	0	1.93544	22.5099	7.23338	0	0	5.66469	0	0	0	1.17288	2.70525	0	0	0	0	6.2239	0	0.07989	0	0	7.23701	0	0	0	0	0	0	0	0	0	0	0	5.44682	11.3403	0	0	3.96892	0	0	0	0	0
905975	M14	SKCM	0	0	5.77039	0	0	1.22996	34.6223	30.0503	0	0	0	10.5859	0	0	0	0	0	0	0	0	0	0	0	0	0	0	0	0	0	9.70373	0	0	0	0	0	0	0	0	0	0	0	0	0	0	0	0	0
905976	UACC-62	SKCM	0	0	9.04055	0	0.10942	2.20201	16.1663	19.5582	0	0	0	1.00527	0.16413	0	0	0	0	0	0	0	0	0	0	0	4.71859	0	0	0	0.09574	0.02052	0	0	0	0	0	0	16.9801	11.0784	0	0	0	0.77959	0	0	0	0	0
905979	SN12C	KIRC	0	0.34758	1.29564	5.98105	0.29844	0	0	0	0	6.89516	1.03695	0	0.63373	0.21678	1.97995	0.83823	0	0	0	0	3.34135	3.01907	1.30431	0.08744	1.71042	0.78259	8.60919	4.03506	0.02312	0	6.06271	0.818	3.90644	5.07996	0	3.81466	0.6518	1.29781	0.90037	2.28706	2.48289	4.40576	0.65324	0	11.9758	0	0
905981	U031	KIRC	0	0.16009	3.74237	1.97443	0	0.79813	0	0	2.96281	1.99067	0.48491	0.6798	0	0	1.34568	0	0	0	5.86993	3.66813	5.09501	0	0	0	0	0	3.45236	0.52203	0	0	0.00232	0	0	0	0.04408	0.69836	5.00452	3.26211	0	2.754	0.12993	2.93729	1.28999	0	8.53808	17.7188	0
905982	SNB75	GBM	8.80707	0.01119	13.6191	0	0.62668	2.69696	0.31334	0	3.18935	0	0	3.31244	1.00716	1.62265	0	0.91764	4.9239	0	0	0	0	0	0	0	0	0	0	0	1.02954	1.39884	0	0	0	17.7484	0	0	0	11.2243	5.23724	0	5.60654	0	0.04476	0	0	0	0
905983	U251	GBM	0	0	6.15357	0	0.35709	1.62823	0	0	0	1.89099	1.52043	0.42446	1.85505	0	0	0	0	0	0.08085	0	3.56188	4.02003	0	0	0	2.33117	0.92079	0	0	0	3.31484	2.31545	4.4692	8.06477	0.00225	3.2295	2.07065	4.94307	2.38507	2.69275	1.63047	0	1.74725	0	0	0	0
905984	SF539	LGG	2.27959	0	17.1649	0	0	3.87983	0	0	0	0	0	0	0	0	0	0	0.21135	0	0	0	1.87198	0	0	0.42271	0	0	0	0	0	1.04167	0	0	0	0	18.2669	0	0	18.9764	0	0	0	0	0	0	0	0	0
905985	SF295	GBM	0.817	2.50534	3.09771	1.40393	0.48549	0.471	0	0	6.72077	3.53792	0	0	0	0	2.21369	0	0	0	0	4.82048	10.0703	0	0	0	0	0	3.66653	0	0	0.09058	10.5214	0	0	0	0	4.47629	0.89671	2.83142	0	0	0	0.80432	0.02174	14.5067	0	0	0
905986	SF268	GBM	0.07831	0	5.49398	0.20482	0	1.31325	0	0	3.87952	0	0	0.28916	0	0	0.91566	1.35542	0	0	3.16867	1.39759	0	0	0	0	7.13253	0	0	0	0	0.21687	0	0	0	0	0	0.31928	0	7.45783	0	0	1.90361	1.4759	0	11.1325	0	0	0
905989	KM12	COREAD	0	0	0	0	0	21.6073	3.37474	2.93043	0	0	0	0	0	0	0	2.72974	0.23963	0	0	0	0	0	7.38348	0	0	0	0	0	3.30385	0.8996	0	0	0	0	19.4387	0	0	0	0	0	0	0	0	0	0	0	0
905990	OVCAR-4	OV	0.20676	0.51515	2.09843	13.9783	0	0	0	0	0	1.12421	0	0.84176	0	0	0.22708	0	0	0	0.82353	1.96246	0	0	1.45362	0	0	0	0	0	0	0	0	0	0	0	0	3.60672	25.2386	1.73257	0.44786	0	4.27326	21.2471	0	0	12.196	0	0
905991	OVCAR-8	OV	0	0	2.073	2.96552	0.25027	0.6513	0	0	0.91514	2.95044	0.26082	0.32866	0	0.56687	2.28708	1.05384	0	0	11.2123	0	7.47335	0.82015	0	0.15378	0.37389	0	5.15461	4.50482	0.80809	0	3.8897	0.40555	1.54533	0	0.55933	2.87808	2.09712	1.55739	0	2.03983	0	1.8363	3.30022	1.90414	0	8.57845	4.09323
906693	BxPC-3	PAAD	1.9515	0.75549	5.67213	3.65906	0.94259	1.04443	0	0	0.01184	3.59511	1.69098	0	0.89759	0	2.22859	0	0	0	7.53126	0	0	6.99602	0	0	4.82664	0	0	6.04869	0.41682	0	0.00474	0.31499	5.54424	4.44534	0.10657	3.80826	2.73778	5.80949	0.5684	0	0	0.73892	0.79102	0	9.69828	0	0
906695	BONNA-12	ALL/CLL	0	0	11.3833	0	1.0194	2.08265	0.11509	0	0	0	0.50422	1.36468	2.43889	1.51266	4.10501	0	0	0	0	8.8951	0	2.57591	0	0.39461	0	1.03584	0	0	0	0.43297	0	1.49074	3.09109	0	0	0	3.11849	10.2927	0	0	1.58939	3.32676	0.32336	0	8.90058	0	0
906696	BHT-101	THCA	0.41855	0	2.7718	4.4703	0.11636	0.35255	0	0	0	0.08336	0	0	0	0	2.79958	0.52275	0	0	2.2282	0	2.65544	0	0.00347	0	0	0	1.8166	0	0.0851	0	0.62522	0	0	2.35672	0	0	9.1438	2.88642	0	12.0215	0.76589	4.76207	1.4901	0	4.55714	0	17.5304
906746	Becker	GBM	0	0	7.58249	3.24397	0	1.60216	0.32122	0	0	0.00397	2.14943	0	0	0	2.05425	3.45019	0	0	0.00397	0	6.46018	0	0	0	0	0	0	0	0	0.27364	0.44813	0	0	0.01586	3.21225	18.861	3.54933	8.14166	0	0	1.20162	0	0	0	0	0	0
906763	BE-13	ALL/CLL	0.7323	0.29199	5.74481	0	0.49824	1.599	0.29894	0.10428	0	0.03708	0.87597	0.20393	1.88636	0.67668	1.2398	0.95476	0	0	0.29663	0	4.1041	14.8313	0	0.00463	1.95588	0	0	0	1.59436	0	0	2.06711	6.27549	15.8857	0.0672	0	0.00695	6.02985	0.5469	0	1.71487	1.91416	2.11346	0	0	0	0
906765	ARH-77	MM	0	0	27.6126	0	0	9.09407	0	0	0	0	0	0	0	3.7037	0	0	0	0	0	0	0	0	0.64337	0.01739	0	0	0	0	4.27752	0.24344	0	0	0	0	2.39958	0	0	31.438	0	0	0	0	0	0	0	0	0
906790	AGS	STAD	0	0.64936	1.842	0	1.39881	0	0.26741	0.11005	2.96842	1.16177	0	0	0.34958	0	0	0	0	0	24.8543	35.0608	0	0	0	0	0.99495	0.25297	0	0	1.02931	3.35385	0	0.62944	0	0	0	0.03336	0.31522	1.48545	0	3.7831	0.30874	0	15.0019	0	0	0	0
906791	ABC-1	LUAD	0	1.0057	2.5753	1.54081	0.21146	0.66616	0	0	1.17547	2.64579	0.62943	0	1.44451	0	1.46238	0.27897	0	0.27897	6.81552	0	1.6808	3.33678	0	0.36733	4.68697	1.14568	0.85479	3.68326	0.40804	0.10226	0	5.93094	5.55864	4.54103	0.00099	0	0.01489	2.77088	0.4825	3.40428	0	0.88954	1.40679	0	0	10.4928	0
906792	A2058	SKCM	0	0	16.8801	0	1.39026	2.11275	10.5638	13.3735	0	3.08703	0	0	0.01095	1.46689	0	1.52527	0	0	0	0	0	0	0	0	0	0	0	0	0	0.60938	0	0	0	0	0	0	0	16.2854	3.31691	0	0	4.75461	11.549	0	0	0	0
906793	A375	SKCM	0	0	4.92871	0	0.03186	0.89613	4.2815	4.84308	0	0	0	0.50781	5.00438	0.24693	0	0	0	0	0	0	0	0	0.12745	0	0	6.20121	0	0	0	0	0	34.3018	0	0	0	0	0	6.89422	1.50749	0	0	3.67214	7.73857	0	0	0	0
906794	A253	HNSC	0.35322	6.08446	2.13371	1.47267	0.45841	0.31225	0	0.0764	2.03295	3.72486	0	1.39516	0.00221	0.39973	3.13247	0	0.42298	5.39906	3.1524	0	5.65152	0.00111	0.79502	0	4.54203	0	1.46824	5.12003	0.21813	0	2.21676	0.66658	1.65759	0.53592	0.79724	4.50771	2.56777	2.08389	0.84596	1.26008	0.9434	1.50368	2.06506	0	8.81832	6.99686	0
906795	8305C	THCA	0	0	3.105	4.10073	0	0.95183	0	0.02772	0	0	0	0	0	0.28647	1.59409	0	0	0	0	11.9002	0	1.30299	3.74726	0	0	0	0	0	0	0.55909	0	1.42313	0	0.76932	0	0	7.64006	3.35682	0	3.12117	0.55677	8.58727	0.99342	0	0	0	0
906797	647-V	BLCA	0	10.3668	1.88029	1.8507	0.46387	0.3719	0.02399	1.14369	1.1117	2.72726	0.52306	0.3639	0.0008	0	10.4835	0.41669	0	0	0.0024	3.59982	0.79338	9.25108	0	0	5.65046	0.22874	0.06078	7.12766	0	0.31671	1.40122	4.31963	9.26228	3.6734	0	0.62783	1.59317	2.28498	2.23699	0	1.25086	0.99333	0.004	0	0	0	0
906798	639-V	BLCA	26.4425	0	5.56111	0	2.52969	7.15752	0	0	0	0	0	5.22078	0	0	0	0	22.7181	0	0	0	0	0	0.15087	0.00175	0	0	0	0	0.72803	0.49296	0	0	0	0	0.18245	0	0	6.31019	0	0	0	0	0	0	0	0	0
906800	697	ALL/CLL	0.37875	0	9.28773	0.05653	0.51441	1.21538	0	0	0	0.56529	0.78575	2.47032	0.67835	0.12436	0	0	0	0	0	0	8.67722	20.3222	0	0	2.0294	0.14698	3.8892	0	0	0	2.88864	0	0	5.58508	0	0.01696	0	7.10571	0.96099	0	0.00565	0	0	0	4.0814	0	0
906801	BT-20	BRCA	0	3.79814	1.72983	1.66107	0.69301	0.15271	0.17682	0.47778	1.36904	2.39516	1.03504	0.2313	0.67514	0.21255	2.7363	0.36079	0	0	7.00954	1.78967	3.38912	5.68783	0	0	2.16207	0.32507	1.94149	2.8899	0	0.3724	1.02522	1.48335	0	2.31657	0	3.68115	0.55637	1.6575	0.75373	2.15582	0.37062	0.38758	3.15425	0	0	13.4207	4.48668
906804	A2780	OV	1.84818	0	24.0992	0	0	8.04571	0	0	0	0	0	0.59177	0	0.22155	0	0	0.25361	0	0	0	0	0	0.01458	1.21852	0	0	0	0	1.64704	0	0	0	0	0	3.90042	0	0	23.6299	0	0	0	0	0	0	0	0	0
906805	COR-L105	LUAD	0	0	2.62538	1.49781	0.13744	1.06586	0	0	2.82172	0.19634	0	0	2.44587	0.09817	0	0.9172	0.18793	0	0	4.83844	0	1.11915	0	0	3.38831	1.59598	0	5.31807	0	0.77415	0	1.19769	0.15707	5.96039	0	0	1.91855	2.68709	0.06171	2.37294	1.2061	1.48098	0.29732	0	0	0.02524	19.7128
906807	CRO-AP2	DLBC	2.72484	35.1612	3.20748	0	1.6634	0.39537	3.11487	0	0	0	0	2.70347	0	0	6.27961	0	0	0	0	0	0	0	0	0	1.63847	0	0	8.14426	0.22796	0.7106	0	4.58593	0	0.18344	0	0	0	2.95459	0	1.17186	3.6919	0	2.65361	0	0	0	0
906808	COR-L88	SCLC	0	1.30522	2.07964	3.61245	0.9898	0.16573	0	0.14358	0.0443	4.37007	0.31466	0	1.09214	0.50712	2.84948	0	0	0	7.97489	1.67028	3.00834	6.29086	0	0	2.68375	0	1.73673	10.1668	0.58807	0.37194	2.87774	0.84545	2.29731	1.55038	0	1.74436	5.41944	1.58169	1.77873	0	1.60689	3.70792	5.5951	0	0	4.90774	0
906812	COLO-824	BRCA	0	0	31.93	0	0	10.331	0	0	0	0	0	0	0	0	0	0	0	0	0	0	0	0	0.01849	0	0	0	0	0	0	0.50546	0	0	0	0	4.56759	0	0	29.6184	0	0	0	0	0	0	0	0	0
906813	COLO-800	SKCM	0	0	10.4725	0	1.0829	0.79775	5.98819	1.51063	0	2.00625	0	1.69054	6.07305	0	0	0	0	0	0	0	0.06789	0	0	0	0	6.06626	0.01018	0	0	0	0	23.6065	0	16.8681	0	0	1.44952	11.2906	1.86706	0	0	1.56833	0.80114	0	0	0	0
906814	COLO-792	SKCM	0.31704	0	0	0	0	0.15027	42.6789	46.8901	0	0	0	4.38169	0	0	0	0	0	0	0	0	0	0	0	0.40866	0	0	0	0	0	0.94927	0	0	0	0	0	0	0	0	0	0	0	0	0	0	0	0	0
906817	COLO-680N	ESCA	0	0	27.9509	0	0	9.09756	1.44031	0	0	0	0	0	0	0.52886	0	0	0.29819	0	0	0	0	0	0	0	0	0	0	0	0	0	0	0	0	0	1.35029	0	0	35.7263	0	0	0	0	0	0	0	0	0
906818	COLO-679	SKCM	0	0	13.7944	0	0.47643	1.50186	25.8913	19.2907	0	0	0	6.3766	0	0	0	0	0	0	0	0	0	0	0	0	0	0	0	0	0	0.71307	0	0	0	0	0.09781	0	0	15.5266	0	0	0	0	0	0	0	0	0
906820	CHP-212	NB	0	0	3.93187	1.22356	0.00284	0.99077	0	0	12.6104	2.0951	0	0	0	1.00781	3.77289	0	0	0	0.17601	0	7.92903	2.67708	0	0.40028	0	2.37899	0	1.60681	0	0	0	0.13627	6.66004	4.26969	0.00284	0.99361	0	3.16253	2.59759	14.3421	2.84741	0	0.31796	0	0	0	0
906821	CFPAC-1	PAAD	0	0	11.0725	3.49403	0	2.53543	0	0.13198	0	5.07085	3.79967	0	0	0.20839	0	0	0	0	0	0	16.0183	0	0	0	0	0	0	0	0.4793	1.57683	5.62656	0	0	0	0.00695	0	0.7641	9.97499	1.47263	0	0	0	0	0	0	2.57016	0
906823	CCF-STTG1	GBM	0	0.79126	10.871	0	0.59049	1.86005	0.45468	0	3.76144	0	0	3.17095	0.04724	0.02362	0	0	0	0	0	0.01181	0	0	3.52524	0	3.02332	0	0	1.06879	0	0	0	0	0	0.0059	5.54473	0	0	10.9123	0	0	0	2.14939	0.01181	0	0	0	0
906824	Ca-Ski	CESC	0.47731	12.0617	2.26811	1.59104	0.42157	0.41344	0.08246	0.3275	0	2.67574	0.70842	2.0579	0.00697	0	9.45916	1.08586	0	0	3.72211	0	7.03892	0.00581	0	0	0	0	0.91282	2.52477	0.05691	0.28337	4.76732	0.6399	4.09374	1.56666	0	7.22125	2.33314	2.03352	0.66661	0	0.00465	2.35173	0	0	3.88354	0	0
906825	Caov-3	OV	0	2.53425	2.52519	5.26255	0.61448	0.48124	0	0	0.33247	2.05431	0.26908	0	0.12678	0	0.66752	0	0	1.42172	0	2.38289	0	5.19269	0	0.21216	2.63515	0.74643	3.86282	3.73475	0.66881	0.47606	1.73348	0	1.47475	2.75158	0	0.64812	5.50704	2.01162	1.12935	5.54715	1.22896	6.48504	0.47606	6.93135	4.00383	0	0
906826	CAL-120	BRCA	0	0	4.33203	0	0	1.9005	0	0	0	0.61487	0	0	0	0	2.52096	5.75182	0	20.5422	0.13974	0	0	0	0	0	0.64841	0	0	0	0	0	0	0	0	0.34097	0.00559	0	5.79653	3.68362	0	0	1.27446	2.97373	0	10.0727	0	6.47848	5.69033
906827	CAL-72	BONE	1.24953	0	24.4061	0	1.81799	6.2262	0.53628	0	0	0	0	1.71609	0	4.84796	0	1.58739	0	0	0	0	0	0	0.00536	0.68107	0	0	0	0	0	2.39181	0	4.85333	0	0	0	0	0	23.8001	0	0	0	0	0	0	0	0	0
906828	CAL-62	THCA	0	3.14479	4.47166	0.99881	0.16925	0.93194	0.92985	0.18597	1.41881	1.69672	0	0	0.88388	0	0.42	0.4597	0	0	0	8.50868	0	2.19822	0	1.75523	0	0.98	3.65464	1.55463	0	0.88806	0.43672	3.03822	1.33523	2.97344	0	1.93702	1.75105	3.73195	1.07821	3.57523	0	4.72449	3.48538	0	0	0	7.98838
906830	C32	SKCM	0.30652	0	4.23867	0	0.31593	0.61305	4.66179	3.66136	0	0.50586	0	0.82743	0	0	0	0	0	0	0	0	0	0	0	0	0	1.7564	0	0	0	0.33285	0	24.315	0	0	0.00376	0	0	4.74453	0	38.8984	0	0.71648	0	0	0	0	0
906831	Daudi	LYMP	7.55555	0	12.8144	0	26.3683	0	1.44887	0.10282	0	0	0	2.81026	0	4.62628	0	0	0.07815	0	0	0	0	0	0.0011	0.47519	0	0	0	0	12.5268	1.00631	0	0	0	0	0.61585	0	0	10.402	0	0	0	0	0	0	0	0	0
906832	DB	DLBC	0	0	3.31729	3.94134	0	0.77185	0.04106	0.14944	3.31729	0.98698	0	0.7702	0	0	0	0	0	0	0.07226	0	0	0	0.18064	0	5.99084	0.37443	4.50462	2.66205	0	0.19378	0	1.2563	0	0	0	0	5.07612	2.74744	1.83765	13.8834	0	2.42228	2.29255	0	8.53136	0	0
906834	D-283MED	MB	1.07205	2.2545	5.91226	2.43463	0.75537	0.767	0	0	10.1075	1.92911	0.62173	0.34863	0	0.94712	1.33062	2.3097	0	0	0	0	1.84195	0	0	0	2.28356	0.8222	0	2.33585	0	0	0	0.04939	0	8.71877	0	2.46659	6.18826	5.36316	0	0	0.79895	3.03021	3.41662	0	5.32539	0	0
906835	DBTRG-05MG	GBM	0.98151	0	2.44674	0.30526	0.5839	0.44145	0	0	4.63362	1.47462	0	0	2.74886	0.38039	0	0	2.86314	0	12.0474	0	0.78271	12.3527	0	0	0.54163	2.85687	2.84122	3.57383	0.72165	1.65464	0.73731	2.45613	10.8859	5.84524	0	0.12523	0	2.16027	3.30302	0.04383	0.85471	0.00157	2.83652	1.50436	0	3.78516	0
906836	DEL	ALL/CLL	0.10012	0.00282	3.55778	0.29472	0.72481	0.60072	0	0	2.07854	2.07713	1.08158	0	0	0.57111	0	0.09307	1.56384	0	18.2077	0	9.60446	0.10858	0	0	2.65811	0	2.5453	0	0.89826	0.38215	3.20807	0.14524	0	3.00924	0	1.83882	1.72037	3.08538	0.7375	0	1.2663	2.89643	1.36219	0	5.16675	0	0
906837	Detroit562	HNSC	0	0.09334	2.50559	0.39587	0.03058	0.5568	0	0	0.00322	0.53266	0.50047	0	0	0	0	0	0	0	2.1934	0.82715	4.77623	0	1.26326	0	0	0.33794	0.83359	0	0.15288	0.61634	2.27386	0.69519	1.5497	0	0	7.69379	0.86255	1.90534	0	9.49132	0.90761	1.15061	0.61151	0	1.15383	0	0
906838	DG-75	LYMP	8.63417	0	0	0	0	20.6766	0.08467	0.40352	0	0	0	0	0	0	0	0.1333	1.72575	0	0	0	0	0	18.5185	11.7686	0	0	0	0	3.91627	0	0	0	0	0	17.4809	0	0	0	0	0	0	0	0	0	0	0	0
906839	DK-MG	GBM	0	0.50653	10.8666	0	2.60388	2.84131	0	0	0.34824	0	0.45904	0	0	0	1.59873	0	0.01583	0	0	0	0	12.2912	0	0	0	0	0	0.1108	0	0.07915	0	0	8.1203	1.29798	0	0	0	11.5552	0	7.41591	0.75188	0	0	0	0	0.9814	0
906841	DJM-1	SKCM	0	12.9447	3.64244	0.00139	0.79587	0.37437	0	1.57234	0	0.38684	0.54075	0	2.21014	0.72516	29.0217	0	0.01248	0	1.59729	0	0	0	0.71961	0	0	3.57311	0	0	0	0	0	1.62086	0	3.84903	0	0	0	3.34017	5.9954	0.37437	2.74258	0.88323	0.99969	0	0	0	0
906842	DOHH-2	DLBC	0	4.24649	6.3886	0.73779	0.76294	1.13184	0	0	15.9296	1.17795	0	2.59484	1.59296	0	0	0	0	11.9178	0	0	0	7.89352	0	0	5.41186	0	0	0	0	2.0918	0	0.64137	0	5.0765	0.04192	0	0	5.08908	0	3.69734	0.72521	0	0.99769	0	2.27625	0	0
906843	DoTc2-4510	CESC	0	7.20125	3.31686	2.08596	0.01128	0.71599	0.76673	0	0	0.76109	0.00564	0	0.92647	0.76673	17.7682	0	0	0	0.07893	0	0	0	0.74794	0	2.03146	1.07305	3.09887	0	0	0.14282	0	2.07468	0	0	0	2.4712	0	2.83577	2.33402	8.99028	1.04486	1.2854	0.87385	0	0	0	0
906844	DU-4475	BRCA	4.6096	0.03814	5.78107	0	0.67836	1.28862	0.65112	0	5.65848	1.73814	1.65368	0.52852	0	0	0	0	0	0	0	4.94742	8.86231	0	0	1.01346	0	0	6.23876	0	0	1.19599	4.6205	0.46042	0	0	0	4.11649	0	5.19261	0	0	0	0	0	0	0	0	0
906846	EB2	LYMP	1.95024	0	23.815	0	5.08493	5.07842	1.01742	1.65304	0	0	0.03254	0.88509	0	1.72462	0	0	0	0	0	0	0	0	0	0	0	0	0	0	0.73758	0.31455	0	7.16099	0	0	0.00868	0	0	21.0925	0	0	0	0	0	0	0	0	0
906847	EB-3	LYMP	0	0	25.4323	0	0.26454	7.02004	0	0.93078	0	0	0	0	0	1.80522	0	1.65826	3.44388	0	0	0	0	0	0.03429	0	0	0	0	0	0.61725	0	0	0	0	0	0.37231	0	0	26.4047	0	0	0	0	0	0	0	0	0
906848	ECC10	STAD	0.88939	0.86134	2.79524	1.27881	0.0858	0.74419	0.19306	0	26.6142	1.52303	0.64353	0.05445	0.81349	0.06435	0	0	0	0	0.91745	0	0	0.75409	0	0.24256	4.51628	0.11551	1.67978	0.0132	0	0	2.63023	0.71284	2.61703	1.0379	0	0	0	4.17966	1.31512	0	2.49988	0.73759	1.68474	8.70419	0.9785	0	0
906849	ECC12	STAD	0	2.69132	5.19174	0.80665	0.82536	1.3232	0.25828	0	1.54218	0.04492	0.77296	0	0.16844	0	1.59271	0	0	0	0.03369	0	0.01497	9.40091	0	0.12165	4.43937	1.22962	3.5354	0	0	0.50532	3.40065	1.49913	0	0.63821	0	5.5174	4.69952	4.16612	1.35502	0	0.12165	0.98632	0	0	4.12682	12.4984	0
906851	EFM-19	BRCA	0.48115	0.96948	1.90664	1.33214	0	0.48713	0.30999	0	2.36984	2.83662	1.68761	0.0766	0.74087	0	0	1.3848	0	0	2.36864	1.29264	3.78456	0.33034	0	0	1.96409	0.28366	0	1.00299	0.44883	0.08618	4.82585	0.37582	0.00958	0	0	5.34291	0	1.91981	0.01676	5.16697	0.13166	0.49791	1.49611	17.5536	1.52364	8.42849	0
906852	EFO-27	OV	24.9687	0	0	0	0	20.765	0	0	0	0	0	6.97901	0	0	0	3.01335	1.46149	0	0	0	0	0	12.3314	1.04268	0	0	0	0	0	0	0	0	0	0	10.041	0	0	0	0	0	0	0	0	0	0	0	0
906853	EGI-1	BTCA	0	4.68653	2.10882	2.85468	0.05709	0.55636	0.27211	0	0	3.73295	1.86465	0.15913	0	0.17007	1.5719	0.18829	0	0	1.34717	3.50579	4.58571	3.34544	0	0	0.11662	0.2308	0.52356	0.91228	0	0.13848	4.429	0.09354	4.86753	1.92175	0	4.52618	0.04252	1.81363	0.04981	0.23688	0.03158	1.22812	0	0	7.71978	13.5288	6.07864
906854	EHEB	ALL/CLL	0.97923	0	5.92483	0.48961	0.32146	1.07319	0	0	2.11177	0	0	0	0	2.40356	0	0	0	0	0	0	0	0	0	0	0	0	0	3.6548	0	1.63205	0	0	0	0	0	0	0	4.7725	0	0	0	0	0.83581	24.3917	8.69931	0	0
906855	EM-2	LCML	0	5.67415	4.44291	1.44333	0	1.12106	0.21485	0.47652	0.0606	3.86173	2.0493	2.9142	0	0	0	1.1486	0	0	4.02424	4.5889	5.61355	0	0.91447	0	0	0	0	0	0	0	5.57774	0.84561	0	0	0	17.9782	0	3.92232	0	0	1.16513	1.07699	0	0	0	0	0
906856	EoL-1-cell	ALL/CLL	0	1.58453	1.04032	4.07609	0.23051	0	0.06013	0.23653	0	1.90224	1.36605	0.22651	0	0	0	2.7792	0	0	0	0	8.93192	1.14455	0	0	0	0.2676	0.01403	0	0	0	4.36974	1.86315	2.83532	3.7674	0	4.31562	5.84704	0.98219	0.35379	2.79724	2.36527	5.35193	0	0	6.00038	6.60473	0
906861	ETK-1	BTCA	0	2.46007	2.62945	2.99892	0.04093	0.42858	0.09663	0.72301	23.3513	1.08225	0	0	0	0.0989	1.7416	0	0	0	0	0.48883	0.68891	0	3.61848	0	1.35736	0.42858	0	0	0.14665	0.16939	0	2.00421	8.4238	0.02274	0	0	5.4408	2.74768	0	8.67731	1.57108	5.90121	3.00801	0	3.04098	0	0
906862	EVSA-T	BRCA	0	15.8351	3.5528	0.56491	0.61214	0.38579	1.55497	0.75977	2.7202	0.00787	0	0.24998	0	0	26.3714	0.04527	0	0	1.76361	1.94666	1.88761	0	0	0.56687	1.18099	0	3.10206	0.63183	0	0	1.65338	0	0	0	0	0	1.81872	4.05275	0	2.43677	0	0.94873	1.28334	0	0	0	0
906864	FTC-133	THCA	7.7624	0	2.83187	0	0.43159	1.66833	0.15901	0	0	1.686	0.86193	2.29805	0.65749	0	0	3.71525	4.25916	0	0	0	6.6039	0	4.29197	0.62341	0	0	0	0	0.27006	0	0	0	0	0	0	0	0	2.92778	5.34572	0	12.1616	10.6876	8.01731	0	0	0	0
906865	G-361	SKCM	0	12.2474	4.45709	0	0.12059	0.8948	6.56505	5.49901	0	0	0.37625	0.97197	1.27828	1.29034	0	0	0	0	0	0	0	0	0	0	0	0	0	0	0	0	0	0	0	17.0518	0	3.08234	4.24967	4.96358	0.61984	10.0888	0	0.19536	0	0	0	0	0
906868	GAMG	LGG	0	0	14.7887	0	0	3.0436	0	0	5.61015	0	0.31486	0	0	1.12585	0.71558	0	0	0	0	0	0	0	0	0	1.72693	0	0	0	0	2.12766	0	0	0	0	0	0	0	12.6801	0.05725	0	0	0.81099	1.32621	0	1.24034	0	0
906869	GCIY	STAD	1.81941	1.85997	3.34718	0	0.99083	0.88653	0	0	30.5765	0.72815	1.74022	0	0	0.35538	0	1.04684	0	0	0	0	2.58812	7.05167	0	0	0	0	0	0	0	0.99855	0	1.67455	3.68904	2.82955	0	1.41188	0.4365	3.8281	0.16031	2.69435	1.38291	0	3.32979	0	0	5.62627	0
906870	GDM-1	LAML	0	0	23.8868	0	0	8.4261	0	0	0	12.8633	0	0	0	0	0	3.58689	0	0	0	0	0	0	0	0	0	0	0	0	0	0	0	0	0	0	5.21027	0	0	23.3612	0	0	0	0	0	0	0	0	0
906871	GI-1	LGG	0	1.63703	4.02366	1.45215	0	2.13116	0	0	26.8278	1.7446	1.2908	1.0723	0	0	0	0	0	0	0	8.49776	0	0	2.48412	0.50758	0	0	0	0	0	3.86904	0	0	0.4975	0	0.00672	2.50429	0.57481	3.33793	0.09412	0	0	2.71606	2.80346	0	0	0	2.20848
906872	GI-ME-N	NB	0	0	2.33181	2.39245	0.58984	0.36273	0	0.23814	0	2.75628	1.00439	0.47077	0.12569	0	0	0	0	0	5.61178	0	4.56771	11.3482	0	0	0.7453	0.36052	0.53362	2.83125	0	0	1.10582	2.12344	11.2158	4.14544	0	3.78602	2.00767	1.97019	2.40568	0	0.62623	2.44317	0	7.67569	0.01544	5.23362	2.87866
906873	GMS-10	GBM	3.23621	2.68689	15.9661	0	2.38834	2.41223	0	0	0	0	0	7.03368	0	0	0	0	0	0	0	4.10795	0.02388	0	0	0	0	0	0	0	0	0.33437	0	0	0	0	0	0	3.04514	14.6525	4.95582	0.01194	0	0	0.13136	0	0	0	0
906875	GOTO	NB	0	15.5916	14.152	0	0.02543	5.25995	1.26666	0	0	0	0.80374	0	5.06664	0.02543	1.27683	2.89958	0	0	0	0	0	0	0	0	0	0	0	0	0	0.85461	0	3.64228	0	0	1.51592	3.49985	0	13.0532	0	0	4.95473	0	7.98148	0	0	0	0
906877	GR-ST	ALL/CLL	14.8577	0	0	0	0	22.5057	3.97689	1.01389	0	0	0	0	0	0	0	0	21.0894	0	0	0	0	0	1.28367	3.4306	0	0	0	0	0	0	0	0	0	0	14.0709	0	0	0	0	0	0	0	0	0	0	0	0
906999	GCT	SARC	0	0	8.39896	0	1.41657	1.90285	29.4677	25.07	0	0	0	18.6321	0	0	0	0	0	0	0	0	0	0	0	0	0	0	0	0	0	0	0	0	0	0	0	0	0	0	0	0	0	4.76769	0	0	0	0	0
907000	ESS-1	UCEC	2.75017	0	0	0	0.67058	0.68455	1.12961	0	0	0	59.4939	12.9645	0	0	0	0.04989	0	0	0	0	0	0	2.42486	0	0	0	0	0	0	0	0	0	0	0	0	0	0	0	0	0	0	0	0	0	0	0	0
907041	GT3TKB	STAD	0.08713	1.65928	3.47009	4.77327	0.18563	0.6819	0.38073	0	4.13305	2.9151	0	1.32591	0	0.01515	1.32212	0	0	0	0.09092	0	0	1.1024	0.06061	0	1.49259	0.38262	7.33606	0.58151	0.56256	0.43566	0	1.32023	3.73527	2.96814	0	1.69337	4.50241	3.94174	0	0	1.70474	7.94977	0	0	5.03656	1.05126	10.2095
907042	H4	LGG	0	2.12917	2.65904	1.83516	0	0.47494	0.56541	0.042	0.03554	0.37479	2.24548	0.34248	1.02743	0	0	1.14374	0	0	0.52341	0	0.61064	1.74792	0	0	0	0	0	0.01615	0	0	0	2.15179	0.05169	3.06291	0	4.55236	4.44574	2.65904	0	5.66702	0	3.92556	0	24.1349	0	0	0
907043	H9	ALL/CLL	0	6.27244	3.16365	0	0	0.68992	3.40471	0.88276	0	0	0.09144	0	2.79791	0	0.4206	0.4206	0.0133	0	0	0	0.00166	17.1565	0	0	0	1.78548	0	1.3815	0	0.6201	0	16.839	14.6562	0	0.00665	0	1.38815	3.67735	1.11717	0.22443	0	0.9343	0	0	0	0	0
907044	HC-1	ALL/CLL	0	0	3.26806	0.66962	0.09071	0.58158	0	0	17.2394	0	0	2.32633	0	0	0.26144	0.18941	0	0	0	4.56195	2.39569	5.13819	0	0	3.64155	0.85637	0	4.66866	0	0	0	0.79767	5.03148	1.97684	0	0	1.0271	2.32899	2.36901	0.93907	2.46772	0.76833	0	14.4408	0	0	0
907045	HCC1419	BRCA	0	0	13.9652	0	0	5.25977	0.64405	0	0	0	3.00558	0	1.69601	0.98755	1.30957	0	2.73723	0	0	0	0	0	0	0	0	1.30957	0	0	2.10391	2.383	0	0	0	0	1.49206	13.0099	0	15.4358	6.09704	0	0.71919	7.17046	3.90726	0	0	0	0
907046	HCC1569	BRCA	0	0	0	0	0	11.5302	0.21727	0	0	0	0	0	0	7.61116	0	0	0.69963	0	0	0	0	0	3.8657	13.1398	0	0	0	0	12.7094	0	0	0	0	0	14.192	0	0	0	0	0	0	0	0	0	0	0	0
907048	HCC70	BRCA	0	0	28.2564	0	0	5.74837	0.53197	0	0	0	0	0	0	0.08264	0	0	0	0	0	0	0	0	0	0	0	0	0	0	0	0	0	0	0	0	7.54571	0	0	30.4462	0	0	0	0	0	0	0	0	0
907050	HD-MY-Z	HL	0	0	2.27875	1.08618	0.1588	0.34936	0	0.15721	0.57803	2.37245	0.27472	0	0	0	0.027	0.70983	0	0	4.69408	9.35004	2.58841	4.82429	0.7527	0.00159	2.30416	0	1.4403	3.01399	0.25884	0.40335	1.04172	0.51768	6.80768	0	0	3.24425	3.83021	1.96433	0.26996	3.78257	0.7273	0.4494	2.27558	14.2664	0	3.35541	0
907051	HEC-1	UCEC	17.0934	0	3.95225	0	1.32155	3.65174	0.2806	0.26688	0	0	2.26779	3.09497	0	1.88628	0	7.38226	3.1981	0	0	0	0	0	11.4124	2.17396	0	0	0	0	2.66257	0.00089	0	0	0	0	0.3045	0	0	4.03944	0	0	27.0621	0	0	0	0	0	0
907053	HEL	LAML	0	0	6.77955	0.25282	0.65533	2.00259	0	0	0	0	0	0	0	0.01331	4.68381	0	0	0	23.6486	0	0	0	3.80227	0.5256	0.87156	1.88949	0	0	0	0.38588	0	0	0	0	0	0	0	7.09557	3.06377	0	4.17152	0	7.13549	0	0	0	2.82093
907055	HGC-27	STAD	0	10.7903	3.20706	0.53094	0.50412	0.81964	0.7106	0.82143	0.58814	1.84576	0	1.12444	0.09832	0	7.69856	0.10458	0	0	5.02333	1.19326	1.78051	0	0	0	0	0.82679	0	0	0.35664	0.66143	6.70909	4.83205	0	0.01073	0	4.09553	2.80663	3.34382	1.44443	10.0279	0	2.09335	6.02531	0	0	0	0
907056	HH	ALL/CLL	0	6.71121	6.57832	0	0.26948	2.16693	3.60294	3.99793	0.06645	0	0.26948	0.25841	0.23257	0.04061	0	0	0	0	0	0	0	0	0	0.77522	0	0	1.10008	0	0	0.38392	2.10048	17.4868	15.3826	0	0.00369	2.90893	1.50615	6.67799	0	4.83222	0	1.67227	2.68005	0	0	0	0
907057	HLE	LIHC	0	0	3.23182	1.11398	0.47016	0.80478	0	0	23.3407	2.40798	0.57182	0	0	0	1.49519	0.42992	0	0	0	4.72066	0	4.96421	0	0.52099	4.70583	0.78995	0.59511	0	0	0.02541	0	0.06142	3.80787	1.09069	0	3.09204	0	2.70448	1.02927	0	0.18637	1.34906	1.31518	8.29133	0	0	0
907059	HN	HNSC	0	0	2.56969	0.89895	0.25055	0.48473	0.08687	0.3689	0.69247	0	1.60779	0.75542	0	0	2.49289	0.05792	0	0	10.1415	1.17342	0.90776	0.70506	0	0.71261	0	0	0	0	0	0.36386	0	0	3.48123	0.02014	0	1.92254	0	2.60116	1.34717	5.26402	0.70758	0.03777	0.97071	6.91209	0	0.95183	0
907060	HOS	BONE	0	1.6646	3.99906	0	0	0.9646	0.15072	0	4.3005	0	0.16077	0	0	0	2.26747	0	0	0	0.0067	0	3.16844	0	0	0.35168	0	0	5.99859	0.2244	0	0.2311	0	0	0	1.73494	0	2.90384	2.66939	4.23351	0	0	0	0	0	0	0.13062	37.7365	0
907061	HSC-3	HNSC	0	13.6758	8.62832	0.24855	0.9669	1.99934	0	0	0	0	2.62482	1.05157	0.21304	1.5596	20.5971	0	0.24309	0	0	0	0	0	1.17448	1.02699	0.183	0	0	0	0.10652	0.35507	0	0	0	14.5826	0	4.2172	0.90408	7.18617	0.6883	0	2.49918	0	2.05124	0	0	0	0
907062	HSC-4	HNSC	0.57077	9.67612	3.53499	0	0.59769	0.57346	0	0	0.035	1.47538	0	0	1.58576	0	11.7411	0	0	0	0	0	3.80691	12.5192	0	0	0	2.30191	0	1.11192	0	0.47923	2.77307	1.46192	4.81652	1.20076	0	2.39076	0	3.30345	2.30461	10.1069	0.01885	0	1.8523	2.23191	0	0	0
907063	HT	DLBC	0	0	11.8571	0	2.04012	0	0	0.46074	0	0	0	0	0	0	0	0.7629	0	0	0	0	0	0	0.01714	34.6863	0	0	0	0	20.6069	2.30585	0	0	0	0	0	0	0	13.5308	0	0	4.24096	0	0	0	0	0	0
907064	HT-1080	BONE	0.87047	0.88208	4.66284	0.87338	0	0.58032	0	0	2.37059	0	0	0	0	0	1.34053	0	0	0	6.6214	0	0.03192	0	0	0	5.22284	0	0	0	0	0	0	0	0	0	1.01555	0	1.36664	3.94325	0	0	0	0	1.1113	0	0	3.56024	0
907065	HT-1197	BLCA	0	0	5.81399	0	0.00922	1.44504	0.33205	0	0	0	0	3.64643	0	1.12529	14.8194	0.04304	0	0	29.9769	0	0	0	0	0	0	0	0	0	0	0.07071	0	1.70023	0	0.07379	0.00615	0	1.9216	4.45196	0	0	0	0.79939	1.62952	0	0	0	0
907066	HT-1376	BLCA	1.00162	0	8.362	0	0	1.75536	1.18373	0	0	0	0	4.1987	0	0	11.6957	0	0.61716	0	0	0	0	0	0	0	4.6641	0	0	0	0	0	0	0	0	0	0.03035	0	0	6.92533	0	0	0	0.172	0	0	0	0	0
907068	HT-3	CESC	0	14.8539	6.17866	0	0.00314	1.78285	0	0.94016	0	0	0	0.04088	0	0.00943	19.0831	0	0	0	0.15093	0	0	17.1619	4.19772	0	0	0.04717	0	0	0	0.44964	0	4.74798	0	0	6.22583	0	1.32692	7.58105	0	0	0	0.91501	0.17923	0	0	0	0
907069	HuCCT1	BTCA	0.6473	7.43911	4.03721	3.11421	0	0.67127	1.11479	0.69764	0	0.63291	1.16513	0	0	0.42434	0	0	0	0	0.01199	0	6.75825	0	0	1.0141	0.88703	0	7.6261	0	0.38119	0.06233	8.59944	3.69918	6.28596	0	4.96979	2.63953	4.55984	3.85501	0.0024	0.65449	0	3.64164	1.75729	0	0	0	0
907072	HuO9	BONE	0	0	3.07558	0.01322	0.29883	0.70344	0	0	0.00264	0	0	0	0.14545	0	3.25805	0.17983	0	0	11.1229	0.56328	0.02116	1.16888	0	0	0.93881	0	0	0	0	0	0.43635	0	2.08653	2.49114	0	0	1.15037	3.04649	0.58708	3.1126	0.00793	0	0	19.7361	0	6.00836	10.5649
907073	HUTU-80	STAD	0.3212	0	31.8156	0	0	9.89519	0	0	0	0	0	0.60295	0	0	0	0	0	0	0	0	0	0	0	0	0	0	0	0	0	0.0958	0	0	0	0	3.33596	0	0	25.9664	0	0	0	0	0	0	0	0	0
907169	IGR-1	SKCM	0	0	0	0	0	1.26057	50.505	39.9031	0	0	0	0	0	0.16014	0	0	0.87871	0	0	0	0	0	0	0	0	0	0	0	0	0.28332	0	0	0	0	0	0	0	0	0	0	0	0	0	0	0	0	0
907170	IMR-5	NB	0.03276	0.85751	2.15489	5.07487	0	0.68203	0.25269	0.34277	0.08072	4.41624	2.78077	0.63641	0.39307	0.00117	0	0.68203	0	0	0.17548	0.64109	10.255	0	0	0	0	0	3.12471	0	0.07019	0	4.21502	1.98058	0	0	0	6.18507	1.50328	2.30697	0	4.00562	0	4.46303	0.25854	0	5.42934	0	0
907171	IPC-298	SKCM	0	0	2.06847	0	0	0.19615	47.5749	33.4106	0	0	0	9.49834	0	0	0	0	0	0	0	0	0	0	0	0	0	0	0	0	0	0	0	0	0	0	0	0	0	0	0	0	0	0	0	0	0	0	0
907172	IST-MEL1	SKCM	0.68861	23.4616	4.00759	0	0.14356	0.56695	5.85688	5.70601	0	0	0	2.297	0.0292	0	0	0	0	0	0	0	0	0	0	0	0	0	2.21184	0	0.68131	0.17763	0	24.2354	0	3.55014	0	0	1.29936	4.84464	0.84678	0	0	0	4.02219	0	0	0	0
907173	IST-MES1	MESO	3.21654	2.7646	3.67126	0	0.32082	1.00709	0.00279	0.37661	0.4603	0	0	0.62211	0.97082	0.47146	4.48586	0.03069	1.40601	0	0.00558	0	0	8.77085	0	0	2.58327	2.46611	0	1.84121	0	0.76438	0	4.23478	3.8777	3.08263	0	0	1.3837	3.11053	6.01462	0.58863	2.77297	1.48692	2.73671	13.7756	0	0.00279	0
907175	JAR	UCEC	0	0	18.5803	0	0.96215	3.21615	0	0	0	0	2.85618	0	0	1.83684	0	2.63078	0	0	0	0	0	0	0	1.20101	0	0	0	0	0	0	0	1.06644	0	0	0	27.5526	0	15.6367	0	0	0.90496	0	0	0	0	0	0
907176	JEG-3	UCEC	0	0.35616	1.45901	3.11589	0.29159	0.12705	0.00625	0	0.17912	4.00941	1.47151	0	0.01458	0.4301	0.90706	1.12055	0.32284	8.89361	0.03437	0.72065	10.2704	0	0	0	0	0.30617	4.08231	1.76623	0.33117	0.18329	11.2795	0.20724	0	0.08435	0	5.41531	1.57877	0.99871	0	5.06957	0.65296	2.6181	0	0	0	7.09302	8.56244
907268	JiyoyeP-2003	LYMP	0	0	30.2628	0	0	8.43276	0.2724	0	0	0	0	2.48609	0	2.9695	0	0	0	0	0	0	0	0	0.03069	3.04239	0	0	0	0	0	0	0	0	0	0	0.97065	0	0	28.943	0	0	0	0	0	0	0	0	0
907269	JVM-2	ALL/CLL	0	0	10.5853	0	0.13728	1.97977	0	0	0	0	0.77312	0	0	0.00723	0	0	1.31503	0	0	0	0	0	0	0	0	0	1.43064	0	0	0.44075	0	0	0	5.3974	0.02168	0	1.38006	10.3613	0	6.10549	0.00723	0	0	0	1.12717	0	0
907270	JVM-3	ALL/CLL	0	0	25.7123	0	0	8.99844	0.20806	0	0	0	0	0	0	0	0	1.88407	2.78564	0	0	0	0	0	0.00578	0	0	0	0	0	0.20228	1.66445	0	4.86621	0	0	0	0	0	22.0135	0	0	0	0	0	0	0	0	0
907271	KALS-1	LGG	2.51077	1.41357	5.65428	0	0.70679	0.8616	0.01346	0.02019	0	0	0	0	0.47456	0	0.84814	0	0.3332	0	0	0	3.62143	0	0	0	0	0.68659	0	0	0.48465	0	0	2.72617	0	5.4961	1.50781	1.33279	0	5.03837	2.99879	22.9436	0.7539	0	5.27733	0	0	0	0
907272	KARPAS-45	ALL/CLL	4.2326	0	0.46684	1.40788	3.5867	0.60754	0.74727	0	0	0	0	0.8352	3.86329	0.14869	0	1.63427	3.29796	0	0	0	0	0	0	3.83611	0	0	0	0	3.26087	0	0	5.72138	0	0	0	0	0	0.00032	12.779	0	22.5786	2.8487	15.5804	0	0	0	0
907273	KARPAS-299	LYMP	0	3.42038	3.33871	1.86867	0.32862	1.01309	0	0	0.39473	1.2192	0	0.34418	0	0	1.42727	0	0	0	20.919	6.80965	4.26819	4.94682	0	0	0	0	4.2118	1.33199	0.76613	0.15945	1.50116	0	1.84339	1.28921	0.01556	3.13065	0	3.5915	0.84197	1.89006	0.47251	0	3.43788	0	2.49285	6.03185	0
907274	KARPAS-422	DLBC	0	0	2.2534	1.37684	0.59598	0.46765	0.0783	0	0	0.11746	0	0.6721	0.39587	0	0	0.45024	0	17.0984	19.9217	0	0	2.33605	0	0	1.85318	0.91354	0	5.70962	0	0.35454	0	0.79826	2.05329	0	0	0	3.3888	2.17292	0	0.11093	2.27515	1.48559	4.93964	3.54758	0	0	0
907275	KASUMI-1	LAML	0	0	2.37477	2.13877	0.09145	0.49364	0	0.06293	21.251	0.00098	0	0.25272	0.65884	0	0.3717	0	0.10915	0	0.2891	2.23219	0.86239	0	0.97941	0.4484	0	0.52412	0.55067	0.95876	0.22715	0	0	0.53395	4.11037	1.21541	0.06982	0.56346	3.15456	2.03552	0.60082	11.8237	0	3.04344	1.95587	0	1.07283	0	8.08504
907276	KATOIII	STAD	1.76943	0.4236	2.30115	3.02006	0.74473	0.40827	0.02259	0.1888	3.60422	4.36105	1.52415	0.20171	0	0.46959	2.45929	1.06101	0	0	0	0.84558	8.93431	5.72464	0	0	0.42844	0	4.31506	2.28582	0	0.63177	5.27199	0.97791	3.4372	0.00161	0	7.77647	0	2.23015	0	7.70143	0	1.06908	0.44942	0	0	0	0
907277	KE-37	ALL/CLL	0.68962	0.22074	3.1741	2.20893	0.0137	0.64548	0	0	8.06083	2.52101	0.05937	0	0	1.72634	0	0	0	0	0	0	4.79387	0	0	0.55261	0.82664	0	3.09798	0	0	0.32426	4.40568	0	1.81007	0.00304	0	5.03136	4.72841	2.69608	0	1.17373	0	2.9564	0.90884	0	2.15412	19.1648	13.9538
907278	KG-1	LAML	0.50366	0	27.3633	0	0	7.69583	0	0	0	0	0	0	0	0.29938	0	0	0.09158	0	0	0	0	0	1.45816	0	0	0	0	0	0	0	0	0	0	0	12.1196	0	0	24.4611	0	0	0	0	0	0	0	0	0
907279	KINGS-1	LGG	0.72847	0	11.081	0	0.62024	3.19694	0.18732	0	0	0	0	0	3.34679	1.72751	0.08742	0	0	0	0	0	0	0.17483	0	0	0	2.06469	0.09158	4.54564	0.00416	0	0	1.85239	0	21.521	0	0	0	8.49186	9.76564	0	2.90555	0	0	0	0	0	0
907280	KMOE-2	LAML	0.4543	0	1.31435	2.34267	0.44698	0.25741	0.15365	0	0	4.74521	0.9964	0.13503	0.85605	0.30464	0.50153	0.47758	0.01596	4.9554	6.12142	0	3.58851	2.89542	0	0	0.1603	0.36251	4.83634	3.077	0.39976	0	3.74349	0.75961	3.29518	3.97563	0	6.43337	1.62896	1.16668	0.69642	2.24024	1.09551	2.09989	2.42914	3.60248	3.20538	1.22788	3.52066
907281	KMS-12-BM	MM	0.74616	0.4251	2.28455	0.48753	1.07019	0.71346	0	0	0	1.39422	2.26374	0	0.01784	0.77589	2.83005	0.06391	0	0	8.90336	0	4.92137	3.27447	0	0	0	1.55028	1.1891	0.56779	0.07283	0	1.63798	0	2.06457	6.20262	0	6.39436	0	2.33509	1.1014	2.14929	0.94682	1.61271	4.16035	0	0	0	2.42724
907282	KNS-42	LGG	0	0	3.78394	0	0.45716	1.19338	0.59118	0.94185	8.26372	0	0.37454	0.47368	1.26499	1.29436	0.01836	0.27723	0	0	5.03608	0	1.13647	6.85369	0.17258	0	0.81517	1.93879	0	0	0	0.3268	0	4.34391	4.59728	6.09543	0.76927	0.7858	0.42778	4.13645	4.4504	0	0.3011	0.77111	4.89471	0	3.45714	0	8.05075
907285	HuP-T3	PAAD	0	1.19978	6.27083	0	1.03181	1.31442	0	0	3.04743	1.4104	1.44773	0	0	0	0	0	0	0	6.6281	0	0.61589	0	0	0	0.77586	0	0	0	0	0	0	0	0	2.97011	0	4.68446	0	5.367	0.16797	0	0.27195	0	6.00155	0	0	6.02554	0
907286	HuP-T4	PAAD	0	0	4.30184	1.8147	0.39634	1.21796	0.73033	0	2.77438	3.0861	2.24889	0	0	0.59674	0	1.07546	0	0	0	5.97626	11.9058	0	0	0.18036	0	0	0	1.91267	0.89956	0.85725	0	1.41613	0	2.09303	0	8.30086	2.58066	3.57596	0	0	1.27363	2.72984	0.56111	0	0	0	0
907287	HT55	COREAD	0	1.36164	1.53871	4.61403	1.21416	0.07982	0.02537	0	4.49457	9.68264	1.07832	0.18976	0.21513	0	0.03224	1.09999	0	0	0	0.00053	0	0	0	0	41.4882	0	0	0	0	0	0.16545	0	0	0.81191	0	4.05161	2.35432	0.98528	0	0	0.58567	0	6.46936	0	4.11557	0	0
907289	HT-115	COREAD	0	0	0	0	0	0	1.18486	0.06641	0	0	38.8922	22.9196	0	0	0	3.08929	0.00252	0	0	0	0	0	0	3.77565	0	0	0	0	0.20805	0	0	0.28539	0	0	0	0	0	0	0	0	0	0	0.01723	0	0	0	0
907290	H-EMC-SS	BONE	0	0	3.24964	1.01983	0.12316	1.12787	0	0	2.19524	0.90532	0	0	0.4559	0.10803	0	0	0	1.61618	3.53053	0	2.68139	0	0.07994	0.22255	1.29208	1.57297	0	6.4712	0.41701	0.35867	1.20997	0.45374	0.41269	5.19424	0.00432	0.99823	0.42781	2.83263	4.11391	4.50067	2.5928	1.05441	1.11923	10.1551	0	0	12.3785
907291	GP5d	COREAD	5.88574	0	8.12417	0	1.89024	0	1.26131	0	0	0	0	1.06416	0	3.52683	0	0	8.72773	0	0	0	0	0	5.48452	22.8916	0	0	0	0	7.93797	1.79397	0	0	0	0	10.3246	0	0	10.4387	0	0	0	0	0	0	0	0	0
907295	DMS-53	SCLC	0	0	14.3131	0	3.06241	1.22983	0.06805	1.34649	0	0	0.56144	2.56903	0	1.58225	5.54394	0	0	0	0	0	0	0	0	0.59061	0	0	12.624	0	0.59061	0	0	4.38703	0	0	0	6.00331	5.01653	13.234	1.30031	0	0.02917	0	16.9089	0	0	0	0
907298	G-402	SARC	0	0	25.1348	0	0	7.00456	0	0.25584	0	0	0	0	0	0.82285	0	0	0	0	0	0	0	0	6.24395	0	0	0	0	0	0	1.43825	0	0	0	0	2.51694	0	0	26.2343	0	0	0	0	0	0	0	0	0
907299	G-401	KIRC	0.66522	0	7.57271	0	0.61881	2.42884	0	0	0	0	0	0	0	0.47184	0	1.61665	0	0	1.87964	0	12.1829	0	0	0	0	1.1216	6.25	0	1.18348	0.06962	8.33849	0	0	0	8.22246	0	0	8.29981	0	0.18564	2.35149	0	6.24226	0	0	0	1.86417
907300	KY821	LAML	0.41027	0	7.46186	1.58981	0	2.47019	0.47011	0	0	0	2.65823	0	0	0	0	0	0.66242	0	0	0	0	11.321	3.14543	0	0	0.03846	0	0	0	0.94021	0	0	3.03859	0	5.61562	2.26933	0	7.42767	0.6496	0	1.64964	0.91457	0	0	0	0	0
907311	KU812	LCML	1.21018	0	2.74461	5.45496	0	0.66446	0	0	4.56901	0.32652	0.55257	0	0	0.02055	0	0	0	0	0	0	4.27903	0	3.67622	0	0	0	0	0	0	0.1918	7.04418	0	0	0.00457	0	3.56205	12.6521	2.81767	0.49321	0	0.46581	10.9579	0.33109	0	18.2692	0	0
907312	KU-19-19	BLCA	0	1.02321	3.00389	0	0.98613	0.63382	0.22588	0	7.83339	0	0.16183	0	0	0.01854	2.46616	0.7535	0	20.2754	0.04383	1.87954	0	0	0.01011	0	0.60685	0	0	0.38434	0	0.90521	0.00169	0	0.45851	0.00843	1.1311	0.1652	0.68945	3.00221	0	0.04888	0.60853	0.6355	5.1936	19.1191	1.7902	3.66468	0
907313	KS-1	GBM	0	0	5.19653	0.32004	0.45043	1.10474	0.45043	0.02845	0.17543	2.80214	0.1375	0	0.30819	0.18965	1.11896	0	0	3.70774	0	1.38922	3.44697	0	1.55517	0.81788	0	1.95107	6.61894	6.00019	0	0.68038	4.80774	1.57413	0	8.45858	1.09525	2.30667	0	4.78877	0.69698	1.17823	2.99417	0.00711	1.85387	0	0	0	0
907314	KP-N-YN	NB	0	0	4.10392	2.81081	0.42789	1.15837	0	0	0	0.00236	0.73994	0	0.4468	0	0	1.88648	0.1182	0	0.26477	0.95033	1.11345	6.35682	0	0.16548	0	0.6241	0	0	0	0.52245	3.41599	0.8345	8.90995	0	0	4.54126	2.22217	4.28595	1.39004	3.2056	3.99991	5.04243	2.30255	0	0	0	0
907317	KYSE-150	ESCA	0.26246	6.00802	2.56748	1.71211	0	0.47732	1.26878	1.25246	3.15904	0.44061	0.88529	0	1.25654	0.03128	3.02169	1.16543	1.66859	7.46719	1.60468	0.74114	2.41518	0	0	0	2.42062	1.03896	2.29143	0	0	0.68675	5.35391	6.52478	5.42055	0.00952	0	5.54566	0	3.27327	2.03713	3.38478	0	2.76195	0	0	0	0	0
907318	KYSE-180	ESCA	1.2307	6.57605	1.77345	0.44277	0	0.41182	2.66137	1.17238	0	0.03333	0.83793	0	3.93492	0	0.22019	0	0	0	0.00119	0	0.53204	0.00357	0	0	1.24023	3.18507	1.49613	0	0	0	1.09621	12.0702	20.766	11.9214	0	1.38424	0.60583	2.34833	2.63042	0.00119	1.15929	0.49395	0	0	0	0	0
907319	KYSE-270	ESCA	0	0	2.9386	2.18646	0	0.44079	1.35561	6.89173	0	1.44481	3.13276	0	0.0035	0	9.94053	0.51076	0.53699	0	0	0	0	0	0	0	3.64002	2.59927	0.87458	0	0	0.96729	1.45181	25.8737	0	0	0	5.71978	1.24541	2.52755	4.32744	0	0	0.90607	0	0	0.05597	0	0
907320	KYSE-450	ESCA	0	3.62791	1.69824	2.23355	0.78149	0.21348	0.00064	1.46168	0	2.24893	0	0	0.36606	0.0686	2.04122	0.91932	0	0	3.92089	0.40453	2.33869	7.82511	0	0	2.07584	1.83864	2.65987	6.41344	0	0.16668	3.63368	8.98612	14.0257	5.93519	0	0	1.91557	2.01045	1.59951	0.16348	0.02949	1.54951	3.5638	0	0	0	0
907322	L-428	HL	0.89687	0	1.50796	1.81776	1.18886	0.26798	0	0.05654	0.03253	3.90659	0.66995	0.98052	0.20369	0.00155	2.88812	0.07822	0.78922	7.66991	3.36599	1.87043	3.46978	1.08043	0	0	0	1.89676	7.23773	5.66472	0	0.06506	4.25977	1.38791	4.65477	6.79549	0	0.81555	0	1.31433	3.36754	2.6062	2.63021	1.25315	4.05143	4.3287	3.11041	1.37474	0
907323	L-540	HL	0	3.30377	1.31427	2.0566	0.67627	0.12529	0	0	0.00262	4.41358	0.42778	0.27523	0.29672	0.22071	0.26579	0.20341	0	0	1.52187	3.34571	5.29378	0	0	0.07444	11.1684	0.06186	1.80496	19.1988	0	0	4.45395	0.00157	0.64324	2.6385	0	3.21569	0.87339	1.2068	0.38165	2.44611	0.75333	0.90169	2.26315	1.70903	0	2.29618	4.0896
907783	LAMA-84	LCML	2.10233	0	5.6613	0	0.08874	1.32811	0	0	0	0.661	0	0	1.14756	0.38252	0.06732	0	0	0	0	0	0	0	0	0	0	0	3.59875	0	0	0.11629	0	0	0	0	2.69906	0	6.24273	5.2084	0	2.15129	2.13293	0	0	18.2202	17.9234	0	0
907786	LC-2-ad	LUAD	0	18.649	5.16213	0.44162	0.17735	0.85195	1.53699	0	10.6894	0	0	0	0	0.0226	11.4318	0	0	0	0.04868	0	0	0	0	0.99974	0.88151	0.92498	3.17309	0	0	0	0	1.2814	0	0.153	0	1.12666	0.43119	4.24759	1.65174	0	1.4518	4.24759	0.02434	0	0	0	0
907787	LC4-1	ALL/CLL	0	0	3.15683	2.97505	0.31676	0.44635	0	0	0.11159	0.0018	0	0.19438	0	0.22317	0	0	0	0	5.214	1.01508	0	0.95209	0	0.28617	0	1.09967	2.30013	0	0	0	0	2.05536	2.26954	0	0	0	4.24211	3.13164	0.51654	1.28685	0	6.98679	0.64972	25.8306	5.60635	0	0
907788	LNCaP-Clone-FGC	PRAD	2.79854	0	8.75047	0	0	3.55216	0	0	0	0	0	0	0	4.12746	0	23.4305	1.57804	0	0	0	0	0	0	12.2453	0	0	0	0	0.00358	0	0	0	0	0	17.3316	0	0	9.36968	0	0	0	0	0	0	0	0	0
907789	LOUCY	ALL/CLL	0	0	32.6342	0	0.09909	4.24443	1.22213	0	0	0	4.50867	0	0	0.01652	0	0	0	0	0	0	0.29727	0	0	0	0	0	0	0	0	2.13047	0	1.42031	7.96036	0	0	0	0	23.204	0	0	0	0	0	0	0	0	0
907790	LoVo	COREAD	21.5909	0	0	0	0	34.6775	0	0.51959	0	0	0	0	0	2.22832	0	0	0.50141	0	0	0	0	0	13.6001	0.00151	0	0	0	0	3.15236	0.88163	0	0	0	0	6.88036	0	0	0	0	0	0	0	0	0	0	0	0
907791	LP-1	MM	2.91429	0	3.19872	2.368	0.23928	0.89618	0	0	8.25527	0.3499	0.34538	0	0	0.00451	1.6208	0	0	0	4.94142	0.20994	0.62304	3.41091	0	0	1.84203	0.30926	2.56439	4.68634	0	0.44245	1.22802	0	2.76756	2.72918	0.00226	4.80598	5.41096	2.84431	0.77428	0	0.44245	2.26416	0.65013	0	0	8.89411	0
907792	LS-123	COREAD	1.56117	0	19.2531	0	3.96578	2.10048	1.56522	0	0	0	0.09732	0	4.5132	0.25952	0	1.14756	0	0	0	0	0	0	0	0	0	0	8.52358	0	0	0.35684	0	6.16358	0	0	0	13.2679	1.94639	17.185	0.37306	0	3.26832	0	3.77519	0	0	0	0
907794	LS-411N	COREAD	5.20177	0	0	0	0	14.5657	0	0	0	0	0	0	0	1.63441	0	3.43726	16.1031	0	0	0	0	0	15.9794	0	0	0	0	0	0.44723	0	0	0	0	0	11.0924	0	0	0	0	0	0	0	0	0	0	0	0
907795	LS-513	COREAD	1.98024	0	22.9733	0	3.55936	1.54535	1.50735	0	0	0	2.83736	2.21246	0	0.02111	0.98801	0	0	0	0	0	0	0	0	0	0	0	0	0	0	0	0	0	0	2.06891	0	4.32359	5.5016	17.2606	0	0	0.16467	0	10.1714	0	0	0	0
907796	LU-99A	LUSC	1.19045	0.06899	2.54899	1.1779	0.56574	0.57578	0.20949	0.41898	0.26343	2.26298	0.37382	0.33744	0	0	0.81412	0	0	36.7082	0	0.56198	0.74638	0.67613	0	0	0	0	2.54271	0	1.08382	0.51055	0	0	4.56735	0.01004	0	2.41978	2.51637	2.18646	0	0.03011	0	1.32969	2.38591	10.2587	0.00502	0	4.5686
908118	MC-IXC	NB	0	0	0	0	0	13.2197	0	0.68037	0	0	0	0	0	0.00732	0	9.7081	0	0	0	0	0	0	8.36199	0	0	0	0	0	0	1.90943	0	0	0	0	8.05472	0	0	18.3554	0	0	0	0	0	0	0	0	0
908120	MDA-MB-175-VII	BRCA	0	0	27.4293	0	0	8.87915	1.10779	0	0	0	0	0.43385	0	0	0	0	1.23415	0	0	0	0	0	0.07582	0	0	0	0	0	0	0	0	0	0	0	4.50697	0	0	31.334	0	0	0	0	0	0	0	0	0
908122	MDA-MB-453	BRCA	0.35811	0	9.39941	0	0.60025	1.47335	9.072	0	0	0	0	7.46223	0	1.47676	0	0	0	0	0	0	0	0	0	2.14522	0	0	0	0	0.47406	0	0	10.4498	0	0	0	0	0	10.5488	0	0	1.40173	0	0.09208	0	0	0	0
908123	MDA-MB-468	BRCA	0	0	31.9679	0	0.00557	6.27226	0	0.36732	0	0	0	3.2224	0	0.03896	0	0	0	0	0	0	0	0	0	0	0	0	0	0	0	0	0	0	0	0	2.82725	0	0	29.4134	0	0	0	0	0	0	0	0	0
908124	MEL-HO	SKCM	0	0	9.02643	0	1.05883	0.9532	5.51797	2.8621	0	0.51055	0.81487	0	4.45914	0	0.9205	0	0	0	0	0	1.34302	0.4024	2.28364	0	0	7.25585	0	0	0	0.03521	0	17.1978	0	7.44951	0	0	15.1002	9.96202	2.18807	0	0	0	4.74837	0	0	0	0
908125	MEL-JUSO	SKCM	0	0	9.56653	0	1.47487	1.47961	27.9065	22.3243	0	0	0	3.67179	0	0	0	0	0	0	0	0	0	0	0	0	0	0	0	0	0	0	0	0	0	0	0	0	0	12.3813	0	0	0	0	0	0	0	0	0
908126	MEG-01	LCML	0	0	1.99962	0.09462	0.02523	0.23655	0.93673	0.06939	0	0	0.92096	0	2.05955	0	0	0	0	0	0	6.24172	0	0	0	0	1.57068	0.50779	0	0	0	0	0	1.44768	0	5.37122	0	0	3.646	2.13524	0	0	0.88627	2.19201	0	39.8852	0.07885	0	0
908127	MES-SA	UCEC	1.10938	2.4456	1.96483	0.70535	0.65457	0.26521	0.51801	0	1.02248	1.30914	0	1.96371	0	0.00113	0	0.53833	0.10721	12.1152	18.4092	6.38317	4.1441	0	0	0	0.29004	0	1.36444	1.22675	0.61055	0	1.74138	0.3318	2.11268	2.72323	0	8.26788	0	1.52244	0	5.49273	0.53268	0.48754	0.98185	0	1.00104	0	0
908128	Mewo	SKCM	0	0	0	0	0	0.5413	36.4437	57.9174	0	0	0	3.4745	0	0	0	0	0	0	0	0	0	0	0	0	0	0	0	0	0	1.62308	0	0	0	0	0	0	0	0	0	0	0	0	0	0	0	0	0
908129	MFE-280	UCEC	1.89804	0.05918	2.77942	1.28931	0.75879	0.651	0	0	7.53509	1.25338	0	0	0	0.81797	0.01902	0.38468	0	17.3296	3.14297	0.70595	2.01006	3.54456	0	0	0.62775	0.44809	0	0	0.34241	0.57068	2.2954	0.47557	5.91182	0.36566	0	2.02274	0	2.28906	0.25364	2.55115	0.06552	0	0.91943	6.46559	1.19209	8.43126	0
908130	MFE-296	UCEC	7.51556	0	0	0	0	31.9575	2.46619	0	0	0	0	0	0	0	0	5.29739	1.76892	0	0	0	0	0	2.02162	0	0	0	0	0	0	2.32112	0	0	0	0	21.9945	0	0	0	0	0	0	0	0	0	0	0	0
908131	MG-63	BONE	0	2.9155	4.16331	0	1.05565	1.0177	0	0	0	0	0	0	3.09105	0.42226	0	0	0.81131	0	2.61185	0	0	3.90947	0	0	1.37591	2.24415	2.90364	0.86113	0	0.51241	1.65583	3.07444	7.38245	8.32898	0	0	0	4.85126	3.59871	0	1.9666	0	1.74598	13.7377	0	0	0
908133	MHH-CALL-4	ALL/CLL	0	0.86501	6.72385	0	0.23261	1.18122	0	0.63604	0.01454	1.05401	0.25078	0	0	0	0.19263	0	0	0	2.14073	0	3.22381	10.7618	0	0	0	0	0	1.70095	0.3053	0.47612	0	1.05401	2.71135	6.63662	0	7.94868	2.54779	6.17867	1.243	0	0.55972	0	0.00363	0	0	15.1378	0
908134	MHH-ES-1	EWING	0.24441	0	1.96249	2.31009	0.32587	0.57571	0	0.41821	0.00362	1.32703	0.58476	0	1.84662	0	0	0	0.32406	1.25281	0	0	2.38612	1.9643	0	0	1.00478	0.25889	5.92186	0	0	0.68434	3.63893	2.30285	3.95937	3.86523	0	2.39156	2.27569	2.08017	1.01383	6.23506	0.82012	0.32768	0.7821	13.3645	1.88826	1.36505	0.00362
908135	MHH-NB-11	NB	0	0	27.3239	0	0	6.48313	0	0.39964	0	0	0	0	0	0	0	0	0	0	0	0	0	0	0	0	0	0	0	0	0	0	0	0	0	0.14802	0	0	0	28.3748	0	0	5.56542	0	9.02901	0	0	0	0
908136	MHH-PREB-1	ALL/CLL	7.53206	0	0	0	0	13.3547	1.08976	0	0	0	0	0	0	0	0	8.90503	19.6815	0	0	0	0	0	17.8531	2.07871	0	0	0	0	0	0	0	0	0	0	5.26077	0	0	0	0	0	0	0	0	0	0	0	0
908138	MKN1	STAD	1.03704	0	9.718	0	2.05588	1.29695	1.1488	0	0	4.83431	1.25796	0	0	1.68941	7.40481	0	0.18973	0	0	0	0	0	0	0	0	0	0	0	0.67576	0.32489	0	2.8486	6.98116	0	0	0	0	10.5809	0	0	2.11046	0	11.4984	0	0	0	0
908139	MKN28	STAD	0	1.52095	1.91929	1.61046	1.08981	0.26442	0.43934	0.64159	7.0595	4.20618	0.07379	1.02285	0.33685	0	0	0.59854	0	0	0	2.59163	4.53825	5.25773	0	0	0	0.92036	1.82432	1.24559	0.44139	0	4.86963	3.16284	6.12957	0	0	5.93689	2.52672	1.54486	0.17492	20.4747	0	1.02558	5.29462	0	1.34467	0	0
908142	MLMA	ALL/CLL	0.03454	1.53765	2.78586	1.82545	0.20557	0.78116	0	0	3.05886	1.19559	0	0	0.50981	0	1.72184	0	0	0	0	1.60508	2.20698	2.21027	0	0	1.16105	1.115	3.36146	3.35323	0.06907	1.42253	1.76295	0	2.15271	0	0	0	0.11841	2.10831	2.78093	9.66007	0.00164	0.8749	4.02256	12.39	0	0	9.68474
908143	MN-60	ALL/CLL	0	0	19.2904	0	0	24.3029	0	0	0	0	0	0	0	0	0	0	13.808	0	0	0	0	0	4.51128	0	0	0	0	0	0	0	0	0	0	0	5.73308	0	0	21.8437	0	0	0	0	0	0	0	0	0
908144	MOG-G-CCM	LGG	0	0	21.2213	0	0.10057	3.57759	0	0	0	0	0	2.18391	0	0	0	0	0	0	0	0	0	0	0	4.68391	0	0	0	0	0	0	0	0	0	0	0	0	0	18.1322	0	27.7874	0	0	0	0	0	0	0
908145	MOG-G-UVW	LGG	2.15393	0	4.5617	1.12872	1.28891	0.80095	0	0	0.11583	1.09668	0.26123	1.64625	0	0.9291	0.79109	0	0	0	5.44644	0	3.93573	2.47924	0	0	3.28511	0.6654	0	2.47431	0	0	0	0.12569	2.81194	8.38652	0.09611	3.80265	1.26673	4.58881	0	7.77781	0.00493	1.21251	2.28701	0	0	6.14387	0
908146	MOLT-13	ALL/CLL	14.0964	0	5.61037	0	0.3806	10.1494	0	0	0	0	3.03543	0	0	0	0	0	32.793	0	0	0	0	0	0.0047	0	0	0	0	0	0	0	0	0	0	0	0.3994	0	0	5.55399	0	0	0	0	0	0	0	0	0
908147	MOLT-16	ALL/CLL	28.0189	0	15.9109	0	0	11.8545	0.79869	1.01027	0	0	0	0.81203	0	0	0	0.68241	3.18713	0	0	0	0	0	0.00381	4.07922	0	0	0	0	0	0.73197	0	0	0	0	1.41057	0	0	15.1179	0	0	0	0	0	0	0	0	0
908148	MONO-MAC-6	LAML	0	0	3.8391	3.22053	0.22256	1.22734	0.27492	0	3.00779	0.52039	0	0	0	0	1.37134	0.00327	0.93932	0.64149	0.72658	0	0	0	1.03423	0	0	1.08333	8.36879	0	0	0	1.26334	1.58408	0	3.03725	0	0	0	3.9242	1.96374	0	3.538	2.76232	2.02592	0	0	0	29.0502
908149	Mo-T	ALL/CLL	2.19691	0	4.82635	0	0.79654	0.81367	0	0.06852	0	0	0	0.55672	0	0	0	0	0	12.5605	0	0	2.98488	0	0	1.1006	0	0	0	0	0.11563	0.5139	0.9764	0	0	0	0	3.86279	1.25048	4.08548	0.68948	0.85221	0.34688	0	0	25.8319	0.19271	0	12.1151
908150	MPP-89	MESO	0.20045	0	5.50873	0.95394	0.86459	0.60618	0	0.76557	0.00483	1.4128	0.12075	0	0.48543	0.85734	0.85251	0	0.22943	0	1.55288	2.01898	2.48992	4.21668	0	0	1.53597	1.60842	7.1413	4.15147	1.00466	0.5289	4.23841	4.03072	8.62173	5.92412	0	0	0	6.02072	0.25117	2.26773	0	0	3.35209	0	0	0	0
908151	MRK-nu-1	BRCA	0	14.869	1.5405	1.04997	0.33187	0.299	0.73643	0	0	1.65745	1.22065	1.58665	0.14097	0.02718	4.59875	0.41721	0	0	14.5453	0	5.23658	7.01286	0	0.00695	0	0.3325	0	0	0.12895	0	2.39198	1.86605	6.58807	0	0	4.95338	3.34713	1.69158	0.15487	0	0	1.94949	0.09672	0	0.56829	0	0
908152	MSTO-211H	MESO	0	0	7.89452	0	0.34589	2.00619	0	0	0	0	0	0	0	0.04476	3.36128	0	0	0	0	0	2.51892	0	0	0.44356	0	0	0	1.25336	0.21974	2.21779	0	0	11.3372	15.1949	0	5.33898	0	7.512	1.04989	0	0	0	0.01221	0	0	0	0
908156	MV-4-11	ALL/CLL	0	1.20412	2.24694	2.7129	0.15794	0.57238	0	0	0.77064	3.5093	1.90419	0	0	0	0.65078	0.30803	0	0	0.05825	4.91504	7.74108	0	0	0	0	0.32259	1.2198	0	0	0.14113	2.47208	0	0	0	0	9.02472	3.35809	1.99267	0	0	0	2.43512	0	0	0	25.2249	0
908158	NALM-6	ALL/CLL	60.8703	0	4.57607	0	0	14.4949	0.5215	0.99119	0	0	0	6.96253	0	0	0	0	1.37109	0	0	0	0	0	0	0	0	0	0	0	0.49042	0	0	0	0	0	0.44897	0	0	5.7054	0	0	0	0	0	0	0	0	0
908159	NAMALWA	LYMP	0	0	31.8696	0	1.89375	6.47071	1.50607	0	0	0	0	0	0	2.46	0	3.19541	0	0	0	0	0	0	0.0047	0	0	0	0	0	0	0	0	0	0	0	0.19266	0	0	30.152	0	0	0	0	0	0	0	0	0
908440	NB69	NB	0.44439	0.12245	2.69993	2.23578	0.15998	0.22318	0	0	0.13826	1.75189	0.14023	0.04543	0	0.5392	0.48192	2.53007	0	0	0.00988	10.2329	5.64476	0	0	0	0	0.28836	2.50834	0	0.00395	0	1.76769	0.26664	0	6.94831	0	4.11013	1.07839	2.63475	0.24886	5.31098	2.70388	1.02704	1.53858	12.5437	6.08915	0	0
908441	NCCIT	LGG	2.0378	3.17867	2.03452	0	0.57426	0.42769	1.42854	0.00766	14.9953	0.66286	0.18595	0.19142	0	0	0	0	0	4.03185	0	1.65059	0	10.5565	0	0	0	0	1.18133	0	0.08641	0.16079	0	4.9627	6.69532	0.00656	0	1.05117	0	2.17563	0.60707	2.81661	0	0.00219	1.82451	14.2668	0	0	0
908442	NCI-H508	COREAD	2.98937	1.58028	3.0665	0.47409	0.34051	0.79202	1.44859	0.84094	13.0881	0	0.2916	0	0	0	0.29724	0	1.71574	0.18437	0	19.0895	0.04515	1.32631	0	0	3.54623	0	1.35641	0.7243	0	0.41577	4.75778	4.12379	2.78243	0	0	0.75628	1.02154	3.10413	0	0.01693	2.51905	0.54557	3.13611	5.87527	0	8.21748	0
908443	NCI-H520	LUSC	0	1.06107	3.97073	1.8685	1.01061	0.38778	0	0	0.09694	4.59224	0	1.60821	0.53651	0.00797	0.04781	1.33066	0	0	2.97074	1.76492	3.44484	3.40367	0	0	1.26824	0	3.17393	3.86582	0	0.34926	1.9774	0.78485	1.39042	8.52711	0	2.17527	1.27887	3.85918	0	13.2588	1.8021	2.82334	1.47541	0	0	0	0
908444	NCI-SNU-1	STAD	6.09088	0	0	0	0	16.9162	0.84145	0	0	0	0	1.2026	0	0.25515	0	0	7.74376	0	0	0	0	0	15.9706	1.48684	0	0	0	0	0	0	0	0	0	0	16.7821	0	0	0	0	0	0	0	0	0	0	0	0
908445	NCI-SNU-5	STAD	0	0	6.86078	2.39117	1.19462	0.70706	0	0	0	3.98788	1.25872	0.37878	1.08778	0	0	0	0.11266	0	0	0	9.89686	0	0	0	0	0.3477	3.9432	0	0	0	7.76986	0	0	3.94126	0	4.53565	6.78503	6.03524	0	0	0.47785	5.32041	4.90861	0	0	0	0
908446	NCI-SNU-16	STAD	0	3.88283	5.37252	0	1.0219	0.4979	0.10641	0	1.04399	0.64045	0.22486	2.4333	0	0.00201	0.73481	0	1.55795	0	11.4799	0	1.87115	0	0	0	0	0	2.71638	0	0.43767	0	0	0	2.54372	0.29714	0	3.20625	0.51597	5.27214	1.76073	16.5753	0.75488	0	6.02702	0	6.24385	10.3857	0
908447	NH-12	NB	0	0.58628	2.02882	3.35997	0.04366	0.36353	0.11048	0	0	2.27117	1.00505	0	0.27978	0.00089	0.05613	1.56282	0	0	0.00178	1.40333	8.15625	1.32938	0	0	0	0.88477	1.90853	0.94001	0	0.32343	4.32493	0.26997	0.3074	3.77518	1.1191	6.94626	2.91715	1.74815	0.72617	3.88299	0	3.55689	0	0	0	0	13.7526
908448	NKM-1	LAML	0	0.96926	3.83948	1.84005	0.42762	0.72565	0	0.28896	4.47183	1.25434	0.84875	0.4937	0	0.12181	0.66345	0	0	0	0.20085	3.94703	3.34318	5.14954	0.31747	0	0.75546	0.54553	2.86762	1.90872	0.0013	0	3.3056	1.98777	4.87612	3.47795	0	1.71176	2.12383	3.25636	0.19048	0	0.06997	1.77007	1.07941	12.1676	2.28451	0	0
908449	NMC-G1	LGG	0	0	4.44869	3.71825	0.30098	1.77287	0	0	15.2841	1.36544	0	0	1.18925	0	2.38952	0	0	0	0.01835	0	0.20922	7.98708	0	0	0.00367	0.49185	0	0	0	0.2863	0	0.4111	1.24064	3.67053	0.00367	0	13.8416	3.42828	2.94377	0	2.58038	7.69711	2.28674	0	0	0	0
908450	no-11	LGG	2.3556	1.59162	8.87255	0	0.13312	1.39484	0.52089	0.55562	0	0	0	0	0	0	0	0	0	0	2.63341	13.0686	0	0	0	0	0	0	0	0	0	0	0	3.56523	0	0	0	0	0	8.87255	0	0	0	1.5048	0.00579	0	0	0	0
908451	NOMO-1	LAML	0	0	2.87535	4.97801	0.1638	0.91513	0	0.01958	17.1079	2.39464	0.99347	0	0	0	0	0	0	0	7.57206	0.7905	0.95252	3.42728	0	0.00356	0	0.60534	4.00413	0	0.44688	0.00178	3.45399	0.06231	0.6178	0	0	1.98159	4.86585	3.43796	0.38991	0	0.0997	5.67415	1.41898	0	0	0	15.5768
908452	no-10	LGG	0	1.42304	5.25839	1.27325	0.96118	1.32006	0	0	2.08151	0	0	0	2.15329	0	0.28711	0	1.62277	0	0.29335	0	0.0156	0.19036	0	0	2.52777	2.35614	0	3.48583	0	0	1.85682	0.58045	1.14218	8.26676	0	0	5.71402	5.7421	6.01361	6.43178	1.65398	2.24691	0.00936	0	0.01248	0	15.3726
908455	NUGC-3	STAD	0	0	0	0	0	23.175	3.13412	0	0	0	0	0	0	0	0	5.66478	5.91461	0	0	0	0	0	25.0957	0	0	0	0	0	0	0	0	0	0	0	13.432	0	0	0	0	0	0	0	0	0	0	0	0
908457	NCI-H747	COREAD	0.2153	0	14.9977	0	1.07192	3.63262	1.6262	0	0	5.95053	1.19102	0	0	0.71003	5.90014	1.0536	3.83875	0	0	0	0	0	3.12872	0	0	0	0	0	0	0.21072	0	2.74393	0	1.97893	0	1.6262	0.01374	14.0861	2.3683	0	0	0	14.3243	0	0	0	0
908458	NCI-H716	COREAD	6.30981	0	17.5554	0	3.24691	1.49669	0.18402	0.50707	0	0	0	1.78703	0	1.62755	5.50012	0	0	0	0	0	0	0	0	0	0	0	0	0	0	0.14722	0	3.43093	0	0	0.01227	0	9.9084	17.3428	0	0	0	0	19.7596	0	0	0	0
908459	NCI-H596	LUSC	0	15.5426	3.13221	1.30117	0.46459	0.59668	0	0	0	2.76631	1.10379	1.28446	2.15292	0.54203	12.0111	0.81532	0	0	0	0	0	0	0	0.99144	0	0.19586	5.32005	5.14393	0	0	1.15237	1.09772	3.57707	6.71383	0	1.51828	0	3.54822	2.02387	12.336	0.02277	0	0	0	0	0	0
908460	NCI-H441	LUAD	0	3.99361	3.28674	5.45285	0.27301	0.22116	0.05926	0.65714	0	7.43167	1.17247	0	1.58411	0.02434	7.03485	0	0	0	0	0	2.92166	0.00106	0	0	1.48358	0	9.04752	1.79152	0	0	5.83063	0	1.25713	0	0	6.46342	4.98831	2.80314	0.31111	0	1.30052	5.77243	0	0	12.4041	0	0
908461	NCI-N87	STAD	0	0	30.4733	0	2.43409	4.83668	2.06965	0	0	0	0	0	0	0.11248	0	0.06749	0	0	0	0	0	0	0.03149	3.45991	0	0	0	0	2.82552	0.09898	0	0	0	0	0.0135	0	0	25.2632	0	0	0	0	0	0	0	0	0
908462	NCI-H2452	MESO	0	0	15.5234	0	1.33025	2.31348	0	0.35859	0	3.80567	0	0	0	0.02313	0	0	0	0	0	0	0.19665	0	0	0	7.40312	0	0	0	0	0	0	3.84037	0	0	0	0	0	16.0093	0	0	0	2.00116	0	0	0	0	0
908463	NCI-H1793	LUAD	0.35562	2.50431	2.11694	8.55257	0.3529	0	0.36923	0.11249	0	7.32332	0.59376	0.00091	0.1329	0.36424	0.57108	1.14941	0	0	0.61281	0	3.43373	0	0	0	2.94384	0.37286	9.36814	3.47909	0.4917	0	4.66751	1.49823	4.67931	0.58741	0	4.12184	6.83026	1.62297	0.64365	0	0.75433	7.26572	1.7282	0	8.56074	0	0
908465	NCI-H358	LUAD	0	2.67113	2.54183	11.8135	0.39484	0	0.74047	0	0	10.8908	0.79535	0	0.97826	0.18039	2.31982	0.39294	0	0	0	1.48284	8.44103	0	0	0	5.41732	1.01169	0	7.88031	0	0	0	3.11769	0	1.52258	0	6.33566	9.58139	2.18421	0	0	0	10.5906	0.16777	0	0	0	0
908468	NCI-H1105	SCLC	0	0.63087	1.34121	4.90718	0.41382	0.26912	0.10688	0.13648	0	5.55504	0.15511	0	0.16991	0	1.30723	0.86436	0.16224	2.55088	3.69093	1.49961	0	1.69858	0	0.51741	5.81045	1.72105	7.0848	5.7973	0.46863	0.21212	4.02912	1.1998	4.94609	2.08883	0	0.78214	4.47089	1.36204	1.61362	0.40943	1.04798	2.69064	2.28176	0	2.67585	7.25581	0
908469	NCI-H1436	SCLC	0	0	2.24499	6.39601	0.58294	0.35278	0.30939	0	0.01258	6.06775	0.65337	0	1.38598	0.00063	0.62759	0.92	0.42573	0	3.40144	0.96528	6.09228	0.40561	0	0.01383	5.22195	0.36033	6.57901	6.39161	0	0	7.13868	2.10664	2.34246	2.71725	0	3.03356	6.63246	1.94628	0.48736	0.66847	0	4.17932	2.64871	0	7.36695	0	0
908470	NCI-H28	MESO	0.60061	0	31.3187	0	0	7.54353	0	0	0	0	0	0.07177	0	0.78571	0	0	0	0	0	0	0	0	0	0.40419	0	0	0	0	0	1.01991	0	0	0	0	2.57243	0	0	28.9276	0	0	0	0	0	0	0	0	0
908471	NCI-H1581	LUSC	0	0	6.39145	4.85187	1.27025	0.76376	0	0.27535	14.5355	6.94216	2.91434	0	0	0.01005	0	0	0	0	0	0	0	9.03244	0	0	0	0	6.12212	0	0.02412	0.09044	2.92238	2.63094	0	0	0	0	0	5.57141	1.73252	5.36238	0.88435	0	3.56956	0	0	0	0
908472	NCI-H1573	LUAD	0	0	3.38077	13.7827	0.88816	0	1.80362	1.34257	0	16.7342	2.90939	0.29728	1.58453	0.0118	14.817	2.42548	0	0	0	0	0	0	0	0.5894	0	0.73251	0	0	0	0	0	5.0457	0	0	0	0	14.8774	2.65711	0.56949	0	0.23311	0	3.27528	0	0	0	0
908473	NCI-H1666	LUAD	0.23155	0.00099	2.42386	3.51066	0.20494	0.33106	0	0	9.87772	4.37773	1.38534	0	0.57345	0.25815	1.54595	0.27293	0	0	0.09262	0.80204	3.63086	0	0	0.51926	1.08384	0.95674	8.24802	1.23262	0	0.08769	4.6546	1.10946	0.06503	2.81404	0	2.16571	3.44661	2.18246	1.41885	5.10883	0.69957	2.55786	0.0936	7.78099	3.45942	0	0
908475	NCI-H1755	LUAD	0.57152	2.88094	3.11333	2.79532	0.1868	0.27798	0.23572	0	6.01428	3.20005	0	0.00111	0	0	0	0.8128	0	0	2.23492	0.09118	4.07401	0	0	0	0	0	4.82677	0	0	0	1.57001	1.59558	0.16567	0	0	3.48359	4.55546	2.26272	0.00334	12.5011	0.69605	3.12667	1.41656	4.72114	0.3647	0	15.6222
908476	NCI-H1993	LUAD	0	1.42513	2.15151	4.11748	0.40504	0.30003	0	0.12949	0.0229	5.28364	0.69954	0.13185	0.80692	0	1.39039	0.94746	0	0	3.58059	0.34029	2.63156	0.03948	1.03431	0.2345	1.71095	1.70858	3.68008	3.12897	0	0.26292	8.79871	0.80297	0.56926	2.32758	0	1.65963	3.84509	2.33311	1.2767	3.43926	2.42154	3.04923	2.2281	0	2.51786	5.17548	0
908480	NCI-H2081	SCLC	0.51387	0.53471	2.09262	3.23817	1.29328	0.29273	0	0.12235	0.00816	4.28131	0.22113	0.57549	0	0.62534	1.66214	1.19086	0.29092	15.6081	0.00453	0.01903	2.05637	0.00272	0	0	1.65579	0.33986	5.01359	4.41907	0.81838	0	2.36542	0.83288	3.00526	3.2128	0	1.13467	3.19558	1.67392	1.09933	0	1.21805	2.31829	3.31611	5.76672	0.06435	2.12525	8.69494
908481	NCI-H2196	SCLC	0	3.02988	1.30136	3.34918	0.52123	0.36849	0.24336	0.17863	1.36867	2.45687	0	0.11477	0.13894	0.41423	0	0.37712	0	9.80592	7.41722	0.26407	2.46032	1.73284	0.03452	0	2.2394	0	5.78535	6.47831	0.08543	0.34691	2.20661	2.00295	0.22955	0.95444	0	2.49225	2.67607	1.92356	0.14757	2.08234	0	2.67693	2.94618	1.7734	0.76028	5.523	0
908482	NCI-H630	COREAD	15.1985	0	0	0	0	20.3448	0	0.54301	0	0	0	2.46154	0	0	0	0	5.67926	0	0	0	0	0	26.1638	0	0	0	0	0	0	0	0	0	0	0	6.11569	0	0	0	0	0	0	0	0	0	0	0	0
908483	NCI-H524	SCLC	0	0.20657	1.42861	3.95331	0.37059	0.15786	0	0	0.014	4.49408	1.37039	0	0	0	0	1.41965	0	5.49332	1.27299	0	5.6204	2.35844	0	0	4.29143	0.30509	3.10969	8.39309	0	0	4.31998	0.66224	1.34464	1.14983	0	4.60548	3.03244	1.20301	0.61354	0.76973	1.4163	2.32821	1.16439	0	3.42206	7.26789	5.14961
909248	ONS-76	MB	0.73635	2.16319	2.19699	0	1.02446	0.35248	0.04989	0	5.26151	1.40189	0	0	2.33219	0.00161	0.83856	0.33478	0.50941	3.47253	2.13502	4.45997	1.57008	1.48156	0	0	0.87638	0.51424	0	4.04793	0	0.07162	0	1.25703	1.04619	4.43824	0	0.82005	0.33478	1.66424	2.23884	10.8803	1.21357	0	5.9206	6.79376	0	0.54884	0
909249	OPM-2	MM	0	1.12389	1.86379	1.12188	0.79705	0.54139	0.14838	0	0.23059	1.79762	0.03309	0	0.87224	0.18648	0.5835	0	0	14.6476	4.62589	4.64093	2.36207	7.65969	0	0	0	0	0	2.0633	0.65669	1.40962	1.36952	1.20109	2.41721	2.33099	0	4.98581	1.28029	2.04225	0.81409	0	0.8562	0.75294	4.66198	0	0.0371	8.84774	5.39186
909250	OS-RC-2	KIRC	0	0.3547	4.0834	6.58578	0	0.91487	0	0.21844	9.7543	3.74816	1.00355	0.25089	0	0.10165	2.57375	0	0	0	1.62211	0	0.51042	2.02223	0.99057	0.13409	0	0	4.11368	0	0.17951	0.21844	0	0.40012	2.86357	0	0	5.30972	5.63198	4.31049	0	3.78926	1.06194	7.71477	0.16221	0	0	0	0
909251	P12-ICHIKAWA	ALL/CLL	0.67101	0	8.27413	0	0.04934	1.72686	0	0.14308	4.75133	0	0	0	0.71541	0	0	0	0	0	10.5783	0	0	0	0.0444	0	0	0.36017	0	8.04717	0	0.67594	0	1.40122	4.50464	0.09374	0.00987	0	0	7.65246	4.14446	0	0	0	3.16755	0	0	0	0
909252	P30-OHK	ALL/CLL	18.5357	0	0	0	0	23.017	0.72775	1.98544	0	0	0	0	0	5.92703	0	0	9.2361	0	0	0	0	0	0.28329	1.21618	0	0	0	0	0.25154	0.58855	0	0	0	0	26.2601	0	0	0	0	0	0	0	0	0	0	0	0
909253	P31-FUJ	LAML	6.39661	0	18.2057	0	0	8.37454	0	0	0	0	0	0	0	5.35405	0	0	0	0	0	0	0	0	22.449	3.88035	0	0	0	0	3.96073	0	0	0	0	0	0.31666	0	0	18.7635	0	0	0	0	0	0	0	0	0
909256	OCUB-M	BRCA	4.99734	0	0	0	0	11.4733	0	0	0	0	0	0	0	0	0	1.74442	3.45561	0	0	0	0	0	2.33254	0	0	0	0	0	2.42225	0	0	0	0	0	39.5601	0	0	0	0	0	0	0	0	0	0	0	0
909257	OC-314	OV	17.6656	0	0	0	0	13.6238	1.00703	0.48596	0	0	0	0	0	0.03058	0	4.00775	10.1157	0	0	0	0	0	25.2325	0.0068	0	0	0	0	0.12574	0	0	0	0	0	10.2675	0	0	0	0	0	0	0	0	0	0	0	0
909260	PF-382	ALL/CLL	8.72654	0	2.01634	0.68249	4.90607	0	0.2925	0.08849	0	0	0	0	1.02578	1.23799	0	0	0	0	0	0	0	0	0	5.67786	0	0	0	0	7.07643	0.57188	0	0	0	0.09258	0	0	2.86351	1.47559	2.58003	0	6.31775	0	38.8356	0	0	0	0
909262	Raji	LYMP	0	0	22.89	0	0	7.8638	0.22701	0.87893	0	0	0	0.2241	0	1.56868	0	2.84633	0	0	0	0	0	0	0	0	0	0	0	0	0	0.46566	0	1.07101	0	0	7.57276	0	0	22.5582	0	0	0	0	0	0	0	0	0
909263	RCM-1	COREAD	1.33301	0	18.6574	0	3.21266	2.41669	0.29729	0	0	0	2.25845	0.91585	0	3.33253	0.02398	0	0.0048	0	0	0	0	0	0	0	0	0	0	0	0	0	0	4.05179	0	0	0	0	0	16.9983	1.21314	0	7.45145	0	4.19084	0	0	0	0
909264	RD	SARC	0	0.54345	3.37717	1.93862	0.42928	0.57999	0.14157	0	0.00457	2.86341	0	0.14842	0	0	0	0.29456	0	0	1.13258	3.11687	0.14386	5.84555	0	0	0	0	7.90748	0	0	0.58912	6.37302	1.25588	1.4317	0.69873	0	0	0	3.58725	0.9088	2.1761	0	0	0	23.4553	0	0	0
909696	REH	ALL/CLL	21.0591	0	6.87211	0	0.01784	10.3885	1.87819	0.76231	0	0	0	2.10689	0	0	0	0	0	0	0	0	0	0	0.0811	0	0	0	0	0	0	0	0	0	0	0	16.7626	0	0	8.51512	0	0	0	0	0	0	0	0	0
909697	RF-48	STAD	0	0	31.1989	0	0.01089	5.54285	0	0	0	0	0	0.57715	0	0.06534	0	0	5.57552	0	0	0	0	0	0	0	0	0	0	0	0	1.04541	0	0	0	0	0	0	0	26.5164	0	0	0	0	0	0	0	0	0
909698	RKO	COREAD	9.00032	0	0	0	0	17.602	0	0	0	0	0	0.50903	0	3.6003	0	0	6.33525	0	0	0	0	0	4.05756	1.5245	0	0	0	0	3.11888	0.93782	0	0	0	0	25.0183	0	0	0	0	0	0	0	0	0	0	0	0
909699	RMG-I	OV	0	0	2.525	2.18649	0.53393	0.43545	0	0	7.16264	2.87429	0.92322	0	0.16926	0.00462	0	0	0	0	0.38621	0	2.88198	2.3619	0.43853	0.4293	0	1.10632	5.16233	5.35159	0.43545	0.03539	2.53116	1.59563	2.88814	10.3262	0	3.6421	0.78166	2.19111	1.2248	0.83859	2.27266	2.30651	0	11.1463	5.79935	0	0
909700	RPMI-2650	HNSC	2.40102	0	4.23597	1.83177	0	1.50739	0.09222	0.47702	0	0.01272	0	0	0	0	0.80776	0	0	0	0	0	0	0	0	0	0	0	6.1854	0	0	0	4.14692	2.79854	0	2.81126	0.63285	0	3.08157	5.63524	0.02544	0	0	2.67769	2.24519	0	2.27063	0	0
909701	RPMI-6666	HL	0	1.43427	13.2055	0.03395	0	4.03123	1.62947	0.17822	0	0	0	0	0	0	0	2.04532	0	0.02546	0	10.0399	0	0.45829	0	0	0	0	0	0	0	2.13019	0	0	0	0.01697	0.23763	0	0	13.6298	0	3.54748	0	3.77663	9.26759	0	0	0	0
909702	RPMI-8402	LCML	0	0.27526	1.56314	1.69517	0.00498	0.3064	0.37615	0.70871	0	2.45993	0	0.57419	0.72365	0	0	0.43594	0	0	0.00249	0.52312	2.90458	7.21412	0	0.39608	0.45088	0.35373	3.89353	0	0	0	4.16257	5.57126	13.1229	2.97682	0	0	2.92326	1.67773	0.40106	3.33678	0	2.4101	0.3637	11.1463	3.19603	0	0
909703	RS4-11	ALL/CLL	37.0517	0	4.98499	3.59254	5.31918	5.94733	0	0.99638	0	0	1.91849	9.58938	0	0.00928	0	1.01804	0	0	0	0	0	0	0	1.82257	0	0	0	0	0	0	0	0	0	0	0	0	4.40326	6.54145	0	0	0.00619	3.38831	0	0	0	0	0
909704	RT-112	BLCA	0.0074	8.85604	3.08691	1.1943	0.42442	0.83897	0	0.42195	4.23432	1.44105	0	1.32508	0	0.11104	2.52677	0.24676	0	0	0.0839	7.31876	0	7.8098	0	0	0	0.85871	0	0	0	0.68104	1.46326	1.84573	9.75917	1.3078	0	5.1029	0.1061	3.90613	2.75626	0	0.00987	1.34728	0.86364	0	1.7791	0	0
909706	RVH-421	SKCM	0	22.8278	2.6754	0	0.05956	1.15653	4.97605	4.65093	0	0	0.21344	0.36731	0	0.0273	0	0	0	0	15.7496	0	0	0	0	0	0	0	0	0	0.00496	2.08969	0	24.6668	0	0	0	3.39513	0	4.40275	1.2831	0	0	1.13171	1.10193	0	2.93848	0	0
909707	Saos-2	BONE	0	0	3.0378	1.09588	0.23996	0.58134	0	0.32159	0.00247	1.75886	0	0	0.7545	0.10142	0.64813	0.21274	0	7.46834	1.73412	1.75886	0.36612	0.00247	0	0	0	1.80586	5.78864	5.80843	0	0.84851	0	2.2833	8.80912	3.30002	0	0	0	2.48367	2.0285	11.7579	0	2.19671	0.42054	0.00247	0	0	0
909708	SAS	HNSC	0	8.00061	3.9189	0	0.20636	0.76295	1.418	0.51873	0.94091	1.07533	0.85383	0	0	0.56417	2.14119	0	0	0	0.38432	3.39827	4.71782	5.66631	0	0.37485	0.50927	1.59974	0	0	0	0	2.99502	13.9679	4.02491	0	0	3.88482	0	4.28049	0	0.11359	0	0.03218	0.56038	0	0	0	0
909709	SCC-9	HNSC	0.34371	0	4.40783	1.36695	0	1.09933	1.25938	0	0.88157	1.94941	0	1.20953	0	0	7.33589	0.07346	0	0.11544	0.26762	0	3.32686	0	0.01049	0	0	0.58509	0	0	0	0.32272	1.33809	0	0	0	1.19903	0.00525	6.13161	3.93819	0	0	0	2.74177	0.45915	13.4911	7.91835	0	0
909711	SCH	STAD	0	3.10582	2.62801	0.99861	0.29391	0.5672	0	0	0.6686	1.33721	0	0	0.91095	0.00172	2.92363	0	0	0	0.00688	0.58266	0.00172	17.8856	0	0	1.38018	1.73596	3.28286	3.96521	0.2561	0.46923	0	3.16254	9.9517	7.3512	0	0	0	2.78098	2.35644	3.48911	0	2.75691	1.5469	0	0	5.65133	0
909712	SF126	GBM	0.55312	0.88698	4.49721	0	0.74746	1.65687	0	0	0	0	0	0	0	0.31642	1.70919	0	0	0	0	0	5.68318	0	0	1.08132	0	0	3.20411	0.13205	0	0.19932	5.27457	0	0	0	0	0	1.81882	4.80367	0	0.01495	0	0	3.7946	30.307	0	0	0
909713	SH-4	SKCM	0	9.09621	3.45215	0	0	0.83872	5.38683	4.85506	0	0	0	0	0	0.81062	0.86034	0.02162	0	0	0.00216	0	0	0	0.93816	0.75225	1.72283	0	0	0	0	0.62688	0	27.8723	0	0	0.01297	0	0.48421	3.84341	0	2.0687	0	0.0281	0.00216	0	2.65667	0	0
909715	SIG-M5	LAML	0	0	6.20774	0	0.9567	1.91339	0	0	0.00719	0	0	2.35937	0	0.24457	0	1.12933	0	0	9.81154	2.76219	0	0.11509	0.97828	0	5.39491	0.56826	0	0	0	0.45317	0	0.05755	0	0	0	0	0	9.43749	0.69774	4.25119	0	0	3.15063	0	0	0	0
909716	SJRH30	SARC	2.28304	0.33971	3.62079	2.39065	0.51695	0.96639	0	0	0.03165	4.85304	1.46646	0	0.28485	0	0.00633	0.69631	0	0	0.24476	0	9.9213	3.91408	0	0.03798	2.58266	1.33564	0.98538	1.18161	0.44732	0	7.25424	0	1.64792	1.63737	0	8.56245	0	2.89916	1.74498	0.00422	1.82516	1.75764	1.23225	0	4.49011	0	0
909718	SK-CO-1	COREAD	0	3.01666	3.52992	0.64643	1.00717	0.20579	0.08958	0	0	2.07728	1.5398	1.65601	2.4816	0	0.00726	0	0	1.70444	6.84195	0	5.1351	3.10139	0	0	1.32191	1.1839	1.27591	5.01888	0	0	0	1.44054	1.29527	2.1257	0	1.86665	0	3.12561	3.18855	2.59539	3.47424	0	0	13.1319	0	0	0
909719	SK-HEP-1	LIHC	0	0	29.8441	0	0	5.13804	0	0	0	0	0	0	0	2.3773	0	0	0	0	0	0	0	0	0	4.24335	0	0	0	0	0	0.28119	0	0	0	0	0.53681	0	0	26.9939	0	0	0	0	0	0	0	0	0
909720	SK-LMS-1	SARC	0	0.00424	7.14134	0.33097	0.27157	1.4724	0	0	2.6605	0	0	0	1.22629	0	2.58412	2.72415	1.99856	0	0	0	0	18.7678	0	0	0	0	0	4.68452	0	0.25459	0	0	3.51763	0	0.00424	0	3.75525	6.90796	2.89812	0	0.00849	7.9815	0.00424	0	0	0	0
909721	SK-LU-1	LUAD	0.93526	0	6.00526	3.92157	0.80275	0.64527	1.45378	0.87189	0.77394	0	1.20028	2.86148	0.00768	1.35584	19.5886	1.51332	0	0	0	0	0	0	0	0	0	0	0	0	0	0.51084	0	3.90813	0	0	2.29878	0	2.31607	6.39319	0	0	1.42114	4.394	2.22773	0	0	0	0
909722	SKM-1	ALL/CLL	0	0.87676	7.78619	0	0.01993	1.29023	0	0	6.53084	0	0	0	0	0	4.71755	0	0	0	0.66753	1.75849	0	0	0.10461	2.24171	5.58932	1.35	0	0	0.28893	0.07472	0	0	0.98137	0	0	0	1.29023	6.46608	0	4.3788	0	4.2443	5.77364	0	4.96662	0	0
909723	SK-MEL-1	SKCM	0	0	15.0803	0	1.65936	1.77622	5.13585	3.76278	0	0	0	0	3.79784	0	4.96056	0	0	0	0	0	0	0	0	0	0	0	0	0	0	0	0	21.5308	0	0.02921	0.08764	0	0	16.6638	0	0	0	7.52556	4.64505	0	0	0	0
909724	SK-MEL-3	SKCM	0.7491	6.41163	2.63899	0	1.04931	0.33738	0.68619	0.92493	0.12008	0.10579	0	0	0.49606	0.5561	0.42458	0	0.96496	0	0.0386	0	0	6.40877	0	0	0	2.46744	2.62184	0	0.18013	0.05146	0	8.46593	18.3185	0	0	0.76768	0.16726	2.86772	1.52249	13.4766	0	0.40171	6.47882	11.7482	0	0	0
909725	SK-MEL-24	SKCM	0	0	10.9911	0	1.20203	0.86027	15.5007	20.0102	0	5.65267	0	0	0	0.07856	0	2.23121	0.00393	0	0	0	0	0	0.00393	0	0	13.8665	0	0	0	2.00731	0	0	0	0	0	1.27273	0	11.8042	0	0	0	0	0	0	0	0	0
909726	SK-MEL-30	SKCM	0	0	12.1988	0	1.53454	1.6952	21.8326	20.5086	0	0	0	0	0	0	0	0	0	0	0	0	0	0	0	0	0	0	0	0	0	0.78112	0	0	0	0	0.40441	0	0	14.7083	0	0	0	0.62046	0	0	0	0	0
909727	SK-MEL-31	SKCM	1.66191	0.5752	2.43431	0	0	0.97578	2.08714	4.73921	0	0	0.15202	2.07071	1.29625	0	0.65531	0	0	0	0	0	0	0	0.11093	0.30403	0	2.17548	0.66148	0	0	0	0.6471	18.1228	39.0456	0	0	0.47659	1.22024	2.76711	0	0	0	0	0	0	0	0	0
909728	SK-MES-1	LUSC	0	0	1.7743	2.43936	0.49121	0	0	0	0.02165	4.39492	0.48008	0	0.5339	0.02846	1.51261	1.40311	0	0	2.23087	3.87897	1.07027	1.90175	0	0	5.36931	0.42316	2.02238	0	0.31861	0	3.83999	1.19772	2.33604	0.16889	0	4.31264	4.66713	1.55592	1.0944	5.73741	0.24375	4.39678	1.13771	4.76179	9.79764	0	0
909729	SK-MG-1	GBM	0.19799	0.29756	3.12099	2.82457	0.50243	0.32389	0	0	3.21942	3.73672	1.34018	0	0.02289	0.75536	0.72446	0.58941	0	0	0.79999	0	7.03282	3.29267	0	0	2.72043	2.38052	4.44973	2.08639	0	0	7.16902	2.39425	7.78818	1.37109	0.00916	3.29724	1.43861	2.4263	0	0	0.6844	3.01227	0.73476	0	8.55498	0	0
909731	SK-PN-DW	EWING	0	0.11042	2.28102	0.48475	0.32721	0.35683	0	0	3.98438	2.04942	0.544	0.42012	0	0.00135	1.23342	0.1737	0	0	0.00943	0	4.88925	0	0	0	1.02875	0.21006	2.84791	2.19888	0	0.37837	2.56918	0.17909	0	3.13068	0	4.02074	0	1.97805	0.13869	16.0129	0	0.24372	0	3.89551	0.13735	7.94587	0
909732	SK-UT-1	SARC	27.8391	0	0	0	0	18.9639	0.202	0	0	0	0	0	0	0	0	0	14.4783	0	0	0	0	0	10.4282	0	0	0	0	0	0	1.9355	0	0	0	0	13.6989	0	0	0	0	0	0	0	0	0	0	0	0
909735	SNG-M	UCEC	10.6001	0	0	0	0	15.2711	0	0.94714	0	0	0	3.23682	0	0	0	7.25364	3.62323	0	0	0	0	0	34.6885	2.35797	0	0	0	0	0	0.40438	0	0	0	0	5.17244	0	0	0	0	0	0	0	0	0	0	0	0
909736	SNU-387	LIHC	0	1.94301	6.69426	0	0.05594	2.03625	1.14119	0	2.55091	0	0	0	0	1.17103	0.01865	0	0	0	0	0	0	0	0.7608	0	0	0	0	0	0	0.55941	0	3.0954	0	6.64951	0	0	0.08951	6.41456	0.71231	0.00746	1.10763	2.89774	3.09167	22.9507	0	0	0
909737	SNU-423	LIHC	0	0	9.68355	0	0.85103	1.40874	0	0.33876	0	0	0	0.27266	0	0	0	0	0	0	0	0	0	0	0.03305	1.44592	4.91614	0	2.46633	0	0	0	0	3.07362	0	6.81649	0	0	0	10.5098	2.42502	31.7772	0	0	2.1441	0	0.01652	0	0
909738	SNU-449	LIHC	0	1.85781	3.79052	0	0.61535	0.702	0	0	2.28665	1.0486	0.16595	0	0.46262	0	0	0	0	11.6256	6.58677	0	0	0.04553	0	0	0.8518	0.75634	0	1.23071	0	0.19533	0.46408	1.1279	2.68464	0.65647	0.87089	0	0	3.29559	2.59212	0	0.9502	0.02056	8.706	0	0	12.6595	0.62563
909739	SNU-475	LIHC	1.03699	0	6.65786	3.05152	0.36328	2.02114	0	0	0	0	0	0	0	0	1.77345	0	0	26.6248	0.01321	3.6823	0	0	0	0	0	0	0	0	0	2.83686	0	0	0	0	1.19551	0	0	5.31374	0	0	1.91215	0	2.20938	0	0	0	0
909740	SNU-C2B	COREAD	19.1178	0	0	0	0	23.0061	0	0	0	0	0	3.08005	0	0	0	2.29977	8.41228	0	0	0	0	0	22.1745	1.31882	0	0	0	0	0	0.85308	0	0	0	0	11.7975	0	0	0	0	0	0	0	0	0	0	0	0
909742	SU-DHL-1	LYMP	0	3.84113	4.05106	0	0.00284	1.37021	0.25816	0	0	2.4539	2.04539	0.25532	0.90213	0	0	0.65248	0	0	0	0	1.01844	3.7078	0	0	0.2922	2.69787	0	8.30071	0	0	0.35461	4.02837	3.06099	14.5135	0	9.48652	0	3.03546	1.53475	6.04823	1.75035	1.58298	0	0	0	0	0
909743	SUP-T1	ALL/CLL	25.614	0	8.24125	0	0.01556	11.6	0	0	0	0	0	0	0	0.00311	0	3.64981	11.5315	0	0	0	0	0	14.5385	5.02101	0	0	0	0	0.03735	0	0	0	0	0	1.89261	0	0	9.52996	0	0	0	0	0	0	0	0	0
909744	SW13	ACC	0	2.16777	1.78279	2.66097	0.14623	0.39076	0.03635	0	1.38212	3.47636	0.9451	0	0	0.19001	0.94675	1.13511	0	4.1224	0	0	2.78572	1.03267	0	0	2.44287	0.21314	4.34132	5.60283	0.11318	0	6.47109	0.99053	3.12691	0.52294	1.12519	4.03153	0	1.72414	1.26233	0	1.01284	2.47344	1.51513	5.3426	0	0	15.8964
909745	SW1088	GBM	0	0	4.3787	2.8132	0.03139	1.06329	0.60815	0.31781	0.23541	0.39236	0	0	0.77294	0	0	0	0	0	11.398	0	1.28301	9.03598	0	0	0.21187	0	1.61651	0	0.62777	0	0	1.14568	5.30074	0.14125	0	0	6.00306	4.63373	0.04708	3.4959	0.00392	2.36199	2.48362	0	4.18645	0	0
909746	SW1116	COREAD	5.32828	0	7.71636	0.27495	1.94905	0.55877	0	0	0.09535	1.58762	0	0.47451	1.56101	0	0	0.102	0	0	0	0	2.91137	0	0	0	0	0.3703	4.8715	0	0	0	3.58545	0.77385	0	24.1779	0	0	0.48782	6.98463	0	0	4.96242	0.9335	5.90479	0	0	0	0
909747	SW1417	COREAD	0.96386	0	11.0933	0	2.2133	1.76707	0	0	1.53057	2.0705	2.83356	0.20973	0	2.47211	1.07988	0	1.25837	0	0.69166	0	7.35832	0	0	0	0	0	0	0	0	0	0	0	0	3.23516	0	15.6314	0	10.1428	0	0	0	0	4.57831	0	0	0	0
909748	SW1463	COREAD	0	0	20.0059	0	4.59335	0.80885	0	0	0	0	0.67898	2.49332	1.69932	4.06278	5.12392	0	0	0	0	0	0	0	0	0	0	0	0	0	0	0	0	0	0	16.2994	0	0	0	17.6425	0.34506	0	0	0	15.561	0	0	0	0
909749	SW1710	BLCA	0	0	7.7339	1.2483	0.25646	2.37301	0	0	1.25757	0	0.86207	0	3.97355	0	4.38141	0	0	0	0.02472	15.0012	0.42949	0	0	0	6.61229	0.94858	0	0	0	0.94549	0	0	0	8.77827	0	0	0	7.04177	1.7365	1.34718	0	0.66432	0.29354	0	2.87974	0	0
909750	SW1783	LGG	58.5926	3.39737	0.02644	0	4.02309	1.89477	0.11897	0	0	0	0.49793	11.3026	0	0	0	0	0	0	0	0	0	0	0	0	0	0	0	0	0	0	0	0	0	0	0	7.14286	0	0	0	0	0	0	0	0	0	0	0
909751	SW48	COREAD	6.39107	0	0	0	0	18.7432	1.7564	0	0	0	0	1.39136	0	0	0	0	0.04874	0	0	0	0	0	24.5017	0	0	0	0	0	0	0.36504	0	0	0	0	8.77626	0	0	0	0	0	0	0	0	0	0	0	0
909754	SW684	BONE	0	0	0	0	0	0	55.7051	41.0114	0	0	0	0	0	0	0	1.09498	0.45895	0	0	0	0	0	0	0	0	0	0	0	0.00072	0.32524	0	0	0	0	0	0	0	0	0	0	0	0	0	0	0	0	0
909755	SW837	COREAD	0.28948	2.16488	4.75066	0	0.86489	0.47418	0.36584	0	0.45287	2.76515	0.09413	0.24863	0.1474	0	1.45095	0	0	0	4.29957	0	2.66925	0	0	0	0.66953	0.34986	3.3228	0	0	0.21844	0.01421	1.17923	4.9691	5.09164	0	1.19521	0	4.21255	0.16694	34.393	0	0	4.50735	0	0	0	0
909756	SW872	SARC	0	0	2.80148	0	0	0.49326	6.20477	4.3441	11.4744	2.94431	0	0	0.82464	0.92557	0	0	0	0	0	0	0	0	0	0.35995	0	2.70054	2.94241	0	0.10665	0	0	27.6339	0	0	0	4.47551	9.95277	3.34997	0	0	0	11.5487	0	0	0	0	0
909757	SW948	COREAD	0.40039	0.64972	1.53147	1.82078	0.52234	0.14268	0	0.16934	0.00741	3.80745	0.66008	0.17329	0.94298	0	0.04196	0.39793	0	0	1.46729	2.97507	7.16317	1.5532	0	0	1.95014	0.49963	2.04246	2.21377	0.0153	0.18662	3.2624	0.57764	0.01876	2.59047	0	6.38706	1.11034	1.29005	0.6981	9.25006	0	1.41595	0.75043	0	0.77561	2.85362	0
909758	SW962	UCEC	0	1.06679	6.47676	6.38388	0.05067	1.53967	0.152	0	0	0.73465	0.47007	0	0	0	0.12103	0	0	0	0	8.01081	0	0	0	0.00563	0	0	0	0	0	0	0	0.45036	0	5.46345	0.0197	0	0	5.52538	0	0	3.06527	12.8409	0.14074	0	25.6396	0	0
909759	SW982	SARC	2.89986	0	5.32617	0	0	1.20783	21.7676	27.2002	0	0	0	4.21411	0	0	0	2.10173	0	0	0	0	0	0	0	0	0	0	0	0	2.5274	0	0	0	0	0	0	0	0	10.7109	0	0	0	0	0	0	0	0	0
909761	T84	COREAD	0.25823	0	2.66056	1.86589	0.50312	1.24282	0.04665	0	0	1.6743	0.33319	0.56643	0	0	2.15743	0	0	0	0.36318	5.17284	3.34027	0	0.00167	0	1.12453	0	0	0.803	0	0.49313	4.27489	0	0.93461	0.03165	0	0	4.66639	2.53394	2.34569	0	0	3.46522	2.66222	17.0212	2.90379	0	8.68305
909762	TALL-1	ALL/CLL	0	0	7.68038	3.88865	0.32179	1.77955	0.72888	0.28302	0	0	0	0	0	0.35669	2.95429	2.90777	0	0	0	0	0	0.17059	0	0.95375	3.43504	0	0	0	0.50789	0.97701	0	0	4.82301	0.39933	0	0	0	7.29268	1.18249	0.08529	0.76765	2.98143	8.77758	0	0	0	2.84573
909769	TGBC1TKB	BTCA	0	0.88805	2.81807	0.51704	0.74399	0.61966	0	0.30786	9.02848	2.81807	0	0.83476	0	0	1.15841	0	0	0.16577	0.00395	2.61283	0	7.59576	0	0	0	1.77215	2.31287	0	0	0.29404	2.36615	0.93738	15.5507	0	0.17761	1.79583	0	2.59902	1.01237	5.51181	0	0.00197	0	0	0	0	0
909770	TGBC11TKB	STAD	4.72454	0	0	0	0	21.3424	0.72964	0	0	0	0	0	0	0	0	0	2.2629	0	0	0	0	0	14.3883	0	0	0	0	0	0	1.55067	0	0	0	0	34.9662	0	0	0	0	0	0	0	0	0	0	0	0
909771	THP-1	LAML	0	0	2.37461	2.79661	0.32688	0.54652	0	0.17295	9.68696	0	0	0	0	0.76271	0.08993	1.49948	0	0	0.08129	0.69353	0.35455	14.8478	0	0	0	1.43722	0.56555	0	0	0	0	0.54479	0.17468	1.53234	0	0	7.85887	2.66344	2.37115	3.92425	1.78658	5.94604	0.48772	14.2771	0.00173	0	0
909773	TUR	DLBC	0	0	1.54453	3.19946	0.04511	0.38821	0	0	0	4.35221	2.27227	0.41195	0.08666	0	0	2.98933	0	3.02257	0.00475	0	9.1698	3.60429	0	0	0.24219	0.12228	0	3.79186	0	0.14602	6.43097	0.12109	0.73605	3.1306	0.94737	12.0452	0	0.79423	0.3336	0	2.75545	2.58687	0	0	0	0	0
909774	TYK-nu	OV	1.90072	0	4.20384	1.46749	0.49658	0.96063	0	0.73803	0	0.01027	0.96577	1.83051	0	0.85447	0.44521	1.10961	0	0	27.0022	0	8.01041	2.39045	0	0.22946	0.45206	0.59419	0	0	0.00856	0	0	1.04968	0	0	0	5.79291	2.10449	3.40417	0	6.2073	1.80311	0	0.6096	0	4.88193	0	0
909776	U-2-OS	BONE	0.32762	0.40167	2.86779	0.82578	0.07629	1.2813	0	0.19747	0.01795	2.44368	1.96571	0.79661	0	0	0.01571	2.18113	0	0.13464	13.5962	1.73907	5.79167	4.08401	0.11669	0	1.5057	0	0	0	0.37474	0	1.57526	0.82802	0.71582	0	0	9.18454	0	3.77883	0	0.50714	0.57894	1.9702	0	0	0	8.73799	0
909777	U-698-M	ALL/CLL	0.01624	0.64337	1.30569	3.01381	0.02346	0	0	0.16603	0	3.24842	1.1198	0	0.55765	0	0.0009	1.49879	0	0	0.00361	0	8.13369	0	0	0	0	0.56757	3.6635	2.98765	0	0	6.43549	1.33366	2.81259	1.94003	1.10266	7.25391	1.42389	1.0801	0.75345	2.84688	0.68307	2.61137	0	0.71195	0	6.55008	0
909778	UACC-893	BRCA	0	8.67673	3.507	0.97977	0	1.55322	0	0	1.34574	0	1.10656	0	0	0	4.21878	1.53882	0	0	0.51582	0.38903	3.41767	4.51271	1.04317	0.23342	1.29099	0.49853	0	0	0.29393	0	0	0	6.89874	0.28529	0	5.76047	0.17866	2.75488	1.55611	0	0.77805	1.93649	0.21036	4.63662	1.85868	0	0
909779	UMC-11	LUSC	0	0	1.81766	2.20647	0.29592	0.49799	0	0.16568	0.00192	3.10285	0	0	0.36679	0.55449	1.73626	0.87435	1.17889	7.5474	8.46294	19.7615	1.58878	0.78433	0	0	2.60678	0	2.9774	0.55736	0	0.80061	0.8734	2.10017	0.55449	0	0	2.38269	1.45183	2.15093	0	0	0.90787	1.62134	4.04712	5.22218	1.99004	0	6.38958
909780	VM-CUB-1	BLCA	0	0	6.98205	0	0	2.19506	3.82468	0	0	1.67527	1.82278	5.04689	0	1.19763	0	0.68486	0	0	0	0	0	0	0	1.84034	0	0	0	0	0.51628	0	0	9.80578	0	16.3594	0	4.38661	2.2056	7.74418	0.68486	0	1.2187	0	5.40512	0	3.50859	0	0
909781	VMRC-RCZ	KIRC	0.98011	0	11.1506	0	0.5161	1.81345	0	0	0	0	0	0	0	0	0	0	0	0	0	0	0	0	0	0.86174	0	0	6.88447	0.01894	2.5	0.05208	10.3172	0	0	0.0142	0.00473	0.00473	0	9.73958	0	0	0	0.08996	8.30019	0	0	0	0
909784	WM-115	SKCM	0.66182	6.06254	2.09161	3.92598	0.25474	0.39584	0.03996	2.7347	0	2.33136	0	0	0.00499	0	0	0	0	0	0	1.2687	4.69144	20.7338	0	0	0.63185	2.49245	1.83312	0	0	0.08491	0.64684	16.3557	0	0.17232	0	0.33091	11.2897	2.57486	2.03292	0	0	7.32749	0.61437	0	1.06516	0	0
909785	WSU-NHL	LYMP	5.0614	0	0	0	0	14.4209	0	0	0	0	0	0.26863	0	3.30462	0	9.52158	1.95719	0	0	0	0	0	29.0125	1.41992	0	0	0	0	10.5151	3.19376	0	0	0	0	5.56029	0	0	0	0	0	0	0	0	0	0	0	0
909904	YAPC	PAAD	0	0.99968	6.20086	0.01423	0.36999	1.36611	0.78623	0	0.00356	0	1.20602	0.71507	4.25486	0	0	0	0.10317	0	0.69373	0.34509	0.06759	0	0	0	1.70764	1.44438	2.37646	1.02103	0	0	0	1.81792	0.15298	4.79206	1.22736	0	3.66075	5.62809	3.25519	0	1.10285	1.52976	0	0	0	0	0
909905	YH-13	GBM	3.65876	0	6.5251	0.93172	0.5355	2.03058	1.57246	0.02167	25.2275	0	1.70247	0	0	0	0	0.72123	0	0	0	0	0	0	0	0	0	0	0	0	0	0.16715	0	6.2589	0	2.60633	0.0031	0	8.72903	6.94608	0	0	1.69009	0	0.27859	0	0	0	0
909907	ZR-75-30	BRCA	0	0	28.5461	0	0	4.82022	2.52736	0.25534	0	0	0.7087	0.45336	0	0.00521	0	0	0	0	0	0	0	0	0	0	0	0	0	0	0	0	0	0	0	0	0	0	0	23.5539	0	0	0	0	0	0	0	0	0
909974	RCC10RGB	KIRC	0.4946	0	2.14081	2.73138	0.56842	0.25732	0	0.28157	5.66312	2.80414	1.17903	0	0.13499	0.61377	0.01055	0.01898	0.39758	0	1.52704	0.70341	4.79309	7.75331	0	0	0	0.25205	0.70868	0.32587	0	0.02742	3.01506	0.99553	4.60854	3.76276	0	3.42424	5.02404	1.88349	0.92698	0	1.01767	2.80836	1.35198	4.36176	2.86214	0	14.7157
909975	KURAMOCHI	OV	0.37091	0	3.12805	1.30095	0.53439	0.76106	0	0	0	1.07977	1.6856	0	0	0.49455	4.4496	0	0	19.0788	0.02335	0	4.38229	0	0	0	1.71995	0	0	0.81464	0.50966	0	1.30232	0.2775	0	0.1154	0	7.35922	0.95476	2.6596	0	0	0.73771	4.10479	1.35178	0	0	0	0
909976	KM-H2	HL	0.57185	0.65552	2.22447	0.94178	1.24742	0.61264	0	0.12446	11.1998	2.71403	0	0	0	0	1.72315	0	0	1.10497	0.00622	5.65071	0.86918	9.8514	0	2.06543	4.24149	0.35334	0.90929	5.94389	0.88578	0.14037	1.3138	0.94732	4.79882	1.9375	0	1.49842	1.62842	2.29085	0.19223	2.18021	0	1.09183	8.87366	3.55278	2.39318	4.47313	0
909977	HuO-3N1	BONE	0	0	2.93866	1.79743	0	1.25535	0	0.12553	0	0	0	0	0	1.32097	0	0	0	0	13.7204	7.72896	0.05706	0	2.70185	0	0	0	0	0	0.51641	0.56776	0	3.05849	0	1.57204	0.01427	0	8.90157	3.61198	0	0	0.11698	1.28959	2.6933	18.8274	0.31954	6.54494	4.42511
910079	OE19	ESCA	5.9156	0	14.7694	0	2.66006	2.10991	0.22973	0	0	0	0.02721	3.08627	0	0	4.93017	1.02473	0	0	0	0	0	0	0	0	0	0.41715	4.2833	0	2.21268	0.56224	0.22369	0	0	4.57953	0	4.84554	0	11.2448	0	0	2.84445	0	9.42204	0	0	0	0
910209	SUP-B8	ALL/CLL	0	0	1.98518	9.12172	0.05055	0	0.04595	0	0	3.38905	0.41932	0	0	0	0.07582	0	0	0	0	2.37923	2.62508	0	0	0	0	0.22058	2.51479	0	0	0.33431	3.31323	0.32857	0	0	0	7.49268	18.6685	2.24137	0.18496	0.15854	3.67281	15.7574	0.80533	0	7.19168	0	0
910399	NCI-H838	LUAD	0.40513	3.38374	1.56247	4.93896	0.4662	0.09433	0.36341	0	0	5.54303	1.15795	0	0.61435	0	1.39679	1.20874	0	0	0.0006	3.30574	3.76045	4.35787	0.0006	0.07377	1.52438	1.02794	5.62042	4.2454	0	0.20075	3.79069	0.54541	3.66552	0	0	6.64353	4.46913	1.4627	0.47588	3.43272	0.0006	4.54411	2.00267	0	3.40974	0	0
910401	Ramos-2G6-4C10	LYMP	0	1.14667	1.60868	2.45402	0	0.42134	0	0	0.642	2.62268	0.564	0.692	0.90334	0	0	1.12134	0	7.63205	7.96939	4.3607	8.09872	0.304	0	0.11933	0	0.488	3.73669	3.20869	0.04933	0	3.51602	0.92201	1.49334	4.94137	0	4.16936	2.63402	1.52401	0.17333	0	1.57134	2.64735	0.166	6.93338	0	0	0
910545	QIMR-WIL	LAML	0	0	4.85895	0.29996	0.12977	1.25303	0.54674	0.10637	0.01064	0	0	0.03829	1.9806	0	0	0.64673	0.45526	0	5.80777	4.34413	0.45526	0.00213	0	0	0	1.23814	4.58452	4.36965	0	0.29358	0	2.9209	5.74395	9.22223	0.03404	0	0	4.4356	2.02102	0	2.0976	0	5.87159	0	7.79262	0	2.32098
910546	PSN1	PAAD	0.83193	0	5.43525	9.18495	0	1.19846	0	0	0	0.01206	0.47745	0	0	0	0.00241	0	0	0	0	1.36484	0	0	0	0	0	0.52327	0	0	0	0.2532	0	0	0.01206	3.26019	0	3.67012	20.598	4.22233	0.26043	0	0	11.4155	0	0	3.06728	0	0
910549	OE33	ESCA	0.95783	1.67346	6.60208	0	0.33029	1.75052	0.62755	0	1.94136	0	0.21285	0	0	0.02569	1.2294	0.38167	0	0	0	17.2043	0	0	0.04404	0	0	0	0	4.52861	0	2.48816	3.35425	2.84781	0	11.1821	0	0	0	6.52134	0.75232	11.2004	1.25142	0	1.55235	0	0	0	0
910554	CW-2	COREAD	2.026	0	0	0	0	6.9176	0.07509	0.15135	0	0	0	0.00581	0	6.42174	0	8.45317	3.13694	0	0	0	0	0	11.042	5.07159	0	0	0	0	0	1.39699	0	0	0	0	12.247	0	0	0	0	0	0	0	0	0	0	0	0
910566	CMK	LAML	0	5.98746	8.86286	1.40023	0.49698	2.70974	1.79466	0	0	0.95847	0.00789	0	0	0.6587	0	0.2761	0	0	0	0	0	5.0211	0	0.77308	0	0	0.89141	0	0.57587	0.65475	0	0.21299	0	0	0	5.23804	0	8.6617	0	0	0	0	4.99744	0	0	0	0
910567	CHP-126	NB	0	1.01021	2.36067	1.86084	0	0.65677	0	0	0	1.96634	1.67884	0	0	0.06198	0.3508	0.98779	0	0	0.76227	0	0	0	0	0	0	0	0	0.00132	0	0	3.33395	0	0	0.03561	0.01846	5.48493	1.11571	2.52948	0	0	0.07385	2.55453	0.00264	0	5.26864	0	0
910568	CGTH-W-1	THCA	1.10529	7.38212	8.60909	0.01014	1.18979	1.37232	0	0	1.13233	2.87308	0.08112	0	0.39547	0	0.73686	0	0.15548	0	1.94017	0	0	0	0	0	0	0	2.57563	0	0	1.12219	0	0.13858	0	0	1.6292	7.80801	2.66689	7.37198	0	0	0.43603	4.47186	4.95521	0	0	0	0
910569	COLO-320-HSR	COREAD	0	0	36.7496	0	2.80973	3.28383	0.15338	0	0	0	0	1.22011	0	1.28983	0	0	0	0	0	0	0	0	0	0	0	0	0	0	0	0	0	0	0	0	0	0	0	32.0226	0	0	0	0	0	0	0	0	0
910687	ATN-1	ALL/CLL	0.54894	3.18142	3.74256	2.27872	0.10247	1.38821	0.20006	0.38304	2.72031	4.48424	0.85635	0	0	0	0	1.62243	0	0	0.19762	0	0	11.5253	0	0	0	0	0	3.96701	0	0	2.98624	0.18786	7.11428	0.12931	0.00244	0	0.74168	3.9353	0	3.94018	1.24427	5.29423	0	0	0	0	0
910688	CESS	LAML	9.7251	0	8.48893	2.48098	1.89315	1.84993	0	0	0	0	0	0	0	2.3686	1.75052	0	0.06483	0	0	0	0	0.12967	0	0	0	0	0	4.17099	1.59924	0	0	0	0.2723	0	0	0	8.07832	6.74274	0	0	0	1.34423	4.20124	0	8.71802	0	0
910689	COLO-678	COREAD	0	0	28.6439	0	4.83462	2.0452	2.67365	0	0	0	1.08049	0.64498	5.84895	3.7817	0	0	0	0	0	0	0	0	0	0	0	0	0	0	0	0.49614	0	6.78611	0	0	0	0	0	26.3451	0	0	0	0	1.41125	0	0	0	0
910691	COLO-684	UCEC	2.00586	0	0	0	0	14.495	0	0	0	0	0	0	0	0	0	0	0.00181	0	0	0	0	0	11.138	9.67299	0	0	0	0	4.82202	0.36717	0	0	0	0	22.9688	0	0	0	0	0	0	0	0	0	0	0	0
910692	COLO-668	SCLC	0.97254	2.0232	2.20647	5.83451	0.49795	0.24971	0.5089	0.43808	0.00146	7.1378	0.52935	0	0.42275	0	0.57243	0.85061	0	0	0	0	6.3383	0	0	0	0.77832	0	8.54769	5.05983	0.35046	0.10295	7.71972	1.73115	3.40754	0	0	4.88898	4.40271	1.80489	0	0	0.00219	5.5096	0	1.8027	8.27827	0	0
910694	LN-405	GBM	0	3.02069	7.15806	0	0.63065	1.52239	0	0	0.3093	0	0	0	0	0.64672	0	0	1.40992	48.9014	0	0	0	1.28138	0	0	0	2.20125	0	0	0	0.93191	0	0.93995	0	3.94457	0	0	0	6.25025	2.04057	0	2.88411	0	10.7572	0	0	0	0
910695	TGBC24TKB	BTCA	0	6.65159	3.63075	1.88703	0.27708	0.67201	0	0.15447	0.05574	0.10669	0.93794	0.46977	0.68634	0.00159	11.8095	0	0	0	7.26309	0	0	0	0.30575	0	0	1.29146	4.29001	0	0.05096	0	0	2.0208	7.25035	0	0	0	0	3.36481	1.44752	0	0	1.39019	0	16.5358	0	0	0
910697	A388	SKCM	1.10504	12.3349	4.1409	0.56848	0.25532	1.41421	0.96541	0	6.70802	0	0.9335	2.77855	0	0.65026	17.4652	0	0	0	0.13564	0	3.17948	0	0	0.39494	0.23736	0	1.15889	0	0	0.13165	0	0	0	0.00199	0	0	2.95009	4.64754	0	0	0	0.21941	0	0	3.85367	0	0
910698	BFTC-909	KIRC	0	19.6402	11.6825	2.75979	0.04656	2.32804	0.81693	0	0	0	2.23069	0.89735	0	0.05503	18.7556	0.05503	0	0	0	0	0	0	0	0	0	0	0	0	0	0	0	0.53333	0	0	0.06772	0	5.15979	10.4762	0	0	0	5.25714	0	0	0	0	0
910700	C2BBe1	COREAD	0.4248	3.09522	2.26728	0.17325	0.48811	0.39815	0.49477	0.18325	5.26088	1.5043	0	1.09282	0	0	5.01433	0	0	0	0.03498	0.51809	1.38102	5.85727	0	0	0	0	2.95029	0	0	0.02499	2.00073	0.00167	7.47818	0	0	2.03905	0	2.33058	0.40814	2.38722	0.69134	0	0.06664	14.3566	6.25875	10.3452	0
910701	SCC-25	HNSC	0	1.05277	5.25498	1.31041	0	1.01279	0	0	3.32267	1.2349	0.5597	0	2.56308	2.24325	2.19883	0	0	0	2.1322	0	1.59915	3.04726	0.00444	0	0	1.00835	0	0	0	0.45309	0	3.3893	1.56361	1.30597	9.43941	2.18994	0.6752	5.27719	4.04229	0	4.8774	3.95345	10.2568	0	0	0	0
910702	AsPC-1	PAAD	1.16282	5.17344	6.11611	0.37256	1.42248	0.93985	0	0	0.2399	0.77333	0	0.75358	0.4544	0	0	0	0	0	0	7.33256	0.69148	0	0	0	5.80565	0.58988	0	3.52234	0	0.06491	0	0	0	0	0	1.87971	1.80351	5.70969	0	0	0.302	4.74161	6.08224	0	0.01976	0	20.5921
910704	AU565	BRCA	0	16.0634	4.45243	0	0.25507	0.68522	0	0	0	0.03471	0.16451	0	0	0.48298	28.7566	0.32148	2.19603	0	0.77276	0	0	0	0	0.63843	0	0	0.70333	0	0.8603	0.40147	0	0	0	0	0	0	0	4.24263	0	6.45376	0.47996	0.40449	3.73098	0	0	0	0
910705	BALL-1	ALL/CLL	0.59541	4.77294	4.07454	0	0.05149	1.38071	0.27357	0	1.70255	0	0	0.02575	0	0	0	0	1.6768	0	0.05149	0	0	0.38299	0	0	5.4649	0	0	6.31135	0.24782	0	0	3.29568	0	0.24138	0.11908	0	0	4.21293	0	0	3.16694	0	0.41196	28.2514	0	0.23495	0
910706	BL-41	LYMP	0.54704	0	2.46069	1.36073	0.59998	0.51959	0	0	0.28626	2.60578	0.02157	0	0.87055	1.7764	0.4941	0.75291	0.51959	12.6015	0.00196	4.3861	1.14701	0	0	0.00196	1.31367	0.79605	5.96251	7.1958	0.29018	0.67644	2.58617	0.00196	1.2274	3.98808	0	0	0	2.15874	0.21568	0.19215	1.10584	0	2.21952	12.2976	2.36853	7.58598	0
910710	BV-173	LCML	0	2.49914	6.60733	0.63525	0.6923	1.33136	0.36137	0.86728	0.22062	2.59044	0	0	0	0	1.23626	0.25866	0	0.03804	0	7.02956	0	7.50884	0	0	8.65381	0	0	9.18255	0	0.55537	0	5.42052	9.19016	4.32881	0	0	0	5.64495	0.32333	0	0	0	0	0	0	0	0
910779	IA-LM	LUSC	0	0.462	2.22639	3.89634	0.04339	0.17931	0	0.06892	0	4.35643	0.45944	0.12443	0.4052	0.00574	1.0899	1.15372	0	0	0	0	3.47965	3.71193	0	0	2.59395	0.56091	4.47767	3.26014	0	0.14102	4.98242	0.97823	6.01234	2.56013	0	5.37231	7.55914	1.7829	0.54176	0	1.42236	5.30467	0.00064	0	16.0314	0	0
910780	TGW	NB	0	0.60182	1.88384	3.37194	0.44991	0.22931	0.31833	0.02709	1.81901	3.86733	2.26699	0	0.12578	0.08418	0.65407	1.014	0	0	0	0.90273	15.0581	3.42999	0	0	0	0.14997	2.19442	2.84849	0	0	7.83432	0.64052	2.92202	0	0	8.70705	3.11554	1.74064	1.95834	0	0	3.6564	0	0	4.13824	0	0
910781	AN3-CA	UCEC	2.70507	0	0	0	0	11.232	2.07916	0.66391	0	0	0	0	0	4.99962	0	3.28409	10.8735	0	0	0	0	0	14.0701	15.0888	0	0	0	0	8.23556	1.66358	0	0	0	0	13.9625	0	0	0	0	0	0	0	0	0	0	0	0
910784	A204	SARC	0	0	5.64939	2.39344	0.03953	1.48422	0.06828	0	0	3.59376	4.84439	2.67376	0	0.61453	0	1.23625	0	0	0	0	4.58923	0	0	0	0	0	5.39424	0	0	0	2.58032	0	0	0	0.00719	0	0	4.44189	0	0	0	4.52455	0.00359	0	0	0	0
910849	NY	BONE	0	0	2.50895	1.40537	0.13288	0.32432	0	0	0	2.54048	1.24322	0	0.94142	0	0	2.24995	0	0	0.18018	11.5065	8.948	0.03153	0	0	2.57652	0.22972	5.64176	2.90759	0	0	5.05169	1.41438	1.93464	0	0	4.13729	2.81525	2.56751	0.2027	0.86034	1.77248	1.35357	2.15085	5.82645	0	2.5067	0
910850	C3A	LIHC	0	0.5324	3.24611	0.55179	0.31789	0.41739	0	0	0	1.74711	0.83608	0.40059	0	0	0.20676	0.46004	0	0	7.34122	5.8112	2.95277	0	0	0	0.97047	0	0.89165	1.50934	0	0.60735	5.7117	0.566	0	1.14234	0.00258	0.84125	2.45138	3.0303	1.48866	8.68256	0.69652	1.1152	3.88318	9.28087	0	0	0
910851	A427	LUSC	0	0	1.66664	2.17357	0.48321	0.27499	0.16517	0	5.361	3.98166	0.6396	0.10982	0.84782	0	0	0.38481	0	0	0	4.62125	4.07303	0	0	0.05623	2.94407	0	5.65884	8.23215	0.25127	0.51396	2.81404	0.39799	0	5.78359	0	3.42113	1.7378	1.23614	0	4.98937	0.5289	1.40746	1.79842	5.7669	1.88276	8.65035	0.00703
910853	CHL-1	SKCM	0	0	2.84197	0	1.04898	0.15649	0.50473	0	0	1.49176	1.18091	0.2067	9.41734	0.44865	0.34824	0	0	0	0	0	0	0	0	0	0	7.78886	0	0	0	0	0	19.208	0	38.1106	0	2.43178	0	2.7672	4.79413	0	0.80917	0	0.00107	0	0	0	0
910861	RL	DLBC	0	0	2.0921	0	0.52181	0.41803	0	0	14.2024	0.95245	0	0.55285	0.05916	0.37245	0.46168	0.11057	0	14.9008	3.99119	7.93971	0.52472	5.00863	0	0.30261	1.68377	0.43258	0	2.92235	0	0.2677	0	0	1.06399	2.62847	0	0.00194	0.53539	1.48203	1.11152	6.72538	0.00097	0	6.57989	0.05141	3.46259	3.23078	4.35297
910899	NCI-H146	SCLC	0	0.40545	1.58209	2.32089	0	0.22571	0	0.78164	0.00418	2.50899	0.43993	0	0.12958	0	0	0	0	1.35847	11.4028	0	2.66155	0	0	0.35425	2.21953	0.87151	2.24043	0.95302	0.24661	0.01881	1.57896	3.47872	2.37627	3.4014	0.22049	3.59681	4.7212	1.14216	0.17556	5.16636	0.13585	2.50272	0.24243	4.54564	3.7755	7.91778	14.8888
910900	NCI-H1651	LUAD	0.54753	3.10007	1.60556	7.11397	0.39172	0.12763	0.01878	0.35802	0.01436	6.18135	0.71991	0	1.02986	0	6.15483	0	0	0	1.01107	1.11052	4.50839	3.99677	0	0	2.90504	0.23757	4.67303	7.32226	0.69781	0	3.20007	1.14754	0.91052	3.20394	0	4.97249	4.37192	1.66634	0.88289	0	1.04919	6.26699	1.08455	0	5.08851	0	0
910903	RPMI-7951	SKCM	0.95413	9.17044	4.82729	0	0	1.19479	5.05663	2.05549	0	0	0.26331	0	0.06795	0.25198	0.09909	0.15855	0	0	0	2.00453	0	0	0	0	3.28992	2.44904	1.85447	0	0	0.1812	0	22.9304	0	0	0	1.64213	4.31767	5.43318	2.45187	0	0	1.65345	0.00283	0	0	0	0
910904	SCC-4	HNSC	0	2.32044	2.52118	0.30981	0.39201	0.25923	0	0	3.55653	1.89523	0.06165	0.13752	0	0	0	0.35565	0	18.241	0	0	2.64922	0	0	0	0.59275	0	1.31512	0	0.00316	0	3.36526	0	0	0.00158	0	5.67779	0	2.18134	0.00948	4.16192	0	0.11223	3.35104	20.7069	0	2.42318	0
910905	SNU-C1	COREAD	0	4.33302	13.6554	3.45951	0.69091	1.66313	0	0	0	5.06342	3.49899	0	0	0	6.58836	2.2208	0	0	0	0	0	0	0	0	4.99926	2.44781	0	0	0	3.33613	0	0	0	0.29117	1.08572	0	0	13.083	0	0	1.29793	0	6.43537	0	0	0	0
910906	ST486	LYMP	0.31124	0.28146	2.37822	0.7848	0.53611	0.26954	0	0	0	1.36856	0.24571	0	0	0	0	0.75799	0	2.41992	0.00745	5.71399	1.35813	1.25687	0	0	0.23231	0.21742	1.45046	1.19581	0	1.09902	0.22487	0.48845	1.40281	1.06328	0	1.56811	0.31273	1.76021	0.344	9.60522	0.73119	1.42366	1.0871	0	0	3.65445	0
910907	SW1990	PAAD	0.22251	0.55183	6.16804	1.45968	0.30855	0.96125	0.75654	0.40942	7.21533	0.87225	0.35305	0.5192	0	0.87818	0.089	0	0	0	0	2.26369	0	0	0	0	0.69424	0.62897	0	0	0	0.85445	0.16021	0.51029	0	0	1.97294	3.73821	0	4.84187	0	0	0.61413	1.67923	0	0	0	0	0
910910	UACC-812	BRCA	0	1.86855	5.95664	0	0.1755	2.07502	0	0.06194	0	0	2.98004	0	0	0	3.77839	0	0	0	0	0	0	0	0	0	0	0	0	4.1053	0.59532	0.74673	0	0	0	0	2.71163	0	0	7.49484	0	22.9491	2.59807	1.98899	0.09291	30.5127	0	0	0
910911	SCC-15	HNSC	0.66927	0.30354	2.79153	0	0.01742	0.81855	0	0	18.4783	1.2639	0	0	0	0	3.16722	1.59978	0.0423	0	3.8539	0	0	0	0	0	0	0.96783	0.84841	0	0	0	0	0	1.85107	0	0.04478	4.16242	0	2.1546	0	12.2683	3.45831	0	0	12.3355	0	0	0
910915	Capan-2	PAAD	0	0	4.88884	1.85592	0.8264	1.20204	0	0.94326	3.12474	3.58107	0	0	0.26434	0	0	0	0	0	0.02226	0	0	0	0	0.00556	0	1.36342	0	0	0.56485	0	1.58046	0.04174	1.93383	1.51368	0	3.66176	0	4.76084	1.11856	31.15	0	1.73906	2.57659	0	0	5.19213	0
910916	CAL-27	HNSC	0	18.8812	2.16173	0.02522	0	0.55479	0	0.66687	0	0.69909	0	0.0014	0.79716	0	16.9296	0.49315	0	0	0	1.10818	1.67839	0	0	0	0	0	0.0014	0.1429	0.00981	0	0	2.02724	7.11844	0	0	1.42761	2.27941	2.17854	0	19.1123	0	1.90535	2.9687	0	1.76805	0	0
910918	BC-3	DLBC	0.29326	0	8.81747	0	0	1.84275	13.8424	0	0	0	2.04486	13.7513	0	0	0	0	0	0	0	0	0	0	0	0	0	0	0	0	0	0	0	7.6286	0	0	2.36982	0	0	9.18998	0	0	0	0	0	0	0	0	0
910919	BC-1	DLBC	0	6.02368	3.92146	0.13572	0.49668	1.66041	1.61998	0.1646	0	0	0	0	1.85966	0	0.53133	0	0	0	0	0	0	0.00578	1.22437	0	0	1.74126	2.80681	7.79671	0	3.18221	0	2.00116	7.2827	10.6526	0.55732	0	1.79324	4.85417	5.57609	0	0.76234	0	3.45365	0	0	1.45539	0
910920	A704	KIRC	0	0	32.5277	0	0	9.07781	0	0	0	0	0	0	0	0.65539	0	0	0.00465	0	0	0	0	0	0.00465	0	0	0	0	0	0	0	0	0	0	0	0.89244	0	0	31.2215	0	0	0	0	0	0	0	0	0
910921	A101D	SKCM	0	0	19.3765	0	2.86733	2.03354	3.63165	5.67908	0	0	0.31962	0.73189	0	0.88475	0	1.52399	0	0	0	0	0	0	0	0	0	0	0	0	0	0	0	31.133	0	0	0	0	0	16.0182	0	0	0	0	4.70169	0	0	0	0
910922	769-P	KIRC	0	0.6416	3.77984	1.82018	0.80548	0.60324	0.22142	0.76713	21.7846	0.00872	0.10461	0.19527	0.00174	0	0	0	0	0	10.0528	0	2.59428	7.72879	2.66576	0	0	0	0.56663	0.21968	0	0.25629	0	2.87846	0	0.90137	0.00174	1.0548	2.7355	3.22541	1.1873	4.62193	1.73998	4.36738	1.46277	0	2.32927	0	0
910924	23132-87	STAD	6.29366	0	0	0	0	19.5858	0	0	0	0	0	0	0	0	0	0.8159	7.79377	0	0	0	0	0	20.7782	0	0	0	0	0	0	0.27265	0	0	0	0	21.303	0	0	0	0	0	0	0	0	0	0	0	0
910925	A431	SKCM	1.21448	0	5.32006	0	0.11822	0.90495	0	0.34607	0	0	0	3.02008	2.42681	0	42.2639	0	0	0	0	0	1.38214	0	0	0.84261	0	0	0	0	0.18701	0.42775	0	0	0	12.9917	0	8.34874	1.5713	4.76979	0	0	0	0.4686	0	0	0.00215	0	0
910926	BFTC-905	BLCA	0	0	3.14495	1.93106	0.02794	0.5433	0	0	0.02484	2.53438	0	0	0	0.44396	2.10595	0	0	0	0.00207	0	0	0	0	0	17.1208	0.02898	0	21.1257	0	0	0	0	0.66231	0	0.00414	0	0.81858	2.56646	0	0.63748	0	0.58884	0.53916	14.4467	8.10816	0	5.39475
910927	CAL-51	BRCA	3.37516	0	0	0	0	18.5104	0	0.37052	0	0	0	0	0	0.59781	0	0	11.0315	0	0	0	0	0	13.183	0	0	0	0	0	0	0.14634	0	0	0	0	22.9318	0	0	0	0	0	0	0	0	0	0	0	0
910930	SCC-3	DLBC	0	3.21537	3.11582	1.78521	0.12609	0.94404	0.39155	0.25716	0.9457	2.81718	1.86319	0	0	0	0	0.33348	0.49939	0	1.70889	0	6.40254	0.00332	0	0	4.44312	0.85445	4.27555	2.2564	0	0.4828	4.81144	2.25474	12.1812	0.00332	0	3.14901	1.64087	2.83211	2.66786	0	0	2.71432	1.49321	0	1.34554	0	0
910931	RERF-LC-MS	LUAD	0	0	3.27465	0.02482	0.04137	1.05501	0	0.14687	0	0.86055	0	0	0	0.33926	1.29704	0	0	0	0.0393	5.67427	0.6992	0.00621	0	0.03724	0	2.06243	0	1.91556	0	0.23169	4.53032	0.15722	0.02276	0.0724	0	0.53578	4.8944	3.04917	2.88782	5.93906	0.44269	2.90437	3.55185	23.8162	0	0	0
910932	GAK	SKCM	0	0	25.0294	0	4.63072	2.05444	0	0	0	0	0.7616	0.58765	0	6.70866	0	0	0.06582	0	0	0	0	0	8.45282	3.87382	0	0	0	0	0	1.66894	0	3.4131	0	0	0	0	0	22.5095	0	0	0.49363	0	0	0	0	0	0
910933	AM-38	GBM	0.55666	0.3472	3.33994	0.42268	0.58873	0.47174	0	0.26984	0.0283	0.00377	0.09246	0	0	0	0.50948	0	0	0	0.94726	0	4.62119	0	0	0	0	1.36428	0.18681	0	0.63214	0.68686	2.87197	1.50203	0	0	0	3.46825	1.97943	2.71158	0.72837	4.95896	0	2.29267	1.69073	18.1885	0.00377	14.2938	0
910934	A4-Fuk	DLBC	0	0	16.7144	0	3.19103	1.47912	0.05014	0.28293	0	0	0	0	3.11582	0	0	0	0	0	0	0	0	0	0.30084	0.83805	0	4.32634	0	0	0	0.67689	0	3.4668	0	2.61443	0	0	0	12.6244	9.00365	0	3.81062	0	15.529	0	0	0	0
910936	DOK	HNSC	0	3.54657	4.20125	2.42023	0	0.90211	0	0	0.66756	0	0	0	0.34022	0	3.32491	1.40213	0	0	3.01562	17.122	1.8635	0	1.37894	0	4.42033	0	0	0	0	0.25517	0.2397	0	0	1.20367	0	1.69854	4.80179	3.82494	0	0.59024	0.00258	1.58771	0.31187	0	5.29409	0	0
910937	COR-L279	SCLC	0	2.65045	3.5544	0.80248	1.0308	0.69165	0	0	0.20696	3.98702	0.32313	0	0	0.18426	1.20305	0.11216	0	0	6.09002	0.88393	1.06686	0.97072	0	0.00534	6.36108	0.34583	3.65321	3.09909	0	0	1.49146	0	0	5.27553	0	2.02823	0.5835	3.1792	0.45131	0	0	0.60353	0.90396	9.89278	5.99923	0	5.98721
910941	CHP-134	NB	0	0	2.03789	3.26558	0.15004	0.42793	0	0.12264	0.88848	3.57478	1.29162	0	0	0	0	0.17352	0	0.00261	0.02218	5.54874	4.75029	0	0	0.5884	0.36139	0.00783	2.36797	1.22508	0	0.42793	3.62697	0.49055	3.02813	0.01957	0.01566	8.68646	0.4188	2.0131	0.39923	10.8457	0.32356	1.37512	1.12984	0	5.47046	0	0
910942	NEC8	LGG	2.01936	0	3.25623	0	0.81365	0.7792	0.35269	0.20833	3.32513	1.19094	0.35761	0	0	0	1.52723	0.32152	2.41306	0.26083	4.03051	0	0.55446	0.00656	0	0	3.29232	0.00328	2.54593	1.81923	0	0.10335	1.4206	0.19357	4.10761	3.1168	0	2.10302	0.66437	2.74934	0	8.15289	2.40322	0	2.85105	10.5758	0	0	4.85236
910943	CAS-1	GBM	0	0	1.99709	1.99318	0.54904	0.30834	0	0	16.3032	1.73298	0.18475	0	0	0.2511	0.18995	0.47878	0	0	0.38641	0.92373	3.79902	6.80831	0	0.36949	2.62288	0	2.02441	0	0	0.30184	2.3874	0	4.57834	0.02082	0	0	4.08134	2.10897	0.59327	2.54092	0.15612	1.99058	2.44985	0	9.65367	8.12625	8.33572
910944	ALL-PO	ALL/CLL	0	0	1.99626	1.81642	0.44961	0.5773	0	0	1.05928	1.08445	1.51248	0	0	0	0	0	0	1.32185	15.8316	0.26077	2.00705	0	0	0	0	0	0.8075	0	0.30393	0.62765	2.84332	0	0	1.13301	0	3.06453	6.00496	2.20488	1.79663	3.51234	1.53586	4.8144	2.01424	8.45982	6.37005	0	0
910947	OCI-AML2	LAML	0.7852	0	2.98186	2.13422	0	0.9498	0	0.16461	0.00189	3.74624	0.63194	0.80412	0	0	0.28948	1.70284	0	0	0	1.27524	3.94869	12.917	0	0	0	0	0	0.59978	0.35003	0.28191	0.04352	0.25921	8.65798	0	0	0	2.47668	3.90139	0	0	0.21569	1.50039	0	0	0	23.3213	0
910948	MFM-223	BRCA	0.05841	8.47165	2.97639	2.37771	0	0.66683	0	0	1.1487	1.08055	0.31881	0	0	0	11.0027	3.45583	0	0	2.77927	0.00487	5.33463	1.09272	0	0	0	0.04137	4.13239	1.6549	0	0	4.45607	0	0	4.72621	0	6.14748	1.46994	3.17109	1.09272	0	1.68411	3.58238	0.26284	0	0	0	0
910951	CML-T1	LCML	12.2266	0	0	0	0	23.1973	0.11306	0.15006	0	0	0	0	0	0	0	0	9.3899	0	0	0	0	0	6.37847	0	0	0	0	0	0	0	0	0	0	0	24.0729	0	0	0	0	0	0	0	0	0	0	0	0
910952	CAL-54	KIRC	0.07041	1.64186	5.06321	3.53337	0.6465	0.99536	0	0.41607	0.0032	1.31541	0	1.43703	0	0	0	0	0	0	9.44151	0	0.18243	3.61978	0	0	0	0	2.41959	0.95055	0.28165	0	2.46119	0	1.00816	1.36662	0	0	3.02448	3.78301	1.08497	0	0	4.51592	0.82893	25.9978	0	0	0
924100	22RV1	PRAD	15.9727	0	0	0	0	20.5181	0.8661	0.03688	0	0	0	0	0	0.50745	0	2.66317	0.58122	0	0	0	0	0	12.0657	0	0	0	0	0	1.58595	0.14499	0	0	0	0	19.8784	0	0	0	0	0	0	0	0	0	0	0	0
924102	8505C	THCA	0	11.8113	4.31216	0	0	2.0335	0.14458	0	0.85489	0	0.19486	0	0	0	17.6729	0	1.36091	0	0	0	2.84125	0	0.75746	0	0	0.47773	5.25191	0	0	0.82346	0	0	0.18544	0	6.50596	0	1.35462	5.24562	0	1.49606	0	3.25612	0.22001	0	0	0	0
924104	BCPAP	THCA	0	3.98041	2.02377	1.63343	0.22624	0.51216	0	0.47984	0	2.9648	0	0	0.22873	0	3.61618	0	0.13798	4.53359	0.13798	2.74725	1.70429	6.62821	0	0	0.76575	0.30953	1.9467	3.71314	0	0.17652	0	1.15608	0	3.09035	0.55069	0	0	1.80374	0	1.83109	0.8105	1.81866	1.0728	8.6495	2.63289	9.63652	6.91413
924105	BPH-1	PRAD	1.36622	0	7.00122	0	0	1.70645	0.05848	0	0	1.23332	0	0	0	0	2.66334	0	0.41465	0	0	0	0	0	0.12758	0	0	1.25459	0	0	0	0	0	0.99942	0	0.00532	5.44362	0	0	9.17548	3.52453	0	0	0	6.45899	0	0	0	0
924106	CAL-148	BRCA	0.42271	0	11.8799	0	0	1.50343	8.68958	0.97304	0	0	2.85532	6.14133	0	1.89025	0	0.37885	0	0	0	0	0	0	0	0	0	0	0	0	0	0.13559	0	11.5728	0	0	0	0	0	11.186	0	0	0	0	0	0	0	0	0
924107	CAL-39	CESC	3.9878	4.48133	2.62594	1.24313	0.28168	0.93351	0	0	3.72474	0.70304	0	0	0	0	4.82354	0.73098	0	0	0	6.62538	8.94869	0	0	0	0.05122	0.21417	0	0	0	0.68675	2.00438	0	0.06518	0	0	8.01983	1.79486	2.47463	1.31996	0	0.01862	1.65751	0.30031	0	0	4.00875	17.0593
924108	CaR-1	COREAD	0	7.15318	3.95966	2.45834	0	1.20208	0	0	1.5916	1.89083	0.84094	0.46948	0.87964	0.41015	0	0	0	0	0.58814	5.49709	4.63293	0	1.85472	0	0	0	0	0.84352	0.10318	0.06707	0	0	0	0	1.7309	3.663	7.33375	3.65269	0	0	3.45664	4.47557	0.11866	0	0.09802	0	0
924110	HDLM-2	HL	0.86306	5.8203	3.40529	0	0.93939	0.49905	2.04709	2.62051	0.45208	1.55782	0.42468	0.06458	0	0	3.48553	0	0	0	13.4998	3.68906	0	10.0143	0	1.04116	1.97468	0.76717	2.23301	3.66949	0	0.13112	0.83175	15.2768	0	1.6224	0	0.71628	0.21919	3.12543	0	0	0	1.22903	0.28573	0	0	0	0
924111	HO-1-N-1	HNSC	0	0	2.56391	1.62942	0.08631	0.81545	0.15922	0	18.1646	1.82286	0.71575	0	0.69938	0.81099	2.07137	0	0.26041	0	0.41517	6.72748	4.98348	2.31094	0	0	1.85262	0.44939	3.79304	0.55951	0	1.3824	1.62495	0	0	3.65168	0	4.0103	0.86009	2.17702	1.17556	0	1.42109	2.0178	0.14285	0	3.49394	0	0
924151	HTC-C3	THCA	0	0	20.2342	0	0	4.03835	0.65326	0	0	0	2.61305	0	0	0	0	0	0	0	0	0	0	0	0	0	0	0	0	0	0	0.526	0	0	0	0	1.96827	5.34487	0	19.793	0	0	0	3.43599	4.44558	0	0	0	0
924186	KGN	OV	1.37871	0	5.11364	7.82625	0.01426	1.01214	0	0.32788	0	0.04277	0	0	0.02444	0.02647	0	0	0	0	0	0	0.00407	0	0	0	0	1.58643	3.12805	0	0	0.43377	0	2.07926	0	9.8607	0	0	15.6199	6.3172	0.45617	0	0	11.105	0	0	1.98762	0	0
924187	KLE	UCEC	0.35739	1.12027	11.4983	0	0.12371	1.75258	0	0	0	0	0	0	0	0.11684	4	1.19588	0	0	0	0	0.26117	0	0	0	0	0	2.54983	0	0	2.811	3.17526	0	0	20.8041	0	0	0	10.0962	2.74914	0	0	0	0	0	0	0	0
924188	KNS-81-FD	LGG	0	2.77027	8.56144	0.44852	1.07842	1.77429	1.05864	0	0	0	0.82119	1.14768	0	0.72884	2.72409	0	0	0	0	0.62991	2.18323	0	0	0.3199	1.93919	0	0	0	0.92342	0	0	0	0	0	0	0	1.73801	7.12684	1.15098	0	2.70761	0	4.24444	0	0	0	0
924189	KP-N-RT-BM-1	NB	0	2.94073	1.74043	1.67946	0.30388	0.41629	0	0.3458	6.96363	2.34915	0.91165	0.76019	0	0.29817	0	0.46297	0	0	0.76971	3.03504	6.43874	3.85238	0	0.31341	1.82521	0.00857	1.46322	1.79854	0.36104	0	0	1.79092	7.83908	0.77924	0	6.72262	2.0929	2.06527	0	3.25319	0	1.56801	1.01644	0	0	3.71235	2.97216
924238	K5	THCA	0	2.26293	4.53274	0	1.36189	0.90792	0	0	0.00917	1.56823	0	0	0	0	3.78531	0	0	7.99477	0	2.24459	0	0.51357	0	0	1.53613	0.55713	0	3.45974	1.36647	0.45625	0.00688	0	6.1858	6.25	0	0	0	4.41581	2.47845	2.2102	5.71809	0	8.10482	0	1.09593	0	0
924239	L-363	MM	0.11913	6.98609	1.39974	1.69526	0.00916	0.37342	0.41694	0	8.05251	2.39284	1.42494	0.61167	0	0.37685	1.82241	0.80181	0	0.0756	1.58187	0	4.28513	0	0.96447	0	2.14084	0.38945	0	0.70903	0	0	1.87739	1.84188	3.22444	0	1.69297	3.57151	3.30577	1.38943	0.64832	3.99647	0.47536	3.39969	0.63916	6.75128	6.60695	0	9.52441
924240	MDA-MB-415	BRCA	0	12.7726	2.58048	0	0.65967	0.44326	0.81937	0	0	1.4268	1.00742	0.61938	0	0	11.8293	0.55072	0	0	3.75953	0	3.45208	0	0	0	1.64918	1.19995	0	1.53426	0	0	3.72222	1.19248	2.36706	2.66257	0	3.30433	3.12523	2.30587	1.0104	0.40147	1.15816	1.92678	1.21935	0	0	12.7308	0
924241	NCI-H250	SCLC	1.33664	0	29.3859	0	0.38479	4.56433	0	0	0	0	0	0	0	1.44296	0	0	0	0	0	0	0	0	8.77171	0.49871	0	0	0	0	1.08855	1.45562	0	0	0	0	0	0	0	25.1228	0	0	0	0	0	0	0	0	0
924244	NCI-H1975	LUAD	0	0.75424	5.09367	1.3859	0.46726	0.85087	0.56532	0.27978	0	0	0.79607	0	0.5884	0.69223	0	0	0.00865	0	0.01298	0	0	0	0	0.14133	0	0	3.20157	0	0.52494	0.02307	0.0822	3.35588	2.20937	0.00577	0.10383	6.67282	0	3.92553	2.39829	15.5564	0	3.19436	7.29439	4.58315	0	0	0.00865
924247	SW954	UCEC	1.16111	0	3.79955	3.11148	0.53376	0.3415	0	0.04047	14.4393	0.33139	0	0	0	1.02957	3.13172	0	0	0	0	10.531	0	1.75811	0	0.07842	5.44383	0	0	0	0	0	0.33644	0	3.20002	0.11383	0	3.10895	3.40998	3.19496	0.15178	0	0.71589	2.78769	0.12142	0	9.09919	6.07877	0
924248	TE-441-T	SARC	1.7302	0	31.9784	0	0	7.50255	0	0	0	0	0.89154	0.65355	0	0.21911	0	0.69888	0	0	0	0	0	0	0.40422	2.61418	0	0	0	0	0	0	0	0	0	0	0.11333	0	0	30.6109	0	0	0	0	0	0	0	0	0
924250	MKN7	STAD	0.25904	2.1371	6.15417	0.46094	0.75808	0.67618	0	0	0	4.62658	0.39809	2.46281	0.90284	0.01143	3.05708	0.38095	0	0	0.0019	0	0	0	0	0.72951	0	0	0	0.00381	0	0.11047	5.22276	3.84183	0	6.45702	0	3.13899	2.19234	5.36942	0	23.4434	1.9752	2.70852	0.91046	0	0	0	0
925338	MDA-MB-157	BRCA	0	0	30.005	0	0	6.84996	0	0	0	0	3.95287	0	0	1.39449	0	0.27385	0	0	0	0	0	0	0.01441	0	0	0	0	0	0	1.11343	0	0	0	0	0.58735	0	0	30.0663	0	0	0	0	0	0	0	0	0
925339	MMAC-SF	SKCM	0.33243	0	3.48324	2.26014	0.10454	0.94921	0	0.6795	0	0	0	0.3178	1.54927	0	0	0	0	0	0	1.07257	0	5.94827	0	0.12963	0	1.33183	0	2.54866	0.02927	0	0	3.3787	5.57402	0.86349	0	0	4.48682	3.29298	0.53733	14.5832	0	0.72341	1.44264	9.37297	0.04809	0	13.4542
925340	MKN45	STAD	0	0.6279	2.02344	1.46453	0.65061	0.4777	0.23404	0.20261	3.09236	0.64537	0	0	0.95103	0	0.80344	0	0	1.96929	0.3729	0	0	2.96399	0	0	0.73532	0.96674	0	2.46358	0	0	0.98858	4.78831	5.71838	2.92731	0.4611	0.86981	3.65477	1.6322	0.60869	14.4383	0.04628	1.74748	3.47487	0	0.00437	6.44671	12.5467
925341	NCI-H810	LUSC	0	0	28.307	0	0.33584	6.30549	0.29939	0	0	0	0	0	0	0	0	3.70206	0	0	0	0	0	0	0	2.24675	0	0	0	0	0	0	0	0	0	0	0.05207	0	0	26.8829	0	0	0	0	0	0	0	0	0
925343	MFH-ino	SARC	0	0.01642	3.66826	1.34159	0.258	0.77399	0	0	0.10554	0.47612	0	0	0.44094	0.33305	1.88808	0.25331	0	0	9.40285	4.44695	0	0.36354	2.11324	0	0	1.28999	2.59874	0	0	0.60981	0	0.70363	3.22732	7.46083	0	0	1.0531	4.01304	2.20706	3.99428	2.34544	1.98893	0.63092	8.66169	2.21409	8.76255	0
925345	NOS-1	BONE	0	0	5.24532	0.93868	0	2.10769	0.18687	0.0478	26.5308	0.00869	1.07775	0	0	1.21246	0.55191	0.3042	0	0.08691	1.93386	1.72961	0	0	2.01208	4.22407	4.60649	0	0	0	0.18252	0	0	0	0	0.0478	0.01738	2.02946	0.90392	6.71418	0	11.4684	0	0	0.05215	0	0	0.00869	0
925346	PANC-03-27	PAAD	1.8745	5.2977	10.8598	1.97837	1.11431	2.23807	0.30219	1.05293	0	2.88021	1.10015	0	0	1.02932	0	1.18514	0	0	0	0	0	9.41026	0	0	0	0	6.05317	0	0	0.20775	3.97091	2.92743	0	0.90184	0.11332	13.7967	0	9.6369	1.46371	0	0	0	0.04249	0	0	0	0
925347	PANC-08-13	PAAD	0.13981	0	2.6608	1.95908	0.55026	0.24556	0	0	2.34175	1.47424	3.84915	0	0.26975	0.8702	1.43391	1.81658	0	10.1978	7.33804	4.57417	6.79046	0	0	0.67304	0	0.15415	0	0	0.03585	0.68828	0.93025	0	0	0.0009	0	9.96747	2.9906	2.02988	1.65169	0.18999	1.23675	3.26663	1.76998	0	3.20389	0	0
925348	PANC-10-05	PAAD	1.02534	0	4.88956	0	0.49058	0.80214	0	0	12.8877	1.55313	0	0	0	0.97187	0	1.53453	0	0	2.18321	1.76471	7.34945	0.66961	0	0.16275	0	0	5.08021	0	0	0.50686	5.51035	0	1.16717	0.00698	0.04883	1.12067	0	4.299	0	0	0.27203	1.01837	2.68077	0	3.25971	0	0
930081	RERF-LC-FM	SCLC	0.28023	0.88042	2.14632	3.86044	0.55209	0.37921	0.18821	0	0.73891	5.06221	1.12439	0	0.17915	0	2.09404	0.53397	0.11502	4.55822	4.77153	0.38897	2.72629	7.0726	0	0	1.10209	0.14848	6.06044	4.36513	1.21989	0.21958	4.48991	0.49284	3.87717	1.01565	0	5.44422	3.16685	1.78105	0.70684	1.34676	0	3.52375	4.60632	0	2.78275	0	0
930082	RL95-2	UCEC	12.5361	0	0	0	0	13.5191	1.04031	0	0	0	0	3.14305	0	2.08472	0	0	16.1641	0	0	0	0	0	10.0623	1.52688	0	0	0	0	1.42203	0.53818	0	0	0	0	10.6783	0	0	0	0	0	0	0	0	0	0	0	0
930083	RO82-W-1	THCA	0	0	21.9816	0	0	7.99539	0	0	0	0	0	0	0	0	0	0	0.62212	2.4424	0	0	0	0	0.16129	0	0	0	0	0	0	0.69124	0	0	0	0	3.06452	0	0	20.3226	0	0	3.3871	0	0	0	0	0	0
930297	SiHa	CESC	0	17.0792	4.03905	0.41177	0.1041	1.60544	0	0	6.93995	0.61997	0.44184	2.84075	0	0.08791	13.2993	0.65235	0	0	0.00231	0	2.42667	0	0.32386	0	0	0.72638	0	0	0	0	0	3.37513	0	0.23827	0	10.3313	2.69039	3.99047	0	2.14907	1.27464	2.3804	0.10179	0	0.02776	0	0
930298	SKG-IIIa	CESC	1.98854	11.4987	3.42991	0	0.28408	1.09757	0	0.4132	0.51005	0	0.23243	0	0	0	20.6198	0	0.31959	0	0.12913	0	0	0	0	0	0	0.82318	1.53821	0	0.1033	0.02421	0	0.57945	4.62755	4.1627	0	6.43047	0	3.57033	1.7545	0.80704	0.092	0	0.76023	0	0	0	0
930299	TT	THCA	1.25269	2.12823	2.0085	1.11351	0.05837	0.61213	0.79472	0.67349	3.12201	0.46396	0.45199	1.17636	0	0.16912	2.12524	0	0	0	6.83669	2.25395	0.41906	7.34704	0	0	0.68846	0.78724	5.43732	3.0786	0.0015	0.38314	0	6.16619	7.17493	2.14021	0	3.18187	1.02071	2.01299	0.34124	0.07334	1.0701	0	0.15415	6.98485	4.689	6.72743	4.6411
930301	VMRC-MELG	SKCM	0	3.33935	2.90762	1.89656	0	0.55729	0.73572	2.51773	0	4.19622	0	2.7358	3.47813	0.09252	0	0	0	0	0	0	6.18309	0	0.3238	0	0.0793	3.6984	5.38129	2.92744	0	0	2.19613	16.8135	0	7.3131	0	2.12785	0	3.71602	5.34165	0	0	2.40099	0	0	0	0	0
946353	TE-9	ESCA	0	4.68599	3.43599	2.84873	1.05827	0.64764	0	0.6401	7.96498	1.09149	0	0	0	1.21981	11.7089	0	0	0	0.00151	0.01661	0	0.96014	0	1.19716	2.46075	0	2.59511	3.54318	0.59783	0	0	0.93901	4.64674	2.56643	0	0	2.49245	3.66093	0.77597	8.69716	0.26117	3.06461	4.78865	0	0	0	0
946354	TE-11	ESCA	0	6.91889	3.13951	1.61859	0.02591	0.61395	0.69368	0	0.03787	1.21594	0	0	0.14751	0	3.4744	1.02458	0	0	0	1.66045	1.50896	3.54815	0	0	0.84318	0	2.80862	0.03389	0	1.75215	0	2.54948	3.893	10.6145	0	1.42125	1.50298	3.4126	0	0	0	2.08703	0	13.0325	5.3282	0	0
946355	TE-6	ESCA	0	2.94905	2.67874	1.53474	0	0.54318	0.22931	0	11.4849	1.47324	0.65848	0.21778	0.60851	0	0	0.00256	1.26443	0	0.06918	0.09096	4.58627	8.59991	0	0.61108	0.90701	1.88447	0.01794	5.65085	0	0.26647	3.67927	2.44046	7.1305	6.1351	0	3.28213	2.0382	2.58779	1.463	1.11582	0	1.5578	1.45019	3.04257	2.49683	0	0
946356	TE-12	ESCA	1.02905	6.08724	3.38919	0	0.35496	0.6775	0.24916	0	0.32766	0	0.4181	0	0.63654	0	4.26806	0	0	0	2.02225	0.63483	0	0	0	0.2867	0	1.64852	2.63832	0	0	0	0	2.75777	2.14	8.92351	0	0	0	3.04447	0.36691	0	1.02563	0	0.00341	21.4581	0.93007	0	0
946358	YT	LYMP	0	2.18631	2.00227	0	0.7263	0.45189	0.40177	0	9.8692	0.73616	0	0	0.36397	0	0.28921	0	0	1.21188	7.85379	24.1168	1.12479	0.13721	0	0	1.16751	0.33357	0.90213	0	0.65647	0.98265	1.67855	0.73041	0	0.1027	0	1.13793	0	1.20202	1.41235	0	0.33604	0	8.71976	8.42234	0.82408	5.17944	0.89391
946359	BT-474	BRCA	0	0	2.65209	0	0.04822	0.41828	1.32548	0.92515	0	0.16597	1.47799	0	0	0.2882	53.9994	0	0.00112	0	0	0	0	0	0	0	0	0	0	0	0.07513	0.12111	3.03	0	0	0	0	7.55144	0	3.31595	0	0	0.02691	0	0	0	0	0	0
946360	OAW-28	OV	0	0	3.04312	5.90921	0.10397	0.41727	0.17421	0	0.09413	2.6118	0	0	1.07198	0.4819	2.03015	1.09305	0	0	0.47347	0.37934	6.1607	0.63082	0	0	0	0.32735	14.7815	0	0	0	7.05705	1.29255	0	0	0	1.14082	5.22641	2.70734	2.04279	0	0	3.917	0	0	3.30725	0	0
946361	LCLC-97TM1	LUSC	0.14738	1.42148	1.53116	4.20362	0.00343	0.26219	0	0.35387	0.44298	4.45381	0.93652	0.11739	0	0	0.88425	0.76172	0	0	0	2.35714	6.66273	0.35987	0.01628	0.14566	2.70502	0	3.57642	3.01605	0.26733	0	7.53755	0.38129	1.35294	0	0	4.70058	2.71873	1.61513	0.19364	0	0.02228	3.83775	0.00514	0	2.68103	0	19.2393
946363	KP-N-YS	NB	0	5.17883	5.40557	0	0	1.99232	0.28419	0	26.4141	0.30837	0.33558	0	0	0	0	1.59628	0	0	0	0	0	0	0.58651	0	0	0	0	0	0	0.51093	3.54627	1.19721	4.6558	0	0.0514	2.21604	4.38371	4.94604	0.34163	15.3883	0.05442	0	0.01814	0	0	0	0
946366	D-245MG	GBM	0	0	1.91173	3.30474	0.01274	0.28931	0	0.23068	1.68742	2.87906	1.05145	0	0.25362	0.20009	0	0.95586	0	0	0.55313	1.51919	6.49606	1.40831	0	0	0.10196	0.44989	4.63531	0	0	0	3.16073	0	2.10418	0.00127	0	3.67689	6.17234	1.66575	1.19164	8.68052	1.05655	4.29629	0.98008	0	0	17.1992	7.38437
946367	D-247MG	GBM	6.11466	0	10.3613	0.01122	0.73488	1.97464	0	0	0.59464	0	0	0	0	2.4066	0.84708	0	0	0	0	2.77684	0	0	0	0.76293	2.0644	3.46124	0	0	0	0	0	0	12.8969	7.8537	0	0	0	8.52687	2.19343	0	3.41636	1.74464	0	0	0	0	0
946368	D-263MG	GBM	1.55409	0	8.70122	0	0.4611	2.23721	0	0.1537	17.586	0.00427	0.08966	0	0	0.66177	7.89002	0	0	0	0	0	0	22.3465	0	0.75143	0	0.29459	0	0	0	0.56784	0	0	12.1766	6.5067	0	0	0	7.15567	1.66083	0	0.00854	1.02895	0.84536	0	0	0	0
946369	D-336MG	LGG	0.26913	0	9.11829	0	0	5.77983	0	0.45495	0	0	0	4.90837	0	0.16019	0	0	0	0	0	0	0	0	0	0	0	0	0	0	0	2.76817	0	0	0	0	0.11534	0	0	10.56	3.66526	0	0	0	0	0	0	0	0
946370	D-392MG	GBM	7.55015	0	9.80334	0	0	4.32849	0	0	0	0	0.06918	0	0	0	0.05929	0	0	0	0	10.0504	0	0	0	2.91531	0	0	0	0	0	0	0	0	0	2.11483	0	4.00237	0	10.5346	0	38.8576	0	0.76094	0.04941	0	0	0	0
946372	D-423MG	GBM	0	0.18276	1.75265	0	0.01198	0.42543	0	0.11085	4.33219	0	0.10786	0	0	0	0.58122	0	0	8.48763	0.00599	5.63844	0.26664	0.003	0	0	0	0	0	0	0	0.37749	0	0	2.62748	0.02097	0	1.61184	1.35718	1.89346	0	5.8961	0	0.91977	1.53694	18.2456	0	0	2.1631
946373	D-502MG	LGG	1.27598	0	6.63256	0	0.2274	2.16032	0	0.02527	0.4927	0.21477	0	0	0	2.21085	0.72642	1.80027	0.01895	0	0	2.0782	0	0	0	0	5.16708	0	1.66761	0	0	0.5306	0	0.44849	3.53105	0	1.80027	0	0	8.90026	0.18318	1.04858	0	0	0	0	0	26.2018	0
946377	D-566MG	GBM	3.41192	0	16.4536	1.33654	0.03321	4.80657	0	0.27395	0	0.04151	0.73883	0	0	0.19924	8.41773	0	0	0	0	0	0	0	0	0	4.78167	0.93807	1.77652	0	0	0.10792	0	0	0.22414	0.63091	0.46488	0	0	15.8393	1.6437	13.9133	0	0	0.0083	0	0	0	0
946382	CAMA-1	BRCA	0	30.1506	4.3467	0	0.23936	0.51701	1.10787	0	0	0	0.82749	4.77754	0.05745	0	10.8025	0.1231	0	0	6.32993	0	0.01094	0	0	0	0	0	0	0	0	0	0	1.46486	0	0	0	6.00988	0	3.69565	0	0	0	0	0.15592	0	0	0	0
949088	CTB-1	DLBC	0	0	10.0824	0	0.10059	2.83205	0	0	0	0	0	0	3.34275	0	2.49932	0	0	0	0	0	0	16.7253	0	0	0	0	0	0	0	0.35594	0	0.97497	0	28.7616	0.03869	0	8.74376	10.241	0	0	1.27287	3.30019	0	0	0	0	0
949090	Caov-4	OV	0	4.16524	5.17523	1.04416	1.00619	1.42006	0.06455	0	1.60231	5.23218	0.1253	0	0	0.33033	0.01519	0.43665	0	0	1.59851	14.0942	2.81733	0.59232	0	0.07974	2.38068	0	3.79314	4.22599	0	1.66686	0	0	0	1.47321	1.50359	0	0.72901	5.68022	0.53917	0	0.16707	1.78836	1.84152	0	0	0	0
949092	CP67-MEL	SKCM	0.6919	0	4.98982	0	0.25641	1.39601	18.3313	37.501	0	0	0	1.49776	11.1274	0.21978	0	0	0	0	0	0	0	0	0	1.12332	0	0	0	0	1.83964	2.73504	0	0	0	0	0.00814	0	0	10.5861	0	0	0	0	0	0	0	0	0
949093	BT-483	BRCA	0	22.194	5.67552	1.12291	0	0.82313	1.57258	0	1.00859	0	0	1.34648	0	0.3074	20.8755	0	0	0	0	1.4862	0	0	0	0	0	0	3.22138	0	0	0.56908	0	0	0	0.62243	0	4.82953	0	5.90163	0	0	0	0.51064	0	0	0.00762	0	0
949094	M059J	GBM	0	3.77168	4.40825	0.80102	0.16975	2.20678	0.42438	0.47743	0	0	0	0.83815	0	0	0	1.03973	0	9.94642	0	0	1.59143	0.02652	0	0	0	0	0.05835	0	0	0	0	2.22269	0	0	4.86977	0	3.94674	2.68421	1.19888	0	0.02122	1.03443	0	0	0	0	0
949153	HAL-01	ALL/CLL	0	0	10.6332	0	0	1.91867	0	0	0	2.04246	2.16624	0	0	0	0	0	0	0	0	0	0	4.44389	0	5.55796	0	1.75156	0	5.48369	0.5199	0	4.05397	0.64987	8.95587	0	0	0	0	11.0664	0	4.60482	0	1.93724	0	0	1.42353	0	0
949154	OMC-1	CESC	0.34817	39.0694	3.42516	0	0.02901	0.86889	2.64942	0	0	0	2.50893	2.71203	0	0	0	0.17256	0	0	0	0	0	0	0	0	0	0	0	0	0.90248	0.18019	0	2.8235	0	0	0	3.32285	0	3.96573	0.12674	8.41096	0	0	2.5807	0	0	0	0
949155	ES8	EWING	0	0	11.7699	0	0.02926	2.89711	0.36287	1.46319	0	0	1.46904	0	0	0.12291	0.16973	4.52417	0	0	0.70818	0	19.7003	0	0	0.02341	0	2.72738	0	0	0	1.43392	0	2.75664	0	0	0.01756	0	0	11.963	0	0	0	3.01416	0	0	0	0	0
949156	ES4	EWING	0	0	29.338	0	0	6.09637	0	0	0	0	0	0	0	0	0	0	0	0	0	0	0	0	0	2.32417	0	0	0	0	0	0	0	5.28109	0	0	0	0	0	25.2373	2.22682	0	0	0	0	0	0	0	0
949157	ES6	EWING	0	0.24115	3.79071	0.88333	0.3116	0.85623	0.27638	0	1.99967	0	0	0.76681	1.56885	0	0	3.04016	0.80475	0	0.4227	0	3.06183	0	0	0	0.07858	1.17867	0	0	0	0.02168	1.1299	0	0	2.50637	0.05148	5.07506	1.13803	3.91264	2.98867	0	4.36514	2.7123	0	0	0	13.8352	0
949158	ES1	EWING	0	0	4.70309	2.26841	0	1.28266	0.08314	0.4038	1.42122	0	0	2.21694	0.51465	0	6.03325	0	0	0	0.03563	0	0	0	0	0	1.48852	0	0	0	0	0.77989	0	0.02375	3.89549	0	0	0	3.24624	5.18211	3.04434	4.76643	0	2.94141	0	0	0	0	21.73
949160	EW-7	EWING	0	0.58042	2.44232	1.26069	0.76141	0.49824	0.09258	0	1.01105	3.82055	0.16851	1.02873	0	0.15811	0	0	0	4.93145	7.26248	2.11779	2.90312	2.47353	0	0.31413	10.5255	0	0.00208	12.7421	0	0.3859	3.25678	0.65323	2.06266	1.62683	0.22156	1.83486	0	1.79014	0	0.48888	0.14146	0	3.70405	4.83264	0	2.2967	0
949161	EW-3	EWING	0	0	6.26257	0.15821	1.45357	1.10419	0	1.08112	0	0	0	0	3.77732	0	0.24721	0	0	1.74033	0	0	0	4.01793	0	0	0.95257	2.31385	0	5.42206	0	0	0	2.45229	8.02927	10.8474	3.40486	0	2.91704	5.18475	4.82218	0	0.05274	0	1.69089	0	0.19447	0	0
949162	EW-12	EWING	2.30012	0	19.2674	0	0	5.22253	3.62347	2.98543	0	0	8.11343	1.02403	0	0.1733	0	0	0	0	0	7.23119	0	0	0	0	0	0	0	0	0.1733	0	0	7.64868	0	0	0.15754	0	0	17.0618	0	0	0	0	11.7605	0	0	0	0
949163	EW-1	EWING	0	0	4.36802	0.02902	0	1.02065	0.99163	0	0.01451	0	0	0	0.19833	0	0	0	0	0	2.67015	0.9094	0	0	0	0.86103	1.06903	1.48019	3.21676	2.37992	0	0.56112	1.94457	1.98326	0	1.93973	0	0	0.05321	3.83592	0	0	0	0.2854	0.67237	31.4517	0	10.6129	0
949164	EW-18	EWING	0.10125	1.95453	2.93026	1.19051	0	0.65662	0	0	1.79497	0	0.93277	0	0.40502	0	0.96039	0	0	0	0.00614	0.27615	0	17.9712	0	0	0.94811	0	0.07057	0	0	0.18103	0	0.81618	5.48925	0	2.11408	0	3.57461	2.96094	1.25802	0.00307	0	2.0251	0.32217	5.73471	0	4.2343	17.7534
949165	EW-16	EWING	0	1.3707	9.9743	1.35846	1.18713	1.67054	0.31208	0.69147	5.2258	0	0	0	0.69147	0.39775	3.78167	0	0	0	1.76233	0	0	0	0.34879	0	0	1.67054	0	0	0.51401	0	0	3.62869	0.67923	0.34268	0	0	1.15653	8.1263	2.87602	18.119	0.17134	2.03158	1.22384	0	0	0	0
949166	EW-13	EWING	2.59721	0	21.1249	0	0.4832	3.42771	2.95961	1.2533	0	0	0	0	0	0	0	0.98905	3.20121	0	0	0	0	0	0	1.359	0	0	0	0	1.47225	0	0	15.704	0	0	0	0	0	18.8901	0	0	0	0	6.05512	0	0	0	0
949167	EW-22	EWING	0	1.93464	6.27128	0	0	1.38758	0.58691	0	26.2336	0	0	0	0	0	0	0	0.37316	0	0.44924	0	0	0	0	0	1.73176	0	2.54329	0	0	0	0	0	0	2.77878	0	0	0	4.78226	0	0.34418	0	0	2.06507	21.4948	0	0	0
949168	EW-24	EWING	0	1.11798	4.25459	0.22778	0.24873	1.03943	0.24349	0	7.36241	0	0.03404	0	0.40844	0	0.65979	0	0	0	20.2781	7.48285	0.66764	0	0	0	4.55831	0	0	2.96905	0.54197	0.33775	1.41907	0.74881	0	3.63932	1.04728	2.09981	0	3.64455	2.45588	0	0.30371	0	2.31712	13.544	0	0	0
949170	LAN-6	NB	0	0	5.17279	5.91796	0	0.93086	0	0	0	3.23149	0.98874	0	0	0	0.20739	0.54019	0	0	0	0	14.561	0	0	0.52813	0	0	2.15834	0	0	0	8.71295	0	2.31751	0	0	4.79659	9.55217	5.20655	0	0	1.61574	0	0	0	5.80944	0	0
949171	NB10	NB	0	0	4.04725	2.99351	1.07927	0.87144	0	0.66178	0	1.51499	0.97353	0	0	0.10392	0	0	0	0	0	0	3.84489	20.0941	0	0	0	1.8796	0.01094	0	0	0	3.86312	4.47203	0	0.00365	0	1.71917	4.49026	3.11383	0.38467	0	0.57792	3.95792	0.02917	0	14.6631	0	0
949172	NB12	NB	0	1.06132	1.32308	2.9018	0.20057	0.1625	0	0.39162	0.21553	3.67553	0.8961	0	0	0	0	1.53385	0	0	0.31547	0	9.50769	6.66436	0	0	0.78528	0.13938	2.45919	1.36863	0	0	7.45712	2.1104	7.61349	0.71457	0	9.84152	1.76501	1.07832	0.64726	4.13242	0.50652	2.6856	0.07615	0	0	0	0
949173	NB6	NB	0	0	3.39697	3.71436	0.00496	0.91743	0	0	0.68683	2.26134	0.4488	0	0	0.46615	0.7513	2.04066	0	4.07389	0.00992	1.83238	6.31788	1.96876	0.00248	0	0	0.1339	2.12249	0	0	0.12894	2.72006	1.54228	0	1.19018	0	1.77287	4.53013	3.08951	0.83313	6.95512	0.91991	0	0.15621	0	4.19787	0	0
949174	NB7	NB	0	1.07393	1.61898	1.21596	0.3037	0.50809	0.24827	0	16.9103	1.82106	0.57161	0	0.10393	0.27483	0.07968	0.48154	0	0	2.97005	5.48742	4.61673	0	0	0.21479	1.32105	0	1.28871	4.98857	0	0.46768	2.17326	0.93998	0	1.96771	0	2.45733	1.02312	1.57856	0.097	3.62364	1.40881	1.23675	2.134	1.36608	5.98513	7.38008	0
949175	NB17	NB	0.10775	0.32479	1.1682	2.39981	0.09176	0.12527	0.06753	0.10001	0	3.6242	1.65022	0	0.52739	0.25106	0	1.12386	0.13301	0	6.95763	0.41449	10.1416	2.80914	0	0.01392	0	0.17837	2.72872	2.05801	0	0.39129	5.72912	0.64442	1.33111	1.10118	0	15.1061	3.53243	1.20841	0.70319	0.2521	1.99666	2.7282	0.16239	0	0	0	0
949176	NB5	NB	0.79871	0	29.5389	0	0	7.61125	0	0.10403	0	0	0	0.25169	0	0.07719	0	0	0	0	0	0	0	0	0	0	0	0	0	0	0	0	0	0	0	0	1.9263	0	0	30.8678	0	0	0	0	0	0	0	0	0
949177	NB13	NB	0	0	25.3252	0	0	6.80438	0	0	0	0	0	1.12355	0	0.58346	0	3.26815	0	0	0	0	0	0	0	0	0	0	0	0	0	0	0	0	0	0	2.94883	0	0	28.4121	0	0	0	0	0	0	0	0	0
949179	NB1	NB	0.54471	0.02664	1.58677	1.85814	0.57136	0.29703	0.85555	0	0	3.07486	0.96015	0.72826	1.83445	0.47465	0.55951	0.48057	0.01678	0	0	1.04008	10.8281	0	0	0	0	0.18453	1.33415	0.77661	0	0.46182	6.23557	1.02627	0	5.73428	0	8.59697	0	1.71111	1.86307	1.67953	0.38288	2.89822	0.67497	7.99009	0	9.20385	0
971773	RH-1	SARC	0	1.74871	3.12892	3.53968	0.08189	0.38963	0.05283	0	8.44241	2.74061	1.09889	0.31302	0	0.2985	0	0	0	0	0.07	0	7.97749	4.87235	0	0	0.18095	0	1.26002	3.45647	0	0.10962	4.46291	0	0.3368	0.01849	0.17038	8.81355	2.53457	2.26777	0	3.91875	0	4.348	1.20587	0	4.92518	0	0
971774	RH-18	SARC	0	0	32.301	0	0	9.42283	0	0	0	0	0	0	0	0.34071	0	0	0	0	0	0	0	0	0.01017	0	0	0	0	0	0	0.22883	0	0	0	0	5.99542	0	0	27.6735	0	0	0	0	0	0	0	0	0
971777	MZ2-MEL	SKCM	0.87716	9.5013	4.1098	0	0	1.79969	5.3726	7.85285	0	0	0	0	0	0	0	0	0.11343	0	0	0	0	0	1.16829	0	0	6.79043	0	0	0	0.8091	0	34.2017	0	0	0	0.01512	0	6.66566	10.8095	0	0	0.38565	0.12477	0	0	0	0
998189	LS-180	COREAD	8.85093	0	0	0	0	24.1126	0	0	0	0	0	0	0	0.49631	0	0	1.90433	0	0	0	0	0	7.70365	0	0	0	0	0	0	0	0	0	0	0	20.9926	0	0	0	0	0	0	0	0	0	0	0	0
1240122	BICR78	HNSC	0.76856	2.32903	3.58608	2.11397	0	0.95195	0.10003	0	27.8033	2.60078	0.48681	0	0	0	0.29175	0	0	0	0.36011	6.68701	5.50332	0	0.07169	0	0	0	6.7837	0	0	0.41346	10.2914	0	0	0	0.01167	7.14548	1.92058	2.76083	0.1217	0.11003	0	2.41239	0	0	0	0	0
1240123	CCK-81	COREAD	5.11002	0	0	0	0	10.5558	0	0.04974	0	0	0	0.29221	0	3.59361	0	0	6.5344	0	0	0	0	0	11.6556	1.30812	0	0	0	0	8.29701	0.36371	0	0	0	0	20.136	0	0	0	0	0	0	0	0	0	0	0	0
1240124	CL-40	COREAD	1.24795	1.73071	4.36661	1.02105	0.94139	1.4483	0	0	0	0.08931	0.63001	3.00521	1.17312	0	0	0	0	0	0	19.8489	3.64488	4.83007	0	0	0	0.14966	0	0.08931	0	0	0	0	0.15207	11.1495	0	10.727	2.04934	3.22004	1.93106	0	1.37105	2.48383	0	0	0	0	0
1240125	COLO-783	SKCM	0	0	7.94786	0	0.18223	2.49509	25.5607	38.3796	0	0	0	11.5153	0	0	0	0	0	0	0	0	0	0	0	1.35268	0	0	0	0	0.36445	3.89683	0	0	0	0	0	0	0	0	0	0	0	0	0	0	0	0	0
1240127	EN	UCEC	0.18243	0	0	0	0	0	0	0	0	0	0	0	0	34.4694	0	0	0.00181	0	0	0	0	0	1.02725	26.9047	0	0	0	0	29.0128	1.0649	0	0	0	0	1.82285	0	0	0	0	0	0	0	0	0	0	0	0
1240128	ES-2	OV	0	12.8259	2.87669	4.59797	0	0.97163	3.32066	2.79117	0	0.00546	0	3.52263	1.37011	0	0	0	0	0	7.57474	1.1736	2.32537	0	2.45456	0	0	0	2.92582	0	0	0	0.21834	12.8114	6.36111	0	0	0.56042	5.17295	3.14416	0	0.22016	0	5.38401	1.63576	0	3.16964	0	0
1240129	FU-OV-1	OV	0	0	4.70787	1.01264	0.03109	1.05039	0	0.25538	0	1.09702	0.29091	0	0	0	0	0.91493	0	0	0	0	4.55686	7.69914	0	0.57738	2.92465	0	0	7.4371	0.87495	0	1.51673	0	0	4.28372	0	5.2053	4.00835	4.81224	1.27246	2.90022	1.45233	3.7352	3.75075	0	0	0	0
1240130	G-MEL	SKCM	0.47126	4.96477	1.02658	1.73702	0.50796	0.13617	2.5481	0.63111	0	2.76834	0	0	0.47599	0.06039	0	0	0	0	0	0	0	13.2639	0	0	3.24907	2.43088	5.76402	8.81653	0.34219	0.28299	0.33509	12.0088	13.4071	9.00716	0	0.43574	1.38299	1.49192	1.29892	0	0	1.24445	0	0	0	0	0
1240131	H2591	MESO	0	0	4.62177	0.01608	0.09327	1.37978	0	0	4.52206	0	0.12543	0.19941	0.73974	1.05172	0.55963	0.0386	0	0	21.951	0	0.34414	8.47807	0	0.73974	0	0.45671	0	1.23504	0	0.25087	0	0	0	0.47922	0.0193	0	0	4.96591	0	0	0	0	0	0	7.61289	13.1835	0
1240132	H2595	MESO	0	0	2.60577	0	0.50811	1.10589	0	0	0	0.7907	0.31791	0	0.83689	0	0.3641	0	0	0	2.26612	0.0951	1.24718	6.73043	0	0	2.18189	3.27419	0.99177	0	0	0	0	1.04068	0	5.37456	0	2.14656	0	3.47254	3.73067	8.00478	0	2.04875	0	9.54813	0	0	0
1240134	H2731	MESO	0.7912	0	8.64673	0	0	2.06021	0	0	0	0	0.01541	0.78093	0	0	0	0	0	0	0	0	0	0	0	0	0	0	0	0	0	1.43855	0	0	0.0411	0	0.78607	0	0	5.54871	0	0	0	0	0	0	16.3122	0	0
1240135	H2803	MESO	0	0	23.4469	0	0	6.37396	0	0	0	0	4.27959	0.59046	0	1.40298	0	2.11961	0	0	0	0	0	0	2.75044	0	0	0	0	0	0	0	0	2.34166	0	0	6.99975	0	0	24.0323	0	0	0	0	0	0	0	0	0
1240136	H2804	MESO	0.03463	0	13.2775	0	0.1316	1.96703	0	0.72032	0	0	0	0.96966	0	0.84499	0.94196	0	0	0	0	0	0.06234	0	0	0	0	0	0	0	0	0	0	0	0	0.02078	0	0	0	11.5182	0	0	0	0	0	0	0	0	0
1240137	H2810	MESO	0	0	20.1974	0.06759	0	4.67757	0	0	0	0	0	0	0	0	0	0	0	0	0	0	0	0	0	0	26.6595	0	0	0	0	0.75706	0	0	0	2.71732	0.55428	0	0	19.7648	0.32446	0	0.01352	0	3.63661	0	0.08111	0	0
1240138	H2869	MESO	0	1.7749	4.94634	0.38181	0.01032	1.49285	0	0.44717	28.5464	1.19703	0	0	0	0	0	0	0	0	0.59507	0	0	0.98032	0	0	0	0.95625	0	0	0	0.07223	0	5.15272	2.62108	0	0	0	4.81907	4.61613	0.54692	2.90314	0	2.51101	0	15.7402	3.75963	9.33888	0
1240139	H290	MESO	0	0	12.4053	0	0	2.30716	0.79201	0.14635	0	0.36157	0.18079	0.00861	0	0.24966	0	4.86398	0	0	0	0	0	0	3.02169	0	0	4.17528	5.16529	0	0	0	0	3.37466	15.0482	1.5582	0.02583	0	0	8.53994	0.72314	0	0.68871	0	0	0	10.7782	0	0
1240140	H3118	HNSC	0	0	4.93594	0	0	1.62959	0.13066	0	2.26836	0.11614	0.22502	0	2.50064	0.2468	0	0.519	0	0	0.44278	0	2.45708	0	0	0	0	0.30487	4.95772	0	0	0	2.2865	2.09052	0	0	2.95794	3.47331	0	4.88513	0.89645	3.15029	0	3.52412	0	0	0	0	0
1240141	H513	MESO	1.73324	0	15.7369	0	0	2.26401	0.87679	1.65338	0	0	8.85406	4.36675	0	0.44623	0	0.00157	0	0	0	0	0	0	4.25559	1.26039	0	0	0	0	0	0	0	0.00626	0	0	0	0	0	13.8706	0	0	5.78215	0	0	0	0	0	0
1240142	HARA	LUSC	0	0.45954	1.40399	4.46614	0.55145	0.26115	0.0431	0	1.056	4.77229	0.64526	0	0	0	0.41517	0.47032	0	8.00241	0	1.47054	2.11644	0	1.01353	0.21868	3.89757	0.51279	5.71103	5.20014	0.32517	0	5.03344	0	2.08792	0.20664	0.00254	0	1.10354	1.28482	0.52483	2.62986	0.00887	2.77438	1.96051	5.5627	8.64577	1.80015	6.58511
1240143	HCC-15	LUSC	1.35618	0	27.8456	0	0.05062	5.1556	0	0.53821	0	0	0	0	0	2.50719	0	2.27006	0	0	0	0	0	0	0	1.03112	0	0	0	0	0	0.71939	0	0	0	0	0.2318	0	0	24.3605	0	0	0	0	0	0	0	0	0
1240144	HCC-366	LUSC	0	7.97371	1.75379	2.70759	0.60732	0.17205	0	0.75638	3.09688	3.71372	0.03092	0.77779	0	0.43448	5.70853	0.00238	0	0	1.5532	5.26057	0.41387	2.2406	0	0.77937	1.90919	0	3.61937	6.07245	0.86104	0.02299	3.24435	1.68798	2.93434	3.40688	0	3.12859	2.07569	1.60949	0	4.4923	0	2.4404	3.85722	3.47824	1.42951	0	0
1240145	HCC-44	LUAD	1.20024	5.30507	2.95155	3.93993	0.96228	0.28284	0.46131	0.14716	0.04697	4.07039	0.6857	0.42791	0	0.70866	2.75325	0.23483	0	0	0.01044	0.88609	1.93709	0.024	0	0	0.8433	0	8.33281	3.94201	0.43939	0	3.28971	1.55927	0.14299	0.89653	0	1.16789	5.31446	2.39422	0	5.19757	0	4.9283	3.38051	0	14.9581	0	0
1240146	HCC-827	LUAD	0	8.57666	15.9471	0	0	3.64362	0.574	0	0	0	5.37393	1.23118	0	0	0	0	0	0	0	0	0	0	0	0	10.5233	0	0	0	0	0.64886	0	0	0	0	4.97463	0	0	12.9856	0	0	0.21629	0.63223	0	0	0	0	0
1240150	Hs683	LGG	0	0	3.53453	3.49329	0	0.94653	0	0	0	3.30151	1.58786	0	0	0.05774	0	1.63941	0	0	3.13447	0	14.0453	0	0	0	0	0.27427	2.31167	0	0	0	8.61155	0.2722	0	1.48269	0.13198	8.68991	3.16541	3.07261	0	0	0.45161	0	0	0	0	0	0
1240151	Hs746T	STAD	0.20271	3.78881	2.01117	3.4217	0.33815	0.13825	0.14572	0	0	3.5011	0.11023	0	0.17655	0	1.63846	0.00467	0	0	0	3.49923	3.44692	0	0	0	0	0	1.87572	0.59971	0.28397	0.49789	3.48616	0.46333	2.31663	1.20409	0	4.53144	4.29791	1.58801	0	17.3318	1.40773	2.79771	5.03307	6.32123	0	8.69484	0
1240153	IGR-37	SKCM	0	0	1.61097	2.74108	0	0.09708	5.70211	3.14913	0	1.61552	0	0	1.04971	0	0	1.45473	0	0	10.0208	3.71494	3.89545	11.3708	0	0	0	0	3.23408	1.60035	0	0.1972	0.00758	22.0606	0	3.38122	0	3.23559	4.05928	2.20257	2.8503	0	0	2.34516	2.00082	0	0	0	0
1240154	IHH-4	THCA	0	0.94877	2.20121	0.45781	0.55261	0.47939	0	0	4.0394	2.21354	1.28943	0	1.0929	0.09942	0.95571	0	0	2.56885	0	1.38886	4.38623	7.39902	0	0.2659	0	1.36805	0	2.7885	0	0.1449	2.28676	1.56844	5.37585	7.34121	0	4.49953	0	1.55611	2.528	3.61935	1.40042	0	2.34688	3.87909	1.47749	4.18661	0
1240155	IM-95	STAD	9.11722	0	0	0	0	20.146	0	0.41687	0	0	0	0	0	0.01944	0	0.37907	2.69024	0	0	0	0	0	3.06499	0.47303	0	0	0	0	3.97002	0.88667	0	0	0	0	16.5097	0	0	0	0	0	0	0	0	0	0	0	0
1240157	JHH-2	LIHC	0	0	2.79227	0.42066	0.81975	0.55414	0	0	21.7746	0	0.39235	0	1.07457	0.56762	0.3883	0.73076	0	0	2.44037	0	2.56172	8.30401	0	0.1928	0	0.61481	0.99233	2.34195	0	0.14022	3.38147	1.50467	0	2.78688	0	3.40439	2.13836	2.61834	2.5388	1.50467	0.64987	0.34246	4.16481	10.2509	0.4274	0	0
1240158	JHH-4	LIHC	0.32533	0.43941	3.27658	0.23872	0.23872	0.65701	0.02958	0	12.6225	2.63647	0.15844	0	0	0	0	0	0	16.2688	0	0	0.02746	2.12946	0	0	0	0	2.23509	0.27252	0	0.23449	0	0.54504	1.75765	0.37815	0	5.0976	4.49552	4.19765	1.27387	2.8266	0.01056	0.39294	0.61687	0	5.57504	0	0
1240159	JHH-6	LIHC	0.44552	2.40163	2.07445	0.98154	0.01218	0.80228	0	0	0	0	0	0.69786	0.71005	0.18621	0.87364	0	0	0	0	1.6707	0.98502	0	0	0	0	1.79252	0	2.43644	0	0.31848	0	0.93455	3.70164	4.71624	0	0	3.42145	2.85759	0.85623	1.80296	0	3.4841	0.06787	0	5.9275	0	21.9331
1240160	JHH-7	LIHC	0	0.20199	1.36273	1.70364	0.38021	0.5758	0	0.34091	0	2.56642	0.12613	0	0	0.34091	1.47971	0.1636	0.23855	8.70555	5.62273	0.70284	0	4.33769	0	0	1.79778	2.36444	1.16348	5.40429	0.17274	0.72843	0.05301	2.23557	7.88023	8.84081	0.1179	0.44876	4.83489	1.58208	2.95669	1.87455	1.62138	3.57453	3.65313	1.92847	0.00274	0.00914	7.88663
1240161	JHU-011	HNSC	0.99335	0.72031	3.45476	6.052	0.31282	0.42258	0	0	3.35597	3.06236	0	0	0.00137	0.21129	3.22289	0	0.79166	8.91404	0.64897	5.89284	0	0.00137	0	0	1.03725	0.63388	4.31502	0	0.21404	0	5.89696	0.03018	0.66132	1.04274	0	2.24189	8.99362	2.53413	1.95925	1.87967	0.09055	5.83659	0.0343	0	3.95692	0	0
1240162	JHU-022	HNSC	0	0.31533	4.24914	4.22104	0.00312	1.24883	0	0	4.41461	2.7724	0	0.19045	0.34343	0	2.26975	0.00312	0	0.58695	5.62598	3.14393	5.14205	0	0	0	0.39338	1.46425	0	0	0	1.49547	2.99407	1.25507	0	0	0	3.89635	2.66313	4.30846	0.82735	0	0.3684	4.56759	1.1739	0	0	10.8804	0
1240166	KYM-1	SARC	0.16904	0.60204	1.7978	1.50683	0.76969	0.36995	0.42607	0.11708	0.17389	2.60768	1.07522	0	0.53137	0.25633	2.22803	0.46971	0	6.69378	5.76959	0.30968	5.46338	0	0.13856	0.05335	1.93982	0.02356	1.75346	6.26425	0	0	4.90845	1.12718	1.21585	3.25752	0	4.47822	2.09432	1.865	0.88331	0.97684	1.66409	1.44933	1.75138	3.85956	0.63183	7.57155	3.14806
1240167	KYSE-220	ESCA	0	6.58711	1.27419	1.59115	0	0.40959	0.20434	1.37954	0	1.65654	0.00091	0	0.57852	0.30152	2.09429	1.28327	0	0	8.66323	8.76949	2.75364	6.50628	0	0	0	2.10065	6.08397	0.92091	0	0.73836	5.73795	8.40077	12.6883	0.87277	0	0	0.0554	1.67016	0.74018	0	0	0.98085	1.2306	0	0	0	0
1240168	LN-18	GBM	0	0	1.49475	2.3005	1.11197	0.23924	0	0.33876	0	4.37038	1.25839	0	0.09474	0.01723	2.48998	0	0	0	5.1168	5.95604	6.03546	3.34931	0	0	0	0.73111	3.63353	4.1053	0.51962	1.09379	5.51776	2.54261	6.13594	4.07181	0	4.00769	0	1.59906	2.22107	0	0.62871	0	4.23736	2.30146	0.9225	7.43069	0.00191
1240169	LN-229	GBM	0	2.63872	4.04931	1.22579	1.00356	0.71582	0	0	0.00234	2.62936	0.90297	2.82118	0.35089	0	0	2.1615	0	2.31122	0	10.6906	1.26322	9.61215	0	0	0.29943	0.2737	1.68663	4.5546	0	0	0.16375	1.52522	5.72424	1.8574	0	5.8108	0.54739	3.71479	4.14522	0	1.03631	0.65266	0.5895	0	0	0	0
1240170	LNZTA3WT4	GBM	0.33096	0.08806	2.05739	1.78836	0.93289	0.31451	0.43064	0.83902	0.82934	3.93865	0.81289	0	0	0.47225	2.68641	0.4558	0.0571	6.97634	3.82445	2.80931	6.17796	4.73121	0	0.53225	0	0.01258	2.72512	2.17932	0.72096	0	1.76126	1.46514	8.90889	1.58223	0	4.99637	0	1.75836	0	2.58189	0	0	2.14738	1.81062	0	3.52059	8.37277
1240172	MDA-MB-436	BRCA	0	1.592	2.23951	2.45859	0.46007	0.24099	0.24708	0.01095	0.03165	4.02016	0.92136	0	0.99804	0	2.96734	0.54892	0	0	4.61776	3.68301	6.81467	1.03212	0	0	3.12192	0.27385	3.49436	2.92475	0	0	5.57199	1.54088	0	3.21199	0	0	2.4026	1.61999	1.60173	2.58882	1.49463	2.23707	0.68646	11.8426	0	4.73947	7.62406
1240173	MDST8	COREAD	0.91076	30.6573	1.91147	0	0.1899	0.40853	11.0378	5.111	0	0	0	1.91397	0	0.0887	0	0.58594	0	0	0	0	0	0	0	0	0	0.00125	0	0	0.00125	0.22488	0	35.3348	0	0	0	0	0	2.94342	0	0	0	2.25254	0	0	0	0	0
1240174	MFE-319	UCEC	0.01454	0	0	0	10.6561	5.36176	0	0	0	0	0	2.43836	0	5.78269	0	0	10.2729	0	0	0	0	0	13.9218	1.36192	0	0	0	0	10.3429	0.11168	0	0	0	0	0.11432	0	0	21.901	0	0	0	0	0	0	0	0	0
1240178	ML-1	THCA	0	1.71333	5.28249	1.50431	0.47504	0.68406	0.41487	0	0.16785	4.50659	1.86851	0	0.41804	1.04826	0	1.0831	0	0	0	6.74246	7.30618	0.00317	0	0.15518	2.34989	0.66506	2.06486	2.28338	0	0.18685	1.96035	0.93742	0	0.6809	0	0	2.83443	5.96972	2.19787	11.7874	1.34913	0	3.13529	12.7945	0	0	0
1240179	MS751	CESC	0	0	8.63929	0	0.03958	2.00396	0	0	14.3939	0	0	0	0.29193	0.30678	2.98367	0.99951	0	0	8.33746	0	0	0	1.53884	2.17219	0	0.74221	4.47303	0	0	0.3711	0	0.31667	0	3.32509	0.01484	0.97971	0	7.21425	1.33102	0	0	0	0.01979	0	0	4.13162	0
1240182	NCI-H1836	SCLC	0	1.2038	1.55572	3.20239	0.41969	0.20925	0.1718	0.03983	0.57247	4.09825	0.20747	0	0.04637	0	0.68126	0.63251	0.32874	10.6481	2.58177	2.41651	4.47158	3.89613	0.00713	0.90299	2.86592	0.75378	4.98995	6.15332	0	0.14148	6.86193	0.98384	4.06199	0.06301	0	2.13889	4.40975	1.59674	1.04686	0.94877	1.05102	3.08112	3.28621	0	0.99335	5.9197	0
1240183	NCI-H1869	LUSC	1.3456	7.58125	4.79525	0.2944	1.2275	0.55055	0.24284	0.84661	0	0.86491	1.45537	0.30272	0.70856	2.0475	6.8993	0	0	0	0	9.90819	3.0804	0	0	0	0	0	0	0	0.74681	0.17464	0.05323	2.61635	1.63667	1.14434	0	0.84495	0	4.26633	0	8.64908	0.11144	0	4.14324	0	13.935	0	0
1240184	NCI-H1915	LUSC	0	0.46164	2.62157	7.01509	0.00373	0.21357	0.48402	0	0.36745	4.92977	0.27232	0	0	0.40848	0.92235	1.69735	0	0	0.64164	1.81672	4.69476	0.9867	0	0	2.75027	0	10.4126	4.387	0	0	4.51943	0.74609	0	0	0.00093	2.01444	4.39632	2.24013	0.02145	0	0.3889	7.69403	0.05782	0	8.22748	0	0
1240185	NCI-H1944	LUAD	0	1.94235	2.14676	3.91169	0.52917	0.29235	0	0.28464	1.56745	4.75867	0	0	0.34095	0	1.64768	1.2049	0	6.74113	0	1.02208	7.70613	0	0	0.86472	0.53766	0.06865	4.44009	1.76493	0.33247	0	8.66805	1.76879	0	0	0	5.60951	4.03126	1.82355	0.77138	0.65645	2.2023	4.90138	2.48926	0	7.11448	0	0
1240186	NCI-H196	SCLC	0.22185	0	1.53948	2.77016	0.48493	0.31329	0	0.3028	0.26083	3.20112	0.30205	0	0.28931	0.29081	1.34086	0.64382	0	7.00784	0	6.18564	2.89982	5.00967	0	0	1.78157	0.29156	2.28373	8.68447	0	0.46919	0.73526	1.89174	2.54306	0.72102	0.00075	1.88724	1.03956	1.22618	0.95037	3.89516	0	1.81754	2.74093	2.29722	0	4.33362	4.29989
1240187	NCI-H2023	LUAD	0.18214	0	1.5651	7.50676	0.39463	0	0	0.16871	0	7.38825	0.89726	0	0	0	0.48804	0.80911	0	2.95448	0.00058	3.12028	7.19035	3.17807	0	0.09457	1.3024	0.30473	6.48982	5.90546	0	0.05838	9.86754	1.31641	3.80855	0	0	1.93696	1.6299	1.47053	0.31641	0.59603	0.00525	6.51142	0.18272	0	9.95511	1.88442	0
1240189	NCI-H211	SCLC	0	0.19239	1.92386	1.44057	0.80022	0.25559	0	0.10874	4.88401	3.08004	0.08922	0	0.86527	0	2.13856	0	0.079	15.9643	3.34957	9.36187	0	1.38853	0.25001	0.78256	5.10614	0.66824	3.49455	8.0068	1.4824	0.18123	0	1.67385	6.10246	0	0	0.30484	0	1.60322	0.13105	1.02885	0	0.34202	5.02063	7.16012	0.57065	0.78256	0
1240190	NCI-H3122	LUAD	0.76839	2.09947	3.35491	0.11496	0.02723	0.82285	0	0	2.36266	2.33846	1.78182	0	0.17243	0.21781	0.14823	0	3.50012	1.29477	4.23826	0	1.62754	0	0	0	4.5075	0	3.80264	0	0	0.20571	0	0.68671	2.58955	0.55361	0	0	0	3.43962	0.841	7.77469	1.17679	1.56099	0.77747	14.0186	0	4.31087	0
1240191	NCI-H647	LUSC	0	1.19069	2.16125	2.05519	0.3442	0.41024	0	0	0.13208	1.84907	0.54632	0	0	0	4.72874	0.27416	0	0.55632	0.05403	0	2.77961	2.33535	0	0	0.01601	0.52631	0.55632	3.06378	0	0	2.09922	0.1661	3.50403	3.40197	0	2.94771	1.61894	2.35537	1.34078	0	0	1.76302	0	0	0	0	17.5882
1240192	NCI-H841	SCLC	0	0	1.23538	2.07016	0.36787	0.12469	0.11142	0.28563	5.8886	3.14636	0	0	0.11054	0	0.09108	0	0.28298	4.34902	1.8367	2.5866	0.59956	7.33886	0	0.16448	2.47871	0.3493	0.04598	4.94327	0	0.04333	4.5586	2.03302	3.22064	1.5272	0	1.24333	2.8793	1.1381	1.40251	2.82624	1.92779	4.03951	3.48682	9.37011	0	6.23701	6.39088
1240193	NCI-H847	SCLC	0.0026	0	1.56097	3.6246	0.38373	0.50701	0	0	5.42779	5.54239	1.91431	0	0.07987	0	2.18171	0.58949	0	0	0.01215	0.69019	7.29696	4.89821	0.20315	0.52264	0	0.20489	4.27399	2.42827	0	0	4.01615	0.95585	2.80332	0	0.10505	5.37223	0	1.70248	0.97843	6.31159	0.01042	2.17997	0.78396	0	3.70187	10.4953	0
1240196	OSC-20	HNSC	0	0.66505	2.86314	1.73766	0.37175	0.59343	0	0	0	3.12745	0.26432	0	0.35811	0	2.18103	0.36834	0	0	0	2.62781	5.81324	0.90038	0	0.44848	1.96105	1.77688	1.8809	2.2049	0	0.44678	4.45073	0.23362	3.95791	10.131	0	1.12888	0.41779	2.21343	3.42758	1.02657	0.86457	0.79636	0.00171	0	0	10.501	7.0649
1240197	OV-90	OV	0	1.29894	7.12135	0.95823	1.13163	1.65485	0	0	2.62525	0.55973	0	0	0	0.36504	0.80917	0.98865	1.37195	0	0	2.24196	3.87552	0	0	0	2.29063	1.23201	0	0	0	0	3.15152	1.44495	3.9394	7.1183	0.00913	0	2.16591	5.42999	2.46403	0	0	2.94467	1.22897	0	0	0	0
1240198	OVISE	OV	0	0	6.40598	0	0.49114	1.50632	0	0	0	2.06091	0.28199	0	0	0.0047	0	0.36424	0	0	0	0	0	18.5553	0	0	0	0.80368	1.38647	0	0	0.1833	0	0.85303	20.2402	5.63754	0	0	1.88466	5.4613	1.84002	0	0.33839	0	0.0376	0	11.9965	0	0
1240199	OVKATE	OV	1.78016	1.0054	4.40001	0.93822	0.45008	0.80163	0.14331	0.66504	27.8376	0	0	0	0.02463	0	0.79715	0	0	0	0	2.38922	0	5.34495	0	0	0	0	0	0	0.31797	1.13527	0	3.28041	0	1.29425	0.00896	0	3.18637	4.00143	1.01883	4.76276	0.48367	3.32296	0.32468	0	4.74261	0	0
1240200	OVMIU	OV	0	2.41141	2.49329	2.3394	0.27248	0.47296	0	0	0.25695	3.16674	4.22985	0	0	1.28194	0	0.17789	0	0.16095	0.00282	0.31201	11.4302	1.25653	0	1.41324	0	0	1.26641	1.25371	0.67627	0	4.26938	0	0	0	0	14.7861	0	2.28575	0	0.35861	0.62121	1.17888	1.9568	0	4.53763	5.16024	3.22886
1240204	PCI-15A	HNSC	0	10.2014	3.08239	1.45038	0	1.35007	0.45002	0.10302	0	0	1.93564	0.3958	0.85667	0.01355	4.63036	0	0	0.09217	9.83815	0	4.8879	0	2.98479	0.00271	0	0	0	0	0	0.60997	3.34806	1.23079	0	0	0	2.84924	3.72489	3.84959	0	1.86787	2.03324	2.3938	0.26839	0	0	0	0
1240206	PCI-6A	HNSC	0	5.80744	4.44393	0	0	1.09348	0.87345	0.27337	0	0	0	5.11735	0	0.44673	0	0	0	0	0	10.7681	3.32378	0	0	0	0	0	2.76704	0.78677	0	1.30017	7.7577	0.2867	0	0.05001	0.06668	4.19723	0	4.66729	0	11.8549	0	1.19683	0	0	10.9115	0	1.90025
1240208	PL18	PAAD	0.18822	5.32613	3.71972	4.35334	0.59821	0.57398	0	0	2.54193	0.4249	0	0.87961	0.27954	0.40067	5.54417	0.00559	0	0	0	1.60641	0	0	0	0.76407	0	0.60194	4.50429	1.38651	0	0.10622	0	0	0	0	0	3.37123	2.8457	4.01044	0.67835	6.66045	0.00186	6.00075	1.60082	0	0	0	0
1240209	RERF-GC-1B	STAD	2.32007	0	6.07177	2.45817	0.92066	1.18305	0	0	5.95438	3.70566	0.1358	0	0	0	0.00921	0	0	0	0.17032	0	1.90807	4.35933	0	0	0	0	2.61008	0	0.29922	0	0	0	0	0.0069	0	0.70431	0	5.69199	1.31424	27.682	0.00921	2.35689	4.98999	13.566	0	0	0
1240210	RH-41	SARC	0	3.2522	5.00201	0	0.32767	1.02537	0.07133	0.04681	0	0	1.78325	0	0	0.67986	0.06464	0.12037	0	0	0.70215	0	3.96995	11.7605	0	0	0	0	2.93567	4.92399	0	0.73336	0	0.67763	4.45812	0.79577	0	3.49293	0	5.1246	0.86265	0	0	0	2.78186	0	0	0	0
1240212	SISO	CESC	0.81729	2.54767	4.04509	1.29075	0	1.06529	0	0	1.32457	1.59512	1.11038	0.27055	0.45092	0.14843	0.40207	2.04227	0	0	0.12024	0	4.40395	0	0	0	0	1.92015	3.72194	0	0	0.37952	2.26022	0.49789	2.62846	5.57069	0.00376	6.94786	0.68577	3.93424	0.7891	0.45843	2.38046	1.22123	0	0	0	0	0
1240215	SKN	UCEC	0	0	2.84865	1.7354	0.02739	0.95085	0	0.11739	3.06973	2.2167	0.26608	0	0.00783	0.22108	0.87064	0.71803	0	2.36931	0.01956	0	2.79191	7.80247	0	0.57325	2.77626	0.88238	4.13015	2.51017	0	1.2502	2.99734	0.66716	4.22797	1.28737	0.12913	0.43825	0.26804	2.50235	0.7826	0	0.07239	1.7491	3.64689	10.0896	0	0	0
1240216	SNU-182	LIHC	12.1315	0	19.1906	0	0.2289	7.80077	0.97967	0.42117	9.1833	0	1.62974	4.57792	0	0	0	0	0	0	0	0	0	0	0	0	0	0	0	0	0	0.97967	0	0	0	0	2.41714	0	0	17.8539	0	0	0	0.00916	0	0	0	0	0
1240217	SNU-398	LIHC	0	0	3.7757	0.44096	0.32012	0.32648	0.09116	0.04028	3.39835	1.45219	0.2438	0	0	0	0.69324	0.61904	0	27.3203	0.1696	0	2.85987	4.50074	0	0	0	0	0	0	0	0.78652	1.09816	1.94615	1.32287	0.7102	0.25228	2.02883	1.57727	3.36231	0.16536	8.10473	0	0.1378	5.45474	0	0	0	0
1240219	SUIT-2	PAAD	0	4.20379	2.31356	2.67044	0.00738	0.55378	0.25597	0.82698	0.16244	1.13709	0.61777	0	0	0.64977	0	3.49742	0	0	0.01723	0.00738	9.94339	0	0	0.03938	0	2.43908	2.36525	0	0.08122	0	5.13906	5.04307	0	0	0	5.2892	4.20625	2.73689	0	1.37337	1.59488	4.37854	2.81319	0	0	0	7.24588
1240220	SW156	KIRC	0	0	0.98151	3.1214	0.2974	0.46301	0	0.19769	0	4.74105	1.37948	0	0	0	0.79856	1.21821	0	6.97805	2.91244	1.25463	6.35898	0.87919	0	0.56619	0.67804	0.45434	3.93296	5.62892	0.47775	0.8185	6.63123	1.10549	0	5.82921	0	2.93498	2.04365	1.23122	2.12082	0	3.03469	1.95954	3.60348	0	0.99451	6.27314	4.57805
1240221	TC-71	EWING	0.17572	0	2.17334	9.35892	0	0.32231	0	0	0	0.02731	0.46708	0.34052	0.42065	0	0.16571	0	0.00182	0	0.00091	0.74933	0	0	2.54027	0	0	0.86041	0	0	0	0.47983	4.54334	0	0	3.43528	0	2.1178	28.8616	1.90474	0	0	1.07984	16.6228	0	0	14.3211	0	0
1240222	TOV-21G	OV	3.69778	0	0	0	0	18.3948	0	0.0746	0	0	0	0	0	0	0	0	4.83447	0	0	0	0	0	25.682	0	0	0	0	0	0.10656	1.77785	0	0	0	0	13.5745	0	0	0	0	0	0	0	0	0	0	0	0
1240223	TT2609-C02	THCA	0.29167	6.06445	2.44325	0.54107	0.19585	0.64674	0	0	15.6106	0.59179	0.26208	1.10609	0	0	10.7156	1.12018	0	0	0	3.28867	3.60429	0	0	0	1.14554	0.33676	1.2639	0.23531	0	0	3.88469	0.80737	5.81505	0.33535	0	0	2.6377	2.29108	0.98209	0	0.89191	2.07127	0.75947	0	0	0	4.11154
1240224	VMRC-RCW	KIRC	0	0	3.57135	2.90913	0.0402	1.40273	0.72358	0.34486	4.12991	3.3492	0.95208	0.10579	0	0.54586	0	1.25674	0.16503	0	1.15519	0	6.38527	0	0.15022	0.15868	2.53041	0	4.76039	0.67069	0.56278	0	0	3.18629	0	0.14387	0.63683	1.45774	2.27229	4.40072	0	7.09616	0.00423	2.64889	1.65027	0	9.75352	0	0
1240226	WM278	SKCM	0	3.47387	2.22523	0.61174	0.46392	0.67936	2.59636	1.95946	8.57538	0.00157	0.00629	0.49851	1.67325	0.00472	0.0975	0	0	0	0	0	0	9.38213	0	0	0	0	0	0	0.15569	0.10222	1.06308	10.4688	14.4773	2.25825	0	3.06814	0	2.78665	1.79434	1.33356	0	0.1777	2.04595	0	0	9.11321	0
1247871	SUP-B15	ALL/CLL	0.4404	0	4.84154	1.29242	0.19286	1.05927	0.90959	0	0	4.02119	0	0.19573	0.69946	0	0.31663	0.49797	0	3.96937	0	0	3.02812	0	1.13411	0.00288	0	0	3.31021	0	0.10362	0	6.59739	0.39723	0	2.25958	0	6.53119	1.08229	4.05861	0.92686	15.8458	0.53827	3.82833	2.07536	0	0	0	0
1247873	H3255	LUAD	0	0.94439	8.34484	0	0.02209	2.91048	0	0.01657	1.25918	3.19766	0	0	0	0	0.40316	1.59055	0	0	0.05523	8.45529	5.26868	0	0	0	0	0	7.37836	7.48329	0	0.35345	0	0	0	0	2.07654	0	0	6.94207	0	0.28718	0	0	0	0	0	0	0
1287381	201T	LUAD	0	0	32.2444	0	0	8.2228	0	0.14048	0	0	0	0	0	0.0098	0	0	0.20908	0	0	0	0	0	0.5129	0	0	0	0	0	0.28749	0.72852	0	1.24796	0	0	0.01633	0	0	28.7684	0	0	0	0	0	0	0	0	0
1287706	451Lu	SKCM	0	0	11.9674	0	0	3.57913	24.5409	26.2198	0	0	0	10.8715	0	1.6963	0	0	0	0	0	0	0	0	0	0	0	0	0	0	0	0	0	0	0	0	0	0	0	0	0	0	0	0	0	0	0	0	0
1290722	ASH-3	THCA	0	1.15139	1.51375	0.21274	0.32964	0.5529	0.12507	0.28755	11.0475	3.19934	0	0	0	0.09001	0.34717	0	0	22.3112	1.87027	0.26535	4.93986	0	0	0	0.3986	0.3086	2.14614	4.15084	0.97722	0.11455	3.89835	2.14263	6.913	1.82819	0	1.28347	0.46757	1.97781	0.49913	0	0	0.01636	2.84866	1.08125	0	0	0
1290724	BICR10	HNSC	4.32039	9.01154	4.89889	1.30427	0.80991	0.4444	0	0.41021	0	0	0	0	1.65926	0.00526	7.18136	0.01578	0	0	0.22877	4.66486	3.68666	7.19977	0	0.4444	0	1.38578	0.05522	0	0	0	0	5.43007	8.51193	2.73738	0	0.55221	1.1912	4.25728	2.40606	0	0	3.29748	0	0	2.95827	0	0
1290725	BICR31	HNSC	1.52171	2.78106	7.49049	0.34763	0.43946	0.80021	0	0	3.52224	2.03988	0.04591	0	0	0	0	4.15847	0	0	0.45258	0	2.41375	0	2.86633	0	0	0	0	3.14181	0	0.47881	0	0	0	4.91276	0	0	0.93139	6.86738	0	5.60803	5.32599	3.01718	0	0	0	0	0
1290730	CAL-29	BLCA	1.93959	3.48967	5.42528	0.60811	1.15262	1.53816	0	0	0	0	0	0	0	0	9.12162	0.10334	0	0	4.94833	7.36486	0	0.11526	0.33784	0.11924	0	0	3.15978	0	1.03736	0	0	0	0	7.51987	3.62083	0	0	7.86963	0.05962	0	0.63593	0.7194	1.66137	0	0	0	0
1290765	CAL-78	BONE	0	1.78522	2.27561	2.63296	0	0.34962	0.10519	0.08818	12.2598	3.25949	1.12466	0.0263	0.24133	0.15625	0	0.17636	0	0	0.11912	0.39139	0	0.91736	0	0.53835	0.62807	0	0.96841	1.61041	0.57393	0	2.05284	0.21348	0	0.03558	0	2.40246	1.91516	2.23694	0	6.98462	1.37991	2.1271	3.98812	5.1267	3.78546	1.25924	17.4376
1290767	CHSA0011	BONE	0	0	10.8318	0	0.98957	1.95239	0.28082	0	0	0	0	0	0.76892	0	0.341	0.05349	0	0	22.4726	0	1.04975	0	0.48141	0	0	0	2.96202	0	0	1.94571	0	0.0468	0	0	0	0	0	10.7716	6.30516	0	0	0	3.28296	0	0	0	0
1290768	CHSA0108	BONE	0	0	12.9152	1.96341	0.00637	4.19456	0.40161	0	0	0.17849	0	0	0	1.65105	2.55626	5.62249	0.52273	0	0	0	8.61223	0	0	0	0.00637	0	0	0	0	0	0	0.75222	0	0	0	11.2259	0.4781	9.69593	1.44068	0	1.40881	2.97699	3.00249	0	0	0	0
1290769	CL-11	COREAD	1.52018	3.94098	13.3176	5.31426	0	3.66633	0	0	7.9139	2.94456	0	4.7394	0	0	0	0	0	0	0	0	0.40879	0	0	0	4.84159	0	5.27593	5.75498	0	0.06387	0	0	0	2.26111	0	0	0	12.3659	0	0	0.01916	0	0	0	0	0	0
1290771	CL-34	COREAD	4.99717	0	0	0	0	26.0343	0	0	0	0	0	1.5008	0	0	0	0	0.74215	0	0	0	0	0	9.73518	0	0	0	0	0	0	0.29922	0	0	0	0	29.1019	0	0	0	0	0	0	0	0	0	0	0	0
1290795	CS1	BONE	0	2.28836	3.41624	1.54839	0.51178	0.88014	0	0	2.8523	0	1.28761	0	0.00326	0.32272	1.53535	1.37562	0	0	0.00652	0.66499	1.89067	6.59452	0	0	1.82547	0	0	2.39593	0	0	0.11735	1.51253	3.41298	0	0	6.54562	2.5687	3.6705	0	0	0	1.22241	0.12713	0	0	7.80389	20.4062
1290797	DAN-G	PAAD	0.70279	0	1.93327	3.74131	0.59214	0.46812	0	0.21521	0	2.64457	0.39152	0	0	0.43407	1.05661	0	0	0	1.39949	0.72589	1.01527	1.25359	0	0.04864	0.82316	0.31248	1.71441	0	0.25047	0	2.60201	0.36112	2.78683	2.92544	0	2.04513	7.44006	1.30587	0.28452	1.43962	0.45231	3.08229	2.00136	0	0	0	22.5123
1290798	EFM-192A	BRCA	0	0	3.50503	0.98395	0.03854	0.26979	0	0	0.4489	1.56661	0.45117	0	0.84565	0.22898	0.53958	0	0	0	0.01587	0	4.45724	0	0	0	0.79804	0.4625	0.9114	0	0	1.20386	2.85209	0.56226	2.93598	0	0	5.20767	0.22672	3.13775	0.37181	0	0.0136	0.52825	0.71189	14.1448	0	30.8992	0
1290806	FU97	STAD	0	3.26541	2.47784	0.25647	0.01616	0.91884	0.4362	0	0	0	0.54121	0	0	0.00808	0.7896	0	0	8.14839	6.30869	0	1.65593	1.83566	0	0.62804	4.27311	0.02019	0	0	0	0.39177	0	1.11472	3.84297	0	0	0	2.39504	2.62324	0	0	0	1.26618	0	18.6191	0.3433	0	19.7682
1290808	H2369	MESO	0	0	4.38528	2.5096	0	0.73088	0	0.11187	0.45494	2.7147	0	0.75325	0	0	0	4.95581	0	0	1.30887	0.00746	0	0	0	0	0	0.60782	7.51762	4.54935	0	0	0.64511	0	0	0.11187	0.00373	0	4.29951	4.73207	0	1.70041	1.49532	3.60219	0.00373	14.0359	0	0	0
1290809	H2373	MESO	0	1.63851	4.25745	2.15207	0	1.00044	0	0.5269	2.6145	1.4651	0.73144	0.14229	0	0	0	0	0	0	0	0	4.3108	3.53268	0	0	0.01112	0	4.49533	0	0	0	0.14673	0.996	5.97599	0	3.61494	5.40462	3.03468	3.67052	0	0	0	4.82881	0	0	0	7.67897	0
1290810	H2461	MESO	1.14622	0	4.37693	2.2899	0.15469	1.45052	0	0.21809	6.79109	3.61617	0.91038	0	1.32373	1.19694	1.42517	0.75062	0	10.5873	0	0	0	3.5122	0.67708	0.00761	0.55789	0.43617	0	0	0.1699	0	0.72019	0	0	1.52153	1.59	5.06669	1.07014	4.0777	3.50713	0.04565	2.37612	2.45727	2.85287	2.60182	0	0	9.57549
1290812	H2722	MESO	0	0.27847	4.18085	0.2978	0	1.26083	0	0.54146	6.60582	0	1.35365	0	0	0.18564	0	0	0	1.38846	0.54533	3.22556	5.16708	0	0	0	0.90888	0	0	0	0	0	0	2.29347	0.89341	0	0	7.58431	0.26686	4.91182	0	0	0	0	0	0	0	10.6358	0
1290813	H2795	MESO	0	0	7.57611	0.67823	0	1.41811	0	0	0	0	0	0	0	0	0	0	0	0	0	0	0	0	2.0501	0.67052	0	0	1.45665	0	0	0.40077	0	2.33911	0	0	0.52794	0	1.63776	6.68979	1.49904	0	3.07514	3.16378	0.00385	36.0462	2.36609	0	0
1290814	H2818	MESO	0	0	8.48432	0.01461	0.01461	1.99201	0.30197	0.3458	0	0	2.74693	0	0	0.00487	3.19014	0	0	0	0	0	4.93376	2.5375	0	0	0	0	3.38496	0	0	0	0	0	0	0.19969	0.00974	15.4296	0	7.33002	0	0	0	0	0.9059	0	6.48743	0	0
1290905	HCC1428	BRCA	1.75988	6.15788	3.61678	4.1461	0.31657	1.03823	0	0	4.2295	1.38884	0.29785	0.73357	0.45103	0.01021	6.89996	0.82207	0	0	6.61742	0	3.41594	0	0	0	0	1.22545	2.67386	2.16836	0.35572	0.01872	0	0.35572	4.91541	6.80294	0	0.12765	0	3.22361	0.24169	0	1.55223	2.7947	1.2714	5.10433	0	5.02604	0
1290907	HCC-56	COREAD	0	1.73072	2.08496	2.65753	0.40195	0.74463	0	0.96006	0	3.32986	0.02747	0.57691	0.83138	0	0	0.53353	0	0	6.12909	0	5.50013	6.8795	0.00289	0	3.00743	1.04248	0	5.21095	0.11278	0	1.52685	1.37648	12.5242	2.1746	0	1.0873	0.44678	2.55343	0	0	3.43107	2.55053	1.93025	0	0	0	3.74194
1290908	HCC-78	LUAD	0.21422	0	3.58957	2.05707	0	1.02442	1.82362	0.49436	0.68935	0	0	3.12818	0	0	14.6824	0.34605	0	0	0.28288	0	1.42814	0	0	0.43119	0	0	1.41166	0	0	0.31309	0	1.39518	0	0	0	0	4.7211	3.85598	0	8.12941	1.31279	3.59232	0	0	0	0	0
1290922	HDQ-P1	BRCA	0	1.53313	3.22571	0	0.28823	0.4814	0	0.22077	0	0.06439	0.46301	0	0	0.59179	17.7107	0	0	0	0.73284	0	1.70178	0	0	0.56419	3.85736	0	2.46834	2.62779	0	0.37408	0	0	0	2.50207	0.00307	0	0	3.24104	2.58486	0	2.036	0	3.07239	14.5923	0	6.13559	0
1295740	ALL-SIL	ALL/CLL	0	0	23.0333	0	0.38125	6.65799	0	0	0	0	0	0	0	0	0	0	0	0	0	0	0	0	0.10229	5.50493	0	0	0	0	0	0	0	0	0	0	3.21741	0	0	19.165	0	0	0	0	0	0	0	0	0
1295741	AMO-1	MM	2.29879	0	3.74764	0.71487	0.73526	1.18125	0.21153	0	0	1.30868	0.32749	0	0.99903	0.73398	0.78113	0.34533	0.81426	0	10.6402	0	0.28544	2.44533	0.02803	0	0	1.74321	5.50487	0	1.6196	0.68811	0	2.38672	7.56155	5.13023	0	0	1.99042	3.09904	2.1446	0.31475	1.42719	3.9184	6.80208	0	0	0	0
1297438	COR-L303	SCLC	0	1.26346	3.5815	3.56933	0.75037	0.76051	0	0.18252	0.35693	3.6687	0.09532	0	0.01014	0.11965	2.20649	0	0	3.31785	9.68991	0	0	13.2268	0.02434	0	0.72603	0.40155	4.19193	3.09883	0.50701	0.5212	0	0.2312	1.43584	0	0	0	0.2677	3.21645	0	9.27214	0	1.96921	3.28135	0	0	0	5.10454
1297439	COR-L95	SCLC	0	0	1.27649	1.77676	0.23219	0.21873	0	0	0	2.92762	0	0	0.86258	0	0.78294	0.61357	0.20863	0	3.13177	0.24453	3.45257	0.57767	0	0.15143	2.85134	0.51374	7.09807	6.24895	0.3466	0.15816	5.21363	1.1374	0.33314	0.40493	0.0157	1.67132	0.87829	1.25293	1.21704	2.93098	0.46214	2.11663	2.0011	4.58997	1.94389	13.9168	11.8686
1297446	DND-41	ALL/CLL	9.7808	0	0	0	0	12.3545	1.10163	0.56208	0	0	0	1.65244	0	0.07466	0	0.00141	0	0	0	0	0	0	8.93134	7.85366	0	0	0	0	6.27448	0.72831	0	0	0	0	5.37571	0	0	0	0	0	0	0	0	0	0	0	0
1297447	EJM	MM	0.15993	40.9427	2.21944	0	0.2746	0.35004	1.82715	0	0	0	0	3.77652	1.21005	0	13.8583	0	0	0	0	0	0	0	0.60503	0	1.77434	0	0	0	0	0	0	3.42949	0	0	0	2.92103	0	1.94635	0	4.7678	0.76345	0.64124	0	0	3.21072	0	0
1297449	Farage	DLBC	0.73659	0	1.97473	2.40255	1.49775	0.56531	0	0	0	0.93936	0	0	1.69592	0	0.3802	2.59227	2.03003	0	0	0	0.94704	0	0	1.81267	0.61293	0	1.86105	0	2.10223	0	0	0	1.8672	0	0	2.63989	0	1.96628	8.22151	0	7.75529	3.41872	19.6313	0	0	0	0
1298134	HeLa	CESC	2.1138	0	26.1256	0	0	9.70049	0	0.30015	0	0	0	0	0	0.03832	0	0	0	0	0	0	0	0	0	0.56836	0	0	0	0	0	0	0	0	0	0	9.24069	0	0	24.9186	0	0	0	0	0	0	0	0	0
1298136	HPAC	PAAD	0.19305	2.431	3.64412	0.47667	0.71738	1.14638	0	0	0.2288	0	0.56247	0	0.83417	0	0.69117	0	0.01668	0	6.36589	9.88608	0.88898	0.00238	0	0	3.38672	1.17022	1.90429	0	0.0715	0.4433	2.9315	0.04528	4.08265	1.65642	0	0.68402	0.7722	4.3186	1.9591	0	0.00238	1.33943	0.63873	18.9475	0	0	1.59445
1298141	Hs766T	PAAD	0	0.09801	3.10959	0.23463	0.21978	0.63558	0	0	9.54262	0	0	0	0	0	1.80576	0	0	0	4.02138	4.32135	0.02673	0	0	0.97119	1.01277	0	0.60885	9.17731	1.18503	0.93852	0	0	0	2.01663	0	0.46332	0.65043	2.66706	0.88803	0	1.73448	0	1.42263	19.3555	2.39085	11.1613	0
1298144	Hs939-T	SKCM	0	13.7818	3.02634	0	0.81525	0.82493	6.25832	11.0168	0	0	0	0	5.53499	0.1645	0	0.02903	0.22256	0	0	0	0	37.4652	0	0	0	0	0	0	0	0.54673	0	0	0	0	0	0	0	3.92385	6.44943	0	0	0	2.11675	0	0	0	0
1298145	Hs940-T	SKCM	0	0	8.8949	0	0	3.83483	0	0	0	0	0	0	0	0.02387	3.62797	0	0	23.3034	0	0	0	0	0	0	0	0	0	0	0	1.67078	0	0	0	0	1.16954	0	2.06063	9.46774	0.4535	15.8167	2.98353	0	0	0	0	0	0
1298146	huH-1	LIHC	0	0	3.63443	0.34066	0.4577	0.68132	0	0	10.0339	1.15992	0	0.96974	1.60717	0	0.5204	0	0.67505	5.553	0	2.13384	0	1.21635	0.0209	0	5.45686	0.17138	0	8.78198	0.84643	0.04807	2.23834	0.3532	1.06379	3.3481	0	0	0.8109	2.88204	2.00217	0	1.24143	0	4.44951	11.6786	0.72103	0	7.58861
1298151	JHH-1	LIHC	0	0	9.39549	0	1.14562	1.27171	0	0.44312	0	0	0	0	0	2.65509	0	0	0	0	0	0	0	0.03603	0	0	5.86858	0.32783	1.77967	7.66266	0.74933	0.0036	0	4.83104	13.3475	0	0	0	1.01953	7.20153	0	0	1.8301	0	4.4888	0	0	0	0
1298156	JHU-029	HNSC	0	0	31.6977	0	0.00313	6.75012	0	0	0	0	0	4.19966	0	0.63214	0	0	0	0	0	0	0	0	1.57409	0	0	0	0	0	0	0	0	0	0	0	0.20028	0	0	29.1159	0	0	0	0	0	0	0	0	0
1298157	JIMT-1	BRCA	0	0	5.85617	0.75908	0.01524	1.74679	0.25607	0	1.50291	1.20721	0	0	0	0.14328	0.73164	1.87178	0.05792	2.31991	28.473	0	0	0	0.00305	0	0	0	0	3.30762	0.74688	0	1.26818	0	0	1.8291	0.07316	0	1.15843	4.34107	0	0	0	1.99982	1.56998	0	0	7.23409	0
1298160	K2	SKCM	0	0	0	0	0	0.71973	46.8812	42.7321	0	0	0	3.23172	0	0	0	0	0	0	0	0	0	0	0	0	0	0	0	0	0.63506	0	0	0	0	0	0	0	0	0	0	0	0	0	0	0	0	0	0
1298167	KMH-2	THCA	0	0.80218	1.41549	1.54067	0.52326	0.27783	0.17899	0.37885	0.44694	3.08794	0.31022	0.65448	0.80328	0.02086	1.03608	0.3212	0.56993	0	3.2285	4.23878	4.2536	10.9939	0	0	0.77802	0.9949	0.01922	5.3413	0.15923	0.19492	3.26419	2.50044	6.23682	5.54061	0.51173	4.31455	1.08001	1.25406	0.98832	1.24418	1.54781	0.25037	1.85145	2.88753	1.34905	0	3.60296
1298168	KMRC-1	KIRC	3.03615	0	7.62794	0	0.84487	1.40811	0	0	5.48761	0	0	0	1.19622	2.04377	2.25834	0	0	0	0.22262	0	0	5.04774	0	0.17166	0	2.06791	3.50016	0	0	1.25791	0	2.85645	6.84476	4.40403	0	0	1.98208	5.45542	0	3.44652	0.37281	1.36788	1.15867	11.0369	7.70572	0	0
1298169	KMRC-20	KIRC	0.35759	0	7.49645	0.73241	0	2.08953	0	0	3.39063	0	0	0	0.96075	0	2.67115	1.96028	0	0	0	0	1.63715	0	2.60652	0	0	1.0383	0	7.09577	0.00862	0	0	0.34466	0	2.45142	0	0.00862	0	8.25471	4.97178	0.40929	5.01917	0.04308	5.28629	0	0	0	0
1298215	KON	HNSC	0.87347	3.82865	3.21701	0.01073	0.93356	0.94643	0	0.83698	7.33754	1.43789	0	0	0	1.59885	0.76616	0	0	0	0.1116	1.1031	0	5.17856	0	0.40561	2.75131	1.5452	6.1164	0	0	1.0194	1.19967	4.0218	14.2223	0.00215	0	0	0	3.18482	0	4.31153	0	1.38639	6.70444	6.18293	1.17607	0.74255	0
1298216	KP-1N	PAAD	0.34788	0.73086	1.68729	4.53452	0.46217	0.1965	0.17745	0	1.88078	5.4739	1.11583	0.50127	0.37194	0.27771	0.00401	0.05715	0	2.75099	0	2.58657	8.80436	0	0	0	0	0	5.27239	0	0	0.0782	8.56576	0.85116	0	0.00201	0.32382	8.34018	3.51593	1.69531	1.24115	1.52487	0	3.544	0.41906	4.41622	7.39478	0	2.29784
1298218	KP-2	PAAD	1.47912	0	13.7111	0	0.36712	3.08061	0	0.52674	13.477	0	0	0.37776	3.11253	0	0	0	0	0	0	0	0	0	0	2.10162	0	0	0	0	0	0.80873	0	2.52727	0	0	0	0	0	10.2527	3.45837	0	0.04256	2.85182	1.80899	0	0	0	0
1298219	KP-3	PAAD	1.44983	0.34714	4.26526	1.774	0.17357	0.66621	0	0	0.1506	2.26919	0.99293	0	0	0	4.09934	0	0	0	0	6.19751	3.48419	0	0	0	0	0	0	0	0	0	0	0	0	0.01021	0.01787	14.1792	0	2.91753	0.61005	0.50029	1.41154	0.68663	0	0	0	9.81188	0
1298222	KYSE-50	ESCA	0	2.57937	1.97197	1.92918	0	0.35897	1.01867	0.30905	0.15334	2.7541	1.613	0	0.14977	0	0	0	0	1.07573	0	2.9217	2.56154	3.68244	0	0	0	0	3.13566	1.79605	0	0.25199	3.83934	3.45303	2.02546	0	0	2.54252	4.77956	1.81269	0.85583	0	0	2.63405	0	3.72167	3.41975	21.2139	10.4221
1298223	LC-1-sq	LUSC	0.17852	2.73354	2.17939	3.96735	0.37098	0.33007	0.36726	0.09019	9.59899	2.50388	1.2366	0.18874	0.19525	1.26077	2.14406	0	0	0	0	6.00355	3.46899	9.41768	0.76706	0	0.94186	0.45187	3.60287	0	0	0.86655	2.62289	0.77543	5.16304	0.36912	0.00093	5.48939	5.61491	2.13383	0.72429	0	1.46718	5.07378	0.02603	0	2.99945	0	0
1298226	LOU-NH91	LUSC	0	3.74005	2.01183	0.34075	0.19384	0.26933	0.42236	0	0.17343	1.85472	0	0.27953	0.80392	0	1.60375	0	0	1.212	0.61416	1.49765	2.0404	9.63885	0	0	0	0.3285	0	0.47949	0	0	0.17343	0.84677	0.89982	0.47133	0.00408	4.44195	1.09774	1.89553	0	3.46052	0.2224	0.75699	0.44889	11.9812	3.46256	4.57254	0
1298347	NCI-H1435	LUAD	0.09212	5.05404	3.71028	20.9227	0.43114	0.41215	0	0.38651	0	0	3.71978	0	0	0.33143	1.33426	1.44727	0	0	0.88222	0	0	0	0	0.32288	0	0.24691	0	0	0	0	0	1.18041	0	0.0038	0	13.5771	0	3.72548	2.32474	0	1.56502	0	0.68755	0	0	0	0
1298348	NCI-H1568	LUAD	0.21378	2.43965	1.48161	4.48886	0.46947	0.08063	0.38884	0	0	5.28404	0.32942	0	0.81109	0.73736	1.92933	1.39567	0.1793	7.32424	0.95114	0.00265	2.46776	0	0	0.77608	2.86455	0.52994	8.54433	7.03248	0	0	7.7083	1.22221	0.20052	1.3978	0	1.37393	4.05865	1.38082	0.62808	1.1437	0	6.17683	2.06672	0	10.4254	0	0
1298349	NCI-H1688	SCLC	0	0.40505	1.53222	4.84383	0.17276	0.13394	0	0.17923	3.11167	4.79854	0.00971	0	0.04594	0	3.19838	1.74251	0.42123	0	5.4003	2.15533	5.35889	3.80273	0	0.76223	2.47239	0.32288	7.00369	1.41704	0	0.07182	1.47334	1.13622	6.0027	1.23005	0	3.96578	4.09131	1.78651	0.61405	1.36722	0.41864	6.21235	1.05728	0	4.23496	0	0
1298350	NCI-H1781	LUAD	0	3.6334	3.51009	1.16489	0.78393	0.13873	0	0	0	0.82797	0.89624	0	0	0.16075	5.28274	0	0	0	4.58249	2.68872	3.51449	3.33392	0	0	0	1.43574	4.63314	3.40879	0	0.65181	0	1.19572	1.32124	0	0	2.72395	6.99595	2.60944	3.09169	0	0.24443	3.51669	2.33418	11.7898	0	2.77239	0.7443
1298351	NCI-H2110	LUSC	0	0	15.5025	0	0.5716	1.95554	1.99542	2.2598	0	0	7.68186	0	0	0	0	5.72484	0	0	0	0	0	0	0.00148	0	0	0	0	0	0	0	0	11.1617	0	0	0	0	0	14.1408	0	0	3.63784	0	0.02068	0	0	0	0
1298352	NCI-H2135	LUSC	0.82103	1.37767	2.40744	6.48874	0.00099	1.01188	0.22365	0	1.65201	6.84558	1.69972	0.166	0.70275	0	1.79812	0.04672	0.00099	0	1.03375	0	9.89016	0	0	0	2.55057	0	6.12196	0.90652	0	0	0	0.00298	3.18374	0	0.21967	5.68163	3.79603	2.02972	0	0	0.12425	6.72432	0	0	4.66677	0	0
1298353	NCI-H2172	LUSC	0	0	18.3239	0	0.618	2.56991	0.4324	1.27883	0	0	9.3924	1.75202	5.05619	0.01428	0	0	0	0	0	0	0	0	0	0.34673	0	0	0	0	0	0	0	4.2587	0	0	0	0	0	17.4325	0	0	4.13021	0	0	0	0	0	0
1298356	NCI-H2444	LUSC	0	0	2.74611	2.77202	0	0.42846	0	0	2.04862	3.35393	0	0	0.01196	0	0.74731	0	0	3.07493	0.00399	1.34715	5.49422	0	0	0	0	0	6.0004	3.29016	0	0.56198	2.42328	0	0	0	0	2.94739	0	2.06855	0	5.94061	0.22519	3.48944	0.97848	15.845	0	3.95377	2.39338
1298357	NUGC-4	STAD	0	1.5487	3.23758	2.77252	0.05118	0.87671	0	0	5.40931	3.52017	0	0.66754	0	0	0	0	0.75432	0.30039	1.40184	1.85577	4.37685	4.8508	0	0	0	0	2.80813	5.25578	0	0.18246	7.76129	0	0.02003	0	2.98614	0.20249	0.57631	3.09294	0	3.82056	0	0.61191	0.01113	8.08393	0.53848	2.89713	0
1298358	OCUM-1	STAD	4.30145	2.04117	6.02549	3.16266	0	1.41556	0.85049	0.62273	0.02306	0.00288	0.8476	0	0	0.01153	1.72116	0	0.39786	0	0	0	3.19149	8.29153	0	0.58237	0	0.19316	0	0	0	0.63138	0	7.72646	4.99337	0.13262	0	0	9.69555	5.79485	0.17875	0	0.7121	4.60416	0.92256	0	2.04982	0	0
1298359	OE21	ESCA	0.40456	5.08493	2.38786	6.8353	0.10897	0.18389	0	0	0	1.71904	0	0.55712	0	0	2.51454	1.13059	0	0	0	0	8.09938	0	0	0	0	0.21113	7.19219	0	0	0	5.08765	0	1.13195	0.88676	0	7.27392	12.2526	2.17264	0	0	0.00272	8.59248	0	0	3.75274	0	0
1298362	OSC-19	HNSC	3.23448	7.63774	7.80337	0	1.42192	1.22816	0.66877	0	0	0	0.49377	0	5.02203	0.50627	4.28451	0	5.06578	0	0.28126	0	0	0	0	2.03444	0	0.88128	0	1.96569	0.18751	0.50627	0	1.35629	19.0475	6.39707	0	0	0	7.77212	2.71258	3.872	0.26876	1.52192	5.15954	0	0	0	0
1298365	OVTOKO	OV	0	1.24912	4.37339	0	0.23988	1.19062	0	0.07606	0	0	0.1726	0	0	0.62895	13.4069	0	0	0	0.5997	6.42991	0	10.1539	0	0	0	2.12088	0.86883	0	0	0	0	1.10578	9.34063	5.14276	0	0	0	4.85022	3.84683	1.49485	0.8542	0	0.40662	0	0	0	0
1298475	PANC-02-03	PAAD	0	0	12.7041	0	0	3.85022	1.77077	0.06498	0.00812	0	0	0	0	0	0	0	0	0	0	1.91698	0	0	0.39802	0	1.91698	0	0	0	0	0.25993	0	7.61108	0	0.43051	0	0	0.84477	11.047	0	32.2882	0	4.06141	0	0	0	0	0
1298476	PANC-04-03	PAAD	0	2.52051	2.39935	0	0	1.17857	0.22029	0	0.94175	0.68658	0	0	0	0	0	0	0	0	13.0909	20.4725	0.60397	0	0	0	0	0	0	0	0	0.70677	0	0	0	0	0	1.36765	0	2.62515	0	0	1.10881	0	0.60397	4.72344	0	0	0
1298526	PA-TU-8902	PAAD	1.78665	0	3.45641	0.37361	0.84114	0.37987	0	0	0.15237	3.17046	0.60111	0	0	0	1.09996	0.99351	0	0	0.0981	0.05218	3.07862	3.61504	0	0	0	0	1.77204	5.89635	0.26716	0.48423	3.76323	0	2.98261	0	0.00209	2.65492	0	3.05149	0	10.5612	1.12918	0.25046	2.48377	0.81192	2.22496	0	0
1298529	PCI-30	HNSC	0.36202	3.12347	3.25396	3.96818	0.25818	0.57811	0	0	1.33722	4.36247	0.3087	0	0	0	4.04816	0	0	0	4.91812	0.80542	4.78342	3.11645	0.80963	0	0.72404	0.55145	0.00702	4.98267	0.45743	0.0898	0	0	3.74227	2.33769	0	3.72402	3.86574	2.53694	1.37792	0	0.43077	3.30167	2.40504	1.67118	0.2231	0	8.34468
1298531	PCI-4B	HNSC	0	0	6.12589	0.61512	0.6404	1.38191	0	0.16572	1.99983	0	0	1.48302	1.23866	0	6.19049	0	0	0	8.86442	0	0	12.1366	0.02528	0	0	0	0	2.87897	0.41008	0	0	0.30896	8.7605	0	0	1.57852	0	5.04733	3.26377	0	0.18538	0.64882	4.31705	0	0	0	0
1298533	PL4	PAAD	0	0	1.9558	1.57284	0.32004	0.57717	0	0	7.0901	0.60999	0.9738	0.093	1.15159	0.32004	0.30636	0.06838	0	38.9135	0	0	2.15548	0	0	0	0	0.1778	0	2.19651	0.49784	0.21336	0	2.89403	1.24186	0	1.02577	0.0383	0	2.01324	1.81356	1.4224	1.52087	0	1.67952	0	3.25237	0	0
1298534	QGP-1	PAAD	0	7.68656	5.79201	1.31535	0.49326	1.38261	0.39984	1.71892	0	0	1.96181	0	0.87067	0.4671	0	0	0	0	0	0	0.62031	18.385	0	2.76522	1.93565	0.37741	0	2.51859	0.72867	0	0	9.76421	10.945	4.00957	0	7.11483	0	4.65603	0.77725	0	0.97156	0.04484	0	0	0	0	0
1298537	RERF-LC-KJ	LUAD	0.61758	0	2.60857	4.44516	0.09515	0.60322	0	0.10233	2.23335	5.6157	1.82941	0	1.46676	0	0.4201	0	0	0	0	0	0.09695	2.49188	0.80788	0.0018	1.14181	1.54216	3.57265	4.51697	0	0.37881	1.03409	1.30698	4.20639	1.72708	0.06643	2.75938	3.99095	2.88864	2.96224	0.59783	0	3.03226	0	14.8274	8.10578	0	0
1298538	RERF-LC-Sq1	LUSC	1.48606	0.88053	2.17232	1.28296	0.70771	0.58156	0.15012	0	12.2947	2.70216	1.21988	0	0	0	1.29305	0.03785	0	10.4592	0.25987	2.32749	3.8413	0	0	0	0	0	1.77747	4.34212	0.26113	0.0984	3.38842	0.53614	0	2.19755	0	5.45856	0	2.28586	0	0.32169	0	0	0.36584	8.87221	1.29683	4.3068	0
1299050	SAT	HNSC	0	7.86968	4.21657	1.86294	0.05822	0.57385	0.76722	0	1.60928	0	1.38473	0.34098	0	1.23503	0.86286	0.38257	0	0	0	0.88781	5.42665	0	0	0.78801	0	0	2.44719	0	0.23703	0	7.3478	2.09373	0	0	0.00208	9.29391	0.74227	3.13748	0.69029	4.63656	0.60296	1.65918	0	0	0	4.01905	0
1299052	SCC90	HNSC	0	5.99792	3.16428	1.48359	0.13564	0.40269	0.91346	0.5786	0	0.84776	0.86896	0	1.11905	0.69729	10.8344	0.00212	0.00424	0	0.84564	2.68105	0	0	0	0.32427	0	0	3.57544	0	0	0.14412	7.16148	1.26741	0	6.13568	0	3.60511	3.63902	3.44616	1.04911	3.9315	0	5.5041	0.01907	0	0	0	0
1299059	SKN-3	HNSC	0	0	1.67057	2.4276	0.13614	0.67306	0	0.05217	1.30795	1.12347	0	0.32826	0.21375	0	3.1681	0	0	1.93776	0.50003	0	0	12.2487	0	0	1.14128	0.68197	3.94677	0	0	0	2.63118	2.72278	6.9062	2.38562	0	0	2.49377	2.33472	0.5471	5.15802	1.02423	3.7063	0.00509	17.9462	0.05089	0	0
1299061	STS-0421	SARC	0	4.69418	5.50803	0	0.06389	0.86384	0	0	6.1441	0	0.36387	0	0	0.20554	3.74701	0	1.61658	0	0	21.7877	0	0	0	0	4.47197	0	0	2.77207	0	0.36109	0	0.50275	0	1.18882	0.29721	0	0	4.66085	0	0	0.74996	0	2.9915	26.2958	0	0	0
1299062	SW1271	SCLC	0	0	1.42822	8.91643	0.06113	0	0.10205	0.54866	0.05305	7.59834	0.57291	0	0	0	1.76621	0.61029	0	0	0.3395	0	5.73867	7.11384	0.50167	0.0101	3.40511	0.71285	7.30279	4.99146	0	0	5.85486	1.26201	2.58061	1.11702	0	4.45493	8.55621	1.25342	1.20997	0.44509	1.87938	9.06193	0	0	0	0	0
1299064	T-T	ESCA	0	5.4843	2.53087	0.87636	0.2336	0.4657	1.13376	1.03407	0.02827	1.85984	0.41363	0.75286	0.47612	0	0	0	0	0	0.19491	0	1.06383	5.54382	0.21425	0	0	0.1845	3.23315	3.95626	0	0	3.53816	2.2452	3.89972	0.72013	0	2.50409	0	2.51004	0.75435	4.785	0.97902	0.79452	0.23211	9.09984	6.33834	11.7572	0.01042
1299069	TMK-1	STAD	0	0	2.06117	0.56545	0	0.96066	0	0	14.6673	0	0	0	0.73164	0	0	0	0	0	0	16.4245	1.9497	0	0	0	0	0.86743	2.24154	3.20626	0	0.13579	1.62542	0	0.18443	3.88723	0	0	1.24845	2.33477	2.14426	0	0.01216	0	1.84836	8.97023	0.06283	4.19732	8.194
1299070	TOV-112D	OV	3.36084	0	27.2087	0	0.70437	3.58221	0.36225	0	0	0	0.10062	0	0	2.09298	0	0	8.27128	0	0	0	0	0	0	0	0	0	0	0	0	0	0	0	0	1.22761	0	0	0	25.6591	1.18736	0	0	0	0	0	0	0	0
1299075	VCaP	PRAD	0.04987	0	8.12139	0	0.33483	2.74275	0.17098	0	0.15673	0	0	1.31795	0	2.30106	0	4.08919	0	0	0	0	0	0	0	0	0	0	0.54855	9.65306	0	0	0	0	1.82375	8.08577	0	0	2.35093	6.2264	0.86913	0	0.05699	0.61267	0	0	0	0	0
1299078	WM1552C	SKCM	0.78176	6.21498	4.09338	2.11292	0.35179	0.34962	1.06189	0.79479	0.58415	3.02063	1.12921	0	0.5494	0.94897	0	0	0.77959	0.10858	0.01086	0	1.63301	0	0.3127	0	0.0608	0	2.47991	0	0.70793	0	4.77524	3.34202	1.58089	0	0	14.8686	1.47666	3.78502	1.05972	0	1.0532	2.71227	3.89142	0	0	0	0
1299080	WM35	SKCM	0	3.74486	2.02251	1.59371	0	0.57531	1.79918	3.27676	10.2501	0.75755	0	0.65392	0	0.00715	0.00715	1.04163	0	0	0.00536	0	6.98767	7.63802	0	0	0	0	5.35108	0	0	0.11077	4.89191	12.1601	0	0	0	4.88476	3.22494	2.81579	0.09112	3.56084	0	2.16545	0	0	0	0	0
1299081	WM793B	SKCM	0.00544	0	14.4286	0	0.00544	3.41959	21.5125	14.2764	0	0	0	4.17527	0	0.11417	0	0	0	0	0	0	0	0	0	0	0	16.7174	0	0	0	0	0	0	0	0	0	0	0	0	8.17658	0	0	0	0	0	0	0	0
1303896	GA-10	LYMP	0	0	18.7312	0	0	4.45097	0	0	0	0	0	4.19597	1.76184	0	2.19458	0.33228	0	0	0	0	0	0	0	0	0	0	0	12.8893	0	0.42501	0	0	0	2.14048	0.55637	0	0	15.5243	0	0	2.04003	0	11.7302	0	0	0	0
1303897	GRANTA-519	DLBC	0	2.84028	9.39324	0	0.46573	1.79731	0.22958	0	2.74844	0	0	2.29583	0	0	0	0	0	0	0	0	0	0	0	0	0	1.66612	0	0	0.73467	0.18367	0	0	0	0	0	4.78846	0	7.79928	2.01378	9.99672	0	0	4.84749	0	0	0	0
1303900	HCC1500	BRCA	0	0	31.5377	0	0	4.05858	0	0.12488	0	0	0	2.49191	0	0.27814	0	0	0	0	0	0	0	0	0	3.08225	0	0	0	0	0	0	0	1.175	0	0	0.01135	0	0	27.8311	0	0	0	0	0	0	0	0	0
1303901	HCC-33	SCLC	0	0	1.9416	3.25995	0.29879	0	0	0.115	0	2.2065	0	0	0.00205	0	2.57203	0	0	0	5.74368	5.53422	1.45081	7.59903	0	0	1.0052	0.81114	2.67573	6.52402	0	0.06263	2.39542	1.56991	7.57234	1.45594	0.00308	1.26599	4.91714	1.98164	0.9785	0	0.99493	5.66565	3.19219	0	2.14182	8.327	8.35575
1303911	YMB-1-E	BRCA	0.26469	12.5917	11.6918	0	0.68819	2.76034	3.89473	0	0	0	0	0	0	0.20419	3.90985	0	0	0	0	0	0	0	0	0	0	0	0	0	0	1.64864	0	3.54685	0	0.65038	0	12.5841	0	10.3154	0	0	0.0605	3.3956	0	0	0	0	0
1303912	CHSA8926	BONE	1.22443	0.61464	5.10665	0	0.63408	1.67387	0	0	0.05588	1.56212	0	1.10296	0	1.15398	1.48438	0.00243	0	20.8518	0.04616	0	0	9.84646	0	0	0	0.26481	0.97663	0	0	0	0	3.16311	8.21632	3.16554	0	0.35955	0	5.34959	1.23172	2.20349	0.20164	0	0	0	0	0	0
1322212	COR-L32	SCLC	0	0	3.48241	4.46007	0.00202	0.67871	0	0.26461	0.10302	5.86596	0	0	0	0	3.08851	0.09292	0	0	0.02222	4.54086	0	0.39591	1.1029	0.33733	3.53089	0.69891	4.44997	3.57936	0	0	6.25379	4.27019	6.90219	0.63831	0	0	2.54717	3.40969	0	0.15958	0.00202	3.59754	2.74512	0	0.49691	7.33244	0
1322218	Hs-445	HL	0	0	3.46124	0	0.35667	0.75936	0.12464	0.13423	0	1.05084	0	0	0	1.44394	0.45063	0	0	2.08441	0	0	0	0.04219	0	0	0	0	1.42476	1.08343	0	0.02301	0.53884	0.28188	5.40375	0.32407	0	0	0	3.39412	0.06136	2.29343	0	0	4.14006	0	0	9.87363	0
1322224	HSC-39	STAD	0	7.17423	4.35957	0	0.4973	1.23441	0	0.64119	0.25244	2.4663	0.49982	0.58565	0	1.20664	2.02706	1.92609	1.9791	0	1.02994	9.32499	2.18105	0.36351	0	0	1.44141	0.74973	0	0	0.98198	0.8911	0	4.75589	4.77609	0	0	2.23153	0.40137	3.93295	0.01262	5.51068	4.6524	2.44358	1.31519	0	0	0	0
1323913	NB-4	LAML	2.69789	0	2.50273	1.37254	0.8707	0.54473	0.08578	0.41819	0	2.11027	0	0	0.83853	1.18381	0	0	0	5.34646	15.1108	6.10135	0.66268	0	0	0	0	0.53186	5.75607	0	0.41605	0.63909	5.12985	1.81861	0.32812	5.24781	0	1.38755	0	2.44054	0	1.7028	0	0.28094	1.17309	2.40623	2.63141	11.2419	0
1327765	JEKO-1	DLBC	0	0	5.70992	0	0	2.36177	0	0	0	0	0	0	0	0	0	0	0	0	0	0	0	0	0.14587	0	18.9497	0.36121	0	0	0	0.50014	0	0	0	6.36982	1.4379	0	0.04862	7.14782	5.10558	14.3512	0	0.00695	0	0	9.64157	0	0
1327766	JJN-3	MM	0	6.78484	2.44476	2.86632	0.04665	0.41466	0.24879	0	1.50141	3.22397	0	0.0812	0	0.74811	2.21151	0.5978	0	0	0.14513	3.45894	8.25515	0	0	0	3.69219	0	1.30617	3.98763	0	0.22115	4.36428	0	0.00173	6.48594	0	2.59852	0.83104	2.91988	0	0	2.05774	2.41193	0	0	0	11.4515	0
1327768	JM1	DLBC	0.2857	0	5.32108	0	0.13311	1.76937	0	0.27596	0	0	0	0	0	0.96747	0	0	0	0	16.5314	0	0	8.35985	0	0	6.47036	0.00325	0	0	0	0.50321	0	2.54854	5.15551	0	3.13941	0	0	5.55159	1.68171	0	0	0	0.31491	0	0	0	0
1327769	JSC-1	DLBC	0.15048	31.7914	1.97642	3.70555	0	0.1687	2.65312	0	0	1.43295	0	2.6675	0	0	10.1112	0	0	0	0	0	0	0	0	0	0	0	3.17071	0	0	0	7.85872	3.65858	0	0	0	0	6.46986	2.15374	0	1.57769	0	2.7068	0	0	0	0	0
1327771	JURL-MK1	LCML	0.072	0	4.42814	1.09111	0.06923	0.89726	0	0	6.15065	0.33786	1.19911	0	0	1.05234	0.27139	0	0	24.7078	0.27139	5.97065	0.70894	0	0	0.06923	0.2077	0	0	0.7671	0.42647	0.22708	0	0	0	0	0.00277	0	0	3.63611	0	6.30573	0	0	2.38992	0	0	0.93326	0
1327773	KARPAS-1106P	DLBC	0.59848	0	1.36794	1.38711	0.39358	0.61027	0	0.42159	2.45729	1.52272	0.57342	0	0.54541	0	1.45049	0.41569	0.1592	2.03718	0.41274	0	1.63033	2.90688	0	0.81222	0.60879	1.53009	1.78216	2.89214	0.38621	0.05159	1.4726	1.03333	2.85971	6.7557	0	3.7987	4.59618	1.50209	2.05192	0	0.34493	2.03423	3.85914	4.40455	6.73359	4.10089	7.57234
1327774	KARPAS-231	ALL/CLL	0	0.86399	1.97591	1.26969	0.45078	0.47833	0	0	1.03428	1.81062	0.01252	0	0	0.18282	1.73549	0	0	20.9161	0.00751	3.16045	1.24966	0	0	0	2.05354	0	6.47367	3.57116	0	1.00173	0	0	0.0025	0	0	0	0.19534	2.56693	2.01848	8.83775	1.83817	0	2.13368	0	0	13.3105	2.66961
1327775	KARPAS-620	MM	0	0	1.26923	1.5384	0.44258	0.1298	0	0	2.12992	2.86614	1.27987	0.00213	0	0	0.37662	0.81495	0	0	3.48852	0	4.24602	5.29395	0	0.09362	2.32887	0	0.2032	3.79811	0.50216	0.66281	1.56393	0	0.53088	0	0	7.43133	1.37243	1.25008	0.09256	0	0.41811	1.31179	1.71926	12.2742	2.24802	9.96127	3.15871
1330931	KCL-22	LCML	4.52028	0	0	0	0	11.5178	2.82432	1.5609	0	0	0	1.17281	0	0	0	1.73699	0	0	0	0	0	0	12.9539	1.14717	0	0	0	0	0	1.16939	0	0	0	0	7.85748	0	0	10.9365	0	0	0	0	0	0	0	0	0
1330932	KO52	LAML	0	0	1.58267	1.48481	0	0.34439	0.239	0	0.00565	1.5695	1.15736	0	1.86119	0.01882	0	0.70947	0	0	0	0	1.31544	5.4255	0	0	0	0.05457	0	0.00188	0	0	0.82239	1.72005	2.03433	4.88727	2.68358	8.5739	1.4133	1.80473	0.67184	0.1355	0.75276	0.96165	0	23.5858	0	15.3487	0
1330933	KOPN-8	ALL/CLL	0	1.08368	4.16713	1.16561	0	1.76889	0	0	1.62365	2.60679	0	0	1.21774	0	0	0.35378	0	0	2.6254	15.9312	0	0	0	0	0	0.52508	8.09965	0	0	0.11917	7.299	0	0	0	0.97568	0	0	4.35333	0	0	0.46922	1.54173	0	0	0	0	0
1330935	L-1236	HL	0	1.78069	0.97506	2.27332	0.74051	0.23376	0.06746	0	0.88799	4.40308	0	0.99232	1.05194	0	1.36807	0.18434	0	6.08335	9.96949	1.35003	0	0	0	0	15.8348	0.03373	0.00941	21.7259	0.32947	0.00941	3.3378	0	2.37608	1.3665	0	0	1.05272	0.93819	0.25338	0	0	0	4.30581	2.68515	2.20664	0.58598	4.5584
1330941	MDA-MB-330	BRCA	0.43256	11.4649	3.34435	0.05007	0.002	1.13548	0	0.67087	0	0	0.26635	0	0	0.01402	5.28687	0	0	0	9.99299	0	2.74957	0	0	0.25233	0	1.43186	0	2.03865	0	0.08811	1.23761	3.79293	3.79093	2.02864	0.002	4.11335	0.05808	3.19616	0	0.6949	0	2.50125	2.77361	0	0	0	3.24422
1330942	ME-1	LAML	0.41316	0	10.8416	0	1.11706	4.56771	0	0	0	0	0	1.94338	4.79725	0	0	0	0	0	0	0	0	0	0	2.80031	0	0	0	0	0	0.23718	0	0.23718	0	7.00842	0	0	0	11.5838	0	0	0.05356	0	0	0	0	0	0
1330947	MOLM-13	LAML	0	0	4.30437	0.85039	0	1.76527	0	0	7.98404	0.77785	0	0	0	0	0.13703	0.06448	0.72143	0	0.41915	0	0	4.23585	0	1.74109	1.03982	0.28615	0	0.10076	0	0	4.33661	0.16524	10.5191	0	0.19749	2.21667	1.84588	4.2681	0	0	0	3.58697	0	0	3.28873	0	0
1330948	MOLM-16	LAML	0	0	9.46046	0	0	3.02679	0	0.63039	0	0	0	0	0	0	0	0	2.50765	0	0	0	0	0	2.87383	0	0	5.46955	0	0	0	0	0	2.26662	0	0	4.06971	0	0	8.61222	0	0	0.49133	3.50885	0	0	0	0	0
1330950	MOLP-8	MM	0	0.92619	2.52286	1.02282	0.20219	0.48316	0	0.14718	12.9146	1.32312	0.78496	0.27949	1.18933	0	0.41478	0	1.13432	0	5.47685	2.66558	3.00602	0	0	0.18435	1.08526	1.36178	2.22404	3.24389	0.11447	1.28893	6.00758	1.66654	8.86048	4.65918	0	0.5798	1.08972	2.76221	2.22255	0	0.73738	0.15907	2.12295	9.47893	0	1.4703	3.67353
1330960	MY-M12	ALL/CLL	0	0	8.95243	0	0	1.80841	1.44184	0.59466	2.98957	0	0	0	1.59661	0.17921	1.80841	0	0	0	0	0	0	0	0	0	0	0	0	0	1.35223	0.15477	0	3.10362	0	0	0.14663	0	8.02379	10.0521	0	0	1.77582	0	1.32779	0	17.8804	0	0
1330964	NCI-H1341	SCLC	0	8.46936	4.66446	0.1932	0.12223	0.89504	0.76887	0	0.04337	1.25384	0	0	0.98573	0	1.71516	0	0	0	0.06703	3.10307	4.94441	0	0.76492	0	9.17909	0	0	7.43238	0	0.15772	2.88226	4.67234	0	2.59838	4.57771	0	0	4.18342	0.95813	0	0.47709	0	0	0	0	3.48553	0
1330972	NCI-H1876	SCLC	0	1.8834	1.79712	4.11922	0.38173	0.26371	0.30847	0.41184	0	6.56748	0.33859	0.51114	0.62916	0	0.86438	0.87007	0	0	0	0	8.12287	0.68206	0	0.21325	2.80149	0.52579	4.88593	1.45121	0.30196	0	8.23275	2.12757	2.54348	0	0.35812	3.6146	4.17701	1.63597	0.07732	1.78736	0.6788	4.58071	0.72601	6.30051	8.75528	0	0
1330973	NCI-H2066	SCLC	0	3.98844	1.99193	4.63513	0.45985	0.22039	0.0938	0.212	0.25014	5.17506	0.74812	0	0	0	5.71727	0	0	3.54841	8.9553	0	5.79582	1.63046	0	0	1.37651	0	3.72915	4.09139	0.44841	0.10295	2.91697	0.61542	4.17604	2.95282	0	5.93766	3.37454	1.53818	0	3.61781	1.39939	6.08332	1.22627	0	0.06558	0	0
1330975	NCI-H660	PRAD	0.4229	0	4.07612	0.1041	0.65387	0.40664	0	0	3.35068	2.75537	0	0.67664	0	0	2.92453	0	0	3.88094	0.12362	0	3.23682	2.91477	0	0.68315	4.28432	0.07157	1.54847	8.12297	0	0.46845	1.75992	0.65387	2.13077	6.06701	0	0	0	3.43852	2.17632	6.75016	3.16851	0.64086	2.79766	0	4.19323	4.92518	0
1330981	NK-92MI	ALL/CLL	0	0.20948	4.41747	0	0.41279	0.727	0	0.69004	7.65818	0	0	1.21065	1.0289	1.09975	0	0.53601	0	10.1319	13.0799	1.3924	0.43435	3.51488	0	0	0	0.00924	0	0	0	0.12322	0.15095	2.23646	6.97739	0.26801	0	2.14096	1.96229	3.91227	0	0	0	2.0085	5.21225	0	0	5.55111	0.13862
1330982	NU-DUL-1	DLBC	0.19755	0	2.36543	0	0.89995	0.49452	0.09167	0	15.4321	0.89607	0	1.01744	0.71918	0	0.01162	0.14074	1.83734	0	0	1.97162	1.8864	0.43513	0	0	2.56169	1.79473	1.68756	7.24735	0	0	2.10074	1.40221	4.3874	10.811	0	0	0	2.20274	0.5991	7.7225	2.12269	0.71918	0.12137	8.93879	0	0.90899	0
1330983	OCI-AML5	LAML	1.89824	0	5.18725	0.10206	3.56281	0.75169	0	0	0	2.88501	0	0	1.76099	0	0	0.00704	0	0	0	0	0	19.6419	0	0	3.79085	2.10094	0	0	0.77351	0.01548	0.0007	3.51706	0	11.4845	0	0	3.88516	3.5438	4.05127	0	3.45864	0.29631	20.5808	0	0	0	0
1330984	OCI-LY-19	DLBC	1.2473	0	3.49798	0.69849	0.57099	0.70957	0	0	0	3.59776	0.7068	0.05266	0.74283	0	2.80503	0.57653	0.80381	0	0.27163	0.07761	4.57342	0	0	0	0	0.16908	4.28239	4.65935	0.2162	1.00338	1.18355	0.21897	0.80381	0	0	4.44315	0	3.22911	2.09269	3.10161	0	0.00832	3.692	21.836	1.25007	11.2035	0
1330985	OCI-M1	LAML	0	0	1.7686	1.61676	0.31862	0.68329	0	0	0.59368	3.0742	1.20479	0	1.26702	0.26884	0.7505	0	0	2.76927	5.18507	3.37789	1.98143	1.2496	0	0.11202	5.92562	0.80776	0	9.23755	0.03236	0	3.25965	0.50034	2.86262	4.19063	0.01369	0	1.89306	2.10216	1.25582	0.00249	1.07908	1.155	2.63734	1.11144	9.24875	2.9933	5.70035
1330987	P32-ISH	LYMP	0	7.64346	5.3084	1.77054	0	1.86997	0	0	0	0	0.0417	0	0	0.11547	2.9541	0	0	0	0	0	7.92892	0	0	0	0	0	4.14087	0.09622	0	2.01751	0	0	0	0.39773	0.33999	2.2709	7.33554	6.09103	0	0	0	2.19713	0	0	0.22773	12.9968	8.86551
1330991	PL-21	LAML	0.6673	2.03721	3.5766	2.18197	0.12181	0.55255	0	0	0.99389	2.55093	1.29224	0	0.68672	0.79441	0	0.06179	0	0	0.12711	0	6.86898	2.83339	0	1.18278	0	0.65494	0.50489	0	0.12887	0	1.18455	0	2.22787	2.52445	0.17653	8.66081	0	3.25001	0.38485	3.0823	1.98425	1.11747	0	0	2.47855	21.6644	0
1330993	PWR-1E	PRAD	0	0	12.6707	0	0.78156	4.23147	0	0	0	0	0.03158	6.08668	0.35525	0.2921	8.21031	0	0	0	0	0	8.36031	0	0	0	0	0	0	0	0	1.67364	0	0	0	0	0.78156	4.72882	6.40246	9.74974	1.65785	0	0.39473	1.77627	0.03158	0	0	0	0
1330994	RCH-ACV	ALL/CLL	52.1134	0	0.02677	0	5.40143	5.56541	0	0.20749	0	0	0.69609	0	0	0	0	0	22.2717	0	0	0	0	0	0	0	0	0	0	0	0	0.89354	0	0	0	0	0	0	0	0	0	0	0	0	0	0	0	0	0
1330995	RC-K8	DLBC	0.52282	0	1.69317	0.0012	0.6919	0.94251	0.28899	0.90774	5.33132	2.02053	0	0.26261	1.03485	0	1.54567	0.1391	0	0	0	3.46668	0.88975	11.6339	0	0.43169	4.17296	1.29626	1.40058	5.52318	0	0	0.12591	4.36003	3.49066	10.502	0	5.44164	0	1.6536	2.3419	4.28688	2.10207	0	4.43197	0.0012	1.43416	0	0
1331025	ROS-50	ALL/CLL	0.52151	0	2.93982	2.37908	0.33459	0.42228	0	0	0.07615	1.01532	0.42459	0.17307	0	0	0	0	1.78604	0	0	0	0	0.66919	0	0	0.44766	0.60227	0	1.61298	0	0.28844	0	0.46151	2.45062	8.15488	0	5.52889	5.91425	2.91444	0	4.37742	0	3.98745	2.20371	4.87355	0	0	6.29269
1331030	SC-1	DLBC	0.81482	2.53675	3.19175	0.36689	0.1328	0.54696	0.76755	0.14181	0.03827	0.59198	0.24985	0	0	0.05177	3.40784	1.08267	0	6.47129	5.44939	0	0.73154	2.50073	0	0.70228	2.44671	0.81932	1.52835	0.97688	0	0	0	1.76469	1.71742	2.08207	0	0.5087	0	2.92615	0	3.10397	0.85308	0.00225	1.35728	15.9002	7.21633	0	1.5351
1331032	SLVL	DLBC	0	2.31556	1.40445	0.73731	0.27744	0.56567	0	0	0	1.33212	0.91759	0	0.57862	0	0	0.56135	0.25153	0	0.01187	0	2.03705	8.15899	0	1.1119	0.41669	1.44547	0	2.68152	0	0	1.65598	0.8852	6.52244	7.5685	0	1.7812	1.79092	1.63871	2.23136	7.35367	1.89779	1.56854	1.41633	5.99132	0	3.9791	2.52499
1331033	SU-DHL-10	DLBC	0	0	2.63466	0.95414	0.04463	0.74484	0.18775	0.36473	17.1007	1.59588	0	0	0	0	0	0.06002	0	4.45522	0	0	0.63096	2.66082	0	0	1.7313	0.46014	2.46537	5.93259	0	0.47707	4.04278	0	1.93598	0.80025	0	0	0.39551	2.06679	0.94337	5.74177	0	0.20314	2.97014	11.639	0	0	0
1331034	SU-DHL-16	DLBC	0.1947	0	2.22708	1.48346	0.20851	0.52003	0	0	4.51068	2.04118	1.34027	0	0	0	0.44341	0	0	1.45332	0	12.5171	2.35395	1.0388	0	0	0	0.09672	0	0	0	1.21214	3.13273	0.3605	0.65318	3.14655	0	3.66407	0.87551	2.05374	0.20098	5.36484	0.00377	0	2.66295	0	0.00126	17.3795	3.19177
1331035	SU-DHL-4	DLBC	0	6.07895	2.65893	0.25889	0.15572	0.64235	0.82532	0.00779	5.81423	3.58158	0.59953	0.51583	0	0.32312	0.03893	0.12652	0	0	1.29443	0.3893	3.17281	5.4405	0	0	4.7125	0	0	2.59859	0	0	3.52124	1.8414	10.6396	0	0	2.06135	0	2.43314	1.14065	0.5275	0.54697	0	0	13.4231	0	0	0
1331036	SU-DHL-5	DLBC	0	0	4.0678	0.53443	1.69797	1.44144	0	0	0.14659	1.04443	0	0	0.00305	0	3.64941	0	0	1.22156	0.2321	16.0177	0	4.57474	0	0	3.20354	0	0.91922	0	0	0.54665	0.04275	0.33898	1.28569	4.20828	0	0	0	4.05253	1.53306	0	0.46725	0	10.0992	10.5207	0	2.22935	0
1331037	SU-DHL-6	DLBC	0	0.93267	2.11354	0	0.89741	0.21684	0.80858	0.55778	1.9803	2.39047	0.8334	0	0	0	0.1032	0.30828	0	5.64569	4.30807	2.49758	3.25391	0.02743	0	0.86736	2.9378	0.09536	0	7.29028	0.00784	0.35922	1.98422	2.51456	3.85871	4.34856	0	3.55305	0	2.28727	2.92996	0.60088	1.26969	0.00523	3.5648	8.84082	0	5.07877	0
1331038	SU-DHL-8	DLBC	2.16958	1.62075	2.25775	0.64988	0.51218	0.40816	0.53893	0	1.80402	1.04021	0.08718	0	0.00297	0	0	0	0	12.1685	0	1.9556	1.66929	4.4204	0	0.87675	3.65659	1.03922	2.37366	4.58585	0	0.64592	0.01189	1.80501	3.36038	8.61691	0	1.97244	0.36457	2.36376	1.3176	5.9302	2.30333	0.10303	2.91358	0	0.00495	0	7.78574
1331039	SUP-HD1	HL	0	0	2.84118	0	0.64978	1.92687	0.07516	0.21364	0	0	0.9806	0.46515	14.8788	0.76222	0	0.70837	0	0	0	0	0	0	0	2.14583	0	14.7752	0	0	0.15505	0.00059	0	29.6327	0	0	0	0	0	4.05968	10.1527	0	2.51511	0	4.45144	0	0	0	0
1331040	SUP-M2	LYMP	0	1.1484	3.9863	1.57437	0.36553	0.88936	0.62745	0.06044	0	1.20884	4.3029	0	0	0	1.22611	0	0	0	0.11801	0	5.98089	2.37163	0	0	3.36173	0	0	0	0	0.18133	3.52867	1.0822	0	5.27285	0	5.12894	0.66198	4.43242	1.18582	0	0.00576	2.0723	0.00288	8.49931	0.01151	0	4.72024
1331045	TK	DLBC	0	0	6.07871	0	0.79562	1.20357	0	0	0	0	0	1.04129	0.24793	0.80013	1.41994	0	0	0	0	0	0	7.21917	0	0	0	1.90227	0	3.37856	0.5522	2.34403	0	2.39587	20.49	11.062	0.13072	0	3.6603	5.70231	2.28543	0	0	0.86098	4.67454	0	0	0	0
1331048	VAL	DLBC	2.36915	0	4.76948	0	0.95701	1.83921	0.42084	0.38031	0	1.9452	2.16653	0	0	0	1.2251	0.62346	0.94766	7.85872	0.69204	1.97014	3.36981	8.57259	0	0	5.31189	0.02494	0	5.4397	0.00312	0.45201	0	1.84544	0	0.10911	0.92272	6.65233	1.37473	5.54568	0	0	0.5767	0.82297	3.38851	0	0	0	0
1331050	WSU-DLCL2	DLBC	0.99961	0	2.60945	0.94731	0.73809	0.44556	0	0	0.02131	0.20922	0.43007	0	0	0.02518	0.11817	0.83107	0	13.1383	0	1.62146	7.57846	0	0	0.31189	4.22704	0.33708	0.5463	8.5587	0	0.17048	0.40876	0	0	2.91747	0	2.47385	1.66215	2.01085	0.63735	10.1995	1.19915	0.031	1.22239	8.64394	0	0	0.92987
1331055	NCI-H740	SCLC	0.40188	0.00521	1.38888	5.70181	0.21552	0.27642	0.45133	0.14003	3.22181	5.47744	1.40762	0	0.13483	0	0.5669	1.29674	0	0	5.46391	2.65126	6.72629	2.34777	0	0.08433	1.53516	0	4.1276	1.164	0.38314	0	6.63467	1.00002	1.77723	0	0.0177	7.81793	5.3676	1.42324	0.59605	2.38369	0.96514	5.96053	2.16609	0	2.48572	0	0
1479987	DOV13	OV	0	0	30.221	0	0	8.00829	0	0.14627	0	0	0	0	0	1.12953	0	0	0	0	0	0	0	0	0	0	0	0	0	0	0	0	0	0	0	0	6.28961	0	0	29.38	0	0	0	0	0	0	0	0	0
1479988	Hey	OV	0.17511	2.53183	4.13338	1.17471	0.53628	0.92299	0	0.15322	0.02919	0	0	0	1.55412	0.27726	2.48076	0	0	0	6.93882	0	1.97001	0	1.61979	0	0	2.36037	2.4917	3.04622	1.06527	0	1.02514	6.25661	9.18974	7.46051	0.29185	0	0.41589	5.35916	0.78436	0	3.15567	1.27321	3.21769	0	0	16.5517	0
1479995	JHOS-2	OV	2.52375	0	6.59341	0	0.12572	1.54591	0	0	7.10095	0	0	0.22816	0	0	0	0	0	0	0.00466	5.43397	0	0.85677	0	0	0	1.82529	2.4865	0	0	0	0	0.41907	0.60533	5.96945	0	0	0	6.61669	1.55057	0.00466	0.49357	2.28627	1.62973	0	0	0	0
1480358	JHOS-3	OV	0	0	3.94921	1.10968	0	0.66618	0	0	0.21899	2.31689	0.83364	0	0	0	1.4078	0	0.28156	0.30548	1.31027	0	4.05962	0.29812	0.06993	0.46927	2.66102	3.08428	3.70813	4.90615	0	0	1.1428	3.20942	10.2392	8.2039	0	2.84873	0.86308	2.68863	3.29407	1.98565	0.47663	2.27457	0.02024	0	4.27494	1.99301	0
1480359	JHOS-4	OV	0	2.23547	2.88608	1.13937	0.23236	0.3878	0	0	0.01923	2.94537	0	0	0.41184	0	1.67941	0.27723	0	3.14248	9.39859	0	2.98063	1.75312	0	0	0.69227	1.55281	4.47735	4.66804	0	0	4.40203	2.54315	7.11985	1.75793	0	0	0	2.75147	1.66178	0	0	1.73069	2.04798	11.8087	6.56859	0	0
1480360	OV-7	OV	0	5.66994	9.55835	0.80542	1.2108	2.44293	0.21336	0	0	0	0	3.07766	0	3.10967	0	0.59206	0	0	0.016	0	1.94687	4.83785	0	0	0	0	0	0	0.00533	0.19202	0	0	6.16066	0	0	0	1.42415	7.76083	0	0.10668	0.00533	0.08534	5.87263	0	0.02667	0	0
1480361	OV-17R	OV	0	0	7.53332	0	0.60406	1.2281	0.56912	0	0	1.99191	0.68893	0	0.63901	0.53417	0.00998	0.30453	0	15.7406	7.38855	0	0	0	0	0	0	0.56912	0.50422	0	0	0	0	0	9.88468	0	0.00499	0	0	6.54985	0.00499	9.77984	1.288	0	0.07488	0	0	0	0
1480362	OV-56	OV	0	0	6.78248	2.17357	0	2.69713	0	0	0	1.93559	0	0.61875	0	0	0	0	0	0	0.54736	0	0	0	0	0	9.33682	0	0	11.6373	0	0.65048	0	0	0	0	2.07044	0	0	7.69475	0	0	0	3.1255	0	0	0	0	0
1480364	OVCA420	OV	0	0	29.2901	0	0	7.97643	0	0	0	0	4.61288	0	0	0	0	0	0	0	0	0	0	0	0.38858	0	0	0	0	0	0	0	0	0	0	0	4.29532	0	0	27.8402	0	0	0	0	0	0	0	0	0
1480367	OVCA433	OV	0	0	3.7784	1.46972	0.01837	0.50828	0	0.34089	0	2.11068	0.32865	0	0	0.04491	2.04127	1.05534	0	0	18.8144	0.76344	1.84327	8.02629	0	0	1.39419	0.96552	2.72102	3.5804	0	0	0.88183	0.14493	0	3.24563	0	3.462	1.56362	2.95577	1.27376	0	2.40054	1.07371	1.07371	0	0	7.09343	0
1480371	OVK-18	OV	7.5073	0	0	0	0	16.9806	0.56617	1.4065	0	0	0	0	0	0	0	4.24626	4.90382	0	0	0	0	0	28.4265	5.17799	0	0	0	0	1.33072	0.69545	0	0	0	0	14.6401	0	0	0	0	0	0	0	0	0	0	0	0
1480372	PEO1	OV	0	0	3.72802	1.34824	0.33997	0.3097	0	0	0.09314	3.89102	0.97101	0	1.15031	0.62173	3.37641	0	0	0	10.8604	0	1.83025	0	0	0	3.26697	0.62871	4.34742	8.51554	0.78938	0.54255	0.91047	0	0	2.8292	0	0.04657	0.01164	2.62429	2.21679	2.61264	0.90115	1.94435	1.93969	0	4.14484	2.46827	1.98626
1480374	UWB1_289	OV	0	0.99918	5.97857	4.40561	0.02308	0.86068	0	0	0.71558	4.08244	0.21764	0	0.58697	0	8.08574	0	0	0.18137	12.6661	0	0	5.54988	2.88211	0	0.21764	0	0	3.64056	1.00907	0.4155	0	0	9.04204	5.3751	0.01979	0	1.9291	4.66612	0	0	0.38582	2.91838	0	0	0	0	0
1503361	FLO-1	ESCA	0	5.17054	4.73528	1.05062	0.0075	0.94931	1.08439	0	0.10881	2.31886	0.90053	0	0	0	0	0	0	0	0.06004	3.26817	0	0	0	0	5.57202	0.52156	0.54407	0	0	0.73918	0	2.43893	0	9.46681	0	1.92113	0	3.67341	1.05437	1.94364	2.31511	0.54407	0.01126	18.5321	0.05253	0	0
1503362	OACp4C	ESCA	0	0	6.84882	0	0	3.12196	0	0	0	1.55841	0	4.00369	0	0	0	4.89055	0	0	0	3.12196	0.19993	0	0.19993	0	4.92131	0	0	0	0	0	0	0	0	0.57928	0	0	12.6057	10.0067	0.25632	0	0.05639	4.89568	1.26109	0	0	0	0
1503363	OACM5-1	ESCA	1.54954	0	3.28576	0.18669	0.4688	0.6472	0	0.21158	1.85654	1.36284	0.02282	0	0	0	2.94349	0	0.38168	0	18.1422	10.0958	0.05601	3.78983	0	0	0	0.72809	1.35662	6.14628	0	1.93951	0	0.33397	5.08214	5.0531	0	0	0	3.30236	0.51236	0	0.06638	0.3962	0.09957	6.63998	1.06829	0	0
1503364	SK-GT-2	STAD	0.36356	0	21.876	5.07427	2.12943	4.54451	0.71673	0	0	12.2208	1.99439	3.08507	2.58128	0	1.60486	1.21014	0	0	0	0	0	0	0	0	0	0	0	0	0	0	0	0.00519	0	0	0	0.2493	0	20.7645	0	0	0	0	0	0	0	0	0
1503365	SK-GT-4	ESCA	3.9688	0	20.8146	5.73657	0.7539	4.67938	0	0	0	0	4.2721	0	0	3.90815	0	0	0	0	0	0	0	0	0	0	0	0	0	0	0	0	0	0	0	3.04159	1.03986	3.77816	0	21.6811	0	0	4.44541	0	0	0	0	0	0
1503366	ESO26	ESCA	2.06403	0	5.16008	0	1.00835	0.80996	0	0.16927	0.00728	0	0	0.34401	0	1.25225	1.71093	0	0	0	40.6654	0	0	1.49433	0	0	0	0	0	0	0.87002	0.00182	0	0.2257	2.87035	0	0	0.06006	0	4.00248	0	3.09423	0.69893	0	4.33738	0	0	0	0
1503367	ESO51	ESCA	1.68516	1.53591	5.04193	0	1.35139	0.88193	0	0	1.75572	0	0	0.00814	1.37852	1.1153	1.54677	0	2.32015	0	3.54943	13.9291	0.68112	0.0597	0	0.20895	2.78147	1.45993	0	2.2306	0.00814	0.01357	0	0.50474	0	9.78807	0	0	6.3716	3.93205	1.62818	1.79914	1.5929	1.16415	0.02442	0	0	0	7.73656
1503368	KYAE-1	ESCA	0	2.55498	4.14967	0	0.29356	1.28122	0	0.00249	12.0634	0.02488	0	0	0	0	3.81132	0	0	0	16.9519	8.85411	0.08459	6.64245	0	0	2.37835	0	0	3.35606	0	1.38571	0	1.28371	0	0	0	0.05722	1.70415	4.76913	0.8359	0	0	0.58464	3.02269	0	2.43308	0	0
1503369	EMC-BAC-1	LUAD	0	0	28.5591	0	0	6.39875	0	0	0	0	1.4507	0	0	0.00392	0	1.72907	0	0	0	0	0	0	0.01568	0	0	0	0	0	0	0	0	1.85846	0	0	0.0941	0	0	28.6493	0	0	0	0	0	0	0	0	0
1503370	EMC-BAC-2	LUAD	0	0	3.32934	0.48403	0.5647	1.00512	0	0	6.36433	0.42516	0	0	0	0.0109	0	0	0	4.16222	3.11349	2.05821	1.52186	3.50158	0	0	0.97678	0	1.72463	0	0	0.67808	1.01384	0.17224	0	0	1.69192	0.36629	1.21225	2.86711	0.47967	0	0	0.61921	2.36782	0	10.0861	0	5.50093
1503371	TE-4	ESCA	0	0.41696	1.04779	4.98639	0.25367	0.1313	0	0.32843	0.00037	4.17256	0.6829	0	0.50214	0	1.16533	0.58992	0	1.6113	0	1.04556	4.01373	6.92277	0	0	2.79894	0.84433	5.67561	5.64288	0.45378	0.34852	4.06841	3.14262	5.02135	5.38438	0	2.91945	4.40093	1.0649	0.76399	0	0.50437	4.78033	1.12739	0	6.01297	0	0
1503373	U-CH2	BONE	0	0	9.99755	4.09883	0	2.77346	0	0	0.16363	0	0	0	0	0	0.3927	0.20453	0	0	0	0	0	0	0	0	0	0	0	0	0	0.67905	0	0.02454	0	0.57269	0.17999	0	0	9.53121	0.72814	0	0	0	0	0	0	0	0
1509073	NCC010	KIRC	0	0	10.7733	0	0	3.60306	0	0	0	2.25042	2.86689	0	0	0.65238	0	0.40101	0	0	0	0	0	0	0.1616	0	0	0	0	0	0	0.12569	0	0	0	0	1.11922	12.1439	0	10.8391	0	0	0	0	0	0	0	0	0
1509074	NCC021	KIRC	0	0	11.7894	2.20964	0	4.18852	0	0	0	1.30061	3.46829	0	0	0	1.62926	2.34949	0	0	2.40543	0	0	0	0	0	0	0	0	0	0	1.16775	0	0	0	0	0.04196	16.9429	4.26544	13.1739	0	0	0	0	0	0	0	0	0
1524414	RCC-FG2	KIRC	3.70873	0	12.4835	0	0	8.86263	0.03194	0	0	0	0	0	0	2.00008	0	0	3.55703	0	0	0	0	0	7.02224	11.5015	0	0	0	0	4.73871	1.01401	0	0	0	0	5.76071	0	0	13.6333	0	0	0	0	0	0	0	0	0
1524415	RCC-JF	KIRC	0	0	8.65368	0.0135	0.87752	0.85389	0	0.68176	0	6.25738	1.54916	0	0	1.33653	4.5361	0	0.37801	0	0	2.5448	0	0	0	0	0.99227	1.61666	0	5.11998	0.48264	0.189	4.17834	5.39674	0	12.4506	0	1.67066	0	7.18215	3.57083	0.00675	0.79652	0	1.90354	0	4.21546	4.03996	0
1524416	RCC-JW	KIRC	0	0	7.85063	0	0.24544	1.69355	0	0	53.4257	0	0	0.6662	0	0	2.39832	0	0	0	0	0	0.13324	0	0	0.76087	0	0.84853	0	0	0	0.32609	0	0	0	4.7791	0	0	0	6.64797	0	0	0	0	0.29102	0	0	0	0
1524417	RCC-ER	KIRC	0	0	3.7342	1.60247	0.04704	1.00559	0.69391	0.73802	0.28521	0.08233	0	1.18201	0	0.24993	0.00294	0	0.0147	0	13.6695	8.04763	0.46163	0	0	0	3.48133	0	0	1.4878	0	0.11467	0	1.82299	8.26522	2.2464	0	1.16142	1.08203	3.99294	0.74096	0	0.06175	0.68215	0	0	5.31902	7.81535	0
1524418	RCC-AB	KIRC	0	0	4.45821	0.71611	0.98134	1.01992	0	0	0.66789	2.29783	0	0	0	0.83908	3.00188	0.26282	0.44124	0	14.2595	0	0.93794	0.0217	0	0	4.62458	0.27728	1.14288	7.60959	0	0.00723	0	0.5184	3.53716	2.98018	0	0	1.74326	4.56913	0.32551	2.22308	0.98857	0	1.03679	0	3.12967	12.3113	0.36891
1524419	RCC-MF	KIRC	0	0	9.83996	1.04003	0.35877	2.13649	0.27412	0	0	0	0	2.67666	0	0.40714	5.91365	0.38699	0	0	0.31443	7.77603	0.16931	0	0	0	0	0.21365	0	0	0	0.22574	0	0	0.71754	5.1558	0	0.00806	0	8.20736	1.49151	3.44258	2.2413	0	4.77688	0	2.35417	0	0
1659817	KMS-11	MM	0	3.30344	3.12844	1.24668	0.28506	0.85337	1.02658	0.28506	0	1.80959	0.98328	1.14024	3.62459	0.25078	0	0	0	0	0	0	0	5.61098	0	0	0.42218	3.82485	1.34952	1.47221	0	0	1.39463	7.89327	13.7568	11.2869	0	0.91472	4.61328	3.5885	0.62064	0.72167	0	3.65706	0.27784	0	0.10464	0	0
1659818	MM1S	MM	2.11016	0	27.6356	0	0.04569	6.72925	1.52447	0	0	0	0	0	0	0.27831	0	0	1.3417	0	0	0	0	0	0	0	0	0	0	0	0	0.19108	0	0.02077	0	0	3.68447	0	0	25.3593	0	0	0	0	0	0	0	0	0
1659819	OCI-LY7	DLBC	0	0	4.62904	0.41384	0.00667	1.01792	0	0	2.41631	0	0	0	1.41174	0	0.5974	2.04919	0	0	0.2937	0	0	0.11014	0.02002	0.00667	0.49061	1.26489	4.90605	0	0	0	0	1.19147	3.08714	2.44301	0	0.33041	0	3.78133	3.73461	0	1.24153	1.34833	1.24153	23.1819	9.31816	0	0
1659823	SNU-1040	COREAD	14.1843	0	0.05891	0	0	4.26241	0	1.70021	0	0	0	3.81007	0	1.13221	0	0.36155	3.07832	0	0	0	0	0	0.33075	19.346	0	0	0	0	1.72237	0	0	0	0	0	5.11846	0	0	0.00108	0	0	0	0	0	0	0	0	0
1659928	SNU-175	COREAD	20.3738	0	1.53103	0	3.68374	4.43984	0.5948	0	0	0	0	0	0	0	0	6.28474	41.6442	0	0	0	0	0	11.1856	0	0	0	0	0	0	0	0	0	0	0	0	0	0	0.64655	0	0	0	0	0	0	0	0	0
1659929	SNU-283	COREAD	4.07695	0	4.45222	0	0.36798	2.0913	0	0	0.01822	0	0.60116	0	2.08037	0.3607	0.28783	0	0	0	3.64703	0	0.8562	2.13502	0	0	1.46828	2.99851	0	0	0	0.521	1.06751	2.1751	7.5746	4.37206	0	3.36284	0	5.48694	5.40678	0	3.38471	0	1.24604	0	0	0	0
1660034	SNU-407	COREAD	17.3075	0	0	0	0	18.2201	0.22112	0	0	0	0	0	0	0.0067	0	0.44626	9.73587	0	0	0	0	0	28.5509	5.33094	0	0	0	0	0.01206	0.53336	0	0	0	0	17.7175	0	0	0	0	0	0	0	0	0	0	0	0
1660035	SNU-61	COREAD	0	10.8807	6.97015	0.58588	0	2.31098	0	0	0	0	0.57658	0	0	0	0	0	1.23221	0	0	0	4.63127	0.01395	0.00465	1.02297	0	0	0	0	0	0	0	0.92067	0.0558	0	0	0	0	6.22152	0	3.65944	0	0	0	35.8086	0	0	0
1660036	SNU-81	COREAD	5.09291	0	0	0	0	0	1.5503	0	0	0	0	74.4041	0	0	0	8.67962	0.00563	0	0	0	0	0	2.22222	0	0	0	0	0	0	8.02365	0	0	0	0	0.01971	0	0	0	0	0	0	0	0	0	0	0	0
1674021	SNU-C5	COREAD	3.22866	0	0	0	0	6.86379	0	0	0	0	0	0	0	0.02311	0	0	8.3239	0	0	0	0	0	10.5324	8.04415	0	0	0	0	5.97593	0.89264	0	0	0	0	16.2804	0	0	0	0	0	0	0	0	0	0	0	0
1789883	DIFI	COREAD	0	1.30054	2.8091	0.00194	0.44712	0.90785	0.25272	0	0	1.94207	1.72434	0.69596	0	0	0	0	0	4.50039	1.38414	2.5797	8.31454	0.9584	0	0	0.53849	0	0	0	0	0	0	0.62014	0.71928	3.05404	0	9.81532	0	2.63608	0.29549	15.3635	1.14891	2.88297	0.21967	0	5.08554	0	0
[truncated: 10 more columns]

## Sheet: S4
COSMIC_ID	Name	cancer_type	SBS1	SBS2	SBS3L	SBS4/45L	SBS5L	SBS6	SBS7a	SBS7b	SBS7dL	SBS8L/4L	SBS10a/56L	SBS10b	SBS11	SBS12/26L	SBS13	SBS14	SBS15	SBS16L	SBS17aL	SBS17b	SBS18/36L	SBS19L	SBS20	SBS21	SBS22L	SBS23/11L	SBS24L	SBS25L	SBS26/12L	SBS28	SBS29L/18L	SBS30L/7bL/11L	SBS31L	SBS32L	SBS33L	SBS36/56L	SBS38/45L	SBS40L	SBS42L	SBS43/60L	SBS44L	SBS45/38L/4L	SBS46L	SBS48L	SBS49	SBS52	SBS53L/38L
683665	MC-CAR	MM	0	0	1	0	0	1	0	0	0	0	0	0	1	1	0	0	0	0	0	1	0	1	0	0	0	1	1	1	0	1	0	1	0	1	0	0	0	1	1	0	0	0	0	0	1	0	0
683667	PFSK-1	MB	0	0	1	0	0	0	0	0	0	1	0	0	0	1	0	0	0	0	0	0	1	1	0	0	0	0	1	1	0	0	1	0	0	0	0	0	0	1	0	1	0	1	1	0	0	0	0
684052	A673	SARC	0	0	1	1	0	0	0	0	0	1	1	0	0	1	0	1	0	1	0	0	1	1	0	0	0	1	1	0	0	0	0	0	1	0	0	0	1	1	1	0	0	1	1	0	0	0	0
684055	ES3	EWING	0	0	1	0	0	1	0	0	0	0	0	0	0	0	0	0	0	0	0	0	0	0	0	0	0	1	0	0	0	1	0	0	0	1	0	0	0	1	1	0	1	0	0	0	0	0	0
684057	ES5	EWING	0	1	1	1	0	0	0	0	0	0	0	0	0	0	1	0	0	0	0	0	1	0	0	0	0	0	0	0	0	0	1	0	0	0	0	0	1	1	0	0	0	1	0	0	0	0	0
684059	ES7	EWING	0	0	1	0	0	0	0	0	0	1	0	0	0	0	0	0	0	1	0	0	1	0	0	0	0	0	0	1	0	1	0	0	0	0	0	1	0	1	0	0	0	0	1	1	0	1	0
684062	EW-11	EWING	1	0	1	0	1	1	0	0	0	0	0	1	1	0	0	0	0	0	0	0	0	0	0	0	0	1	0	0	1	0	0	1	0	0	0	0	0	1	1	0	1	0	0	0	0	0	0
684072	SK-ES-1	EWING	0	0	1	1	0	0	0	0	0	1	0	0	0	0	0	1	0	0	0	0	1	0	0	0	0	0	1	0	0	0	1	0	0	0	0	1	1	1	0	0	0	1	0	1	0	0	0
687448	COLO-829	SKCM	0	1	1	0	0	0	0	1	1	0	0	0	1	0	0	0	0	0	0	0	0	1	0	0	0	1	0	0	0	0	0	1	1	0	0	1	1	1	0	0	0	1	1	0	1	0	0
687455	RT4	BLCA	0	1	1	1	0	1	0	0	1	0	0	1	0	0	1	0	0	0	0	0	1	0	0	0	0	0	0	0	0	1	0	1	0	0	1	0	0	1	0	0	0	1	0	0	0	0	0
687457	SW780	BLCA	0	1	1	0	0	0	0	0	1	1	0	1	0	1	0	0	0	1	0	1	1	0	0	0	1	0	1	1	0	0	0	0	1	0	0	1	0	1	0	0	0	0	0	0	1	0	0
687459	TCCSUP	BLCA	0	1	1	1	0	0	0	0	0	0	0	0	0	0	1	0	0	0	0	0	0	0	0	0	0	0	1	0	0	0	1	0	0	0	0	0	0	1	0	0	0	1	0	0	0	0	0
687505	C-33-A	CESC	1	0	0	0	0	1	0	0	0	0	0	0	0	1	0	0	1	0	0	0	0	0	1	1	0	0	0	0	1	0	0	0	0	0	1	0	0	0	0	0	0	0	0	0	0	0	0
687506	C-4-I	CESC	0	1	1	1	0	0	0	0	0	0	0	1	0	0	1	0	0	0	0	0	1	0	0	0	0	0	1	0	0	1	0	0	0	0	0	0	1	1	1	1	0	1	0	0	0	0	0
687514	ME-180	CESC	0	1	1	0	0	0	0	0	0	1	0	0	0	0	0	0	0	0	0	0	1	0	0	0	1	1	0	1	0	1	0	1	0	1	0	1	0	1	1	1	0	0	0	0	0	0	0
687562	8-MG-BA	GBM	0	0	1	1	0	0	0	0	0	0	0	0	0	0	0	1	0	0	0	1	1	1	0	0	0	0	0	0	0	0	0	0	0	0	1	1	1	1	1	1	1	1	0	0	0	0	0
687568	GB-1	GBM	0	0	1	0	0	0	0	0	1	0	0	0	0	1	1	0	0	1	1	0	0	0	0	0	1	1	1	1	0	0	0	1	1	0	0	0	0	1	0	1	0	0	1	1	0	1	0
687586	T98G	GBM	0	0	1	0	0	1	0	0	0	0	0	0	0	0	0	0	0	0	0	0	0	0	0	0	0	0	0	0	0	0	0	0	0	1	0	0	0	1	1	0	0	0	0	1	0	0	0
687588	U-118-MG	GBM	0	1	1	0	1	0	0	0	0	0	0	0	0	0	0	0	0	1	0	0	0	0	0	1	0	0	0	0	0	0	1	0	0	0	0	0	0	1	0	0	0	0	0	1	0	0	0
687590	U-87-MG	GBM	0	1	1	1	1	0	0	0	1	1	0	1	0	1	0	0	0	0	0	0	1	1	0	0	0	1	1	0	0	1	1	0	1	0	0	1	0	1	1	1	1	1	0	1	1	0	0
687592	YKG-1	GBM	0	0	1	0	1	0	0	0	1	1	0	0	0	0	1	0	0	0	0	0	0	1	0	0	0	0	0	1	0	1	0	1	1	1	0	1	0	1	0	1	0	1	1	1	0	0	0
687596	ChaGo-K-1	LUSC	0	1	1	1	0	0	0	0	0	1	0	0	0	1	1	0	0	0	0	1	1	0	0	0	1	0	1	1	0	1	1	0	0	0	0	1	1	0	0	1	0	1	1	0	1	0	0
687600	NCI-H720	LUSC	0	1	1	1	0	0	0	0	1	1	0	0	0	0	1	0	0	0	0	1	0	1	0	0	1	0	1	1	0	0	1	0	1	0	0	0	1	1	1	0	0	0	1	1	0	0	0
687777	Calu-3	LUAD	0	0	1	1	0	0	0	0	1	0	0	0	0	0	1	0	0	0	0	1	1	0	0	0	0	0	1	1	0	0	0	0	0	1	0	0	0	1	1	0	0	0	0	0	0	0	0
687780	COR-L23	LUSC	0	1	1	1	0	0	0	0	0	1	1	0	1	0	1	0	0	0	1	0	1	0	0	0	0	0	0	0	0	0	1	0	0	1	0	1	0	1	0	0	0	1	0	0	0	0	0
687787	LK-2	LUSC	0	0	0	1	1	0	0	0	1	1	0	0	0	0	1	0	0	0	0	0	1	0	0	0	0	0	1	1	0	0	1	1	1	1	0	1	0	0	1	0	1	0	1	1	1	1	0
687794	NCI-H1437	LUAD	0	0	1	1	1	0	0	0	0	1	0	0	0	0	1	1	0	0	0	0	1	1	0	0	0	0	1	1	0	0	1	0	1	1	0	1	0	1	0	1	0	1	0	0	1	0	0
687798	NCI-H1623	LUAD	0	0	0	1	0	0	0	0	0	1	0	0	0	0	0	1	0	0	0	1	1	1	0	0	1	0	1	1	0	0	1	1	1	1	0	1	1	0	0	1	0	1	1	0	1	0	0
687799	NCI-H1648	LUAD	0	0	1	0	0	1	0	0	0	0	0	1	0	0	0	0	0	0	0	0	0	0	0	0	0	0	0	0	0	0	0	0	0	0	0	0	0	1	0	0	0	0	0	0	0	0	0
687800	NCI-H1650	LUAD	0	0	1	0	0	0	0	0	0	0	0	0	0	0	1	0	0	0	0	0	0	0	0	0	0	0	0	0	0	0	0	1	0	0	0	0	0	1	0	1	0	1	1	0	0	0	0
687802	NCI-H1693	LUAD	0	0	0	1	0	0	0	0	0	1	0	0	0	0	0	0	0	1	0	0	1	1	0	0	1	0	1	1	0	0	1	0	0	1	0	0	1	0	1	0	0	1	1	1	1	1	1
687807	NCI-H1838	LUAD	0	0	0	1	0	0	0	0	0	1	0	0	0	0	0	1	0	0	0	1	1	0	0	0	0	0	1	1	0	0	1	0	0	1	0	1	1	0	0	0	0	1	1	0	1	1	0
687812	NCI-H2085	LUAD	0	0	0	1	0	0	0	0	0	1	0	0	0	0	0	1	0	0	1	0	1	0	0	0	1	0	1	1	0	0	1	0	1	0	0	1	1	0	0	0	1	1	0	0	1	1	1
687815	NCI-H2170	LUSC	0	1	1	1	0	0	0	0	0	1	0	0	0	0	0	0	0	0	0	0	0	0	0	0	0	0	1	1	0	0	1	0	0	0	0	0	1	1	0	1	0	1	1	0	0	0	1
687816	NCI-H2228	LUAD	0	0	1	0	1	1	0	0	0	0	0	1	0	0	1	0	0	0	0	0	0	0	0	0	0	0	0	0	0	1	0	1	0	1	0	0	1	1	0	0	0	0	0	0	0	0	0
687819	NCI-H2342	LUAD	1	1	0	1	0	0	0	0	0	1	0	0	1	0	1	0	0	0	0	0	1	1	0	0	1	0	1	0	0	0	1	0	1	0	0	1	0	0	1	0	0	0	1	0	0	0	0
687820	NCI-H2347	LUAD	0	1	0	1	0	0	0	0	1	1	0	0	0	0	1	0	0	0	1	1	0	0	0	0	1	0	1	1	0	0	1	0	0	0	0	1	1	0	0	0	0	1	0	0	1	0	0
687821	NCI-H2405	LUAD	0	0	1	0	1	0	0	0	0	0	0	0	0	1	1	0	0	0	0	0	0	0	0	0	0	0	0	1	0	0	0	0	0	1	0	1	1	1	0	1	0	0	1	0	1	0	0
687829	NCI-H661	LUSC	0	0	0	1	0	0	0	0	1	1	0	0	0	0	0	0	0	0	0	1	1	1	0	0	1	0	1	1	0	0	1	0	1	0	0	1	1	0	0	1	0	1	0	0	0	0	0
687980	COR-L311	SCLC	0	0	0	1	0	0	0	0	0	1	0	0	0	0	0	0	0	1	0	1	0	1	0	0	0	0	1	0	0	0	1	0	0	0	0	1	1	0	0	1	0	1	1	1	0	1	1
687983	DMS-114	SCLC	0	0	1	1	0	0	0	0	1	1	0	0	0	0	0	1	0	0	0	0	0	1	0	0	1	0	1	1	0	0	0	1	0	0	0	0	1	1	1	1	1	1	1	1	1	0	1
687985	DMS-273	SCLC	0	0	1	1	0	0	0	0	0	1	0	0	0	0	0	0	0	0	0	0	1	0	0	0	1	0	1	1	0	1	1	0	0	0	0	1	1	1	0	0	0	1	0	0	0	0	0
687995	NCI-H1048	SCLC	0	0	1	0	0	1	0	0	0	0	0	0	0	0	0	0	1	0	0	0	0	0	1	0	0	0	0	0	0	1	0	0	0	0	1	0	0	0	0	0	0	0	0	0	0	0	0
687997	NCI-H1092	SCLC	0	0	0	1	0	0	0	0	0	1	0	0	1	0	0	0	0	0	0	0	1	0	0	0	0	0	1	1	0	0	1	0	1	1	0	1	1	0	1	1	0	1	1	1	0	1	1
688001	NCI-H1417	SCLC	0	0	0	1	0	0	0	0	1	1	0	0	0	0	0	0	0	0	0	1	1	1	0	0	0	0	1	0	0	0	1	0	1	0	0	1	0	0	0	1	0	0	0	1	0	1	0
688007	NCI-H187	SCLC	0	1	1	1	0	0	0	0	0	1	0	0	0	0	1	1	0	0	1	1	1	0	0	0	0	0	1	0	0	0	1	0	0	0	0	0	0	1	1	1	0	1	1	0	0	0	0
688010	NCI-H1963	SCLC	0	0	1	0	0	1	0	0	0	0	0	0	0	0	0	0	0	0	0	0	0	0	1	0	0	0	0	0	0	0	0	0	0	0	1	0	0	1	1	0	1	0	0	0	0	0	0
688011	NCI-H2029	SCLC	0	0	0	1	0	0	0	0	1	1	0	0	0	0	0	0	0	1	0	1	1	0	0	0	1	0	1	1	0	0	1	0	1	0	0	0	0	0	0	0	0	1	0	0	1	1	1
688013	NCI-H209	SCLC	0	1	1	1	0	0	0	0	1	1	0	0	0	0	0	0	0	0	0	0	1	1	0	0	0	0	1	0	0	0	1	0	0	0	0	1	1	1	0	0	0	1	0	1	1	0	0
688014	NCI-H2141	SCLC	0	0	0	1	0	0	0	0	0	1	0	0	0	0	0	1	0	1	1	1	1	1	0	0	1	0	1	1	0	0	1	0	0	0	0	1	1	0	1	1	0	1	1	1	1	0	0
688015	NCI-H2171	SCLC	0	0	0	1	0	0	0	0	0	1	0	0	0	0	0	0	0	1	1	0	1	1	0	0	1	0	1	1	0	0	1	0	1	1	0	1	0	0	1	0	0	1	1	0	1	1	1
688018	NCI-H2227	SCLC	0	0	0	1	0	0	0	0	0	1	0	0	0	0	0	1	0	1	1	0	1	1	0	0	0	0	1	1	0	0	1	0	1	0	0	1	1	0	0	0	0	1	0	1	1	1	1
688021	NCI-H345	SCLC	0	0	0	1	0	0	0	0	0	1	0	0	0	0	0	0	0	0	1	0	1	1	0	0	1	0	1	1	0	0	1	0	1	0	0	1	1	0	0	1	0	1	0	0	1	0	0
688022	NCI-H378	SCLC	0	0	1	0	1	0	0	0	0	0	0	0	0	0	1	1	0	0	0	0	0	0	0	0	0	0	1	0	0	0	0	1	0	1	0	0	1	1	0	0	0	0	1	0	0	0	0
688023	NCI-H446	SCLC	0	0	0	1	0	0	0	0	0	1	0	0	0	0	0	0	0	1	0	0	1	0	0	0	1	0	1	1	0	0	1	0	0	1	0	1	1	0	1	0	0	1	1	0	1	1	1
688025	NCI-H526	SCLC	0	0	0	1	0	0	0	0	0	1	0	0	0	1	0	1	0	0	0	0	1	1	0	0	0	0	1	1	0	0	1	0	1	1	0	1	1	0	0	1	0	1	1	0	1	1	1
688026	NCI-H64	SCLC	0	0	1	0	0	1	0	0	0	0	0	0	0	1	0	1	0	0	0	0	0	0	1	1	0	0	0	0	0	1	0	0	0	0	1	0	0	1	0	0	0	0	0	0	0	0	0
688027	NCI-H69	SCLC	0	0	1	1	0	0	0	0	0	1	0	0	0	0	0	0	0	1	1	0	0	1	0	0	1	0	1	1	0	0	1	0	1	1	0	0	0	1	0	1	0	1	1	1	0	0	1
688058	NCI-H2052	MESO	0	0	1	0	1	1	0	0	0	0	0	0	0	1	0	0	0	0	0	0	0	0	0	0	0	0	0	0	0	1	0	0	0	0	1	0	0	1	0	0	0	0	1	0	0	0	0
688086	SK-N-DZ	NB	0	0	1	0	0	1	0	0	0	0	0	0	1	0	0	0	0	0	0	0	1	0	0	0	1	1	0	0	0	1	1	0	0	1	0	1	1	1	1	0	0	1	0	0	0	0	0
688121	VA-ES-BJ	SARC	0	0	1	0	0	0	0	0	0	0	0	0	1	0	0	0	0	0	1	0	0	1	0	0	0	1	0	0	0	0	0	0	1	1	0	0	0	1	1	1	1	0	1	0	1	0	0
713869	VMRC-LCD	LUAD	0	0	0	1	0	0	0	0	0	1	0	0	0	0	0	1	0	0	0	0	1	1	0	0	1	0	1	1	0	0	1	0	1	0	0	1	0	0	1	0	0	1	0	0	1	0	0
713878	LU-139	SCLC	0	0	1	1	1	0	0	0	1	1	0	0	0	0	0	0	0	0	1	1	1	1	1	0	0	0	1	1	0	0	1	1	1	1	0	0	0	1	0	1	0	1	1	0	0	1	0
713880	SBC-5	SCLC	0	1	1	1	0	0	0	0	1	1	0	0	0	0	0	0	0	0	0	1	0	0	0	0	0	0	1	0	0	0	1	0	0	1	0	0	0	1	1	0	1	1	1	0	1	0	0
713885	SBC-1	SCLC	0	0	0	1	0	0	0	0	1	1	0	0	0	1	0	0	0	0	0	0	1	1	0	0	1	0	1	1	0	0	1	0	0	1	0	0	1	1	1	0	0	1	1	1	1	1	1
713899	LU-135	SCLC	0	0	0	1	0	0	0	0	1	1	0	0	0	0	0	0	0	0	0	0	1	0	0	0	1	0	1	1	0	0	1	0	0	0	0	1	0	0	1	0	1	1	0	0	1	1	1
717431	SK-N-SH	NB	0	0	1	1	0	0	0	0	1	0	0	0	0	0	0	0	0	0	1	0	1	0	0	0	0	0	1	0	0	0	1	0	1	0	0	0	1	1	0	0	0	1	0	0	0	0	1
722045	NCI-H2030	LUAD	0	0	1	1	0	0	0	0	0	1	0	0	0	0	0	0	0	0	1	0	1	0	0	0	0	0	1	0	0	0	1	0	1	0	0	1	1	0	0	1	0	1	0	0	1	0	0
722046	NCI-H2122	LUAD	0	0	1	1	0	0	0	0	0	1	0	0	0	0	0	0	0	0	0	0	0	0	0	0	0	0	1	1	0	0	1	0	0	1	0	1	1	1	0	1	0	1	1	0	0	0	0
722058	NCI-H1734	LUAD	0	0	0	1	0	0	0	0	0	1	0	0	0	0	0	0	0	0	0	1	1	1	0	0	0	0	1	1	0	0	1	0	1	0	0	1	1	0	0	0	0	1	0	1	1	1	1
722066	NCI-H650	LUAD	0	1	1	1	1	0	0	0	0	1	0	0	0	0	0	1	0	0	0	0	0	0	0	0	0	1	0	0	0	0	1	1	0	1	0	1	0	0	1	0	1	1	1	0	0	0	0
724812	T-24	BLCA	0	1	1	0	0	1	0	0	1	1	0	0	0	0	1	0	0	1	0	0	1	0	0	0	0	0	1	1	0	0	0	0	0	0	0	1	0	1	0	0	0	0	0	0	0	0	0
724825	NCI-H929	MM	0	1	0	0	0	0	0	0	0	1	0	0	0	0	1	0	0	1	1	0	1	0	0	0	0	0	0	1	0	0	1	0	0	0	0	1	0	0	1	0	0	0	1	1	0	1	0
724828	SK-N-AS	NB	0	0	0	0	0	0	0	0	1	1	0	0	1	0	0	0	0	0	0	0	1	1	0	0	0	0	1	0	0	0	1	1	1	0	0	1	1	1	1	1	0	0	1	1	1	1	1
724831	NCI-H1299	LUSC	0	0	1	1	0	0	0	0	0	1	0	0	0	0	0	0	0	1	0	1	1	0	0	0	0	0	1	1	0	0	1	0	1	1	0	1	0	0	1	0	0	1	1	1	1	0	1
724834	NCI-H2087	LUAD	0	1	1	1	0	0	0	0	0	1	0	0	0	0	1	0	0	0	0	0	0	0	0	0	1	0	1	0	0	0	1	0	0	0	0	0	1	1	0	1	0	1	0	0	0	0	0
724839	SW756	CESC	0	1	1	0	0	0	0	0	0	0	0	0	0	0	1	0	0	0	0	0	0	0	0	0	0	0	0	0	0	0	0	0	0	1	0	0	0	1	1	0	0	0	0	0	0	0	0
724855	NCI-H727	LUSC	0	0	0	1	0	0	0	0	0	1	0	0	1	0	0	0	0	0	0	0	0	1	0	0	1	0	1	1	0	0	1	0	1	0	0	1	1	0	0	0	0	1	0	0	1	1	0
724859	Calu-6	LUAD	0	1	1	0	1	0	0	0	0	1	0	0	0	1	0	0	0	0	0	1	1	1	0	0	1	0	1	1	0	0	0	0	1	0	0	0	1	1	0	1	0	0	1	0	0	1	1
724866	NCI-H1355	LUAD	0	1	1	1	0	0	0	0	0	1	0	0	0	0	1	1	0	0	1	0	1	1	0	0	0	0	1	0	0	0	0	0	1	0	0	1	1	1	0	0	0	1	0	0	1	0	0
724868	NCI-H1792	LUAD	0	1	1	1	0	0	0	0	0	1	0	0	0	0	1	0	0	1	0	0	0	1	0	0	0	0	1	0	0	0	1	0	0	0	0	0	1	1	0	1	0	1	1	0	1	0	1
724869	HPAF-II	PAAD	0	0	1	0	1	0	0	0	1	0	0	0	0	1	1	0	0	0	0	0	0	0	0	1	1	0	1	1	0	0	0	0	0	0	0	0	0	1	0	0	0	0	1	1	0	0	0
724870	MIA-PaCa-2	PAAD	0	0	0	0	0	0	0	0	1	1	0	0	0	1	0	0	0	0	1	0	1	0	0	0	0	0	0	1	0	1	0	0	0	0	0	1	0	1	0	1	0	1	1	1	1	1	1
724872	SHP-77	SCLC	0	0	0	1	1	0	0	0	0	1	0	0	1	0	0	0	0	0	0	1	1	1	0	0	0	1	1	1	0	0	1	0	1	1	0	1	0	0	0	1	1	1	1	0	0	0	0
724873	NCI-H2009	LUAD	0	0	1	1	1	0	0	1	0	0	1	1	0	1	0	1	0	0	0	0	0	0	0	0	0	0	0	0	1	0	0	1	0	0	0	0	1	1	0	0	0	0	0	0	0	0	0
724874	NCI-H2291	LUAD	0	1	1	1	0	0	0	0	0	1	0	0	0	0	1	0	0	0	1	1	1	1	0	0	1	0	1	1	0	0	1	1	1	0	0	1	1	1	0	0	0	1	0	0	1	0	0
724878	SW1573	LUAD	0	1	1	1	1	0	0	0	1	1	0	0	0	0	1	0	0	1	0	1	0	1	0	0	0	0	1	1	0	0	0	0	1	1	0	0	1	1	1	0	0	1	1	0	1	0	0
724879	SW900	LUSC	0	0	0	1	0	0	0	0	1	1	0	0	0	0	0	0	0	0	1	1	1	1	0	0	0	0	1	1	0	0	1	0	1	0	0	1	1	0	0	1	0	1	0	0	1	1	0
735784	TE-5	ESCA	0	1	1	0	0	0	0	0	1	0	0	0	1	0	1	0	0	1	0	0	1	0	0	0	0	0	1	1	0	1	1	0	0	1	0	1	0	1	1	0	1	1	0	1	1	1	0
749712	HCC1395	BRCA	0	1	0	1	0	0	0	0	0	1	0	0	0	0	1	0	0	0	1	0	1	1	0	0	0	0	1	1	0	0	1	0	1	0	0	0	0	0	0	0	0	0	1	1	1	0	0
749713	HCC1599	BRCA	0	0	1	0	0	0	0	0	1	0	0	0	0	1	0	0	0	0	1	0	0	0	0	0	0	0	0	1	0	0	0	0	0	1	0	0	0	1	0	1	0	0	0	0	0	0	0
753531	BB30-HNC	HNSC	0	0	1	1	0	0	0	0	1	1	0	0	0	0	1	0	0	0	1	0	0	0	1	0	1	0	0	0	0	0	0	0	0	0	0	1	1	1	1	0	0	1	1	0	1	0	0
753532	BB49-HNC	HNSC	0	1	0	1	0	0	0	0	1	1	0	0	0	0	0	0	0	1	1	0	1	0	0	0	1	0	0	1	0	0	1	0	0	0	0	0	0	0	0	1	0	1	1	0	1	0	1
753533	BB65-RCC	KIRC	0	0	1	0	0	0	0	0	1	0	0	0	0	0	0	0	0	0	0	0	0	1	0	0	0	0	1	0	0	0	0	0	1	0	0	0	0	1	0	0	0	1	1	1	0	0	0
753534	BEN	LUSC	0	1	0	1	0	0	0	0	0	1	0	0	1	0	1	0	0	0	0	1	1	1	0	0	0	1	1	1	0	0	1	1	1	1	0	1	0	0	1	0	0	1	0	0	1	0	0
753535	BHY	HNSC	0	0	0	1	0	0	0	0	0	0	0	0	0	0	0	0	0	0	0	0	0	0	0	0	0	0	1	0	0	0	0	0	0	1	0	0	1	0	0	0	0	1	0	0	1	0	0
753538	Ca9-22	HNSC	0	1	0	1	0	0	0	0	0	1	0	0	1	0	1	0	0	0	0	1	1	1	0	0	0	0	1	1	0	1	1	0	0	1	0	1	0	0	1	1	1	1	1	0	0	0	0
753539	CADO-ES1	EWING	0	0	1	0	0	0	0	0	0	1	0	0	0	0	0	0	0	0	0	0	0	1	1	0	0	1	0	1	0	1	0	1	0	1	0	0	0	1	1	0	1	0	0	1	0	0	0
753540	CAL-12T	LUSC	0	0	0	1	0	0	0	0	0	1	0	0	0	0	0	0	0	0	1	0	1	0	0	0	0	0	1	1	0	0	1	0	1	1	0	1	1	0	0	0	0	1	0	0	1	0	0
753541	CAL-33	HNSC	0	0	1	1	0	0	0	0	1	0	0	0	0	0	0	0	0	1	0	0	0	1	0	0	1	0	0	1	0	0	0	0	1	0	0	0	1	1	1	1	0	1	1	0	0	0	0
753545	CP50-MEL-B	SKCM	0	0	1	1	0	0	0	1	0	0	0	1	0	0	0	0	0	0	0	1	0	0	0	0	0	0	0	0	0	0	0	1	0	0	0	0	1	1	0	0	0	1	1	0	0	0	0
753546	CP66-MEL	SKCM	0	0	1	0	0	0	1	1	0	0	0	1	0	0	0	1	0	0	0	0	0	0	0	0	0	1	0	0	0	1	0	0	0	0	0	0	0	0	0	0	0	0	0	0	0	0	0
753547	CPC-N	SCLC	0	0	1	1	0	0	0	0	0	1	0	0	0	0	1	0	0	0	0	1	0	1	0	0	1	0	1	1	0	1	1	0	0	1	0	0	0	1	0	0	0	1	1	0	0	1	1
753548	CTV-1	LAML	1	0	1	0	0	1	0	0	0	0	0	0	0	0	0	0	1	0	0	0	0	0	0	0	0	0	0	0	0	0	0	0	0	0	1	0	0	1	0	0	0	0	0	0	0	0	0
753549	D-542MG	GBM	0	0	1	0	0	0	0	0	1	0	0	0	0	1	0	0	0	0	0	0	1	1	0	0	1	1	1	0	0	0	1	1	1	0	0	0	1	1	1	1	0	1	1	0	1	1	0
753551	DMS-79	SCLC	0	1	0	1	0	0	0	0	0	1	0	0	0	1	0	0	0	1	0	1	1	1	0	0	1	0	1	1	0	0	1	0	0	0	0	1	1	0	1	1	0	1	1	0	1	0	0
753552	DSH1	BLCA	0	1	1	0	0	0	0	0	1	0	0	0	0	0	1	0	0	1	0	0	0	0	0	0	0	0	0	0	0	0	0	0	1	0	0	0	0	1	0	0	0	0	1	0	0	0	0
753554	EBC-1	LUSC	0	0	1	1	0	0	0	0	0	1	0	0	0	0	0	1	0	0	0	0	1	0	0	0	0	0	1	0	0	0	1	0	0	0	0	1	0	1	0	0	0	1	0	1	1	1	1
753555	EC-GI-10	ESCA	0	0	1	0	0	1	0	0	0	1	1	0	0	1	1	0	0	0	0	0	1	1	0	0	0	1	0	1	0	1	0	1	0	0	1	0	0	1	1	0	0	0	1	0	0	0	0
753556	EPLC-272H	LUSC	0	1	0	1	0	0	0	0	1	1	0	0	0	0	1	0	0	1	0	1	1	1	0	0	1	0	1	1	0	0	0	0	0	0	0	1	0	0	0	0	0	1	0	1	1	1	1
753558	HA7-RCC	KIRC	0	0	1	1	0	0	0	0	0	1	0	0	0	0	0	1	0	0	0	0	1	0	0	0	0	0	1	0	0	0	1	0	0	0	0	1	1	1	1	0	0	1	0	0	0	1	0
753559	HCE-4	ESCA	0	0	1	0	0	1	0	0	0	0	0	0	0	1	0	0	0	0	0	0	0	0	0	0	0	0	0	0	1	0	0	0	0	0	0	0	0	1	0	0	0	0	0	0	0	0	0
753561	HO-1-u-1	HNSC	0	0	1	1	0	0	0	0	1	1	0	0	1	0	0	0	0	0	1	0	1	0	0	0	0	0	1	1	0	1	0	1	0	1	0	0	0	1	1	1	0	1	1	0	0	1	0
753562	HSC-2	HNSC	0	1	1	0	0	0	0	0	0	1	0	0	1	0	0	0	0	1	0	0	1	0	0	0	0	0	0	1	1	0	1	1	0	1	0	0	0	0	0	1	0	0	1	1	0	1	0
753563	IM-9	MM	0	0	1	1	0	0	0	0	1	1	0	0	0	0	0	1	0	0	0	0	1	0	0	0	1	1	1	0	0	0	1	0	0	0	0	1	1	1	1	1	0	1	0	0	1	1	1
753564	IST-SL1	SCLC	0	0	1	1	0	0	0	0	1	1	0	0	1	0	0	0	0	0	1	1	1	1	0	0	0	0	1	1	0	0	1	1	1	1	0	1	1	1	1	0	0	1	0	0	1	1	0
753565	IST-SL2	SCLC	0	1	1	1	1	0	0	0	0	1	0	0	0	0	1	0	0	0	0	1	1	1	0	0	1	1	1	1	0	0	1	0	0	0	0	0	1	1	1	0	1	1	1	0	1	1	1
753566	J82	BLCA	0	0	1	1	1	0	0	0	1	1	0	0	0	0	1	0	0	0	0	0	1	0	0	0	0	0	1	0	0	0	1	0	0	0	0	1	1	1	0	0	0	0	1	1	1	1	0
753569	KNS-62	LUSC	0	0	0	1	0	0	0	0	0	1	0	0	0	0	0	0	0	1	1	0	1	1	0	0	0	0	1	1	0	0	1	0	1	0	0	1	1	0	0	0	0	1	1	1	1	1	1
753570	KOSC-2	HNSC	0	1	1	1	0	0	0	0	1	0	0	0	1	0	1	0	0	0	0	0	1	0	0	0	0	0	0	0	0	0	0	1	1	1	0	1	0	1	0	0	0	1	1	1	0	0	0
753572	KP-4	PAAD	0	0	1	1	0	0	0	0	1	1	0	0	0	0	0	0	0	0	1	0	1	0	0	0	1	0	0	1	0	0	1	0	1	0	0	1	1	1	0	1	0	1	1	0	0	0	0
753573	KYSE-140	ESCA	0	0	0	0	0	0	0	1	0	1	0	0	0	0	0	0	0	0	0	0	0	1	0	0	0	0	0	1	0	0	0	1	1	0	0	0	0	1	1	0	0	0	0	0	0	0	0
753574	KYSE-410	ESCA	0	1	1	1	0	0	1	1	1	1	0	0	0	0	1	0	0	0	0	1	1	0	0	0	0	1	0	0	0	0	1	1	1	0	0	0	1	1	1	0	0	1	0	0	1	0	0
753575	KYSE-520	ESCA	0	0	0	0	0	0	0	0	0	1	0	0	1	0	1	0	0	0	0	1	1	1	0	0	0	1	0	0	1	0	0	1	1	0	0	1	0	0	1	0	0	1	0	1	1	0	0
753576	KYSE-70	ESCA	0	1	1	1	0	0	0	0	1	0	0	0	1	0	1	0	0	1	0	1	1	0	0	0	0	0	0	1	0	1	1	1	0	1	0	1	1	1	1	0	0	1	1	0	0	0	0
753579	LB2518-MEL	SKCM	0	0	1	0	0	1	1	1	0	0	0	1	0	0	0	0	0	0	0	0	0	0	0	0	0	1	0	0	0	1	0	0	0	0	0	0	0	1	1	0	0	1	1	0	0	0	0
753583	LB771-HNC	HNSC	0	0	1	1	0	0	0	0	1	1	0	0	0	0	1	0	0	1	0	0	1	1	0	0	0	0	0	1	0	0	1	0	1	0	0	0	0	0	0	1	0	1	1	1	1	0	0
753584	LB831-BLC	BLCA	0	1	1	1	1	0	0	0	1	0	0	0	0	0	1	0	0	0	0	0	0	1	0	0	1	0	0	0	0	0	0	1	0	0	0	0	1	1	1	1	0	1	0	0	0	0	0
753586	LCLC-103H	LUSC	0	0	0	1	0	0	0	0	1	1	0	0	0	0	0	0	0	0	0	0	1	0	0	0	1	0	1	1	0	0	1	0	0	0	0	1	1	0	0	0	0	1	0	1	0	1	1
753588	LU-134-A	SCLC	0	1	1	1	0	0	0	0	1	1	0	0	0	0	0	0	0	1	0	0	0	0	0	0	1	0	1	1	0	0	0	0	0	0	0	0	0	1	0	0	0	1	0	0	1	1	0
753589	LU-165	SCLC	0	0	1	1	0	0	0	0	1	1	0	0	0	0	0	0	0	1	0	1	0	0	1	0	1	0	1	1	0	0	0	0	1	0	0	0	1	1	0	1	0	1	1	0	1	1	0
753592	LXF-289	LUAD	0	1	0	1	0	0	0	0	0	1	0	0	0	0	1	0	0	0	0	1	1	0	0	0	1	0	1	1	0	0	1	0	0	0	0	1	0	0	0	0	1	1	1	0	1	1	0
753594	MS-1	SCLC	0	0	1	1	0	0	0	0	0	1	0	0	1	0	0	0	0	0	0	1	1	0	0	0	0	1	0	1	0	0	0	0	0	1	0	1	0	1	1	0	0	1	0	1	1	0	0
753595	MZ1-PC	PAAD	0	1	1	1	0	0	0	0	0	1	0	0	0	0	0	1	0	0	0	1	1	1	0	0	0	0	1	0	0	0	1	0	0	0	0	1	1	1	0	1	0	1	0	0	1	0	0
753596	MZ7-mel	SKCM	0	0	0	0	1	0	0	1	0	0	0	0	1	0	0	0	0	0	0	0	0	0	0	0	0	1	0	0	0	0	0	0	0	0	0	0	0	0	1	0	1	0	0	0	0	0	0
753599	NCI-H1304	SCLC	0	0	1	1	0	0	0	0	0	1	0	0	1	0	0	0	0	0	0	0	1	1	0	0	0	1	0	1	0	0	0	1	1	1	0	1	1	1	1	1	1	1	1	1	1	0	1
753600	NCI-H1563	LUAD	0	0	1	1	0	1	0	0	0	0	0	0	0	0	1	0	0	0	0	0	0	0	0	0	0	0	0	0	0	1	0	0	0	0	0	1	0	1	0	0	0	0	0	0	0	0	0
753604	NCI-H292	LUSC	0	0	1	0	0	1	0	0	0	0	0	0	0	0	0	0	0	0	0	0	0	0	1	0	0	0	0	0	0	0	0	0	0	0	1	0	0	1	0	0	0	0	0	0	0	0	0
753605	NCI-H510A	SCLC	0	0	0	1	0	0	0	0	0	1	0	0	0	0	0	0	0	0	0	0	1	1	0	0	1	0	1	1	0	0	1	0	0	0	0	1	1	0	1	0	0	1	0	0	0	0	0
753607	NCI-H835	LUSC	0	0	1	0	1	1	0	0	0	0	0	0	0	1	0	0	0	0	0	0	0	0	0	1	0	0	0	0	1	0	0	1	0	0	1	0	0	1	0	0	0	0	0	0	0	0	0
753608	PC-14	LUAD	0	1	1	0	0	1	0	0	0	1	0	0	0	0	0	0	0	0	0	0	1	0	0	0	0	0	1	0	0	1	0	0	0	1	0	1	0	1	1	0	1	1	1	0	0	1	0
753610	SBC-3	SCLC	0	0	1	0	0	0	0	0	1	1	0	0	0	0	1	0	0	0	0	1	0	1	0	0	1	0	1	0	0	0	1	1	1	0	0	1	1	1	1	1	0	0	0	1	0	1	1
753612	SK-MM-2	MM	0	0	0	0	0	0	0	0	0	1	0	0	1	0	0	0	0	0	1	1	1	0	0	0	1	0	1	1	0	1	1	0	0	1	0	0	0	0	1	0	0	0	1	1	0	1	0
753614	TE-15	ESCA	0	1	1	0	1	0	0	0	1	0	0	0	0	0	1	0	0	0	0	1	0	0	0	0	1	0	0	0	1	0	0	0	0	1	0	0	0	1	0	0	0	0	1	1	0	1	0
753615	U-266	MM	0	0	1	1	0	0	0	0	1	1	0	0	0	0	0	0	0	0	0	0	1	1	0	0	0	1	1	1	0	1	1	1	1	0	0	1	1	1	0	1	0	1	0	1	0	0	1
753616	BE2-M17	NB	0	0	1	1	0	0	0	0	0	1	0	0	0	0	0	0	0	0	0	1	1	1	0	0	0	0	0	0	0	0	1	0	0	0	0	1	0	0	0	1	1	1	0	0	1	0	0
753618	KELLY	NB	0	0	0	1	0	0	0	0	1	1	0	0	0	0	0	0	0	0	0	0	1	0	0	0	0	0	1	0	0	0	1	0	1	0	0	1	1	0	0	0	0	1	0	1	1	1	0
753620	SIMA	NB	0	0	1	0	0	0	0	0	0	0	0	0	0	1	1	1	0	0	0	0	0	1	0	0	1	0	0	1	0	0	0	0	1	0	0	0	0	1	0	1	0	0	0	0	0	0	0
753621	TE-1	ESCA	0	0	1	1	0	0	0	0	1	1	0	0	0	1	0	0	0	0	1	1	1	0	0	0	1	0	1	1	0	0	0	1	1	1	0	1	0	1	1	1	0	0	1	0	0	1	0
753622	TE-10	ESCA	0	1	1	0	0	0	0	0	1	0	0	0	0	0	0	1	0	1	0	0	0	1	0	0	1	0	0	0	0	0	0	0	0	0	0	0	1	1	0	1	0	1	1	1	0	0	0
753623	TE-8	ESCA	0	1	1	0	0	0	0	0	0	0	0	0	0	0	1	0	0	0	0	1	0	0	0	0	0	0	0	0	0	0	0	0	0	0	0	1	0	1	0	0	0	0	1	0	1	1	0
753624	CAPAN-1	PAAD	0	0	1	0	0	0	0	0	1	1	0	0	0	0	1	0	0	0	0	0	0	0	0	0	0	0	0	0	0	0	0	0	0	1	0	0	1	1	0	1	0	0	1	0	0	1	1
905933	OVCAR-3	OV	0	0	1	1	1	0	0	0	0	1	0	0	0	0	0	1	0	0	1	1	1	0	0	0	1	0	1	1	0	0	1	0	0	0	0	1	0	1	1	0	0	1	1	0	0	1	1
905934	PC-3	PRAD	0	0	1	1	0	0	0	0	1	1	0	0	0	1	0	0	0	0	0	0	0	0	0	0	1	0	1	1	0	1	1	0	0	1	0	1	0	1	0	0	0	1	0	0	0	1	0
905935	DU-145	PRAD	1	0	1	0	0	1	0	1	0	0	0	0	0	0	0	1	0	0	0	0	0	0	1	0	0	0	0	0	0	0	0	0	0	0	0	0	0	1	0	0	0	0	1	0	0	0	0
905936	HCT-116	COREAD	1	0	0	0	0	1	0	0	0	0	0	1	0	1	0	0	1	0	0	0	0	0	1	0	0	0	0	0	0	0	0	0	0	0	1	0	0	0	0	0	0	0	0	0	0	0	0
905937	HCT-15	COREAD	1	0	1	0	1	0	0	0	0	0	0	1	0	1	0	1	1	0	0	0	0	0	0	1	0	0	0	0	1	0	0	0	0	0	0	0	0	1	0	0	0	0	0	0	0	0	0
905938	HL-60	LAML	0	0	1	0	0	1	0	0	0	0	0	0	0	0	0	0	0	0	0	1	0	0	0	0	0	0	0	0	0	1	0	1	0	0	1	0	0	1	0	0	0	0	0	0	0	0	0
905939	HT-29	COREAD	0	0	1	0	1	1	1	0	0	0	0	0	1	1	0	0	0	0	0	0	0	0	0	1	0	0	0	0	0	0	0	1	0	0	0	0	0	1	0	0	0	0	1	0	0	0	0
905940	K-562	LCML	0	0	0	1	0	0	0	0	0	1	0	0	1	0	0	1	0	1	0	0	1	0	0	0	0	0	0	1	0	0	1	0	0	1	0	1	0	0	1	1	1	1	0	0	0	0	0
905941	NCI-H226	LUSC	0	0	1	0	1	1	0	0	0	0	0	1	0	0	0	0	0	0	0	0	0	0	0	0	0	0	0	0	0	1	0	0	0	1	0	1	0	1	0	0	0	0	0	0	0	0	0
905942	NCI-H23	LUAD	0	0	1	0	0	1	0	0	0	0	1	0	0	1	0	1	0	0	0	0	0	0	0	1	0	0	0	0	1	0	0	0	0	0	0	0	0	1	0	0	0	0	0	0	0	0	0
905943	NCI-H460	LUSC	0	0	1	1	0	0	0	0	0	1	0	0	0	0	0	0	0	0	0	0	1	0	0	0	0	0	1	0	0	1	0	1	0	1	0	1	1	1	0	0	0	1	0	0	1	0	0
905944	NCI-H522	LUAD	0	1	1	1	0	1	0	0	0	1	0	0	0	0	1	0	0	0	0	0	1	0	0	0	0	0	1	1	0	0	0	0	0	0	0	0	0	1	0	1	0	1	1	0	0	0	0
905946	MCF7	BRCA	0	1	1	1	1	0	0	0	0	1	0	0	0	0	1	1	0	0	0	0	0	1	0	0	0	0	0	0	0	0	0	1	0	1	0	1	1	1	0	0	0	1	0	0	0	0	0
905947	786-0	KIRC	0	0	1	0	0	0	0	0	0	1	0	0	0	0	0	0	0	1	0	0	0	1	0	0	1	0	0	1	0	0	0	0	1	0	0	0	1	1	0	1	0	0	1	0	0	0	0
905948	A498	KIRC	0	1	1	1	1	0	0	0	0	1	1	0	0	1	0	0	0	0	0	0	0	0	0	0	0	0	1	1	0	1	1	0	0	0	0	1	1	1	0	0	0	1	0	0	0	0	0
905950	ACHN	KIRC	0	0	1	0	0	0	0	0	0	0	0	0	0	0	0	0	0	0	1	0	0	1	0	0	0	0	0	0	0	0	1	0	1	1	0	0	0	1	1	1	0	1	0	0	0	0	0
905951	BT-549	BRCA	0	1	1	0	1	0	0	0	0	1	0	0	0	1	1	1	0	1	0	1	1	0	0	0	1	0	0	0	0	0	0	0	0	0	0	1	0	1	0	0	0	0	1	1	0	1	0
905952	CCRF-CEM	ALL/CLL	1	0	1	0	1	1	0	0	0	0	0	0	0	0	0	1	1	0	0	0	0	0	0	0	0	0	0	0	0	0	0	0	0	0	0	0	0	1	0	0	1	0	0	0	0	0	0
905954	SK-MEL-28	SKCM	0	1	1	0	0	0	1	1	0	1	0	0	1	0	0	0	0	0	0	0	0	1	0	0	0	0	1	0	0	0	0	1	0	0	0	0	1	1	0	0	0	1	0	0	0	0	0
905955	SK-MEL-2	SKCM	0	0	0	0	0	1	1	1	0	0	0	0	0	0	0	0	0	0	0	0	0	0	1	0	0	0	0	0	0	0	0	0	0	0	1	0	0	1	0	0	0	0	0	0	0	0	0
905956	SK-MEL-5	SKCM	0	1	1	0	0	0	1	1	0	0	0	1	0	0	0	0	0	0	0	0	0	0	0	0	0	0	0	0	0	1	0	0	0	0	0	0	0	1	0	0	0	0	0	0	0	0	0
905957	Hs-578-T	BRCA	0	0	1	1	0	1	0	0	0	0	0	0	0	0	0	0	0	1	0	0	0	0	1	0	0	0	0	0	0	0	0	0	0	0	0	0	1	1	0	0	0	0	1	0	0	0	0
905958	MOLT-4	ALL/CLL	1	0	1	0	0	1	1	0	0	0	0	1	0	0	0	0	1	0	0	0	0	0	0	0	0	0	0	0	0	0	0	0	0	0	0	0	0	1	0	0	0	0	0	0	0	0	0
905959	SK-OV-3	OV	0	0	0	0	0	1	0	0	0	0	0	0	0	1	0	0	0	0	0	0	0	0	1	1	0	0	0	0	1	1	0	0	0	0	1	0	0	1	0	0	0	0	0	0	0	0	0
905960	MDA-MB-231	BRCA	0	1	0	1	0	0	0	0	1	1	0	0	0	0	1	0	0	0	0	1	1	0	0	0	1	0	0	0	0	0	1	1	1	0	0	1	0	0	0	0	0	1	0	1	1	1	1
905961	COLO-205	COREAD	0	0	1	0	1	1	0	0	0	0	0	0	0	1	0	1	0	0	0	0	0	0	0	0	0	0	1	0	0	0	0	0	0	0	0	0	0	1	0	0	0	0	1	0	0	0	0
905962	SW620	COREAD	0	1	0	1	1	0	0	0	0	1	0	0	1	0	0	0	0	0	0	0	1	1	0	0	0	0	1	1	0	0	1	1	1	1	0	1	0	0	0	1	0	0	1	0	0	0	0
905963	CAKI-1	KIRC	0	1	1	1	1	0	0	0	0	0	0	0	0	1	1	0	0	0	1	1	0	0	0	0	1	0	0	1	0	0	0	0	1	1	0	0	1	1	1	0	0	1	1	0	1	0	0
905964	RPMI-8226	MM	0	0	1	0	0	1	1	1	0	0	0	0	0	1	0	1	0	0	0	0	0	0	0	0	0	0	0	0	0	0	0	0	0	0	0	0	0	1	0	0	0	0	0	0	0	0	0
905965	SR	ALL/CLL	0	0	1	1	0	0	0	0	1	1	0	0	0	0	0	0	0	1	0	1	1	1	0	0	0	0	0	1	0	1	1	0	0	1	0	1	1	0	0	1	0	1	1	0	1	0	1
905967	NCI-H322M	LUAD	0	1	0	1	0	0	0	0	0	1	0	0	1	0	1	0	0	1	0	0	1	1	0	0	1	0	1	1	0	0	1	1	0	0	0	1	1	0	0	0	0	1	0	0	1	1	0
905968	IGROV-1	OV	1	0	0	0	0	1	0	0	0	0	0	1	0	0	0	1	1	0	0	0	0	0	1	0	0	0	0	0	0	0	0	0	0	0	1	0	0	0	0	0	0	0	0	0	0	0	0
905969	OVCAR-5	OV	0	0	1	0	0	0	0	0	0	1	0	0	0	0	0	1	0	0	0	0	0	1	0	0	0	0	0	0	0	0	1	0	1	0	0	0	1	1	0	1	0	0	1	0	0	0	0
905970	EKVX	LUAD	1	0	0	1	0	0	0	0	0	1	0	0	0	0	0	0	0	1	0	0	1	0	0	0	1	0	1	1	0	0	1	0	0	1	0	1	1	0	1	0	0	1	1	1	1	1	1
905971	HCC2998	COREAD	1	0	0	0	0	0	0	0	0	0	0	1	0	1	0	0	0	0	0	0	0	0	0	1	0	0	0	0	1	1	0	0	0	0	0	0	0	0	0	0	0	0	0	0	0	0	0
905973	HOP-92	LUSC	0	0	0	1	0	0	0	0	0	1	0	0	1	1	0	0	0	0	0	0	1	0	0	0	0	0	1	1	0	0	1	0	1	1	0	1	1	0	1	0	0	1	0	0	1	1	0
905974	LOXIMVI	SKCM	0	0	1	0	0	1	1	1	0	0	1	0	0	0	0	1	0	0	0	0	1	0	0	0	0	1	0	0	0	0	0	0	0	0	0	0	0	1	1	0	0	1	0	0	0	0	0
905975	M14	SKCM	0	0	1	0	0	0	1	1	0	0	0	1	0	0	0	0	0	0	0	0	0	0	0	0	0	0	0	0	0	1	0	0	0	0	0	0	0	0	0	0	0	0	0	0	0	0	0
905976	UACC-62	SKCM	0	0	1	0	0	1	1	1	0	0	0	0	0	0	0	0	0	0	0	0	0	0	0	0	1	0	0	0	0	0	0	0	0	0	0	0	1	1	0	0	0	0	0	0	0	0	0
905979	SN12C	KIRC	0	0	0	1	0	0	0	0	0	1	0	0	0	0	0	0	0	0	0	0	1	1	0	0	1	0	1	1	0	0	1	0	1	1	0	1	0	0	1	1	1	1	0	0	1	0	0
905981	U031	KIRC	0	0	1	1	0	0	0	0	1	1	0	0	0	0	0	0	0	0	1	1	1	0	0	0	0	0	1	0	0	0	0	0	0	0	0	0	1	1	0	1	0	1	1	0	1	1	0
905982	SNB75	GBM	0	0	1	0	1	1	0	0	1	0	0	1	1	1	0	0	1	0	0	0	0	0	0	0	0	0	0	0	1	1	0	0	0	1	0	0	0	1	1	0	1	0	0	0	0	0	0
905983	U251	GBM	0	0	1	0	0	0	0	0	0	1	0	0	1	0	0	0	0	0	0	0	1	1	0	0	0	1	1	0	0	0	1	1	1	1	0	1	1	1	1	1	1	0	1	0	0	0	0
905984	SF539	LGG	0	0	1	0	0	1	0	0	0	0	0	0	0	0	0	0	0	0	0	0	1	0	0	0	0	0	0	0	0	1	0	0	0	0	1	0	0	1	0	0	0	0	0	0	0	0	0
905985	SF295	GBM	0	1	1	1	0	0	0	0	1	1	0	0	0	0	0	0	0	0	0	1	1	0	0	0	0	0	1	0	0	0	1	0	0	0	0	1	0	1	0	0	0	0	0	1	0	0	0
905986	SF268	GBM	0	0	1	0	0	1	0	0	1	0	0	0	0	0	0	1	0	0	1	1	0	0	0	0	1	0	0	0	0	0	0	0	0	0	0	0	0	1	0	0	1	1	0	1	0	0	0
905989	KM12	COREAD	0	0	0	0	0	1	1	1	0	0	0	0	0	0	0	1	0	0	0	0	0	0	1	0	0	0	0	0	1	1	0	0	0	0	1	0	0	0	0	0	0	0	0	0	0	0	0
905990	OVCAR-4	OV	0	0	0	1	0	0	0	0	0	1	0	0	0	0	0	0	0	0	0	1	0	0	0	0	0	0	0	0	0	0	0	0	0	0	0	1	1	0	0	0	1	1	0	0	1	0	0
905991	OVCAR-8	OV	0	0	0	1	0	0	0	0	0	1	0	0	0	1	1	0	0	0	1	0	1	0	0	0	0	0	1	1	0	0	1	0	0	0	0	1	1	0	0	0	0	1	1	1	0	1	1
906693	BxPC-3	PAAD	0	0	1	1	1	0	0	0	0	1	0	0	1	0	1	0	0	0	1	0	0	1	0	0	1	0	0	1	0	0	0	0	1	1	0	1	1	1	0	0	0	0	0	0	1	0	0
906695	BONNA-12	ALL/CLL	0	0	1	0	1	1	0	0	0	0	0	0	1	1	1	0	0	0	0	1	0	1	0	0	0	1	0	0	0	1	0	1	1	0	0	0	1	1	0	0	1	1	0	0	1	0	0
906696	BHT-101	THCA	0	0	1	1	0	0	0	0	0	0	0	0	0	0	1	0	0	0	1	0	1	0	0	0	0	0	1	0	0	0	1	0	0	1	0	0	1	1	0	1	0	1	1	0	1	0	1
906746	Becker	GBM	0	0	1	1	0	1	0	0	0	0	1	0	0	0	1	1	0	0	0	0	1	0	0	0	0	0	0	0	0	0	1	0	0	0	1	1	1	1	0	0	0	0	0	0	0	0	0
906763	BE-13	ALL/CLL	0	0	1	0	0	1	0	0	0	0	0	0	1	1	0	0	0	0	0	0	1	1	0	0	1	0	0	0	1	0	0	1	1	1	0	0	0	1	0	0	1	1	1	0	0	0	0
906765	ARH-77	MM	0	0	1	0	0	1	0	0	0	0	0	0	0	1	0	0	0	0	0	0	0	0	0	0	0	0	0	0	1	0	0	0	0	0	1	0	0	1	0	0	0	0	0	0	0	0	0
906790	AGS	STAD	0	0	0	0	1	0	0	0	1	1	0	0	0	0	0	0	0	0	1	1	0	0	0	0	0	0	0	0	1	1	0	0	0	0	0	0	0	0	0	1	0	0	1	0	0	0	0
906791	ABC-1	LUAD	0	0	1	1	0	0	0	0	0	1	0	0	1	0	0	0	0	0	1	0	1	1	0	0	1	0	1	1	0	0	0	1	1	1	0	0	0	1	0	1	0	0	1	0	0	1	0
906792	A2058	SKCM	0	0	1	0	1	1	1	1	0	1	0	0	0	1	0	1	0	0	0	0	0	0	0	0	0	0	0	0	0	1	0	0	0	0	0	0	0	1	1	0	0	1	1	0	0	0	0
906793	A375	SKCM	0	0	1	0	0	0	1	1	0	0	0	0	1	0	0	0	0	0	0	0	0	0	0	0	0	1	0	0	0	0	0	1	0	0	0	0	0	1	1	0	0	1	1	0	0	0	0
906794	A253	HNSC	0	1	0	1	0	0	0	0	1	1	0	0	0	0	1	0	0	1	1	0	1	0	0	0	1	0	1	1	0	0	1	0	1	0	0	1	1	1	0	0	0	1	1	0	1	1	0
906795	8305C	THCA	0	0	1	1	0	0	0	0	0	0	0	0	0	0	0	0	0	0	0	1	0	0	1	0	0	0	0	0	0	1	0	0	0	0	0	0	1	1	0	1	0	1	0	0	0	0	0
906797	647-V	BLCA	0	1	0	1	0	0	0	0	0	1	0	0	0	0	1	0	0	0	0	1	0	1	0	0	1	0	0	1	0	0	1	1	1	1	0	0	1	1	1	0	0	1	0	0	0	0	0
906798	639-V	BLCA	1	0	1	0	1	1	0	0	0	0	0	1	0	0	0	0	1	0	0	0	0	0	0	0	0	0	0	0	1	1	0	0	0	0	0	0	0	1	0	0	0	0	0	0	0	0	0
906800	697	ALL/CLL	0	0	1	0	0	0	0	0	0	0	0	1	1	0	0	0	0	0	0	0	1	1	0	0	1	0	1	0	0	0	1	0	0	1	0	0	0	1	1	0	0	0	0	0	1	0	0
906801	BT-20	BRCA	0	1	0	1	0	0	0	0	0	1	0	0	0	0	1	0	0	0	1	1	1	1	0	0	1	0	1	1	0	0	1	0	0	1	0	1	0	0	0	0	0	0	1	0	0	1	1
906804	A2780	OV	0	0	1	0	0	1	0	0	0	0	0	0	0	0	0	0	0	0	0	0	0	0	0	0	0	0	0	0	1	0	0	0	0	0	1	0	0	1	0	0	0	0	0	0	0	0	0
906805	COR-L105	LUAD	0	0	1	1	0	0	0	0	1	0	0	0	1	0	0	0	0	0	0	1	0	0	0	0	1	1	0	1	0	1	0	0	0	1	0	0	1	1	0	1	0	1	0	0	0	0	1
906807	CRO-AP2	DLBC	1	1	1	0	1	0	1	0	0	0	0	1	0	0	1	0	0	0	0	0	0	0	0	0	1	0	0	1	0	1	0	1	0	0	0	0	0	1	0	0	1	0	1	0	0	0	0
906808	COR-L88	SCLC	0	0	0	1	1	0	0	0	0	1	0	0	1	0	1	0	0	0	1	1	1	1	0	0	1	0	1	1	0	0	1	0	1	0	0	1	1	0	1	0	0	1	1	0	0	1	0
906812	COLO-824	BRCA	0	0	1	0	0	1	0	0	0	0	0	0	0	0	0	0	0	0	0	0	0	0	0	0	0	0	0	0	0	1	0	0	0	0	1	0	0	1	0	0	0	0	0	0	0	0	0
906813	COLO-800	SKCM	0	0	1	0	1	0	1	0	0	1	0	0	1	0	0	0	0	0	0	0	0	0	0	0	0	1	0	0	0	0	0	1	0	1	0	0	1	1	1	0	0	1	0	0	0	0	0
906814	COLO-792	SKCM	0	0	0	0	0	0	1	1	0	0	0	1	0	0	0	0	0	0	0	0	0	0	0	0	0	0	0	0	0	1	0	0	0	0	0	0	0	0	0	0	0	0	0	0	0	0	0
906817	COLO-680N	ESCA	0	0	1	0	0	1	0	0	0	0	0	0	0	1	0	0	0	0	0	0	0	0	0	0	0	0	0	0	0	0	0	0	0	0	0	0	0	1	0	0	0	0	0	0	0	0	0
906818	COLO-679	SKCM	0	0	1	0	0	0	1	1	0	0	0	1	0	0	0	0	0	0	0	0	0	0	0	0	0	0	0	0	0	1	0	0	0	0	0	0	0	1	0	0	0	0	0	0	0	0	0
906820	CHP-212	NB	0	0	1	1	0	0	0	0	1	1	0	0	0	1	1	0	0	0	0	0	1	1	0	0	0	1	0	1	0	0	0	0	1	1	0	0	0	1	1	1	1	0	0	0	0	0	0
906821	CFPAC-1	PAAD	0	0	1	1	0	1	0	0	0	1	1	0	0	0	0	0	0	0	0	0	1	0	0	0	0	0	0	0	0	1	1	0	0	0	0	0	0	1	1	0	0	0	0	0	0	1	0
906823	CCF-STTG1	GBM	0	0	1	0	1	1	0	0	1	0	0	1	0	0	0	0	0	0	0	0	0	0	1	0	1	0	0	1	0	0	0	0	0	0	1	0	0	1	0	0	0	1	0	0	0	0	0
906824	Ca-Ski	CESC	0	1	1	1	0	0	0	0	0	1	0	1	0	0	1	0	0	0	1	0	1	0	0	0	0	0	1	1	0	0	1	0	1	0	0	1	1	1	0	0	0	1	0	0	1	0	0
906825	Caov-3	OV	0	1	1	1	0	0	0	0	0	1	0	0	0	0	0	0	0	0	0	1	0	1	0	0	1	0	1	1	0	0	1	0	0	1	0	0	1	0	1	1	0	1	0	1	1	0	0
906826	CAL-120	BRCA	0	0	1	0	0	1	0	0	0	0	0	0	0	0	1	1	0	1	0	0	0	0	0	0	0	0	0	0	0	0	0	0	0	0	0	0	1	1	0	0	0	1	0	1	0	1	1
906827	CAL-72	BONE	0	0	1	0	1	1	0	0	0	0	0	1	0	1	0	1	0	0	0	0	0	0	0	0	0	0	0	0	0	1	0	1	0	0	0	0	0	1	0	0	0	0	0	0	0	0	0
906828	CAL-62	THCA	0	1	1	0	0	0	0	0	0	1	0	0	1	0	0	0	0	0	0	1	0	1	0	1	0	0	1	1	0	1	0	1	0	1	0	1	1	1	1	1	0	1	1	0	0	0	1
906830	C32	SKCM	0	0	1	0	0	0	1	1	0	0	0	0	0	0	0	0	0	0	0	0	0	0	0	0	0	1	0	0	0	0	0	1	0	0	0	0	0	1	0	1	0	0	0	0	0	0	0
906831	Daudi	LYMP	1	0	1	0	1	0	0	0	0	0	0	1	0	1	0	0	0	0	0	0	0	0	0	0	0	0	0	0	1	1	0	0	0	0	0	0	0	1	0	0	0	0	0	0	0	0	0
906832	DB	DLBC	0	0	1	1	0	0	0	0	1	1	0	0	0	0	0	0	0	0	0	0	0	0	0	0	1	0	1	1	0	0	0	0	0	0	0	0	1	1	1	1	0	1	1	0	1	0	0
906834	D-283MED	MB	0	1	1	1	1	0	0	0	1	1	0	0	0	1	0	1	0	0	0	0	1	0	0	0	1	0	0	1	0	0	0	0	0	1	0	1	1	1	0	0	0	1	1	0	1	0	0
906835	DBTRG-05MG	GBM	0	0	1	0	0	0	0	0	1	1	0	0	1	0	0	0	1	0	1	0	0	1	0	0	0	1	1	1	0	1	1	1	1	1	0	0	0	1	1	0	0	0	1	0	0	1	0
906836	DEL	ALL/CLL	0	0	1	0	1	0	0	0	1	1	0	0	0	1	0	0	0	0	1	0	1	0	0	0	1	0	1	0	0	0	1	0	0	1	0	1	1	1	0	0	0	1	1	0	1	0	0
906837	Detroit562	HNSC	0	0	1	0	0	0	0	0	0	0	0	0	0	0	0	0	0	0	1	0	1	0	0	0	0	0	1	0	0	1	1	0	1	0	0	1	0	0	0	1	0	1	0	0	1	0	0
906838	DG-75	LYMP	1	0	0	0	0	1	0	0	0	0	0	0	0	0	0	0	0	0	0	0	0	0	1	1	0	0	0	0	1	0	0	0	0	0	1	0	0	0	0	0	0	0	0	0	0	0	0
906839	DK-MG	GBM	0	0	1	0	1	1	0	0	0	0	0	0	0	0	0	0	0	0	0	0	0	1	0	0	0	0	0	0	0	0	0	0	1	0	0	0	0	1	0	1	0	0	0	0	0	0	0
906841	DJM-1	SKCM	0	1	1	0	1	0	0	0	0	0	0	0	1	1	1	0	0	0	1	0	0	0	0	0	0	1	0	0	0	0	0	1	0	1	0	0	0	1	1	0	1	1	0	0	0	0	0
906842	DOHH-2	DLBC	0	1	1	0	1	0	0	0	1	1	0	1	1	0	0	0	0	1	0	0	0	1	0	0	1	0	0	0	0	1	0	0	0	1	0	0	0	1	0	1	0	0	0	0	1	0	0
906843	DoTc2-4510	CESC	0	1	1	1	0	0	0	0	0	0	0	0	1	1	1	0	0	0	0	0	0	0	0	0	1	0	1	0	0	0	0	1	0	0	0	1	0	1	1	1	0	1	0	0	0	0	0
906844	DU-4475	BRCA	1	0	1	0	1	0	0	0	1	1	0	0	0	0	0	0	0	0	0	1	1	0	0	0	0	0	1	0	0	1	1	0	0	0	0	1	0	1	0	0	0	0	0	0	0	0	0
906846	EB2	LYMP	0	0	1	0	1	1	0	0	0	0	0	0	0	1	0	0	0	0	0	0	0	0	0	0	0	0	0	0	1	0	0	1	0	0	0	0	0	1	0	0	0	0	0	0	0	0	0
906847	EB-3	LYMP	0	0	1	0	0	1	0	0	0	0	0	0	0	1	0	1	1	0	0	0	0	0	0	0	0	0	0	0	0	0	0	0	0	0	0	0	0	1	0	0	0	0	0	0	0	0	0
906848	ECC10	STAD	0	0	1	1	0	0	0	0	1	1	0	0	1	0	0	0	0	0	0	0	0	0	0	0	1	0	1	0	0	0	1	0	1	0	0	0	0	1	1	0	1	0	1	1	0	0	0
906849	ECC12	STAD	0	1	1	0	1	0	0	0	0	0	0	0	0	0	0	0	0	0	0	0	0	1	0	0	1	1	1	0	0	1	1	0	0	0	0	1	1	1	1	0	0	1	0	0	1	1	0
906851	EFM-19	BRCA	0	0	0	1	0	0	0	0	1	1	0	0	0	0	0	1	0	0	1	1	1	0	0	0	1	0	0	0	0	0	1	0	0	0	0	1	0	0	0	1	0	0	1	1	1	1	0
906852	EFO-27	OV	1	0	0	0	0	1	0	0	0	0	0	1	0	0	0	1	0	0	0	0	0	0	1	0	0	0	0	0	0	0	0	0	0	0	1	0	0	0	0	0	0	0	0	0	0	0	0
906853	EGI-1	BTCA	0	1	1	1	0	0	0	0	0	1	0	0	0	0	0	0	0	0	0	1	1	1	0	0	0	0	0	0	0	0	1	0	1	1	0	1	0	0	0	0	0	1	0	0	1	1	1
906854	EHEB	ALL/CLL	0	0	1	0	0	0	0	0	1	0	0	0	0	1	0	0	0	0	0	0	0	0	0	0	0	0	0	1	0	1	0	0	0	0	0	0	0	1	0	0	0	0	0	1	1	0	0
906855	EM-2	LCML	0	1	1	1	0	0	0	0	0	1	0	1	0	0	0	0	0	0	1	1	1	0	0	0	0	0	0	0	0	0	1	0	0	0	0	1	0	1	0	0	0	1	0	0	0	0	0
906856	EoL-1-cell	ALL/CLL	0	0	0	1	0	0	0	0	0	1	0	0	0	0	0	1	0	0	0	0	1	0	0	0	0	0	0	0	0	0	1	1	1	1	0	1	1	0	0	1	1	1	0	0	1	1	0
906861	ETK-1	BTCA	0	1	1	1	0	0	0	0	1	1	0	0	0	0	0	0	0	0	0	0	0	0	1	0	0	0	0	0	0	0	0	1	1	0	0	0	1	1	0	1	0	1	1	0	1	0	0
906862	EVSA-T	BRCA	0	1	1	0	0	0	0	0	1	0	0	0	0	0	1	0	0	0	1	1	1	0	0	0	0	0	1	0	0	0	1	0	0	0	0	0	1	1	0	1	0	1	1	0	0	0	0
906864	FTC-133	THCA	1	0	1	0	0	1	0	0	0	1	0	1	1	0	0	1	1	0	0	0	1	0	1	0	0	0	0	0	0	0	0	0	0	0	0	0	0	1	1	0	1	1	1	0	0	0	0
906865	G-361	SKCM	0	1	1	0	0	0	1	1	0	0	0	0	1	1	0	0	0	0	0	0	0	0	0	0	0	0	0	0	0	0	0	0	0	1	0	1	1	1	0	1	0	0	0	0	0	0	0
906868	GAMG	LGG	0	0	1	0	0	1	0	0	1	0	0	0	0	1	0	0	0	0	0	0	0	0	0	0	1	0	0	0	0	1	0	0	0	0	0	0	0	1	0	0	0	1	1	0	1	0	0
906869	GCIY	STAD	0	0	1	0	1	0	0	0	1	0	0	0	0	0	0	0	0	0	0	0	1	1	0	0	0	0	0	0	0	1	0	1	1	1	0	1	0	1	0	1	0	0	1	0	0	1	0
906870	GDM-1	LAML	0	0	1	0	0	1	0	0	0	1	0	0	0	0	0	1	0	0	0	0	0	0	0	0	0	0	0	0	0	0	0	0	0	0	1	0	0	1	0	0	0	0	0	0	0	0	0
906871	GI-1	LGG	0	0	1	1	0	1	0	0	1	1	0	0	0	0	0	0	0	0	0	1	0	0	1	0	0	0	0	0	0	1	0	0	0	0	0	1	0	1	0	0	0	1	1	0	0	0	1
906872	GI-ME-N	NB	0	0	1	1	0	0	0	0	0	1	0	0	0	0	0	0	0	0	1	0	1	1	0	0	0	0	0	1	0	0	1	1	1	1	0	1	1	0	1	0	0	1	0	1	0	1	1
906873	GMS-10	GBM	0	1	1	0	1	1	0	0	0	0	0	1	0	0	0	0	0	0	0	1	0	0	0	0	0	0	0	0	0	1	0	0	0	0	0	0	1	1	1	0	0	0	0	0	0	0	0
906875	GOTO	NB	0	1	1	0	0	1	0	0	0	0	0	0	1	0	0	1	0	0	0	0	0	0	0	0	0	0	0	0	0	1	0	1	0	0	0	1	0	1	0	0	1	0	1	0	0	0	0
906877	GR-ST	ALL/CLL	1	0	0	0	0	1	1	0	0	0	0	0	0	0	0	0	1	0	0	0	0	0	0	1	0	0	0	0	0	0	0	0	0	0	1	0	0	0	0	0	0	0	0	0	0	0	0
906999	GCT	SARC	0	0	1	0	1	1	1	1	0	0	0	1	0	0	0	0	0	0	0	0	0	0	0	0	0	0	0	0	0	0	0	0	0	0	0	0	0	0	0	0	0	1	0	0	0	0	0
907000	ESS-1	UCEC	0	0	0	0	1	0	0	0	0	0	1	1	0	0	0	0	0	0	0	0	0	0	1	0	0	0	0	0	0	0	0	0	0	0	0	0	0	0	0	0	0	0	0	0	0	0	0
907041	GT3TKB	STAD	0	0	1	1	0	0	0	0	1	1	0	0	0	0	0	0	0	0	0	0	0	0	0	0	1	0	1	0	0	1	0	0	1	1	0	1	1	1	0	0	1	1	0	0	1	0	1
907042	H4	LGG	0	0	1	1	0	0	0	0	0	0	0	0	1	0	0	0	0	0	0	0	0	1	0	0	0	0	0	0	0	0	0	1	0	1	0	1	1	1	0	1	0	1	0	1	0	0	0
907043	H9	ALL/CLL	0	1	1	0	0	0	1	0	0	0	0	0	1	0	0	0	0	0	0	0	0	1	0	0	0	1	0	1	0	1	0	1	1	0	0	0	1	1	1	0	0	1	0	0	0	0	0
907044	HC-1	ALL/CLL	0	0	1	0	0	0	0	0	1	0	0	1	0	0	0	0	0	0	0	1	1	1	0	0	1	0	0	1	0	0	0	0	1	1	0	0	0	1	1	0	1	0	0	1	0	0	0
907045	HCC1419	BRCA	0	0	1	0	0	1	0	0	0	0	1	0	1	1	0	0	1	0	0	0	0	0	0	0	0	1	0	0	1	1	0	0	0	0	0	1	0	1	1	0	0	1	1	0	0	0	0
907046	HCC1569	BRCA	0	0	0	0	0	1	0	0	0	0	0	0	0	1	0	0	0	0	0	0	0	0	1	1	0	0	0	0	1	0	0	0	0	0	1	0	0	0	0	0	0	0	0	0	0	0	0
907048	HCC70	BRCA	0	0	1	0	0	1	0	0	0	0	0	0	0	0	0	0	0	0	0	0	0	0	0	0	0	0	0	0	0	0	0	0	0	0	1	0	0	1	0	0	0	0	0	0	0	0	0
907050	HD-MY-Z	HL	0	0	1	0	0	0	0	0	0	1	0	0	0	0	0	0	0	0	1	1	1	1	0	0	1	0	1	1	0	0	1	0	1	0	0	1	1	0	0	1	0	0	1	1	0	1	0
907051	HEC-1	UCEC	1	0	1	0	1	1	0	0	0	0	1	1	0	1	0	1	1	0	0	0	0	0	1	1	0	0	0	0	1	0	0	0	0	0	0	0	0	1	0	0	1	0	0	0	0	0	0
907053	HEL	LAML	0	0	1	0	1	1	0	0	0	0	0	0	0	0	1	0	0	0	1	0	0	0	1	0	0	1	0	0	0	1	0	0	0	0	0	0	0	1	1	0	1	0	1	0	0	0	1
907055	HGC-27	STAD	0	1	1	0	0	0	0	0	0	1	0	0	0	0	1	0	0	0	1	1	1	0	0	0	0	0	0	0	0	1	1	1	0	0	0	1	1	1	1	1	0	1	1	0	0	0	0
907056	HH	ALL/CLL	0	1	1	0	0	1	1	1	0	0	0	0	0	0	0	0	0	0	0	0	0	0	0	0	0	0	1	0	0	0	1	1	1	0	0	1	1	1	0	1	0	1	1	0	0	0	0
907057	HLE	LIHC	0	0	1	0	0	0	0	0	1	1	0	0	0	0	0	0	0	0	0	1	0	1	0	0	1	0	0	0	0	0	0	0	1	0	0	1	0	1	1	0	0	1	1	1	0	0	0
907059	HN	HNSC	0	0	1	0	0	0	0	0	0	0	0	0	0	0	1	0	0	0	1	0	0	0	0	0	0	0	0	0	0	0	0	0	1	0	0	1	0	1	1	1	0	0	0	1	0	0	0
907060	HOS	BONE	0	0	1	0	0	0	0	0	1	0	0	0	0	0	0	0	0	0	0	0	1	0	0	0	0	0	1	0	0	0	0	0	0	0	0	1	1	1	0	0	0	0	0	0	0	1	0
907061	HSC-3	HNSC	0	1	1	0	1	1	0	0	0	0	1	0	0	1	1	0	0	0	0	0	0	0	0	0	0	0	0	0	0	0	0	0	0	1	0	1	0	1	0	0	1	0	1	0	0	0	0
907062	HSC-4	HNSC	0	1	1	0	0	0	0	0	0	1	0	0	1	0	1	0	0	0	0	0	1	1	0	0	0	1	0	1	0	1	1	0	1	0	0	1	0	1	1	1	0	0	1	1	0	0	0
907063	HT	DLBC	0	0	1	0	1	0	0	0	0	0	0	0	0	0	0	0	0	0	0	0	0	0	0	1	0	0	0	0	1	1	0	0	0	0	0	0	0	1	0	0	1	0	0	0	0	0	0
907064	HT-1080	BONE	0	0	1	0	0	0	0	0	1	0	0	0	0	0	0	0	0	0	1	0	0	0	0	0	1	0	0	0	0	0	0	0	0	0	0	0	1	1	0	0	0	0	0	0	0	1	0
907065	HT-1197	BLCA	0	0	1	0	0	0	0	0	0	0	0	1	0	1	1	0	0	0	1	0	0	0	0	0	0	0	0	0	0	0	0	1	0	0	0	0	1	1	0	0	0	0	1	0	0	0	0
907066	HT-1376	BLCA	0	0	1	0	0	1	0	0	0	0	0	1	0	0	1	0	0	0	0	0	0	0	0	0	1	0	0	0	0	0	0	0	0	0	0	0	0	1	0	0	0	0	0	0	0	0	0
907068	HT-3	CESC	0	1	1	0	0	1	0	0	0	0	0	0	0	0	1	0	0	0	0	0	0	1	1	0	0	0	0	0	0	0	0	1	0	0	1	0	1	1	0	0	0	1	0	0	0	0	0
907069	HuCCT1	BTCA	0	1	1	1	0	0	0	0	0	0	0	0	0	0	0	0	0	0	0	0	1	0	0	0	0	0	1	0	0	0	1	1	1	0	1	1	1	1	0	0	0	1	1	0	0	0	0
907072	HuO9	BONE	0	0	1	0	0	0	0	0	0	0	0	0	0	0	1	0	0	0	1	0	0	0	0	0	0	0	0	0	0	0	0	0	1	1	0	0	0	1	0	1	0	0	0	1	0	1	1
907073	HUTU-80	STAD	0	0	1	0	0	1	0	0	0	0	0	0	0	0	0	0	0	0	0	0	0	0	0	0	0	0	0	0	0	0	0	0	0	0	1	0	0	1	0	0	0	0	0	0	0	0	0
907169	IGR-1	SKCM	0	0	0	0	0	0	1	1	0	0	0	0	0	0	0	0	0	0	0	0	0	0	0	0	0	0	0	0	0	0	0	0	0	0	0	0	0	0	0	0	0	0	0	0	0	0	0
907170	IMR-5	NB	0	0	1	1	0	0	0	0	0	1	1	0	0	0	0	0	0	0	0	0	1	0	0	0	0	0	1	0	0	0	1	1	0	0	0	1	1	1	0	1	0	1	0	0	1	0	0
907171	IPC-298	SKCM	0	0	0	0	0	0	1	1	0	0	0	1	0	0	0	0	0	0	0	0	0	0	0	0	0	0	0	0	0	0	0	0	0	0	0	0	0	0	0	0	0	0	0	0	0	0	0
907172	IST-MEL1	SKCM	0	1	1	0	0	0	1	1	0	0	0	1	0	0	0	0	0	0	0	0	0	0	0	0	0	0	1	0	0	0	0	1	0	1	0	0	1	1	1	0	0	0	1	0	0	0	0
907173	IST-MES1	MESO	0	1	1	0	0	0	0	0	0	0	0	0	1	0	1	0	0	0	0	0	0	1	0	0	1	1	0	1	0	1	0	1	1	1	0	0	1	1	1	0	1	1	1	1	0	0	0
907175	JAR	UCEC	0	0	1	0	1	1	0	0	0	0	1	0	0	1	0	1	0	0	0	0	0	0	0	0	0	0	0	0	0	0	0	0	0	0	0	1	0	1	0	0	0	0	0	0	0	0	0
907176	JEG-3	UCEC	0	0	0	1	0	0	0	0	0	1	0	0	0	0	0	0	0	1	0	0	1	0	0	0	0	0	1	1	0	0	1	0	0	0	0	1	1	0	0	1	0	1	0	0	0	1	1
907268	JiyoyeP-2003	LYMP	0	0	1	0	0	1	0	0	0	0	0	1	0	1	0	0	0	0	0	0	0	0	0	1	0	0	0	0	0	0	0	0	0	0	0	0	0	1	0	0	0	0	0	0	0	0	0
907269	JVM-2	ALL/CLL	0	0	1	0	0	1	0	0	0	0	0	0	0	0	0	0	0	0	0	0	0	0	0	0	0	0	1	0	0	0	0	0	0	1	0	0	1	1	0	1	0	0	0	0	1	0	0
907270	JVM-3	ALL/CLL	0	0	1	0	0	1	0	0	0	0	0	0	0	0	0	1	1	0	0	0	0	0	0	0	0	0	0	0	0	1	0	1	0	0	0	0	0	1	0	0	0	0	0	0	0	0	0
907271	KALS-1	LGG	0	0	1	0	1	0	0	0	0	0	0	0	0	0	0	0	0	0	0	0	1	0	0	0	0	0	0	0	0	0	0	1	0	1	0	1	0	1	1	1	0	0	1	0	0	0	0
907272	KARPAS-45	ALL/CLL	1	0	0	1	1	0	0	0	0	0	0	0	1	0	0	1	1	0	0	0	0	0	0	1	0	0	0	0	1	0	0	1	0	0	0	0	0	0	1	0	1	1	1	0	0	0	0
907273	KARPAS-299	LYMP	0	1	1	1	0	0	0	0	0	1	0	0	0	0	0	0	0	0	1	1	1	1	0	0	0	0	1	1	0	0	1	0	1	0	0	1	0	1	1	0	0	0	1	0	1	1	0
907274	KARPAS-422	DLBC	0	0	1	1	0	0	0	0	0	0	0	0	0	0	0	0	0	1	1	0	0	1	0	0	1	0	0	1	0	0	0	0	1	0	0	0	1	1	0	0	1	1	1	1	0	0	0
907275	KASUMI-1	LAML	0	0	1	1	0	0	0	0	1	0	0	0	0	0	0	0	0	0	0	1	0	0	0	0	0	0	0	0	0	0	0	0	1	0	0	0	1	1	0	1	0	1	1	0	0	0	1
907276	KATOIII	STAD	1	0	1	1	1	0	0	0	1	1	0	0	0	0	1	0	0	0	0	0	1	1	0	0	0	0	1	1	0	1	1	0	1	0	0	1	0	1	0	1	0	1	0	0	0	0	0
907277	KE-37	ALL/CLL	0	0	1	1	0	0	0	0	1	1	0	0	0	1	0	0	0	0	0	0	1	0	0	0	0	0	1	0	0	0	1	0	1	0	0	1	1	1	0	0	0	1	0	0	1	1	1
907278	KG-1	LAML	0	0	1	0	0	1	0	0	0	0	0	0	0	0	0	0	0	0	0	0	0	0	1	0	0	0	0	0	0	0	0	0	0	0	1	0	0	1	0	0	0	0	0	0	0	0	0
907279	KINGS-1	LGG	0	0	1	0	1	1	0	0	0	0	0	0	1	1	0	0	0	0	0	0	0	0	0	0	0	1	0	1	0	0	0	1	0	1	0	0	0	1	1	0	1	0	0	0	0	0	0
907280	KMOE-2	LAML	0	0	0	1	0	0	0	0	0	1	0	0	1	0	0	0	0	1	1	0	1	1	0	0	0	0	1	1	0	0	1	0	1	1	0	1	1	0	0	1	0	1	1	1	1	0	1
907281	KMS-12-BM	MM	0	0	1	0	1	0	0	0	0	1	0	0	0	1	1	0	0	0	1	0	1	1	0	0	0	1	1	0	0	0	1	0	1	1	0	1	0	1	1	1	0	1	1	0	0	0	1
907282	KNS-42	LGG	0	0	1	0	0	0	0	0	1	0	0	0	1	1	0	0	0	0	1	0	1	1	0	0	0	1	0	0	0	0	0	1	1	1	0	0	0	1	1	0	0	0	1	0	1	0	1
907285	HuP-T3	PAAD	0	0	1	0	1	0	0	0	1	1	0	0	0	0	0	0	0	0	1	0	0	0	0	0	0	0	0	0	0	0	0	0	0	1	0	1	0	1	0	0	0	0	1	0	0	1	0
907286	HuP-T4	PAAD	0	0	1	1	0	0	0	0	1	1	0	0	0	1	0	0	0	0	0	1	1	0	0	0	0	0	0	1	1	1	0	0	0	1	0	1	1	1	0	0	0	1	0	0	0	0	0
907287	HT55	COREAD	0	0	0	1	1	0	0	0	1	1	0	0	0	0	0	0	0	0	0	0	0	0	0	0	1	0	0	0	0	0	0	0	0	0	0	1	1	0	0	0	0	0	1	0	1	0	0
907289	HT-115	COREAD	0	0	0	0	0	0	0	0	0	0	1	1	0	0	0	1	0	0	0	0	0	0	0	1	0	0	0	0	0	0	0	0	0	0	0	0	0	0	0	0	0	0	0	0	0	0	0
907290	H-EMC-SS	BONE	0	0	1	0	0	0	0	0	1	1	0	0	0	0	0	0	0	0	1	0	1	0	0	0	0	1	0	1	0	0	1	0	0	1	0	0	0	1	1	1	1	1	1	1	0	0	1
907291	GP5d	COREAD	1	0	1	0	1	0	0	0	0	0	0	0	0	1	0	0	1	0	0	0	0	0	1	1	0	0	0	0	1	1	0	0	0	0	1	0	0	1	0	0	0	0	0	0	0	0	0
907295	DMS-53	SCLC	0	0	1	0	1	0	0	0	0	0	0	1	0	1	1	0	0	0	0	0	0	0	0	0	0	0	1	0	0	0	0	1	0	0	0	1	1	1	1	0	0	0	1	0	0	0	0
907298	G-402	SARC	0	0	1	0	0	1	0	0	0	0	0	0	0	1	0	0	0	0	0	0	0	0	1	0	0	0	0	0	0	1	0	0	0	0	1	0	0	1	0	0	0	0	0	0	0	0	0
907299	G-401	KIRC	0	0	1	0	1	1	0	0	0	0	0	0	0	1	0	1	0	0	1	0	1	0	0	0	0	1	1	0	1	0	1	0	0	0	1	0	0	1	0	0	1	0	1	0	0	0	1
907300	KY821	LAML	0	0	1	1	0	1	0	0	0	0	1	0	0	0	0	0	0	0	0	0	0	1	1	0	0	0	0	0	0	1	0	0	1	0	1	1	0	1	1	0	1	1	0	0	0	0	0
907311	KU812	LCML	0	0	1	1	0	0	0	0	1	0	0	0	0	0	0	0	0	0	0	0	1	0	1	0	0	0	0	0	0	0	1	0	0	0	0	1	1	1	0	0	0	1	0	0	1	0	0
907312	KU-19-19	BLCA	0	0	1	0	1	0	0	0	1	0	0	0	0	0	1	0	0	1	0	1	0	0	0	0	0	0	0	0	0	1	0	0	0	0	0	0	0	1	0	0	0	0	1	1	1	1	0
907313	KS-1	GBM	0	0	1	0	0	0	0	0	0	1	0	0	0	0	0	0	0	1	0	1	1	0	1	0	0	1	1	1	0	1	1	1	0	1	0	1	0	1	0	0	1	0	1	0	0	0	0
907314	KP-N-YN	NB	0	0	1	1	0	0	0	0	0	0	0	0	0	0	0	1	0	0	0	0	1	1	0	0	0	0	0	0	0	1	1	0	1	0	0	1	1	1	1	1	1	1	1	0	0	0	0
907317	KYSE-150	ESCA	0	1	1	1	0	0	0	0	1	0	0	0	1	0	1	0	0	1	0	0	1	0	0	0	1	0	1	0	0	1	1	1	1	0	0	1	0	1	1	1	0	1	0	0	0	0	0
907318	KYSE-180	ESCA	0	1	0	0	0	0	1	0	0	0	0	0	1	0	0	0	0	0	0	0	0	0	0	0	0	1	1	0	0	0	1	1	1	1	0	1	0	1	1	0	0	0	0	0	0	0	0
907319	KYSE-270	ESCA	0	0	1	1	0	0	0	1	0	1	1	0	0	0	1	0	0	0	0	0	0	0	0	0	1	1	1	0	0	1	1	1	0	0	0	1	1	1	1	0	0	0	0	0	0	0	0
907320	KYSE-450	ESCA	0	1	0	1	1	0	0	0	0	1	0	0	0	0	0	0	0	0	1	0	1	1	0	0	1	1	1	1	0	0	1	1	1	1	0	0	1	0	1	0	0	1	1	0	0	0	0
907322	L-428	HL	0	0	0	1	1	0	0	0	0	1	0	0	0	0	1	0	0	1	1	1	1	0	0	0	0	1	1	1	0	0	1	0	1	1	0	0	0	0	1	1	1	1	1	1	1	0	0
907323	L-540	HL	0	1	0	1	0	0	0	0	0	1	0	0	0	0	0	0	0	0	0	1	1	0	0	0	1	0	1	1	0	0	1	0	0	1	0	1	0	0	0	1	0	0	1	0	0	1	1
907783	LAMA-84	LCML	0	0	1	0	0	0	0	0	0	0	0	0	1	0	0	0	0	0	0	0	0	0	0	0	0	0	1	0	0	0	0	0	0	0	1	0	1	1	0	1	1	0	0	1	1	0	0
907786	LC-2-ad	LUAD	0	1	1	0	0	0	0	0	1	0	0	0	0	0	1	0	0	0	0	0	0	0	0	0	0	0	1	0	0	0	0	0	0	0	0	1	0	1	1	0	0	1	0	0	0	0	0
907787	LC4-1	ALL/CLL	0	0	1	1	0	0	0	0	0	0	0	0	0	0	0	0	0	0	1	0	0	0	0	0	0	0	1	0	0	0	0	1	1	0	0	0	1	1	0	0	0	1	0	1	1	0	0
907788	LNCaP-Clone-FGC	PRAD	1	0	1	0	0	1	0	0	0	0	0	0	0	1	0	1	0	0	0	0	0	0	0	1	0	0	0	0	0	0	0	0	0	0	1	0	0	1	0	0	0	0	0	0	0	0	0
907789	LOUCY	ALL/CLL	0	0	1	0	0	1	0	0	0	0	1	0	0	0	0	0	0	0	0	0	0	0	0	0	0	0	0	0	0	1	0	0	1	0	0	0	0	1	0	0	0	0	0	0	0	0	0
907790	LoVo	COREAD	1	0	0	0	0	1	0	0	0	0	0	0	0	1	0	0	0	0	0	0	0	0	1	0	0	0	0	0	1	1	0	0	0	0	1	0	0	0	0	0	0	0	0	0	0	0	0
907791	LP-1	MM	0	0	1	1	0	0	0	0	1	0	0	0	0	0	0	0	0	0	1	0	0	1	0	0	1	0	1	1	0	0	1	0	1	1	0	1	1	1	1	0	0	1	0	0	0	1	0
907792	LS-123	COREAD	0	0	1	0	1	1	0	0	0	0	0	0	1	0	0	0	0	0	0	0	0	0	0	0	0	0	1	0	0	0	0	1	0	0	0	1	1	1	0	0	1	0	1	0	0	0	0
907794	LS-411N	COREAD	1	0	0	0	0	1	0	0	0	0	0	0	0	1	0	1	1	0	0	0	0	0	1	0	0	0	0	0	0	0	0	0	0	0	1	0	0	0	0	0	0	0	0	0	0	0	0
907795	LS-513	COREAD	0	0	1	0	1	0	0	0	0	0	1	1	0	0	0	0	0	0	0	0	0	0	0	0	0	0	0	0	0	0	0	0	0	1	0	1	1	1	0	0	0	0	1	0	0	0	0
907796	LU-99A	LUSC	0	0	1	1	0	0	0	0	0	1	0	0	0	0	0	0	0	1	0	0	0	0	0	0	0	0	1	0	1	1	0	0	1	0	0	1	1	1	0	0	0	1	1	1	0	0	1
908118	MC-IXC	NB	0	0	0	0	0	1	0	0	0	0	0	0	0	0	0	1	0	0	0	0	0	0	1	0	0	0	0	0	0	1	0	0	0	0	1	0	0	1	0	0	0	0	0	0	0	0	0
908120	MDA-MB-175-VII	BRCA	0	0	1	0	0	1	0	0	0	0	0	0	0	0	0	0	0	0	0	0	0	0	0	0	0	0	0	0	0	0	0	0	0	0	1	0	0	1	0	0	0	0	0	0	0	0	0
908122	MDA-MB-453	BRCA	0	0	1	0	1	1	1	0	0	0	0	1	0	1	0	0	0	0	0	0	0	0	0	1	0	0	0	0	0	0	0	1	0	0	0	0	0	1	0	0	1	0	0	0	0	0	0
908123	MDA-MB-468	BRCA	0	0	1	0	0	1	0	0	0	0	0	1	0	0	0	0	0	0	0	0	0	0	0	0	0	0	0	0	0	0	0	0	0	0	1	0	0	1	0	0	0	0	0	0	0	0	0
908124	MEL-HO	SKCM	0	0	1	0	1	0	1	1	0	0	0	0	1	0	0	0	0	0	0	0	1	0	1	0	0	1	0	0	0	0	0	1	0	1	0	0	1	1	1	0	0	0	1	0	0	0	0
908125	MEL-JUSO	SKCM	0	0	1	0	1	0	1	1	0	0	0	1	0	0	0	0	0	0	0	0	0	0	0	0	0	0	0	0	0	0	0	0	0	0	0	0	0	1	0	0	0	0	0	0	0	0	0
908126	MEG-01	LCML	0	0	0	0	0	0	0	0	0	0	0	0	1	0	0	0	0	0	0	1	0	0	0	0	0	0	0	0	0	0	0	0	0	1	0	0	1	1	0	0	0	1	0	1	0	0	0
908127	MES-SA	UCEC	0	1	0	0	0	0	0	0	0	1	0	1	0	0	0	0	0	1	1	1	1	0	0	0	0	0	1	1	0	0	1	0	1	1	0	1	0	0	0	1	0	0	0	0	0	0	0
908128	Mewo	SKCM	0	0	0	0	0	0	1	1	0	0	0	1	0	0	0	0	0	0	0	0	0	0	0	0	0	0	0	0	0	1	0	0	0	0	0	0	0	0	0	0	0	0	0	0	0	0	0
908129	MFE-280	UCEC	0	0	1	1	1	0	0	0	1	1	0	0	0	1	0	0	0	1	1	0	1	1	0	0	0	0	0	0	0	1	1	0	1	0	0	1	0	1	0	1	0	0	0	1	1	1	0
908130	MFE-296	UCEC	1	0	0	0	0	1	1	0	0	0	0	0	0	0	0	1	0	0	0	0	0	0	1	0	0	0	0	0	0	1	0	0	0	0	1	0	0	0	0	0	0	0	0	0	0	0	0
908131	MG-63	BONE	0	1	1	0	1	0	0	0	0	0	0	0	1	0	0	0	0	0	1	0	0	1	0	0	0	1	1	0	0	1	1	1	1	1	0	0	0	1	1	0	1	0	1	1	0	0	0
908133	MHH-CALL-4	ALL/CLL	0	0	1	0	0	0	0	0	0	1	0	0	0	0	0	0	0	0	1	0	1	1	0	0	0	0	0	1	0	1	0	0	1	1	0	1	1	1	1	0	0	0	0	0	0	1	0
908134	MHH-ES-1	EWING	0	0	0	1	0	0	0	0	0	1	0	0	1	0	0	0	0	0	0	0	1	1	0	0	0	0	1	0	0	1	1	1	1	1	0	1	1	0	1	1	0	0	0	1	1	0	0
908135	MHH-NB-11	NB	0	0	1	0	0	1	0	0	0	0	0	0	0	0	0	0	0	0	0	0	0	0	0	0	0	0	0	0	0	0	0	0	0	0	0	0	0	1	0	0	1	0	1	0	0	0	0
908136	MHH-PREB-1	ALL/CLL	1	0	0	0	0	1	0	0	0	0	0	0	0	0	0	1	1	0	0	0	0	0	1	1	0	0	0	0	0	0	0	0	0	0	1	0	0	0	0	0	0	0	0	0	0	0	0
908138	MKN1	STAD	0	0	1	0	1	0	0	0	0	1	0	0	0	1	1	0	0	0	0	0	0	0	0	0	0	0	0	0	0	0	0	1	1	0	0	0	0	1	0	0	1	0	1	0	0	0	0
908139	MKN28	STAD	0	0	0	1	1	0	0	0	1	1	0	0	0	0	0	0	0	0	0	1	1	1	0	0	0	0	1	1	0	0	1	1	1	0	0	1	1	0	0	1	0	1	1	0	1	0	0
908142	MLMA	ALL/CLL	0	0	1	1	0	0	0	0	1	1	0	0	0	0	0	0	0	0	0	1	1	1	0	0	0	0	1	1	0	1	1	0	1	0	0	0	0	1	1	1	0	1	1	1	0	0	1
908143	MN-60	ALL/CLL	0	0	1	0	0	1	0	0	0	0	0	0	0	0	0	0	1	0	0	0	0	0	1	0	0	0	0	0	0	0	0	0	0	0	1	0	0	1	0	0	0	0	0	0	0	0	0
908144	MOG-G-CCM	LGG	0	0	1	0	0	1	0	0	0	0	0	1	0	0	0	0	0	0	0	0	0	0	0	1	0	0	0	0	0	0	0	0	0	0	0	0	0	1	0	1	0	0	0	0	0	0	0
908145	MOG-G-UVW	LGG	0	0	1	0	1	0	0	0	0	1	0	0	0	1	0	0	0	0	1	0	1	1	0	0	1	0	0	1	0	0	0	0	1	1	0	1	1	1	0	1	0	1	1	0	0	1	0
908146	MOLT-13	ALL/CLL	1	0	1	0	0	1	0	0	0	0	1	0	0	0	0	0	1	0	0	0	0	0	0	0	0	0	0	0	0	0	0	0	0	0	0	0	0	1	0	0	0	0	0	0	0	0	0
908147	MOLT-16	ALL/CLL	1	0	1	0	0	1	0	0	0	0	0	0	0	0	0	0	1	0	0	0	0	0	0	1	0	0	0	0	0	1	0	0	0	0	1	0	0	1	0	0	0	0	0	0	0	0	0
908148	MONO-MAC-6	LAML	0	0	1	1	0	0	0	0	1	0	0	0	0	0	0	0	0	0	0	0	0	0	0	0	0	0	1	0	0	0	1	0	0	1	0	0	0	1	1	0	1	1	1	0	0	0	1
908149	Mo-T	ALL/CLL	0	0	1	0	1	0	0	0	0	0	0	0	0	0	0	0	0	1	0	0	1	0	0	0	0	0	0	0	0	1	1	0	0	0	0	1	1	1	0	0	0	0	0	1	0	0	1
908150	MPP-89	MESO	0	0	1	0	1	0	0	0	0	1	0	0	0	1	0	0	0	0	0	1	1	1	0	0	1	1	1	1	1	1	1	1	1	1	0	0	0	1	0	1	0	0	1	0	0	0	0
908151	MRK-nu-1	BRCA	0	1	0	0	0	0	0	0	0	1	0	0	0	0	1	0	0	0	1	0	1	1	0	0	0	0	0	0	0	0	1	1	1	0	0	1	1	0	0	0	0	1	0	0	0	0	0
908152	MSTO-211H	MESO	0	0	1	0	0	1	0	0	0	0	0	0	0	0	1	0	0	0	0	0	1	0	0	0	0	0	0	1	0	1	0	0	1	1	0	1	0	1	1	0	0	0	0	0	0	0	0
908156	MV-4-11	ALL/CLL	0	0	1	1	0	0	0	0	0	1	0	0	0	0	0	0	0	0	0	1	1	0	0	0	0	0	1	0	0	0	1	0	0	0	0	1	1	1	0	0	0	1	0	0	0	1	0
908158	NALM-6	ALL/CLL	1	0	1	0	0	1	0	1	0	0	0	1	0	0	0	0	1	0	0	0	0	0	0	0	0	0	0	0	1	0	0	0	0	0	0	0	0	1	0	0	0	0	0	0	0	0	0
908159	NAMALWA	LYMP	0	0	1	0	1	1	0	0	0	0	0	0	0	1	0	1	0	0	0	0	0	0	0	0	0	0	0	0	0	0	0	0	0	0	0	0	0	1	0	0	0	0	0	0	0	0	0
908440	NB69	NB	0	0	1	1	0	0	0	0	0	1	0	0	0	1	0	1	0	0	0	1	1	0	0	0	0	0	1	0	0	0	1	0	0	1	0	1	0	1	0	1	1	1	1	1	1	0	0
908441	NCCIT	LGG	1	1	0	0	0	0	0	0	1	0	0	0	0	0	0	0	0	1	0	1	0	1	0	0	0	0	1	0	0	0	0	1	1	0	0	0	0	1	0	1	0	0	1	1	0	0	0
908442	NCI-H508	COREAD	1	0	1	0	0	0	0	0	1	0	0	0	0	0	0	0	0	0	0	1	0	0	0	0	1	0	1	0	0	0	1	1	1	0	0	0	0	1	0	0	1	0	1	1	0	1	0
908443	NCI-H520	LUSC	0	0	1	1	1	0	0	0	0	1	0	0	0	0	0	1	0	0	1	1	1	1	0	0	0	0	1	1	0	0	1	0	0	1	0	1	1	1	0	1	1	1	1	0	0	0	0
908444	NCI-SNU-1	STAD	1	0	0	0	0	1	0	0	0	0	0	0	0	0	0	0	1	0	0	0	0	0	1	0	0	0	0	0	0	0	0	0	0	0	1	0	0	0	0	0	0	0	0	0	0	0	0
908445	NCI-SNU-5	STAD	0	0	1	1	1	0	0	0	0	1	0	0	1	0	0	0	0	0	0	0	1	0	0	0	0	0	1	0	0	0	1	0	0	1	0	1	1	1	0	0	0	1	1	0	0	0	0
908446	NCI-SNU-16	STAD	0	1	1	0	1	0	0	0	0	0	0	1	0	0	0	0	0	0	1	0	1	0	0	0	0	0	1	0	0	0	0	0	1	0	0	1	0	1	1	1	0	0	1	0	1	1	0
908447	NH-12	NB	0	0	0	1	0	0	0	0	0	1	0	0	0	0	0	1	0	0	0	1	1	0	0	0	0	0	1	0	0	0	1	0	0	1	0	1	1	0	0	1	0	1	0	0	0	0	1
908448	NKM-1	LAML	0	0	1	1	0	0	0	0	1	1	0	0	0	0	0	0	0	0	0	1	1	1	0	0	0	0	1	1	0	0	1	1	1	1	0	1	1	1	0	0	0	1	0	1	1	0	0
908449	NMC-G1	LGG	0	0	1	1	0	1	0	0	1	1	0	0	1	0	1	0	0	0	0	0	0	1	0	0	0	0	0	0	0	0	0	0	0	1	0	0	1	1	1	0	1	1	1	0	0	0	0
908450	no-11	LGG	0	0	1	0	0	0	0	0	0	0	0	0	0	0	0	0	0	0	1	1	0	0	0	0	0	0	0	0	0	0	0	1	0	0	0	0	0	1	0	0	0	1	0	0	0	0	0
908451	NOMO-1	LAML	0	0	1	1	0	0	0	0	1	1	0	0	0	0	0	0	0	0	1	0	0	1	0	0	0	0	1	0	0	0	1	0	0	0	0	1	1	1	0	0	0	1	1	0	0	0	1
908452	no-10	LGG	0	0	1	1	1	0	0	0	1	0	0	0	1	0	0	0	0	0	0	0	0	0	0	0	1	1	0	1	0	0	1	0	0	1	0	0	1	1	1	1	1	1	0	0	0	0	1
908455	NUGC-3	STAD	0	0	0	0	0	1	1	0	0	0	0	0	0	0	0	1	1	0	0	0	0	0	1	0	0	0	0	0	0	0	0	0	0	0	1	0	0	0	0	0	0	0	0	0	0	0	0
908457	NCI-H747	COREAD	0	0	1	0	1	1	0	0	0	1	0	0	0	1	1	0	1	0	0	0	0	0	1	0	0	0	0	0	0	0	0	1	0	1	0	1	0	1	1	0	0	0	1	0	0	0	0
908458	NCI-H716	COREAD	1	0	1	0	1	0	0	0	0	0	0	1	0	1	1	0	0	0	0	0	0	0	0	0	0	0	0	0	0	0	0	1	0	0	0	0	1	1	0	0	0	0	1	0	0	0	0
908459	NCI-H596	LUSC	0	1	1	1	0	0	0	0	0	1	0	0	1	1	1	0	0	0	0	0	0	0	0	0	0	0	1	1	0	0	1	0	1	1	0	1	0	1	1	1	0	0	0	0	0	0	0
908460	NCI-H441	LUAD	0	1	1	1	0	0	0	0	0	1	0	0	1	0	1	0	0	0	0	0	1	0	0	0	0	0	1	1	0	0	1	0	0	0	0	1	1	1	0	0	0	1	0	0	1	0	0
908461	NCI-N87	STAD	0	0	1	0	1	1	1	0	0	0	0	0	0	0	0	0	0	0	0	0	0	0	0	1	0	0	0	0	1	0	0	0	0	0	0	0	0	1	0	0	0	0	0	0	0	0	0
908462	NCI-H2452	MESO	0	0	1	0	1	1	0	0	0	1	0	0	0	0	0	0	0	0	0	0	0	0	0	0	1	0	0	0	0	0	0	1	0	0	0	0	0	1	0	0	0	1	0	0	0	0	0
908463	NCI-H1793	LUAD	0	1	0	1	0	0	0	0	0	1	0	0	0	0	0	0	0	0	0	0	1	0	0	0	1	0	1	1	0	0	1	0	1	0	0	1	1	0	0	0	0	1	1	0	1	0	0
908465	NCI-H358	LUAD	0	1	1	1	0	0	0	0	0	1	0	0	1	0	1	0	0	0	0	1	1	0	0	0	1	0	0	1	0	0	0	1	0	0	0	1	1	1	0	0	0	1	0	0	0	0	0
908468	NCI-H1105	SCLC	0	0	0	1	0	0	0	0	0	1	0	0	0	0	0	0	0	1	1	1	0	1	0	0	1	1	1	1	0	0	1	0	1	1	0	0	1	0	1	0	0	1	1	0	1	1	0
908469	NCI-H1436	SCLC	0	0	1	1	0	0	0	0	0	1	0	0	1	0	0	0	0	0	1	0	1	0	0	0	1	0	1	1	0	0	1	1	1	1	0	1	1	0	0	0	0	1	1	0	1	0	0
908470	NCI-H28	MESO	0	0	1	0	0	1	0	0	0	0	0	0	0	1	0	0	0	0	0	0	0	0	0	0	0	0	0	0	0	1	0	0	0	0	1	0	0	1	0	0	0	0	0	0	0	0	0
908471	NCI-H1581	LUSC	0	0	1	1	1	0	0	0	1	1	1	0	0	0	0	0	0	0	0	0	0	1	0	0	0	0	1	0	0	0	1	1	0	0	0	0	0	1	1	1	0	0	1	0	0	0	0
908472	NCI-H1573	LUAD	0	0	1	1	1	0	0	0	0	1	1	0	1	0	1	1	0	0	0	0	0	0	0	0	0	0	0	0	0	0	0	1	0	0	0	0	1	1	0	0	0	0	1	0	0	0	0
908473	NCI-H1666	LUAD	0	0	1	1	0	0	0	0	1	1	0	0	0	0	0	0	0	0	0	0	1	0	0	0	0	0	1	1	0	0	1	0	0	1	0	1	1	1	1	1	0	1	0	1	1	0	0
908475	NCI-H1755	LUAD	0	1	1	1	0	0	0	0	1	1	0	0	0	0	0	0	0	0	1	0	1	0	0	0	0	0	1	0	0	0	1	0	0	0	0	1	1	1	0	1	0	1	1	1	0	0	1
908476	NCI-H1993	LUAD	0	0	0	1	0	0	0	0	0	1	0	0	1	0	0	0	0	0	1	0	1	0	0	0	1	1	1	1	0	0	1	0	0	1	0	1	1	1	1	1	1	1	1	0	1	1	0
908480	NCI-H2081	SCLC	0	0	0	1	1	0	0	0	0	1	0	0	0	1	0	0	0	1	0	0	1	0	0	0	1	0	1	1	0	0	1	0	1	1	0	0	1	0	1	0	0	1	1	1	0	1	1
908481	NCI-H2196	SCLC	0	1	0	1	0	0	0	0	0	1	0	0	0	0	0	0	0	1	1	0	1	1	0	0	1	0	1	1	0	0	1	1	0	0	0	1	1	0	0	0	0	1	1	0	0	1	0
908482	NCI-H630	COREAD	1	0	0	0	0	1	0	0	0	0	0	1	0	0	0	0	1	0	0	0	0	0	1	0	0	0	0	0	0	0	0	0	0	0	1	0	0	0	0	0	0	0	0	0	0	0	0
908483	NCI-H524	SCLC	0	0	0	1	0	0	0	0	0	1	0	0	0	0	0	1	0	1	0	0	1	1	0	0	1	0	1	1	0	0	1	0	0	0	0	1	1	0	0	0	0	1	0	0	1	1	1
909248	ONS-76	MB	0	0	1	0	1	0	0	0	1	1	0	0	1	0	0	0	0	1	1	1	1	0	0	0	0	0	0	1	0	0	0	0	0	1	0	0	0	0	1	1	0	0	1	1	0	0	0
909249	OPM-2	MM	0	0	0	0	1	0	0	0	0	1	0	0	1	0	0	0	0	1	1	1	1	1	0	0	0	0	0	1	0	1	1	0	1	1	0	1	1	0	0	0	0	0	1	0	0	1	1
909250	OS-RC-2	KIRC	0	0	1	1	0	0	0	0	1	1	0	0	0	0	1	0	0	0	0	0	0	1	0	0	0	0	1	0	0	0	0	0	1	0	0	1	1	1	0	1	0	1	0	0	0	0	0
909251	P12-ICHIKAWA	ALL/CLL	0	0	1	0	0	1	0	0	1	0	0	0	1	0	0	0	0	0	1	0	0	0	0	0	0	0	0	1	0	1	0	0	1	0	0	0	0	1	1	0	0	0	1	0	0	0	0
909252	P30-OHK	ALL/CLL	1	0	0	0	0	1	0	1	0	0	0	0	0	1	0	0	1	0	0	0	0	0	0	0	0	0	0	0	0	1	0	0	0	0	1	0	0	0	0	0	0	0	0	0	0	0	0
909253	P31-FUJ	LAML	1	0	1	0	0	1	0	0	0	0	0	0	0	1	0	0	0	0	0	0	0	0	1	1	0	0	0	0	1	0	0	0	0	0	0	0	0	1	0	0	0	0	0	0	0	0	0
909256	OCUB-M	BRCA	0	0	0	0	0	1	0	0	0	0	0	0	0	0	0	1	1	0	0	0	0	0	1	0	0	0	0	0	1	0	0	0	0	0	1	0	0	0	0	0	0	0	0	0	0	0	0
909257	OC-314	OV	1	0	0	0	0	1	0	0	0	0	0	0	0	0	0	1	1	0	0	0	0	0	1	0	0	0	0	0	0	0	0	0	0	0	1	0	0	0	0	0	0	0	0	0	0	0	0
909260	PF-382	ALL/CLL	1	0	1	0	1	0	0	0	0	0	0	0	1	1	0	0	0	0	0	0	0	0	0	1	0	0	0	0	1	1	0	0	0	0	0	0	1	0	1	0	1	0	1	0	0	0	0
909262	Raji	LYMP	0	0	1	0	0	1	0	0	0	0	0	0	0	1	0	1	0	0	0	0	0	0	0	0	0	0	0	0	0	1	0	0	0	0	1	0	0	1	0	0	0	0	0	0	0	0	0
909263	RCM-1	COREAD	0	0	1	0	1	1	0	0	0	0	0	0	0	1	0	0	0	0	0	0	0	0	0	0	0	0	0	0	0	0	0	1	0	0	0	0	0	1	1	0	1	0	1	0	0	0	0
909264	RD	SARC	0	0	1	1	0	0	0	0	0	1	0	0	0	0	0	0	0	0	0	1	0	1	0	0	0	0	1	0	0	1	1	0	0	0	0	0	0	1	1	1	0	0	0	1	0	0	0
909696	REH	ALL/CLL	1	0	1	0	0	1	1	0	0	0	0	1	0	0	0	0	0	0	0	0	0	0	0	0	0	0	0	0	0	0	0	0	0	0	1	0	0	1	0	0	0	0	0	0	0	0	0
909697	RF-48	STAD	0	0	1	0	0	1	0	0	0	0	0	0	0	0	0	0	1	0	0	0	0	0	0	0	0	0	0	0	0	1	0	0	0	0	0	0	0	1	0	0	0	0	0	0	0	0	0
909698	RKO	COREAD	1	0	0	0	0	1	0	0	0	0	0	0	0	1	0	0	1	0	0	0	0	0	1	1	0	0	0	0	1	1	0	0	0	0	1	0	0	0	0	0	0	0	0	0	0	0	0
909699	RMG-I	OV	0	0	1	1	0	0	0	0	1	1	0	0	0	0	0	0	0	0	0	0	1	1	0	0	0	0	1	1	0	0	1	0	1	1	0	1	0	1	1	0	1	1	0	1	1	0	0
909700	RPMI-2650	HNSC	0	0	1	1	0	0	0	0	0	0	0	0	0	0	0	0	0	0	0	0	0	0	0	0	0	0	1	0	0	0	1	1	0	1	0	0	1	1	0	0	0	1	1	0	1	0	0
909701	RPMI-6666	HL	0	0	1	0	0	1	0	0	0	0	0	0	0	0	0	1	0	0	0	1	0	0	0	0	0	0	0	0	0	1	0	0	0	0	0	0	0	1	0	1	0	1	1	0	0	0	0
909702	RPMI-8402	LCML	0	0	0	1	0	0	0	0	0	1	0	0	0	0	0	0	0	0	0	0	1	1	0	0	0	0	1	0	0	0	1	1	1	1	0	0	1	0	0	1	0	1	0	1	1	0	0
909703	RS4-11	ALL/CLL	1	0	1	1	1	1	0	0	0	0	1	1	0	0	0	1	0	0	0	0	0	0	0	1	0	0	0	0	0	0	0	0	0	0	0	0	1	1	0	0	0	1	0	0	0	0	0
909704	RT-112	BLCA	0	1	1	1	0	0	0	0	1	1	0	0	0	0	1	0	0	0	0	1	0	1	0	0	0	0	0	0	0	1	1	1	1	0	0	1	0	1	1	0	0	1	0	0	1	0	0
909706	RVH-421	SKCM	0	1	1	0	0	0	1	1	0	0	0	0	0	0	0	0	0	0	1	0	0	0	0	0	0	0	0	0	0	1	0	1	0	0	0	1	0	1	1	0	0	1	0	0	1	0	0
909707	Saos-2	BONE	0	0	1	0	0	0	0	0	0	1	0	0	0	0	0	0	0	1	1	1	0	0	0	0	0	1	1	1	0	1	0	1	1	1	0	0	0	1	1	1	0	1	0	0	0	0	0
909708	SAS	HNSC	0	1	1	0	0	0	0	0	0	1	0	0	0	1	0	0	0	0	0	1	1	1	0	0	0	1	0	0	0	0	1	1	1	0	0	1	0	1	0	0	0	0	0	0	0	0	0
909709	SCC-9	HNSC	0	0	1	1	0	0	0	0	0	1	0	0	0	0	1	0	0	0	0	0	1	0	0	0	0	0	0	0	0	0	1	0	0	0	0	0	1	1	0	0	0	1	0	1	1	0	0
909711	SCH	STAD	0	1	1	0	0	0	0	0	0	1	0	0	1	0	1	0	0	0	0	0	0	1	0	0	0	1	1	1	0	0	0	1	1	1	0	0	0	1	1	1	0	1	1	0	0	1	0
909712	SF126	GBM	0	0	1	0	1	0	0	0	0	0	0	0	0	0	0	0	0	0	0	0	1	0	0	0	0	0	1	0	0	0	1	0	0	0	0	0	1	1	0	0	0	0	1	1	0	0	0
909713	SH-4	SKCM	0	1	1	0	0	0	1	1	0	0	0	0	0	1	0	0	0	0	0	0	0	0	0	0	1	0	0	0	0	1	0	1	0	0	0	0	0	1	0	1	0	0	0	0	1	0	0
909715	SIG-M5	LAML	0	0	1	0	1	1	0	0	0	0	0	1	0	0	0	0	0	0	1	1	0	0	0	0	1	0	0	0	0	0	0	0	0	0	0	0	0	1	0	1	0	0	1	0	0	0	0
909716	SJRH30	SARC	0	0	1	1	0	0	0	0	0	1	0	0	0	0	0	0	0	0	0	0	1	1	0	0	1	1	1	1	0	0	1	0	1	0	0	1	0	1	1	0	1	1	1	0	1	0	0
909718	SK-CO-1	COREAD	0	1	1	0	1	0	0	0	0	1	0	0	1	0	0	0	0	0	1	0	1	1	0	0	0	0	1	1	0	0	0	0	0	1	0	1	0	1	1	1	1	0	0	1	0	0	0
909719	SK-HEP-1	LIHC	0	0	1	0	0	1	0	0	0	0	0	0	0	1	0	0	0	0	0	0	0	0	0	1	0	0	0	0	0	0	0	0	0	0	0	0	0	1	0	0	0	0	0	0	0	0	0
909720	SK-LMS-1	SARC	0	0	1	0	0	0	0	0	1	0	0	0	1	0	1	1	0	0	0	0	0	1	0	0	0	0	0	1	0	0	0	0	1	0	0	0	1	1	1	0	0	1	0	0	0	0	0
909721	SK-LU-1	LUAD	0	0	1	1	1	0	0	0	0	0	0	1	0	1	1	1	0	0	0	0	0	0	0	0	0	0	0	0	0	1	0	1	0	0	1	0	1	1	0	0	0	1	1	0	0	0	0
909722	SKM-1	ALL/CLL	0	0	1	0	0	0	0	0	1	0	0	0	0	0	1	0	0	0	0	1	0	0	0	1	1	1	0	0	0	0	0	0	0	0	0	0	1	1	0	1	0	1	1	0	1	0	0
909723	SK-MEL-1	SKCM	0	0	1	0	1	1	1	1	0	0	0	0	1	0	1	0	0	0	0	0	0	0	0	0	0	0	0	0	0	0	0	1	0	0	0	0	0	1	0	0	0	1	1	0	0	0	0
909724	SK-MEL-3	SKCM	0	1	1	0	1	0	0	0	0	0	0	0	0	1	0	0	0	0	0	0	0	1	0	0	0	1	1	0	0	0	0	1	1	0	0	0	0	1	1	1	0	0	1	1	0	0	0
909725	SK-MEL-24	SKCM	0	0	1	0	1	0	1	1	0	1	0	0	0	0	0	1	0	0	0	0	0	0	0	0	0	1	0	0	0	1	0	0	0	0	0	1	0	1	0	0	0	0	0	0	0	0	0
909726	SK-MEL-30	SKCM	0	0	1	0	1	1	1	1	0	0	0	0	0	0	0	0	0	0	0	0	0	0	0	0	0	0	0	0	0	1	0	0	0	0	0	0	0	1	0	0	0	0	0	0	0	0	0
909727	SK-MEL-31	SKCM	0	0	1	0	0	0	0	1	0	0	0	1	1	0	0	0	0	0	0	0	0	0	0	0	0	1	1	0	0	0	1	1	1	0	0	0	1	1	0	0	0	0	0	0	0	0	0
909728	SK-MES-1	LUSC	0	0	0	1	0	0	0	0	0	1	0	0	0	0	0	1	0	0	1	1	0	1	0	0	1	0	1	0	0	0	1	0	1	0	0	1	1	0	1	1	0	1	0	1	1	0	0
909729	SK-MG-1	GBM	0	0	1	1	0	0	0	0	1	1	0	0	0	1	0	0	0	0	0	0	1	1	0	0	1	1	1	1	0	0	1	1	1	0	0	1	1	1	0	0	0	1	0	0	1	0	0
909731	SK-PN-DW	EWING	0	0	1	0	0	0	0	0	1	1	0	0	0	0	0	0	0	0	0	0	1	0	0	0	0	0	1	1	0	0	1	0	0	1	0	1	0	0	0	1	0	0	0	1	0	1	0
909732	SK-UT-1	SARC	1	0	0	0	0	1	0	0	0	0	0	0	0	0	0	0	1	0	0	0	0	0	1	0	0	0	0	0	0	1	0	0	0	0	1	0	0	0	0	0	0	0	0	0	0	0	0
909735	SNG-M	UCEC	1	0	0	0	0	1	0	0	0	0	0	1	0	0	0	1	1	0	0	0	0	0	1	1	0	0	0	0	0	1	0	0	0	0	1	0	0	0	0	0	0	0	0	0	0	0	0
909736	SNU-387	LIHC	0	1	1	0	0	1	0	0	1	0	0	0	0	1	0	0	0	0	0	0	0	0	0	0	0	0	0	0	0	1	0	1	0	1	0	0	0	1	1	0	0	1	1	1	0	0	0
909737	SNU-423	LIHC	0	0	1	0	1	0	0	0	0	0	0	0	0	0	0	0	0	0	0	0	0	0	0	1	1	0	1	0	0	0	0	1	0	1	0	0	0	1	1	1	0	0	1	0	0	0	0
909738	SNU-449	LIHC	0	0	1	0	0	0	0	0	1	1	0	0	0	0	0	0	0	1	1	0	0	0	0	0	0	0	0	1	0	0	0	0	1	0	0	0	0	1	1	0	0	0	1	0	0	1	0
909739	SNU-475	LIHC	0	0	1	1	0	1	0	0	0	0	0	0	0	0	0	0	0	1	0	1	0	0	0	0	0	0	0	0	0	1	0	0	0	0	0	0	0	1	0	0	1	0	1	0	0	0	0
909740	SNU-C2B	COREAD	1	0	0	0	0	1	0	0	0	0	0	1	0	0	0	1	1	0	0	0	0	0	1	1	0	0	0	0	0	1	0	0	0	0	1	0	0	0	0	0	0	0	0	0	0	0	0
909742	SU-DHL-1	LYMP	0	1	1	0	0	0	0	0	0	1	0	0	1	0	0	0	0	0	0	0	1	1	0	0	0	1	0	1	0	0	0	1	1	1	0	1	0	1	1	1	1	1	0	0	0	0	0
909743	SUP-T1	ALL/CLL	1	0	1	0	0	1	0	0	0	0	0	0	0	0	0	1	1	0	0	0	0	0	1	1	0	0	0	0	0	0	0	0	0	0	1	0	0	1	0	0	0	0	0	0	0	0	0
909744	SW13	ACC	0	0	0	1	0	0	0	0	0	1	0	0	0	0	0	0	0	1	0	0	1	0	0	0	1	0	1	1	0	0	1	0	1	0	0	1	0	0	1	0	0	1	1	1	0	0	1
909745	SW1088	GBM	0	0	1	1	0	0	0	0	0	0	0	0	1	0	0	0	0	0	1	0	1	1	0	0	0	0	1	0	0	0	0	0	1	0	0	0	1	1	0	1	0	1	1	0	1	0	0
909746	SW1116	COREAD	1	0	1	0	1	0	0	0	0	1	0	0	1	0	0	0	0	0	0	0	1	0	0	0	0	0	1	0	0	0	1	0	0	1	0	0	0	1	0	0	1	1	1	0	0	0	0
909747	SW1417	COREAD	0	0	1	0	1	1	0	0	0	1	1	0	0	1	0	0	0	0	0	0	1	0	0	0	0	0	0	0	0	0	0	0	0	1	0	1	0	1	0	0	0	0	1	0	0	0	0
909748	SW1463	COREAD	0	0	1	0	1	0	0	0	0	0	0	1	1	1	1	0	0	0	0	0	0	0	0	0	0	0	0	0	0	0	0	0	0	1	0	0	0	1	0	0	0	0	1	0	0	0	0
909749	SW1710	BLCA	0	0	1	1	0	1	0	0	0	0	0	0	1	0	1	0	0	0	0	1	0	0	0	0	1	0	0	0	0	1	0	0	0	1	0	0	0	1	1	0	0	0	0	0	1	0	0
909750	SW1783	LGG	1	1	0	0	1	1	0	0	0	0	0	1	0	0	0	0	0	0	0	0	0	0	0	0	0	0	0	0	0	0	0	0	0	0	0	1	0	0	0	0	0	0	0	0	0	0	0
909751	SW48	COREAD	1	0	0	0	0	1	0	0	0	0	0	1	0	0	0	0	0	0	0	0	0	0	1	0	0	0	0	0	0	1	0	0	0	0	1	0	0	0	0	0	0	0	0	0	0	0	0
909754	SW684	BONE	0	0	0	0	0	0	1	1	0	0	0	0	0	0	0	0	0	0	0	0	0	0	0	0	0	0	0	0	0	0	0	0	0	0	0	0	0	0	0	0	0	0	0	0	0	0	0
909755	SW837	COREAD	0	0	1	0	1	0	0	0	0	1	0	0	0	0	0	0	0	0	1	0	1	0	0	0	0	0	1	0	0	0	0	0	1	1	0	0	0	1	0	1	0	0	1	0	0	0	0
909756	SW872	SARC	0	0	1	0	0	0	1	1	1	1	0	0	1	1	0	0	0	0	0	0	0	0	0	0	0	1	1	0	0	0	0	1	0	0	0	1	1	1	0	0	0	1	0	0	0	0	0
909757	SW948	COREAD	0	0	0	1	0	0	0	0	0	1	0	0	1	0	0	0	0	0	0	1	1	0	0	0	1	0	1	1	0	0	1	0	0	1	0	1	0	0	0	1	0	1	0	0	0	1	0
909758	SW962	UCEC	0	0	1	1	0	0	0	0	0	0	0	0	0	0	0	0	0	0	0	1	0	0	0	0	0	0	0	0	0	0	0	0	0	1	0	0	0	1	0	0	1	1	0	0	1	0	0
909759	SW982	SARC	0	0	1	0	0	0	1	1	0	0	0	1	0	0	0	1	0	0	0	0	0	0	0	0	0	0	0	0	1	0	0	0	0	0	0	0	0	1	0	0	0	0	0	0	0	0	0
909761	T84	COREAD	0	0	1	1	0	0	0	0	0	1	0	0	0	0	0	0	0	0	0	1	1	0	0	0	0	0	0	0	0	1	1	0	0	0	0	0	1	1	1	0	0	1	1	1	1	0	1
909762	TALL-1	ALL/CLL	0	0	1	1	0	1	0	0	0	0	0	0	0	0	1	1	0	0	0	0	0	0	0	0	1	0	0	0	0	1	0	0	1	0	0	0	0	1	1	0	0	1	1	0	0	0	1
909769	TGBC1TKB	BTCA	0	0	1	0	1	0	0	0	1	1	0	0	0	0	0	0	0	0	0	1	0	1	0	0	0	1	1	0	0	0	1	0	1	0	0	1	0	1	1	1	0	0	0	0	0	0	0
909770	TGBC11TKB	STAD	1	0	0	0	0	1	0	0	0	0	0	0	0	0	0	0	0	0	0	0	0	0	1	0	0	0	0	0	0	1	0	0	0	0	1	0	0	0	0	0	0	0	0	0	0	0	0
909771	THP-1	LAML	0	0	1	1	0	0	0	0	1	0	0	0	0	1	0	1	0	0	0	0	0	1	0	0	0	1	0	0	0	0	0	0	0	0	0	0	1	1	1	1	1	1	0	1	0	0	0
909773	TUR	DLBC	0	0	0	1	0	0	0	0	0	1	0	0	0	0	0	1	0	1	0	0	1	1	0	0	0	0	0	1	0	0	1	0	0	1	0	1	0	0	0	0	1	1	0	0	0	0	0
909774	TYK-nu	OV	0	0	1	1	0	0	0	0	0	0	0	1	0	1	0	0	0	0	1	0	1	1	0	0	0	0	0	0	0	0	0	0	0	0	0	1	1	1	0	1	1	0	0	0	1	0	0
909776	U-2-OS	BONE	0	0	1	0	0	0	0	0	0	1	0	0	0	0	0	1	0	0	1	1	1	1	0	0	1	0	0	0	0	0	1	0	0	0	0	1	0	1	0	0	0	1	0	0	0	1	0
909777	U-698-M	ALL/CLL	0	0	0	1	0	0	0	0	0	1	0	0	0	0	0	1	0	0	0	0	1	0	0	0	0	0	1	1	0	0	1	0	1	1	0	1	1	0	0	1	0	1	0	0	0	1	0
909778	UACC-893	BRCA	0	1	1	1	0	1	0	0	0	0	0	0	0	0	1	1	0	0	0	0	1	1	0	0	0	0	0	0	0	0	0	0	1	0	0	1	0	1	1	0	0	1	0	1	1	0	0
909779	UMC-11	LUSC	0	0	0	1	0	0	0	0	0	1	0	0	0	1	0	0	0	1	1	1	1	0	0	0	1	0	1	0	0	1	1	1	0	0	0	1	1	1	0	0	0	1	1	1	1	0	1
909780	VM-CUB-1	BLCA	0	0	1	0	0	1	1	0	0	1	0	1	0	1	0	0	0	0	0	0	0	0	0	1	0	0	0	0	0	0	0	1	0	1	0	1	1	1	0	0	0	0	1	0	1	0	0
909781	VMRC-RCZ	KIRC	0	0	1	0	0	1	0	0	0	0	0	0	0	0	0	0	0	0	0	0	0	0	0	0	0	0	1	0	1	0	1	0	0	0	0	0	0	1	0	0	0	0	1	0	0	0	0
909784	WM-115	SKCM	0	1	0	1	0	0	0	1	0	1	0	0	0	0	0	0	0	0	0	0	1	1	0	0	0	1	1	0	0	0	1	1	0	0	0	0	1	1	1	0	0	1	0	0	0	0	0
909785	WSU-NHL	LYMP	0	0	0	0	0	1	0	0	0	0	0	0	0	1	0	1	0	0	0	0	0	0	1	1	0	0	0	0	1	1	0	0	0	0	1	0	0	0	0	0	0	0	0	0	0	0	0
909904	YAPC	PAAD	0	0	1	0	0	0	0	0	0	0	0	0	1	0	0	0	0	0	0	0	0	0	0	0	1	1	1	1	0	0	0	1	0	1	0	0	1	1	1	0	0	1	0	0	0	0	0
909905	YH-13	GBM	0	0	1	1	1	1	0	0	1	0	0	0	0	0	0	0	0	0	0	0	0	0	0	0	0	0	0	0	0	0	0	1	0	1	0	0	1	1	0	0	1	0	0	0	0	0	0
909907	ZR-75-30	BRCA	0	0	1	0	0	1	1	0	0	0	0	0	0	0	0	0	0	0	0	0	0	0	0	0	0	0	0	0	0	0	0	0	0	0	0	0	0	1	0	0	0	0	0	0	0	0	0
909974	RCC10RGB	KIRC	0	0	0	1	0	0	0	0	1	1	0	0	0	1	0	0	0	0	0	0	1	1	0	0	0	0	0	0	0	0	1	0	1	1	0	1	1	0	1	0	0	1	1	1	1	0	1
909975	KURAMOCHI	OV	0	0	1	1	0	0	0	0	0	1	0	0	0	0	1	0	0	1	0	0	1	0	0	0	1	0	0	0	0	0	1	0	0	0	0	1	0	1	0	0	0	1	1	0	0	0	0
909976	KM-H2	HL	0	0	1	0	1	0	0	0	1	1	0	0	0	0	0	0	0	0	0	1	0	1	0	1	1	0	1	1	0	0	1	0	1	1	0	1	1	1	0	1	0	1	1	1	1	1	0
909977	HuO-3N1	BONE	0	0	1	1	0	0	0	0	0	0	0	0	0	1	0	0	0	0	1	1	0	0	1	0	0	0	0	0	0	1	0	1	0	0	0	0	1	1	0	0	0	1	1	1	0	1	1
910079	OE19	ESCA	1	0	1	0	1	1	0	0	0	0	0	1	0	0	1	1	0	0	0	0	0	0	0	0	0	0	1	0	1	1	0	0	0	1	0	1	0	1	0	0	1	0	1	0	0	0	0
910209	SUP-B8	ALL/CLL	0	0	0	1	0	0	0	0	0	1	0	0	0	0	0	0	0	0	0	1	1	0	0	0	0	0	1	0	0	0	1	0	0	0	0	1	1	1	0	0	1	1	0	0	1	0	0
910399	NCI-H838	LUAD	0	1	0	1	0	0	0	0	0	1	0	0	0	0	0	0	0	0	0	1	1	1	0	0	0	0	1	1	0	0	1	0	1	0	0	1	1	0	0	1	0	1	1	0	1	0	0
910401	Ramos-2G6-4C10	LYMP	0	0	0	1	0	0	0	0	0	1	0	0	1	0	0	0	0	1	1	1	1	0	0	0	0	0	1	1	0	0	1	0	0	1	0	1	1	0	0	0	0	1	0	1	0	0	0
910545	QIMR-WIL	LAML	0	0	1	0	0	0	0	0	0	0	0	0	1	0	0	0	0	0	1	1	0	0	0	0	0	0	1	1	0	0	0	1	1	1	0	0	0	1	1	0	1	0	1	0	1	0	1
910546	PSN1	PAAD	0	0	1	1	0	0	0	0	0	0	0	0	0	0	0	0	0	0	0	1	0	0	0	0	0	0	0	0	0	0	0	0	0	1	0	1	1	1	0	0	0	1	0	0	1	0	0
910549	OE33	ESCA	0	0	1	0	0	1	0	0	1	0	0	0	0	0	0	0	0	0	0	1	0	0	0	0	0	0	0	1	0	1	1	1	0	1	0	0	0	1	1	1	0	0	1	0	0	0	0
910554	CW-2	COREAD	1	0	0	0	0	1	0	0	0	0	0	0	0	1	0	1	1	0	0	0	0	0	1	1	0	0	0	0	0	1	0	0	0	0	1	0	0	0	0	0	0	0	0	0	0	0	0
910566	CMK	LAML	0	1	1	1	0	1	0	0	0	1	0	0	0	1	0	0	0	0	0	0	0	1	0	0	0	0	1	0	0	1	0	0	0	0	0	1	0	1	0	0	0	0	1	0	0	0	0
910567	CHP-126	NB	0	0	1	1	0	0	0	0	0	1	0	0	0	0	0	0	0	0	0	0	0	0	0	0	0	0	0	0	0	0	1	0	0	0	0	1	0	1	0	0	0	1	0	0	1	0	0
910568	CGTH-W-1	THCA	0	1	1	0	1	0	0	0	0	1	0	0	0	0	0	0	0	0	1	0	0	0	0	0	0	0	1	0	0	1	0	0	0	0	1	1	1	1	0	0	0	1	1	0	0	0	0
910569	COLO-320-HSR	COREAD	0	0	1	0	1	1	0	0	0	0	0	0	0	1	0	0	0	0	0	0	0	0	0	0	0	0	0	0	0	0	0	0	0	0	0	0	0	1	0	0	0	0	0	0	0	0	0
910687	ATN-1	ALL/CLL	0	1	1	1	0	0	0	0	1	1	0	0	0	0	0	1	0	0	0	0	0	1	0	0	0	0	0	1	0	0	1	0	1	0	0	0	0	1	0	1	0	1	0	0	0	0	0
910688	CESS	LAML	1	0	1	1	1	1	0	0	0	0	0	0	0	1	1	0	0	0	0	0	0	0	0	0	0	0	0	1	1	0	0	0	0	0	0	0	1	1	0	0	0	1	1	0	1	0	0
910689	COLO-678	COREAD	0	0	1	0	1	1	1	0	0	0	0	0	1	1	0	0	0	0	0	0	0	0	0	0	0	0	0	0	0	1	0	1	0	0	0	0	0	1	0	0	0	0	1	0	0	0	0
910691	COLO-684	UCEC	0	0	0	0	0	1	0	0	0	0	0	0	0	0	0	0	0	0	0	0	0	0	1	1	0	0	0	0	1	0	0	0	0	0	1	0	0	0	0	0	0	0	0	0	0	0	0
910692	COLO-668	SCLC	0	0	1	1	0	0	0	0	0	1	0	0	0	0	0	0	0	0	0	0	1	0	0	0	0	0	1	1	0	0	1	0	1	0	0	1	1	0	0	0	0	1	0	0	1	0	0
910694	LN-405	GBM	0	1	1	0	0	0	0	0	0	0	0	0	0	1	0	0	0	1	0	0	0	0	0	0	0	1	0	0	0	1	0	0	0	1	0	0	0	1	1	0	1	0	1	0	0	0	0
910695	TGBC24TKB	BTCA	0	1	1	1	0	0	0	0	0	0	0	0	1	0	1	0	0	0	1	0	0	0	0	0	0	1	1	0	0	0	0	1	1	0	0	0	0	1	1	0	0	1	0	1	0	0	0
910697	A388	SKCM	0	1	1	0	0	0	0	0	1	0	0	1	0	1	1	0	0	0	0	0	1	0	0	0	0	0	1	0	0	0	0	0	0	0	0	0	1	1	0	0	0	0	0	0	1	0	0
910698	BFTC-909	KIRC	0	1	1	1	0	1	0	0	0	0	0	0	0	0	1	0	0	0	0	0	0	0	0	0	0	0	0	0	0	0	0	0	0	0	0	0	1	1	0	0	0	1	0	0	0	0	0
910700	C2BBe1	COREAD	0	1	1	0	0	0	0	0	1	1	0	0	0	0	1	0	0	0	0	0	1	1	0	0	0	0	1	0	0	0	1	0	1	0	0	1	0	1	0	1	0	0	0	1	1	1	0
910701	SCC-25	HNSC	0	0	1	1	0	0	0	0	1	1	0	0	1	1	0	0	0	0	1	0	1	1	0	0	0	0	0	0	0	0	0	1	0	0	1	1	0	1	1	0	1	1	1	0	0	0	0
910702	AsPC-1	PAAD	0	1	1	0	1	0	0	0	0	1	0	0	0	0	0	0	0	0	0	1	0	0	0	0	1	0	0	1	0	0	0	0	0	0	0	1	1	1	0	0	0	1	1	0	0	0	1
910704	AU565	BRCA	0	1	1	0	0	0	0	0	0	0	0	0	0	1	1	0	0	0	0	0	0	0	0	0	0	0	1	0	0	0	0	0	0	0	0	0	0	1	0	1	0	0	1	0	0	0	0
910705	BALL-1	ALL/CLL	0	1	1	0	0	0	0	0	1	0	0	0	0	0	0	0	0	0	0	0	0	0	0	0	1	0	0	1	0	0	0	1	0	0	0	0	0	1	0	0	1	0	0	1	0	0	0
910706	BL-41	LYMP	0	0	1	1	0	0	0	0	0	1	0	0	1	1	0	0	0	1	0	1	1	0	0	0	0	0	1	1	0	1	1	0	0	1	0	0	0	1	0	0	0	0	1	1	1	1	0
910710	BV-173	LCML	0	1	1	0	1	0	0	0	0	1	0	0	0	0	0	0	0	0	0	1	0	1	0	0	1	0	0	1	0	1	0	1	1	1	0	0	0	1	0	0	0	0	0	0	0	0	0
910779	IA-LM	LUSC	0	0	1	1	0	0	0	0	0	1	0	0	0	0	0	0	0	0	0	0	1	1	0	0	1	0	1	1	0	0	1	0	1	1	0	1	1	0	0	0	0	1	0	0	1	0	0
910780	TGW	NB	0	0	0	1	0	0	0	0	0	1	0	0	0	0	0	0	0	0	0	0	1	1	0	0	0	0	1	1	0	0	1	0	1	0	0	1	1	0	1	0	0	1	0	0	1	0	0
910781	AN3-CA	UCEC	1	0	0	0	0	1	0	0	0	0	0	0	0	1	0	1	1	0	0	0	0	0	1	1	0	0	0	0	1	1	0	0	0	0	1	0	0	0	0	0	0	0	0	0	0	0	0
910784	A204	SARC	0	0	1	1	0	0	0	0	0	1	1	1	0	1	0	1	0	0	0	0	1	0	0	0	0	0	1	0	0	0	1	0	0	0	0	0	0	1	0	0	0	1	0	0	0	0	0
910849	NY	BONE	0	0	1	1	0	0	0	0	0	1	0	0	1	0	0	1	0	0	0	1	1	0	0	0	1	0	1	1	0	0	1	0	1	0	0	1	1	1	0	0	1	1	1	1	0	1	0
910850	C3A	LIHC	0	0	1	0	0	0	0	0	0	1	0	0	0	0	0	0	0	0	1	1	1	0	0	0	0	0	1	1	0	1	1	0	0	0	0	0	1	1	1	1	0	1	1	1	0	0	0
910851	A427	LUSC	0	0	0	1	0	0	0	0	1	1	0	0	1	0	0	0	0	0	0	1	1	0	0	0	1	0	1	1	0	1	1	0	0	1	0	1	1	0	0	1	0	1	1	1	1	1	0
910853	CHL-1	SKCM	0	0	1	0	1	0	0	0	0	1	0	0	1	0	0	0	0	0	0	0	0	0	0	0	0	1	0	0	0	0	0	1	0	1	0	1	0	1	1	0	0	0	0	0	0	0	0
910861	RL	DLBC	0	0	0	0	0	0	0	0	1	1	0	0	0	0	0	0	0	1	1	1	0	1	0	0	1	0	0	1	0	0	0	0	0	1	0	0	0	0	1	1	0	0	1	0	1	1	1
910899	NCI-H146	SCLC	0	0	0	1	0	0	0	0	0	1	0	0	0	0	0	0	0	0	1	0	1	0	0	0	1	0	1	0	0	0	1	1	1	1	0	1	1	0	0	1	0	1	0	1	1	1	1
910900	NCI-H1651	LUAD	0	1	0	1	0	0	0	0	0	1	0	0	1	0	1	0	0	0	0	0	1	1	0	0	1	0	1	1	0	0	1	0	0	1	0	1	1	0	1	0	0	1	0	0	1	0	0
910903	RPMI-7951	SKCM	0	1	1	0	0	0	1	1	0	0	0	0	0	0	0	0	0	0	0	1	0	0	0	0	1	1	1	0	0	0	0	1	0	0	0	1	1	1	1	0	0	1	0	0	0	0	0
910904	SCC-4	HNSC	0	1	1	0	0	0	0	0	1	1	0	0	0	0	0	0	0	1	0	0	1	0	0	0	0	0	1	0	0	0	1	0	0	0	0	1	0	1	0	1	0	0	1	1	0	1	0
910905	SNU-C1	COREAD	0	1	1	1	1	1	0	0	0	1	1	0	0	0	1	1	0	0	0	0	0	0	0	0	1	1	0	0	0	1	0	0	0	0	0	0	0	1	0	0	0	0	1	0	0	0	0
910906	ST486	LYMP	0	0	1	0	0	0	0	0	0	1	0	0	0	0	0	0	0	1	0	1	1	0	0	0	0	0	1	1	0	1	0	0	0	0	0	1	0	0	0	1	0	1	0	0	0	1	0
910907	SW1990	PAAD	0	0	1	1	0	0	0	0	1	1	0	0	0	1	0	0	0	0	0	1	0	0	0	0	0	0	0	0	0	1	0	0	0	0	1	1	0	1	0	0	0	1	0	0	0	0	0
910910	UACC-812	BRCA	0	0	1	0	0	1	0	0	0	0	1	0	0	0	1	0	0	0	0	0	0	0	0	0	0	0	0	1	0	1	0	0	0	0	1	0	0	1	0	1	1	1	0	1	0	0	0
910911	SCC-15	HNSC	0	0	1	0	0	0	0	0	1	1	0	0	0	0	1	1	0	0	1	0	0	0	0	0	0	0	1	0	0	0	0	0	1	0	0	1	0	1	0	1	1	0	0	1	0	0	0
910915	Capan-2	PAAD	0	0	1	1	1	0	0	0	1	1	0	0	0	0	0	0	0	0	0	0	0	0	0	0	0	1	0	0	0	0	1	0	1	0	0	1	0	1	1	1	0	1	1	0	0	1	0
910916	CAL-27	HNSC	0	1	1	0	0	0	0	0	0	0	0	0	1	0	1	0	0	0	0	0	1	0	0	0	0	0	0	0	0	0	0	1	1	0	0	1	1	1	0	1	0	1	1	0	1	0	0
910918	BC-3	DLBC	0	0	1	0	0	1	1	0	0	0	1	1	0	0	0	0	0	0	0	0	0	0	0	0	0	0	0	0	0	0	0	1	0	0	1	0	0	1	0	0	0	0	0	0	0	0	0
910919	BC-1	DLBC	0	1	1	0	0	1	0	0	0	0	0	0	1	0	0	0	0	0	0	0	0	0	0	0	0	1	1	1	0	1	0	1	1	1	0	0	1	1	1	0	0	0	1	0	0	1	0
910920	A704	KIRC	0	0	1	0	0	1	0	0	0	0	0	0	0	1	0	0	0	0	0	0	0	0	0	0	0	0	0	0	0	0	0	0	0	0	0	0	0	1	0	0	0	0	0	0	0	0	0
910921	A101D	SKCM	0	0	1	0	1	1	1	1	0	0	0	0	0	1	0	1	0	0	0	0	0	0	0	0	0	0	0	0	0	0	0	1	0	0	0	0	0	1	0	0	0	0	1	0	0	0	0
910922	769-P	KIRC	0	0	1	1	1	0	0	0	1	0	0	0	0	0	0	0	0	0	1	0	1	1	1	0	0	0	0	0	0	0	0	1	0	0	0	0	1	1	1	1	1	1	1	0	1	0	0
910924	23132-87	STAD	1	0	0	0	0	1	0	0	0	0	0	0	0	0	0	0	1	0	0	0	0	0	1	0	0	0	0	0	0	0	0	0	0	0	1	0	0	0	0	0	0	0	0	0	0	0	0
910925	A431	SKCM	0	0	1	0	0	0	0	0	0	0	0	1	1	0	1	0	0	0	0	0	1	0	0	0	0	0	0	0	0	0	0	0	0	1	0	1	1	1	0	0	0	0	0	0	0	0	0
910926	BFTC-905	BLCA	0	0	1	1	0	0	0	0	0	1	0	0	0	0	0	0	0	0	0	0	0	0	0	0	1	0	0	1	0	0	0	0	0	0	0	0	0	1	0	0	0	0	0	1	1	0	1
910927	CAL-51	BRCA	0	0	0	0	0	1	0	0	0	0	0	0	0	1	0	0	1	0	0	0	0	0	1	0	0	0	0	0	0	0	0	0	0	0	1	0	0	0	0	0	0	0	0	0	0	0	0
910930	SCC-3	DLBC	0	1	1	1	0	0	0	0	0	1	0	0	0	0	0	0	0	0	1	0	1	0	0	0	1	0	1	1	0	1	1	1	1	0	0	1	1	1	1	0	0	1	1	0	1	0	0
910931	RERF-LC-MS	LUAD	0	0	1	0	0	0	0	0	0	1	0	0	0	0	0	0	0	0	0	1	0	0	0	0	0	1	0	1	0	0	1	0	0	0	0	0	1	1	1	1	0	1	1	1	0	0	0
910932	GAK	SKCM	0	0	1	0	1	1	0	0	0	0	0	0	0	1	0	0	0	0	0	0	0	0	1	1	0	0	0	0	0	1	0	1	0	0	0	0	0	1	0	0	0	0	0	0	0	0	0
910933	AM-38	GBM	0	0	1	0	0	0	0	0	0	0	0	0	0	0	0	0	0	0	0	0	1	0	0	0	0	0	0	0	0	1	1	0	0	0	0	1	1	1	0	1	0	1	1	1	0	1	0
910934	A4-Fuk	DLBC	0	0	1	0	1	0	0	0	0	0	0	0	1	0	0	0	0	0	0	0	0	0	0	0	0	1	0	0	0	1	0	1	0	1	0	0	0	1	1	0	1	0	1	0	0	0	0
910936	DOK	HNSC	0	1	1	1	0	0	0	0	0	0	0	0	0	0	1	1	0	0	1	1	1	0	0	0	1	0	0	0	0	0	0	0	0	0	0	1	1	1	0	0	0	1	0	0	1	0	0
910937	COR-L279	SCLC	0	1	1	0	1	0	0	0	0	1	0	0	0	0	0	0	0	0	1	0	0	0	0	0	1	0	1	1	0	0	1	0	0	1	0	1	0	1	0	0	0	0	0	1	1	0	1
910941	CHP-134	NB	0	0	0	1	0	0	0	0	0	1	0	0	0	0	0	0	0	0	0	1	1	0	0	0	0	0	1	1	0	0	1	0	1	0	0	1	0	0	0	1	0	1	0	0	1	0	0
910942	NEC8	LGG	0	0	1	0	1	0	0	0	1	1	0	0	0	0	0	0	0	0	1	0	0	0	0	0	1	0	1	1	0	0	1	0	1	1	0	1	0	1	0	1	1	0	1	1	0	0	1
910943	CAS-1	GBM	0	0	0	1	0	0	0	0	1	1	0	0	0	0	0	0	0	0	0	0	1	1	0	0	1	0	1	0	0	0	1	0	1	0	0	0	1	1	0	1	0	1	1	0	1	1	1
910944	ALL-PO	ALL/CLL	0	0	0	1	0	0	0	0	0	1	0	0	0	0	0	0	0	0	1	0	1	0	0	0	0	0	1	0	0	1	1	0	0	0	0	1	1	1	1	1	0	1	1	1	1	0	0
910947	OCI-AML2	LAML	0	0	1	1	0	0	0	0	0	1	0	0	0	0	0	1	0	0	0	1	1	1	0	0	0	0	0	0	0	0	0	0	1	0	0	0	1	1	0	0	0	1	0	0	0	1	0
910948	MFM-223	BRCA	0	1	1	1	0	0	0	0	0	1	0	0	0	0	1	1	0	0	1	0	1	0	0	0	0	0	1	1	0	0	1	0	0	1	0	1	1	1	1	0	1	1	0	0	0	0	0
910951	CML-T1	LCML	1	0	0	0	0	1	0	0	0	0	0	0	0	0	0	0	1	0	0	0	0	0	1	0	0	0	0	0	0	0	0	0	0	0	1	0	0	0	0	0	0	0	0	0	0	0	0
910952	CAL-54	KIRC	0	0	1	1	0	0	0	0	0	1	0	0	0	0	0	0	0	0	1	0	0	1	0	0	0	0	1	0	0	0	1	0	0	0	0	0	1	1	1	0	0	1	0	1	0	0	0
924100	22RV1	PRAD	1	0	0	0	0	1	0	0	0	0	0	0	0	1	0	1	0	0	0	0	0	0	1	0	0	0	0	0	1	0	0	0	0	0	1	0	0	0	0	0	0	0	0	0	0	0	0
924102	8505C	THCA	0	1	1	0	0	1	0	0	0	0	0	0	0	0	1	0	0	0	0	0	1	0	0	0	0	0	1	0	0	1	0	0	0	0	1	0	1	1	0	0	0	1	0	0	0	0	0
924104	BCPAP	THCA	0	1	0	1	0	0	0	0	0	1	0	0	0	0	1	0	0	1	0	1	1	1	0	0	0	0	1	1	0	0	0	0	0	1	0	0	0	0	0	0	0	1	0	1	1	1	1
924105	BPH-1	PRAD	0	0	1	0	0	1	0	0	0	1	0	0	0	0	1	0	0	0	0	0	0	0	0	0	0	1	0	0	0	0	0	0	0	0	1	0	0	1	1	0	0	0	1	0	0	0	0
924106	CAL-148	BRCA	0	0	1	0	0	1	1	0	0	0	1	1	0	1	0	0	0	0	0	0	0	0	0	0	0	0	0	0	0	0	0	1	0	0	0	0	0	1	0	0	0	0	0	0	0	0	0
924107	CAL-39	CESC	1	1	1	1	0	0	0	0	1	1	0	0	0	0	1	0	0	0	0	1	1	0	0	0	0	0	0	0	0	1	1	0	0	0	0	1	1	1	1	0	0	1	0	0	0	1	1
924108	CaR-1	COREAD	0	1	1	1	0	0	0	0	0	1	0	0	1	0	0	0	0	0	0	1	1	0	1	0	0	0	0	0	0	0	0	0	0	0	1	1	1	1	0	0	1	1	0	0	0	0	0
924110	HDLM-2	HL	0	1	1	0	1	0	0	1	0	1	0	0	0	0	1	0	0	0	1	1	0	1	0	0	1	0	1	1	0	0	1	1	0	0	0	0	0	1	0	0	0	1	0	0	0	0	0
924111	HO-1-N-1	HNSC	0	0	1	1	0	0	0	0	1	1	0	0	0	1	0	0	0	0	0	1	1	1	0	0	1	0	1	0	0	1	1	0	0	1	0	1	0	1	1	0	0	1	0	0	1	0	0
924151	HTC-C3	THCA	0	0	1	0	0	1	0	0	0	0	1	0	0	0	0	0	0	0	0	0	0	0	0	0	0	0	0	0	0	1	0	0	0	0	1	1	0	1	0	0	0	1	1	0	0	0	0
924186	KGN	OV	0	0	1	1	0	0	0	0	0	0	0	0	0	0	0	0	0	0	0	0	0	0	0	0	0	1	1	0	0	0	0	1	0	1	0	0	1	1	0	0	0	1	0	0	1	0	0
924187	KLE	UCEC	0	0	1	0	0	1	0	0	0	0	0	0	0	0	1	1	0	0	0	0	0	0	0	0	0	0	1	0	0	1	1	0	0	1	0	0	0	1	1	0	0	0	0	0	0	0	0
924188	KNS-81-FD	LGG	0	1	1	0	1	1	0	0	0	0	0	0	0	1	1	0	0	0	0	0	1	0	0	0	1	0	0	0	1	0	0	0	0	0	0	0	1	1	1	0	1	0	1	0	0	0	0
924189	KP-N-RT-BM-1	NB	0	1	0	1	0	0	0	0	1	1	0	0	0	0	0	0	0	0	0	1	1	1	0	0	1	0	1	1	0	0	0	1	1	0	0	1	1	1	0	1	0	1	0	0	0	1	1
924238	K5	THCA	0	1	1	0	1	0	0	0	0	1	0	0	0	0	1	0	0	1	0	1	0	0	0	0	1	0	0	1	1	0	0	0	1	1	0	0	0	1	1	1	1	0	1	0	0	0	0
924239	L-363	MM	0	1	0	1	0	0	0	0	1	1	0	0	0	0	0	0	0	0	0	0	1	0	0	0	1	0	0	0	0	0	1	1	1	0	0	1	1	0	0	1	0	1	0	1	1	0	1
924240	MDA-MB-415	BRCA	0	1	1	0	0	0	0	0	0	1	0	0	0	0	1	0	0	0	1	0	1	0	0	0	1	0	0	1	0	0	1	0	1	1	0	1	1	1	1	0	0	1	0	0	0	1	0
924241	NCI-H250	SCLC	0	0	1	0	0	1	0	0	0	0	0	0	0	1	0	0	0	0	0	0	0	0	1	0	0	0	0	0	1	1	0	0	0	0	0	0	0	1	0	0	0	0	0	0	0	0	0
924244	NCI-H1975	LUAD	0	0	1	1	0	0	0	0	0	0	0	0	0	1	0	0	0	0	0	0	0	0	0	0	0	0	1	0	0	0	0	1	1	0	0	1	0	1	1	1	0	1	1	1	0	0	0
924247	SW954	UCEC	0	0	1	1	0	0	0	0	1	0	0	0	0	1	1	0	0	0	0	1	0	1	0	0	1	0	0	0	0	0	0	0	1	0	0	1	1	1	0	0	0	1	0	0	1	1	0
924248	TE-441-T	SARC	0	0	1	0	0	1	0	0	0	0	0	0	0	0	0	0	0	0	0	0	0	0	0	1	0	0	0	0	0	0	0	0	0	0	0	0	0	1	0	0	0	0	0	0	0	0	0
924250	MKN7	STAD	0	1	1	0	1	0	0	0	0	1	0	1	1	0	1	0	0	0	0	0	0	0	0	0	0	0	0	0	0	0	1	1	0	1	0	1	1	1	0	1	1	1	0	0	0	0	0
925338	MDA-MB-157	BRCA	0	0	1	0	0	1	0	0	0	0	1	0	0	1	0	0	0	0	0	0	0	0	0	0	0	0	0	0	0	1	0	0	0	0	0	0	0	1	0	0	0	0	0	0	0	0	0
925339	MMAC-SF	SKCM	0	0	1	1	0	0	0	0	0	0	0	0	1	0	0	0	0	0	0	0	0	1	0	0	0	1	0	1	0	0	0	1	1	0	0	0	1	1	0	1	0	0	1	1	0	0	1
925340	MKN45	STAD	0	0	0	1	0	0	0	0	1	0	0	0	1	0	0	0	0	0	0	0	0	1	0	0	0	0	0	1	0	0	1	1	1	1	0	0	1	0	0	1	0	1	1	0	0	1	1
925341	NCI-H810	LUSC	0	0	1	0	0	1	0	0	0	0	0	0	0	0	0	1	0	0	0	0	0	0	0	1	0	0	0	0	0	0	0	0	0	0	0	0	0	1	0	0	0	0	0	0	0	0	0
925343	MFH-ino	SARC	0	0	1	1	0	0	0	0	0	0	0	0	0	0	0	0	0	0	1	1	0	0	1	0	0	1	1	0	0	1	0	0	1	1	0	0	0	1	1	1	1	1	0	1	1	1	0
925345	NOS-1	BONE	0	0	1	0	0	1	0	0	1	0	0	0	0	1	0	0	0	0	1	1	0	0	1	1	1	0	0	0	0	0	0	0	0	0	0	1	0	1	0	1	0	0	0	0	0	0	0
925346	PANC-03-27	PAAD	0	1	1	1	1	1	0	0	0	1	0	0	0	1	0	1	0	0	0	0	0	1	0	0	0	0	1	0	0	0	1	1	0	0	0	1	0	1	1	0	0	0	0	0	0	0	0
925347	PANC-08-13	PAAD	0	0	1	1	0	0	0	0	1	1	1	0	0	1	0	1	0	1	1	1	1	0	0	0	0	0	0	0	0	1	1	0	0	0	0	1	1	0	1	0	0	1	1	0	1	0	0
925348	PANC-10-05	PAAD	0	0	1	0	0	0	0	0	1	1	0	0	0	1	0	1	0	0	1	1	1	0	0	0	0	0	1	0	0	1	1	0	0	0	0	1	0	1	0	0	0	1	1	0	1	0	0
930081	RERF-LC-FM	SCLC	0	0	1	1	0	0	0	0	0	1	0	0	0	0	0	0	0	1	1	0	1	1	0	0	0	0	1	1	1	0	1	0	1	0	0	1	1	0	0	0	0	1	1	0	1	0	0
930082	RL95-2	UCEC	1	0	0	0	0	1	0	0	0	0	0	1	0	1	0	0	1	0	0	0	0	0	1	1	0	0	0	0	1	1	0	0	0	0	1	0	0	0	0	0	0	0	0	0	0	0	0
930083	RO82-W-1	THCA	0	0	1	0	0	1	0	0	0	0	0	0	0	0	0	0	0	1	0	0	0	0	0	0	0	0	0	0	0	1	0	0	0	0	1	0	0	1	0	0	1	0	0	0	0	0	0
930297	SiHa	CESC	0	1	1	0	0	0	0	0	1	0	0	1	0	0	1	0	0	0	0	0	1	0	0	0	0	0	0	0	0	0	0	1	0	0	0	1	1	1	0	1	0	1	0	0	0	0	0
930298	SKG-IIIa	CESC	0	1	1	0	0	0	0	0	0	0	0	0	0	0	1	0	0	0	0	0	0	0	0	0	0	0	1	0	0	0	0	0	1	1	0	1	0	1	1	0	0	0	0	0	0	0	0
930299	TT	THCA	0	0	0	0	0	0	0	0	1	0	0	0	0	0	0	0	0	0	1	1	0	1	0	0	0	0	1	1	0	0	0	1	1	1	0	1	0	1	0	0	0	0	0	1	1	1	1
930301	VMRC-MELG	SKCM	0	1	1	1	0	0	0	1	0	1	0	1	1	0	0	0	0	0	0	0	1	0	0	0	0	1	1	1	0	0	1	1	0	1	0	1	0	1	1	0	0	1	0	0	0	0	0
946353	TE-9	ESCA	0	1	1	1	1	0	0	0	1	1	0	0	0	1	1	0	0	0	0	0	0	0	0	0	1	0	1	1	0	0	0	0	1	1	0	0	1	1	0	1	0	1	1	0	0	0	0
946354	TE-11	ESCA	0	1	1	1	0	0	0	0	0	1	0	0	0	0	1	0	0	0	0	1	1	1	0	0	0	0	1	0	0	1	0	1	1	1	0	1	1	1	0	0	0	1	0	1	1	0	0
946355	TE-6	ESCA	0	1	1	1	0	0	0	0	1	1	0	0	0	0	0	0	0	0	0	0	1	1	0	0	0	1	0	1	0	0	1	1	1	1	0	1	1	1	1	0	0	1	1	1	1	0	0
946356	TE-12	ESCA	0	1	1	0	0	0	0	0	0	0	0	0	0	0	1	0	0	0	1	0	0	0	0	0	0	1	1	0	0	0	0	1	1	1	0	0	0	1	0	0	0	0	0	1	0	0	0
946358	YT	LYMP	0	0	0	0	1	0	0	0	1	0	0	0	0	0	0	0	0	0	1	1	1	0	0	0	0	0	1	0	0	1	1	0	0	0	0	0	0	0	1	0	0	0	1	1	0	1	0
946359	BT-474	BRCA	0	0	1	0	0	0	0	0	0	0	0	0	0	0	1	0	0	0	0	0	0	0	0	0	0	0	0	0	0	0	1	0	0	0	0	1	0	1	0	0	0	0	0	0	0	0	0
946360	OAW-28	OV	0	0	1	1	0	0	0	0	0	1	0	0	1	0	0	0	0	0	0	0	1	0	0	0	0	0	1	0	0	0	1	0	0	0	0	0	1	1	1	0	0	1	0	0	1	0	0
946361	LCLC-97TM1	LUSC	0	0	0	1	0	0	0	0	0	1	0	0	0	0	0	0	0	0	0	1	1	0	0	0	1	0	1	1	0	0	1	0	0	0	0	1	1	0	0	0	0	1	0	0	1	0	1
946363	KP-N-YS	NB	0	1	1	0	0	1	0	0	1	0	0	0	0	0	0	1	0	0	0	0	0	0	0	0	0	0	0	0	0	1	1	0	1	0	0	1	1	1	0	1	0	0	0	0	0	0	0
946366	D-245MG	GBM	0	0	0	1	0	0	0	0	0	1	0	0	0	0	0	0	0	0	0	1	1	0	0	0	0	0	1	0	0	0	1	0	1	0	0	1	1	0	1	1	0	1	0	0	0	1	1
946367	D-247MG	GBM	0	0	1	0	1	1	0	0	0	0	0	0	0	1	0	0	0	0	0	1	0	0	0	0	1	1	0	0	0	0	0	0	1	1	0	0	0	1	1	0	1	1	0	0	0	0	0
946368	D-263MG	GBM	0	0	1	0	0	1	0	0	1	0	0	0	0	1	1	0	0	0	0	0	0	1	0	0	0	0	0	0	0	1	0	0	1	1	0	0	0	1	1	0	0	1	0	0	0	0	0
946369	D-336MG	LGG	0	0	1	0	0	1	0	0	0	0	0	1	0	0	0	0	0	0	0	0	0	0	0	0	0	0	0	0	0	1	0	0	0	0	0	0	0	1	1	0	0	0	0	0	0	0	0
946370	D-392MG	GBM	0	0	1	0	0	1	0	0	0	0	0	0	0	0	0	0	0	0	0	1	0	0	0	1	0	0	0	0	0	0	0	0	0	1	0	1	0	1	0	1	0	0	0	0	0	0	0
946372	D-423MG	GBM	0	0	0	0	0	0	0	0	1	0	0	0	0	0	0	0	0	1	0	1	0	0	0	0	0	0	0	0	0	0	0	0	1	0	0	1	1	0	0	1	0	0	1	1	0	0	1
946373	D-502MG	LGG	0	0	1	0	0	1	0	0	0	0	0	0	0	1	0	1	0	0	0	1	0	0	0	0	1	0	1	0	0	1	0	0	1	0	1	0	0	1	0	0	0	0	0	0	0	1	0
946377	D-566MG	GBM	0	0	1	1	0	1	0	0	0	0	0	0	0	0	1	0	0	0	0	0	0	0	0	0	1	0	1	0	0	0	0	0	0	0	0	0	0	1	1	1	0	0	0	0	0	0	0
946382	CAMA-1	BRCA	0	1	1	0	0	0	0	0	0	0	0	1	0	0	1	0	0	0	1	0	0	0	0	0	0	0	0	0	0	0	0	0	0	0	0	1	0	1	0	0	0	0	0	0	0	0	0
949088	CTB-1	DLBC	0	0	1	0	0	1	0	0	0	0	0	0	1	0	1	0	0	0	0	0	0	1	0	0	0	0	0	0	0	0	0	0	0	1	0	0	1	1	0	0	0	1	0	0	0	0	0
949090	Caov-4	OV	0	1	1	1	1	0	0	0	1	1	0	0	0	0	0	0	0	0	1	1	1	0	0	0	1	0	1	1	0	1	0	0	0	1	1	0	0	1	0	0	0	1	1	0	0	0	0
949092	CP67-MEL	SKCM	0	0	1	0	0	0	1	1	0	0	0	0	1	0	0	0	0	0	0	0	0	0	0	0	0	0	0	0	1	1	0	0	0	0	0	0	0	1	0	0	0	0	0	0	0	0	0
949093	BT-483	BRCA	0	1	1	1	0	0	0	0	0	0	0	0	0	0	1	0	0	0	0	1	0	0	0	0	0	0	1	0	0	1	0	0	0	0	0	1	0	1	0	0	0	0	0	0	0	0	0
949094	M059J	GBM	0	1	1	0	0	1	0	0	0	0	0	0	0	0	0	0	0	1	0	0	1	0	0	0	0	0	0	0	0	0	0	1	0	0	1	0	1	1	1	0	0	1	0	0	0	0	0
949153	HAL-01	ALL/CLL	0	0	1	0	0	1	0	0	0	1	1	0	0	0	0	0	0	0	0	0	0	1	0	1	0	1	0	1	0	0	1	0	1	0	0	0	0	1	0	1	0	1	0	0	1	0	0
949154	OMC-1	CESC	0	1	1	0	0	0	1	0	0	0	1	1	0	0	0	0	0	0	0	0	0	0	0	0	0	0	0	0	1	0	0	1	0	0	0	1	0	1	0	1	0	0	1	0	0	0	0
949155	ES8	EWING	0	0	1	0	0	1	0	0	0	0	0	0	0	0	0	1	0	0	0	0	1	0	0	0	0	1	0	0	0	1	0	1	0	0	0	0	0	1	0	0	0	1	0	0	0	0	0
949156	ES4	EWING	0	0	1	0	0	1	0	0	0	0	0	0	0	0	0	0	0	0	0	0	0	0	0	1	0	0	0	0	0	0	0	1	0	0	0	0	0	1	1	0	0	0	0	0	0	0	0
949157	ES6	EWING	0	0	1	0	0	0	0	0	1	0	0	0	1	0	0	1	0	0	0	0	1	0	0	0	0	0	0	0	0	0	1	0	0	1	0	1	0	1	1	0	1	1	0	0	0	1	0
949158	ES1	EWING	0	0	1	1	0	0	0	0	0	0	0	1	0	0	1	0	0	0	0	0	0	0	0	0	1	0	0	0	0	1	0	0	1	0	0	0	1	1	1	1	0	1	0	0	0	0	1
949160	EW-7	EWING	0	0	1	1	1	0	0	0	0	1	0	0	0	0	0	0	0	1	1	1	1	1	0	0	1	0	0	1	0	0	1	0	1	0	0	1	0	0	0	0	0	0	1	1	0	1	0
949161	EW-3	EWING	0	0	1	0	1	0	0	0	0	0	0	0	1	0	0	0	0	0	0	0	0	1	0	0	0	1	0	1	0	0	0	1	1	1	1	0	1	1	1	0	0	0	1	0	0	0	0
949162	EW-12	EWING	0	0	1	0	0	1	1	1	0	0	1	0	0	0	0	0	0	0	0	1	0	0	0	0	0	0	0	0	0	0	0	1	0	0	0	0	0	1	0	0	0	0	1	0	0	0	0
949163	EW-1	EWING	0	0	1	0	0	0	0	0	0	0	0	0	0	0	0	0	0	0	1	0	0	0	0	0	0	1	1	1	0	1	1	1	0	1	0	0	0	1	0	0	0	0	0	1	0	1	0
949164	EW-18	EWING	0	0	1	1	0	0	0	0	1	0	0	0	0	0	0	0	0	0	0	0	0	1	0	0	0	0	0	0	0	0	0	0	1	0	1	0	1	1	1	0	0	1	0	1	0	1	1
949165	EW-16	EWING	0	0	1	1	1	0	0	0	1	0	0	0	0	0	1	0	0	0	1	0	0	0	0	0	0	1	0	0	0	0	0	1	0	0	0	0	0	1	1	1	0	1	0	0	0	0	0
949166	EW-13	EWING	0	0	1	0	0	1	1	0	0	0	0	0	0	0	0	0	1	0	0	0	0	0	0	1	0	0	0	0	1	0	0	1	0	0	0	0	0	1	0	0	0	0	1	0	0	0	0
949167	EW-22	EWING	0	0	1	0	0	0	0	0	1	0	0	0	0	0	0	0	0	0	0	0	0	0	0	0	1	0	1	0	0	0	0	0	0	1	0	0	0	1	0	0	0	0	1	1	0	0	0
949168	EW-24	EWING	0	0	1	0	0	0	0	0	1	0	0	0	0	0	0	0	0	0	1	1	0	0	0	0	1	0	0	1	0	0	1	0	0	1	0	1	0	1	1	0	0	0	1	1	0	0	0
949170	LAN-6	NB	0	0	1	1	0	0	0	0	0	1	0	0	0	0	0	0	0	0	0	0	1	0	0	0	0	0	1	0	0	0	1	0	1	0	0	1	1	1	0	0	1	0	0	0	1	0	0
949171	NB10	NB	0	0	1	1	1	0	0	0	0	1	0	0	0	0	0	0	0	0	0	0	1	1	0	0	0	1	0	0	0	0	1	1	0	0	0	1	1	1	0	0	0	1	0	0	1	0	0
949172	NB12	NB	0	0	0	1	0	0	0	0	0	1	0	0	0	0	0	1	0	0	0	0	1	1	0	0	0	0	1	1	0	0	1	1	1	0	0	1	1	0	0	1	0	1	0	0	0	0	0
949173	NB6	NB	0	0	1	1	0	0	0	0	0	1	0	0	0	0	0	1	0	1	0	1	1	1	0	0	0	0	1	0	0	0	1	0	0	0	0	1	1	1	1	1	0	0	0	0	1	0	0
949174	NB7	NB	0	0	0	1	0	0	0	0	1	1	0	0	0	0	0	0	0	0	1	1	1	0	0	0	0	0	1	1	0	0	1	0	0	1	0	1	0	0	0	1	0	1	1	0	1	1	0
949175	NB17	NB	0	0	0	1	0	0	0	0	0	1	0	0	0	0	0	0	0	0	1	0	1	1	0	0	0	0	1	1	0	0	1	0	0	0	0	1	1	0	0	0	1	1	0	0	0	0	0
949176	NB5	NB	0	0	1	0	0	1	0	0	0	0	0	0	0	0	0	0	0	0	0	0	0	0	0	0	0	0	0	0	0	0	0	0	0	0	1	0	0	1	0	0	0	0	0	0	0	0	0
949177	NB13	NB	0	0	1	0	0	1	0	0	0	0	0	0	0	1	0	1	0	0	0	0	0	0	0	0	0	0	0	0	0	0	0	0	0	0	1	0	0	1	0	0	0	0	0	0	0	0	0
949179	NB1	NB	0	0	0	1	0	0	0	0	0	1	0	0	1	0	0	0	0	0	0	0	1	0	0	0	0	0	1	0	0	0	1	0	0	1	0	1	0	0	1	0	0	1	0	1	0	1	0
971773	RH-1	SARC	0	0	1	1	0	0	0	0	1	1	0	0	0	0	0	0	0	0	0	0	1	1	0	0	0	0	1	1	0	0	1	0	0	0	0	1	1	1	0	1	0	1	0	0	1	0	0
971774	RH-18	SARC	0	0	1	0	0	1	0	0	0	0	0	0	0	0	0	0	0	0	0	0	0	0	0	0	0	0	0	0	0	0	0	0	0	0	1	0	0	1	0	0	0	0	0	0	0	0	0
971777	MZ2-MEL	SKCM	0	1	1	0	0	1	1	1	0	0	0	0	0	0	0	0	0	0	0	0	0	0	0	0	0	1	0	0	0	1	0	1	0	0	0	0	0	1	1	0	0	0	0	0	0	0	0
998189	LS-180	COREAD	1	0	0	0	0	1	0	0	0	0	0	0	0	1	0	0	0	0	0	0	0	0	1	0	0	0	0	0	0	0	0	0	0	0	1	0	0	0	0	0	0	0	0	0	0	0	0
1240122	BICR78	HNSC	0	1	1	1	0	0	0	0	1	1	0	0	0	0	0	0	0	0	0	1	1	0	0	0	0	0	1	0	0	0	1	0	0	0	0	1	1	1	0	0	0	1	0	0	0	0	0
1240123	CCK-81	COREAD	1	0	0	0	0	1	0	0	0	0	0	0	0	1	0	0	1	0	0	0	0	0	1	0	0	0	0	0	1	0	0	0	0	0	1	0	0	0	0	0	0	0	0	0	0	0	0
1240124	CL-40	COREAD	0	0	1	1	1	0	0	0	0	0	0	1	1	0	0	0	0	0	0	1	1	1	0	0	0	0	0	0	0	0	0	0	0	1	0	1	1	1	1	0	0	1	0	0	0	0	0
1240125	COLO-783	SKCM	0	0	1	0	0	1	1	1	0	0	0	1	0	0	0	0	0	0	0	0	0	0	0	0	0	0	0	0	0	1	0	0	0	0	0	0	0	0	0	0	0	0	0	0	0	0	0
1240127	EN	UCEC	0	0	0	0	0	0	0	0	0	0	0	0	0	1	0	0	0	0	0	0	0	0	0	1	0	0	0	0	1	1	0	0	0	0	0	0	0	0	0	0	0	0	0	0	0	0	0
1240128	ES-2	OV	0	1	1	1	0	0	1	1	0	0	0	1	1	0	0	0	0	0	1	0	1	0	1	0	0	0	1	0	0	0	0	1	1	0	0	0	1	1	0	0	0	1	1	0	1	0	0
1240129	FU-OV-1	OV	0	0	1	0	0	0	0	0	0	1	0	0	0	0	0	0	0	0	0	0	1	1	0	0	1	0	0	1	0	0	1	0	0	1	0	1	1	1	1	1	0	1	1	0	0	0	0
1240130	G-MEL	SKCM	0	1	0	1	0	0	1	0	0	1	0	0	0	0	0	0	0	0	0	0	0	1	0	0	1	1	1	1	0	0	0	1	1	1	0	0	1	0	1	0	0	1	0	0	0	0	0
1240131	H2591	MESO	0	0	1	0	0	0	0	0	1	0	0	0	1	1	0	0	0	0	1	0	0	1	0	0	0	0	0	1	0	0	0	0	0	0	0	0	0	1	0	0	0	0	0	0	1	1	0
1240132	H2595	MESO	0	0	1	0	0	0	0	0	0	1	0	0	1	0	0	0	0	0	1	0	1	1	0	0	1	1	1	0	0	0	0	0	0	1	0	1	0	1	1	1	0	1	0	1	0	0	0
1240134	H2731	MESO	0	0	1	0	0	1	0	0	0	0	0	0	0	0	0	0	0	0	0	0	0	0	0	0	0	0	0	0	0	1	0	0	0	0	0	0	0	1	0	0	0	0	0	0	1	0	0
1240135	H2803	MESO	0	0	1	0	0	1	0	0	0	0	1	0	0	1	0	1	0	0	0	0	0	0	1	0	0	0	0	0	0	0	0	1	0	0	1	0	0	1	0	0	0	0	0	0	0	0	0
1240136	H2804	MESO	0	0	1	0	0	1	0	0	0	0	0	0	0	1	0	0	0	0	0	0	0	0	0	0	0	0	0	0	0	0	0	0	0	0	0	0	0	1	0	0	0	0	0	0	0	0	0
1240137	H2810	MESO	0	0	1	0	0	1	0	0	0	0	0	0	0	0	0	0	0	0	0	0	0	0	0	0	1	0	0	0	0	1	0	0	0	1	0	0	0	1	0	0	0	0	1	0	0	0	0
1240138	H2869	MESO	0	0	1	0	0	0	0	0	1	1	0	0	0	0	0	0	0	0	0	0	0	0	0	0	0	0	0	0	0	0	0	1	1	0	0	0	1	1	0	1	0	1	0	1	1	1	0
1240139	H290	MESO	0	0	1	0	0	1	0	0	0	0	0	0	0	0	0	1	0	0	0	0	0	0	1	0	0	1	1	0	0	0	0	1	1	1	0	0	0	1	1	0	0	0	0	0	1	0	0
1240140	H3118	HNSC	0	0	1	0	0	1	0	0	1	0	0	0	1	0	0	0	0	0	0	0	1	0	0	0	0	0	1	0	0	0	1	1	0	0	1	1	0	1	1	1	0	1	0	0	0	0	0
1240141	H513	MESO	0	0	1	0	0	1	0	1	0	0	1	1	0	1	0	0	0	0	0	0	0	0	1	1	0	0	0	0	0	0	0	0	0	0	0	0	0	1	0	0	1	0	0	0	0	0	0
1240142	HARA	LUSC	0	0	0	1	0	0	0	0	0	1	0	0	0	0	0	0	0	1	0	1	1	0	0	0	1	0	1	1	0	0	1	0	1	0	0	0	0	0	0	1	0	1	1	1	1	1	1
1240143	HCC-15	LUSC	0	0	1	0	0	1	0	0	0	0	0	0	0	1	0	1	0	0	0	0	0	0	0	0	0	0	0	0	0	1	0	0	0	0	0	0	0	1	0	0	0	0	0	0	0	0	0
1240144	HCC-366	LUSC	0	1	0	1	0	0	0	0	1	1	0	0	0	0	1	0	0	0	0	1	0	1	0	0	1	0	1	1	0	0	1	0	1	1	0	1	1	0	0	1	0	1	1	1	1	0	0
1240145	HCC-44	LUAD	0	1	1	1	1	0	0	0	0	1	0	0	0	1	1	0	0	0	0	0	1	0	0	0	0	0	1	1	0	0	1	0	0	0	0	0	1	1	0	1	0	1	1	0	1	0	0
1240146	HCC-827	LUAD	0	1	1	0	0	1	0	0	0	0	1	0	0	0	0	0	0	0	0	0	0	0	0	0	1	0	0	0	0	1	0	0	0	0	1	0	0	1	0	0	0	0	0	0	0	0	0
1240150	Hs683	LGG	0	0	1	1	0	0	0	0	0	1	0	0	0	0	0	1	0	0	1	0	1	0	0	0	0	0	1	0	0	0	1	0	0	0	0	1	1	1	0	0	0	0	0	0	0	0	0
1240151	Hs746T	STAD	0	1	0	1	0	0	0	0	0	1	0	0	0	0	0	0	0	0	0	1	1	0	0	0	0	0	1	0	0	0	1	0	1	0	0	1	1	0	0	1	0	1	1	1	0	1	0
1240153	IGR-37	SKCM	0	0	0	1	0	0	1	1	0	1	0	0	1	0	0	1	0	0	1	1	1	1	0	0	0	0	1	1	0	0	0	1	0	1	0	1	1	1	1	0	0	1	1	0	0	0	0
1240154	IHH-4	THCA	0	0	1	0	0	0	0	0	1	1	0	0	1	0	0	0	0	1	0	1	1	1	0	0	0	0	0	1	0	0	1	0	1	1	0	1	0	0	1	1	0	0	1	1	1	1	0
1240155	IM-95	STAD	1	0	0	0	0	1	0	0	0	0	0	0	0	0	0	0	1	0	0	0	0	0	1	0	0	0	0	0	1	1	0	0	0	0	1	0	0	0	0	0	0	0	0	0	0	0	0
1240157	JHH-2	LIHC	0	0	1	0	1	0	0	0	1	0	0	0	1	1	0	0	0	0	1	0	1	1	0	0	0	0	1	1	0	0	1	0	0	1	0	1	1	1	1	0	0	0	1	1	0	0	0
1240158	JHH-4	LIHC	0	0	1	0	0	0	0	0	1	1	0	0	0	0	0	0	0	1	0	0	0	1	0	0	0	0	1	0	0	0	0	0	1	0	0	1	1	1	1	1	0	0	0	0	1	0	0
1240159	JHH-6	LIHC	0	1	1	0	0	0	0	0	0	0	0	0	0	0	0	0	0	0	0	1	0	0	0	0	0	1	0	1	0	0	0	0	1	1	0	0	1	1	1	0	0	1	0	0	1	0	1
1240160	JHH-7	LIHC	0	0	0	1	0	0	0	0	0	1	0	0	0	0	0	0	0	1	1	0	0	1	0	0	1	1	1	1	0	1	0	1	1	1	0	0	1	0	1	0	1	1	1	1	0	0	1
1240161	JHU-011	HNSC	0	0	1	1	0	0	0	0	1	1	0	0	0	0	1	0	0	1	0	1	0	0	0	0	0	0	1	0	0	0	1	0	0	0	0	1	1	1	1	0	0	1	0	0	1	0	0
1240162	JHU-022	HNSC	0	0	1	1	0	0	0	0	1	1	0	0	0	0	1	0	0	0	1	1	1	0	0	0	0	1	0	0	0	1	1	0	0	0	0	1	1	1	1	0	0	1	1	0	0	1	0
1240166	KYM-1	SARC	0	0	0	1	1	0	0	0	0	1	0	0	0	0	0	0	0	1	1	0	1	0	0	0	1	0	1	1	0	0	1	0	0	1	0	1	1	0	1	0	0	1	1	1	0	1	1
1240167	KYSE-220	ESCA	0	1	0	1	0	0	0	0	0	1	0	0	0	0	0	0	0	0	1	1	1	1	0	0	0	1	1	0	0	1	1	1	1	0	0	0	0	0	0	0	0	1	0	0	0	0	0
1240168	LN-18	GBM	0	0	0	1	1	0	0	0	0	1	0	0	0	0	1	0	0	0	1	1	1	1	0	0	0	0	1	1	0	1	1	1	1	1	0	1	0	0	1	0	0	0	1	1	0	1	0
1240169	LN-229	GBM	0	1	1	1	1	0	0	0	0	1	0	1	0	0	0	1	0	1	0	1	1	1	0	0	0	0	1	1	0	0	0	0	1	1	0	1	0	1	1	0	0	0	0	0	0	0	0
1240170	LNZTA3WT4	GBM	0	0	0	1	1	0	0	0	0	1	0	0	0	0	1	0	0	1	1	1	1	1	0	0	0	0	1	1	0	0	1	0	1	0	0	1	0	0	0	1	0	0	1	0	0	1	1
1240172	MDA-MB-436	BRCA	0	0	1	1	0	0	0	0	0	1	0	0	1	0	1	0	0	0	1	1	1	0	0	0	1	0	1	1	0	0	1	0	0	1	0	0	1	0	1	1	0	1	0	1	0	1	1
1240173	MDST8	COREAD	0	1	0	0	0	0	1	1	0	0	0	1	0	0	0	0	0	0	0	0	0	0	0	0	0	0	0	0	0	0	0	1	0	0	0	0	0	1	0	0	0	1	0	0	0	0	0
1240174	MFE-319	UCEC	0	0	0	0	1	1	0	0	0	0	0	1	0	1	0	0	1	0	0	0	0	0	1	0	0	0	0	0	1	0	0	0	0	0	0	0	0	1	0	0	0	0	0	0	0	0	0
1240178	ML-1	THCA	0	0	1	1	0	0	0	0	0	1	0	0	0	1	0	0	0	0	0	1	1	0	0	0	1	0	1	1	0	0	1	0	0	0	0	0	1	1	1	1	0	0	1	1	0	0	0
1240179	MS751	CESC	0	0	1	0	0	1	0	0	1	0	0	0	0	0	1	0	0	0	1	0	0	0	1	1	0	0	1	0	0	0	0	0	0	1	0	0	0	1	1	0	0	0	0	0	0	1	0
1240182	NCI-H1836	SCLC	0	0	0	1	0	0	0	0	0	1	0	0	0	0	0	0	0	1	1	1	1	1	0	0	1	0	1	1	0	0	1	0	1	0	0	1	1	0	1	0	0	1	1	0	0	1	0
1240183	NCI-H1869	LUSC	0	1	1	0	1	0	0	0	0	1	0	0	0	1	1	0	0	0	0	1	1	0	0	0	0	0	0	0	0	0	0	1	1	0	0	0	0	1	0	1	0	0	1	0	1	0	0
1240184	NCI-H1915	LUSC	0	0	1	1	0	0	0	0	0	1	0	0	0	0	0	1	0	0	0	1	1	0	0	0	1	0	1	1	0	0	1	0	0	0	0	1	1	1	0	0	0	1	0	0	1	0	0
1240185	NCI-H1944	LUAD	0	0	0	1	0	0	0	0	0	1	0	0	0	0	0	0	0	1	0	0	1	0	0	0	0	0	1	1	0	0	1	0	0	0	0	1	1	0	0	0	1	1	1	0	1	0	0
1240186	NCI-H196	SCLC	0	0	0	1	0	0	0	0	0	1	0	0	0	0	0	0	0	1	0	1	1	1	0	0	1	0	1	1	0	0	1	1	1	0	0	1	0	0	1	1	0	1	1	1	0	1	1
1240187	NCI-H2023	LUAD	0	0	0	1	0	0	0	0	0	1	0	0	0	0	0	0	0	1	0	1	1	1	0	0	0	0	1	1	0	0	1	0	1	0	0	1	1	0	0	0	0	1	0	0	1	1	0
1240189	NCI-H211	SCLC	0	0	0	1	1	0	0	0	1	1	0	0	1	0	0	0	0	1	1	1	0	0	0	0	1	0	1	1	1	0	0	0	1	0	0	0	0	0	0	0	0	0	1	1	0	0	0
1240190	NCI-H3122	LUAD	0	0	1	0	0	0	0	0	1	1	0	0	0	0	0	0	1	0	1	0	1	0	0	0	1	0	1	0	0	0	0	0	1	0	0	0	0	1	1	1	0	1	0	1	0	1	0
1240191	NCI-H647	LUSC	0	0	1	1	0	0	0	0	0	1	0	0	0	0	1	0	0	0	0	0	1	1	0	0	0	0	0	1	0	0	1	0	1	1	0	1	1	1	1	0	0	1	0	0	0	0	1
1240192	NCI-H841	SCLC	0	0	0	1	0	0	0	0	1	1	0	0	0	0	0	0	0	1	1	1	0	1	0	0	1	0	0	1	0	0	1	1	1	0	0	1	1	0	1	1	1	1	1	1	0	1	1
1240193	NCI-H847	SCLC	0	0	0	1	0	0	0	0	1	1	0	0	0	0	0	0	0	0	0	0	1	1	0	0	0	0	1	1	0	0	1	0	1	0	0	1	0	0	1	1	0	1	0	0	1	1	0
1240196	OSC-20	HNSC	0	0	1	1	0	0	0	0	0	1	0	0	0	0	0	0	0	0	0	1	1	0	0	0	1	1	1	1	0	0	1	0	1	1	0	0	0	1	1	0	0	0	0	0	0	1	1
1240197	OV-90	OV	0	0	1	0	1	1	0	0	1	0	0	0	0	0	0	0	0	0	0	1	1	0	0	0	1	1	0	0	0	0	1	0	1	1	0	0	1	1	1	0	0	1	1	0	0	0	0
1240198	OVISE	OV	0	0	1	0	0	0	0	0	0	1	0	0	0	0	0	0	0	0	0	0	0	1	0	0	0	0	1	0	0	0	0	0	1	1	0	0	1	1	1	0	0	0	0	0	1	0	0
1240199	OVKATE	OV	0	0	1	0	0	0	0	0	1	0	0	0	0	0	0	0	0	0	0	1	0	1	0	0	0	0	0	0	0	1	0	1	0	0	0	0	1	1	1	1	0	1	0	0	1	0	0
1240200	OVMIU	OV	0	1	1	1	0	0	0	0	0	1	1	0	0	1	0	0	0	0	0	0	1	0	0	0	0	0	1	1	0	0	1	0	0	0	0	1	0	1	0	0	0	1	1	0	1	1	1
1240204	PCI-15A	HNSC	0	1	1	1	0	0	0	0	0	0	0	0	1	0	1	0	0	0	1	0	1	0	1	0	0	0	0	0	0	1	1	0	0	0	0	1	1	1	0	0	1	1	0	0	0	0	0
1240206	PCI-6A	HNSC	0	1	1	0	0	0	0	0	0	0	0	1	0	0	0	0	0	0	0	1	1	0	0	0	0	0	1	0	0	1	1	0	0	0	0	1	0	1	0	1	0	1	0	0	1	0	1
1240208	PL18	PAAD	0	1	1	1	0	0	0	0	1	0	0	0	0	0	1	0	0	0	0	1	0	0	0	0	0	0	1	1	0	0	0	0	0	0	0	1	1	1	0	1	0	1	1	0	0	0	0
1240209	RERF-GC-1B	STAD	0	0	1	1	1	0	0	0	1	1	0	0	0	0	0	0	0	0	0	0	1	1	0	0	0	0	1	0	0	0	0	0	0	0	0	0	0	1	1	1	0	1	1	1	0	0	0
1240210	RH-41	SARC	0	1	1	0	0	0	0	0	0	0	0	0	0	1	0	0	0	0	0	0	1	1	0	0	0	0	1	1	0	1	0	0	1	0	0	1	0	1	1	0	0	0	1	0	0	0	0
1240212	SISO	CESC	0	1	1	1	0	0	0	0	0	1	0	0	0	0	0	1	0	0	0	0	1	0	0	0	0	1	1	0	0	0	1	0	1	1	0	1	0	1	0	0	1	1	0	0	0	0	0
1240215	SKN	UCEC	0	0	1	1	0	0	0	0	1	1	0	0	0	0	0	0	0	1	0	0	1	1	0	0	1	0	1	1	0	1	1	0	1	0	0	0	0	1	0	0	0	1	1	1	0	0	0
1240216	SNU-182	LIHC	0	0	1	0	0	1	0	0	1	0	0	1	0	0	0	0	0	0	0	0	0	0	0	0	0	0	0	0	0	1	0	0	0	0	1	0	0	1	0	0	0	0	0	0	0	0	0
1240217	SNU-398	LIHC	0	0	1	0	0	0	0	0	1	1	0	0	0	0	0	0	0	1	0	0	1	1	0	0	0	0	0	0	0	1	1	1	0	0	0	1	1	1	0	1	0	0	1	0	0	0	0
1240219	SUIT-2	PAAD	0	1	1	1	0	0	0	0	0	1	0	0	0	1	0	1	0	0	0	0	1	0	0	0	0	1	1	0	0	0	1	1	0	0	0	1	1	1	0	0	0	1	1	0	0	0	1
1240220	SW156	KIRC	0	0	0	1	0	0	0	0	0	1	0	0	0	0	0	0	0	1	1	0	1	0	0	0	0	0	1	1	0	1	1	0	0	1	0	1	1	0	1	0	1	1	1	0	0	1	1
1240221	TC-71	EWING	0	0	0	1	0	0	0	0	0	0	0	0	0	0	0	0	0	0	0	0	0	0	1	0	0	0	0	0	0	0	1	0	0	1	0	1	1	0	0	0	0	1	0	0	1	0	0
1240222	TOV-21G	OV	1	0	0	0	0	1	0	0	0	0	0	0	0	0	0	0	1	0	0	0	0	0	1	0	0	0	0	0	0	1	0	0	0	0	1	0	0	0	0	0	0	0	0	0	0	0	0
1240223	TT2609-C02	THCA	0	1	1	0	0	0	0	0	1	0	0	0	0	0	1	0	0	0	0	1	1	0	0	0	0	0	1	0	0	0	1	0	1	0	0	0	1	1	1	0	0	1	0	0	0	0	1
1240224	VMRC-RCW	KIRC	0	0	1	1	0	0	0	0	1	1	0	0	0	1	0	1	0	0	0	0	1	0	0	0	1	0	1	0	0	0	0	1	0	0	0	1	1	1	0	1	0	1	1	0	1	0	0
1240226	WM278	SKCM	0	1	1	0	0	0	1	0	1	0	0	0	1	0	0	0	0	0	0	0	0	1	0	0	0	0	0	0	0	0	1	1	1	1	0	1	0	1	1	0	0	0	1	0	0	1	0
1247871	SUP-B15	ALL/CLL	0	0	1	1	0	0	0	0	0	1	0	0	1	0	0	0	0	1	0	0	1	0	0	0	0	0	1	0	0	0	1	0	0	1	0	1	0	1	1	1	0	1	1	0	0	0	0
1247873	H3255	LUAD	0	0	1	0	0	1	0	0	1	1	0	0	0	0	0	1	0	0	0	1	1	0	0	0	0	0	1	1	0	1	0	0	0	0	1	0	0	1	0	0	0	0	0	0	0	0	0
1287381	201T	LUAD	0	0	1	0	0	1	0	0	0	0	0	0	0	0	0	0	0	0	0	0	0	0	0	0	0	0	0	0	0	1	0	0	0	0	0	0	0	1	0	0	0	0	0	0	0	0	0
1287706	451Lu	SKCM	0	0	1	0	0	1	1	1	0	0	0	1	0	1	0	0	0	0	0	0	0	0	0	0	0	0	0	0	0	0	0	0	0	0	0	0	0	0	0	0	0	0	0	0	0	0	0
1290722	ASH-3	THCA	0	0	0	0	0	0	0	0	1	1	0	0	0	0	0	0	0	1	1	0	1	0	0	0	0	0	1	1	1	0	1	1	1	1	0	1	0	1	0	0	0	0	1	0	0	0	0
1290724	BICR10	HNSC	1	1	1	1	1	0	0	0	0	0	0	0	1	0	1	0	0	0	0	1	1	1	0	0	0	1	0	0	0	0	0	1	1	1	0	0	1	1	1	0	0	1	0	0	1	0	0
1290725	BICR31	HNSC	0	1	1	0	0	0	0	0	1	1	0	0	0	0	0	1	0	0	0	0	1	0	1	0	0	0	0	1	0	1	0	0	0	1	0	0	0	1	0	1	1	1	0	0	0	0	0
1290730	CAL-29	BLCA	0	1	1	0	1	0	0	0	0	0	0	0	0	0	1	0	0	0	1	1	0	0	0	0	0	0	1	0	1	0	0	0	0	1	1	0	0	1	0	0	0	0	1	0	0	0	0
1290765	CAL-78	BONE	0	0	1	1	0	0	0	0	1	1	0	0	0	0	0	0	0	0	0	0	0	0	0	0	0	0	1	1	0	0	1	0	0	0	0	1	1	1	0	1	0	1	1	1	1	0	1
1290767	CHSA0011	BONE	0	0	1	0	1	1	0	0	0	0	0	0	1	0	0	0	0	0	1	0	1	0	0	0	0	0	1	0	0	1	0	0	0	0	0	0	0	1	1	0	0	0	1	0	0	0	0
1290768	CHSA0108	BONE	0	0	1	1	0	1	0	0	0	0	0	0	0	1	1	1	0	0	0	0	1	0	0	0	0	0	0	0	0	0	0	0	0	0	0	1	0	1	1	0	0	1	1	0	0	0	0
1290769	CL-11	COREAD	0	1	1	1	0	1	0	0	1	1	0	1	0	0	0	0	0	0	0	0	0	0	0	0	1	0	1	1	0	0	0	0	0	1	0	0	0	1	0	0	0	0	0	0	0	0	0
1290771	CL-34	COREAD	1	0	0	0	0	1	0	0	0	0	0	0	0	0	0	0	0	0	0	0	0	0	1	0	0	0	0	0	0	0	0	0	0	0	1	0	0	0	0	0	0	0	0	0	0	0	0
1290795	CS1	BONE	0	1	1	1	0	0	0	0	1	0	0	0	0	0	0	1	0	0	0	0	1	1	0	0	1	0	0	1	0	0	0	0	1	0	0	1	1	1	0	0	0	1	0	0	0	1	1
1290797	DAN-G	PAAD	0	0	0	1	0	0	0	0	0	1	0	0	0	0	0	0	0	0	0	0	0	0	0	0	0	0	1	0	0	0	1	0	1	1	0	1	1	0	0	0	0	1	1	0	0	0	1
1290798	EFM-192A	BRCA	0	0	1	0	0	0	0	0	0	1	0	0	1	0	0	0	0	0	0	0	1	0	0	0	0	0	1	0	0	1	1	0	1	0	0	1	0	1	0	0	0	0	0	1	0	1	0
1290806	FU97	STAD	0	1	1	0	0	0	0	0	0	0	0	0	0	0	0	0	0	1	1	0	1	1	0	0	1	0	0	0	0	0	0	0	1	0	0	0	1	1	0	0	0	1	0	1	0	0	1
1290808	H2369	MESO	0	0	1	1	0	0	0	0	0	1	0	0	0	0	0	1	0	0	0	0	0	0	0	0	0	0	1	1	0	0	1	0	0	0	0	0	1	1	0	0	0	1	0	1	0	0	0
1290809	H2373	MESO	0	0	1	1	0	0	0	0	1	1	0	0	0	0	0	0	0	0	0	0	1	1	0	0	0	0	1	0	0	0	0	0	1	0	1	1	1	1	0	0	0	1	0	0	0	1	0
1290810	H2461	MESO	0	0	1	1	0	0	0	0	1	1	0	0	1	1	0	0	0	1	0	0	0	1	0	0	0	0	0	0	0	0	1	0	0	0	0	1	0	1	1	0	1	1	1	1	0	0	1
1290812	H2722	MESO	0	0	1	0	0	0	0	0	1	0	0	0	0	0	0	0	0	0	0	1	1	0	0	0	0	0	0	0	0	0	0	1	0	0	0	1	0	1	0	0	0	0	0	0	0	1	0
1290813	H2795	MESO	0	0	1	0	0	0	0	0	0	0	0	0	0	0	0	0	0	0	0	0	0	0	1	0	0	0	1	0	0	1	0	1	0	0	0	0	1	1	1	0	1	1	0	1	1	0	0
1290814	H2818	MESO	0	0	1	0	0	1	0	0	0	0	1	0	0	0	1	0	0	0	0	0	1	1	0	0	0	0	1	0	0	0	0	0	0	0	0	1	0	1	0	0	0	0	0	0	1	0	0
1290905	HCC1428	BRCA	0	1	1	1	0	0	0	0	1	1	0	0	0	0	1	0	0	0	1	0	1	0	0	0	0	0	1	1	0	0	0	0	1	1	0	0	0	1	0	0	1	1	1	1	0	1	0
1290907	HCC-56	COREAD	0	0	1	1	0	0	0	0	0	1	0	0	1	0	0	0	0	0	1	0	1	1	0	0	1	0	0	1	0	0	1	0	1	1	0	0	0	1	0	0	1	1	1	0	0	0	1
1290908	HCC-78	LUAD	0	0	1	1	0	0	0	0	0	0	0	1	0	0	1	0	0	0	0	0	1	0	0	0	0	0	1	0	0	0	0	0	0	0	0	0	1	1	0	1	0	1	0	0	0	0	0
1290922	HDQ-P1	BRCA	0	0	1	0	0	0	0	0	0	0	0	0	0	1	1	0	0	0	0	0	1	0	0	0	1	0	1	1	0	0	0	0	0	1	0	0	0	1	1	0	1	0	1	1	0	1	0
1295740	ALL-SIL	ALL/CLL	0	0	1	0	0	1	0	0	0	0	0	0	0	0	0	0	0	0	0	0	0	0	0	1	0	0	0	0	0	0	0	0	0	0	1	0	0	1	0	0	0	0	0	0	0	0	0
1295741	AMO-1	MM	1	0	1	0	1	0	0	0	0	1	0	0	1	1	0	0	0	0	1	0	0	1	0	0	0	1	1	0	1	1	0	1	1	1	0	0	1	1	1	0	1	1	1	0	0	0	0
1297438	COR-L303	SCLC	0	0	1	1	1	0	0	0	0	1	0	0	0	0	0	0	0	1	1	0	0	1	0	0	0	0	1	1	0	1	0	0	0	0	0	0	0	1	0	1	0	1	1	0	0	0	1
1297439	COR-L95	SCLC	0	0	0	1	0	0	0	0	0	1	0	0	1	0	0	0	0	0	1	0	1	0	0	0	1	0	1	1	0	0	1	0	0	0	0	1	0	0	1	1	0	1	1	1	1	1	1
1297446	DND-41	ALL/CLL	1	0	0	0	0	1	0	0	0	0	0	1	0	0	0	0	0	0	0	0	0	0	1	1	0	0	0	0	1	1	0	0	0	0	1	0	0	0	0	0	0	0	0	0	0	0	0
1297447	EJM	MM	0	1	1	0	0	0	0	0	0	0	0	1	1	0	1	0	0	0	0	0	0	0	0	0	1	0	0	0	0	0	0	1	0	0	0	1	0	1	0	1	0	0	0	0	1	0	0
1297449	Farage	DLBC	0	0	1	1	1	0	0	0	0	1	0	0	1	0	0	1	0	0	0	0	1	0	0	1	0	0	1	0	1	0	0	0	1	0	0	1	0	1	1	0	1	1	1	0	0	0	0
1298134	HeLa	CESC	0	0	1	0	0	1	0	0	0	0	0	0	0	0	0	0	0	0	0	0	0	0	0	0	0	0	0	0	0	0	0	0	0	0	1	0	0	1	0	0	0	0	0	0	0	0	0
1298136	HPAC	PAAD	0	1	1	0	1	0	0	0	0	0	0	0	1	0	0	0	0	0	1	1	0	0	0	0	1	0	1	0	0	1	1	0	1	1	0	0	0	1	1	0	0	1	0	1	0	0	1
1298141	Hs766T	PAAD	0	0	1	0	0	0	0	0	1	0	0	0	0	0	0	0	0	0	1	1	0	0	0	0	0	0	0	1	1	1	0	0	0	1	0	0	0	1	1	0	1	0	1	1	1	1	0
1298144	Hs939-T	SKCM	0	1	1	0	1	0	1	1	0	0	0	0	1	0	0	0	0	0	0	0	0	1	0	0	0	0	0	0	0	1	0	0	0	0	0	0	0	1	1	0	0	0	1	0	0	0	0
1298145	Hs940-T	SKCM	0	0	1	0	0	1	0	0	0	0	0	0	0	0	1	0	0	1	0	0	0	0	0	0	0	0	0	0	0	1	0	0	0	0	0	0	1	1	0	1	1	0	0	0	0	0	0
1298146	huH-1	LIHC	0	0	1	0	0	0	0	0	1	1	0	0	1	0	0	0	0	1	0	1	0	0	0	0	1	0	0	1	0	0	1	0	0	1	0	0	0	1	1	0	0	0	1	1	0	0	1
1298151	JHH-1	LIHC	0	0	1	0	1	0	0	0	0	0	0	0	0	1	0	0	0	0	0	0	0	0	0	0	1	0	1	1	0	0	0	1	1	0	0	0	0	1	0	0	1	0	1	0	0	0	0
1298156	JHU-029	HNSC	0	0	1	0	0	1	0	0	0	0	0	1	0	1	0	0	0	0	0	0	0	0	1	0	0	0	0	0	0	0	0	0	0	0	0	0	0	1	0	0	0	0	0	0	0	0	0
1298157	JIMT-1	BRCA	0	0	1	0	0	1	0	0	0	1	0	0	0	0	0	1	0	1	1	0	0	0	0	0	0	0	0	1	0	0	1	0	0	1	0	0	1	1	0	0	0	1	1	0	0	1	0
1298160	K2	SKCM	0	0	0	0	0	0	1	1	0	0	0	1	0	0	0	0	0	0	0	0	0	0	0	0	0	0	0	0	0	0	0	0	0	0	0	0	0	0	0	0	0	0	0	0	0	0	0
1298167	KMH-2	THCA	0	0	0	1	0	0	0	0	0	1	0	0	1	0	0	0	0	0	1	1	1	1	0	0	0	0	0	1	0	0	1	1	1	1	0	1	0	0	1	0	0	0	1	1	1	0	1
1298168	KMRC-1	KIRC	0	0	1	0	1	0	0	0	1	0	0	0	1	1	1	0	0	0	0	0	0	1	0	0	0	1	1	0	0	1	0	1	1	1	0	0	1	1	0	1	0	1	1	1	1	0	0
1298169	KMRC-20	KIRC	0	0	1	0	0	1	0	0	1	0	0	0	1	0	1	1	0	0	0	0	1	0	1	0	0	0	0	1	0	0	0	0	0	1	0	0	0	1	1	0	1	0	1	0	0	0	0
1298215	KON	HNSC	0	1	1	0	1	0	0	0	1	1	0	0	0	1	0	0	0	0	0	0	0	1	0	0	1	1	1	0	0	1	1	1	1	0	0	0	0	1	0	1	0	1	1	1	1	0	0
1298216	KP-1N	PAAD	0	0	0	1	0	0	0	0	0	1	0	0	0	0	0	0	0	1	0	1	1	0	0	0	0	0	1	0	0	0	1	0	0	0	0	1	1	0	1	0	0	1	0	1	1	0	1
1298218	KP-2	PAAD	0	0	1	0	0	1	0	0	1	0	0	0	1	0	0	0	0	0	0	0	0	0	0	1	0	0	0	0	0	1	0	1	0	0	0	0	0	1	1	0	0	1	1	0	0	0	0
1298219	KP-3	PAAD	0	0	1	1	0	0	0	0	0	1	0	0	0	0	1	0	0	0	0	1	1	0	0	0	0	0	0	0	0	0	0	0	0	0	0	1	0	1	0	0	0	0	0	0	0	1	0
1298222	KYSE-50	ESCA	0	1	0	1	0	0	0	0	0	1	0	0	0	0	0	0	0	0	0	1	1	1	0	0	0	0	1	1	0	0	1	1	1	0	0	1	1	0	1	0	0	1	0	1	1	1	1
1298223	LC-1-sq	LUSC	0	1	1	1	0	0	0	0	1	1	0	0	0	1	0	0	0	0	0	1	1	1	0	0	0	0	1	0	0	1	1	0	1	0	0	1	1	1	0	0	0	1	0	0	1	0	0
1298226	LOU-NH91	LUSC	0	1	0	0	0	0	0	0	0	1	0	0	1	0	0	0	0	0	0	1	1	1	0	0	0	0	0	0	0	0	0	0	0	0	0	1	0	0	0	1	0	0	0	1	1	1	0
1298347	NCI-H1435	LUAD	0	1	1	1	0	0	0	0	0	0	1	0	0	0	0	1	0	0	0	0	0	0	0	0	0	0	0	0	0	0	0	0	0	0	0	1	0	1	1	0	1	0	0	0	0	0	0
1298348	NCI-H1568	LUAD	0	1	0	1	0	0	0	0	0	1	0	0	1	1	0	1	0	1	0	0	1	0	0	0	1	0	1	1	0	0	1	0	0	0	0	1	1	0	0	0	0	1	1	0	1	0	0
1298349	NCI-H1688	SCLC	0	0	0	1	0	0	0	0	1	1	0	0	0	0	1	1	0	0	1	1	1	1	0	0	1	0	1	1	0	0	1	0	1	0	0	1	1	0	0	0	0	1	0	0	1	0	0
1298350	NCI-H1781	LUAD	0	1	1	0	1	0	0	0	0	1	0	0	0	0	1	0	0	0	1	1	1	1	0	0	0	1	1	1	0	1	0	0	0	0	0	1	1	1	1	0	0	1	1	1	0	1	0
1298351	NCI-H2110	LUSC	0	0	1	0	1	1	1	1	0	0	1	0	0	0	0	1	0	0	0	0	0	0	0	0	0	0	0	0	0	0	0	1	0	0	0	0	0	1	0	0	1	0	0	0	0	0	0
1298352	NCI-H2135	LUSC	0	0	1	1	0	0	0	0	0	1	0	0	0	0	0	0	0	0	0	0	1	0	0	0	1	0	1	0	0	0	0	0	1	0	0	1	1	1	0	0	0	1	0	0	1	0	0
1298353	NCI-H2172	LUSC	0	0	1	0	1	1	0	0	0	0	1	1	1	0	0	0	0	0	0	0	0	0	0	0	0	0	0	0	0	0	0	1	0	0	0	0	0	1	0	0	1	0	0	0	0	0	0
1298356	NCI-H2444	LUSC	0	0	1	1	0	0	0	0	1	1	0	0	0	0	0	0	0	1	0	1	1	0	0	0	0	0	1	1	0	1	1	0	0	0	0	1	0	1	0	1	0	1	0	1	0	1	1
1298357	NUGC-4	STAD	0	0	1	1	0	0	0	0	1	1	0	0	0	0	0	0	0	0	0	1	1	1	0	0	0	0	1	1	0	0	1	0	0	0	1	0	0	1	0	1	0	0	0	1	0	1	0
1298358	OCUM-1	STAD	0	1	1	1	0	0	0	0	0	0	0	0	0	0	0	0	0	0	0	0	1	1	0	0	0	0	0	0	0	1	0	1	1	0	0	0	1	1	0	0	0	1	0	0	1	0	0
1298359	OE21	ESCA	0	1	1	1	0	0	0	0	0	1	0	0	0	0	1	0	0	0	0	0	1	0	0	0	0	0	1	0	0	0	1	0	0	0	0	1	1	1	0	0	0	1	0	0	1	0	0
1298362	OSC-19	HNSC	0	1	1	0	1	0	0	0	0	0	0	0	1	1	1	0	1	0	0	0	0	0	0	1	0	0	0	1	0	1	0	0	1	1	0	0	0	1	1	1	0	1	1	0	0	0	0
1298365	OVTOKO	OV	0	0	1	0	0	0	0	0	0	0	0	0	0	1	1	0	0	0	0	1	0	1	0	0	0	1	1	0	0	0	0	0	1	1	0	0	0	1	1	0	0	0	0	0	0	0	0
1298475	PANC-02-03	PAAD	0	0	1	0	0	1	0	0	0	0	0	0	0	0	0	0	0	0	0	1	0	0	0	0	1	0	0	0	0	0	0	1	0	0	0	0	0	1	0	1	0	1	0	0	0	0	0
1298476	PANC-04-03	PAAD	0	1	1	0	0	0	0	0	0	0	0	0	0	0	0	0	0	0	1	1	0	0	0	0	0	0	0	0	0	1	0	0	0	0	0	1	0	1	0	0	0	0	0	1	0	0	0
1298526	PA-TU-8902	PAAD	0	0	1	0	1	0	0	0	0	1	0	0	0	0	0	0	0	0	0	0	1	1	0	0	0	0	1	1	0	0	1	0	1	0	0	1	0	1	0	1	0	0	1	0	1	0	0
1298529	PCI-30	HNSC	0	1	1	1	0	0	0	0	0	1	0	0	0	0	1	0	0	0	1	0	1	1	0	0	0	0	0	1	0	0	0	0	1	1	0	1	1	1	1	0	0	1	1	0	0	0	1
1298531	PCI-4B	HNSC	0	0	1	0	0	0	0	0	1	0	0	0	1	0	1	0	0	0	1	0	0	1	0	0	0	0	0	1	0	0	0	0	1	0	0	1	0	1	1	0	0	0	1	0	0	0	0
1298533	PL4	PAAD	0	0	0	1	0	0	0	0	1	0	0	0	1	0	0	0	0	1	0	0	1	0	0	0	0	0	0	1	0	0	0	1	0	0	0	0	0	1	1	0	0	0	1	0	1	0	0
1298534	QGP-1	PAAD	0	1	1	1	0	0	0	0	0	0	0	0	1	0	0	0	0	0	0	0	0	1	0	1	1	0	0	1	0	0	0	1	1	1	0	1	0	1	0	0	0	0	0	0	0	0	0
1298537	RERF-LC-KJ	LUAD	0	0	1	1	0	0	0	0	1	1	0	0	1	0	0	0	0	0	0	0	0	1	0	0	0	1	1	1	0	0	1	0	1	1	0	1	1	1	1	0	0	1	0	1	1	0	0
1298538	RERF-LC-Sq1	LUSC	0	0	1	1	1	0	0	0	1	1	0	0	0	0	0	0	0	1	0	1	1	0	0	0	0	0	1	1	0	0	1	0	0	1	0	1	0	1	0	0	0	0	0	1	1	1	0
1299050	SAT	HNSC	0	1	1	1	0	0	0	0	0	0	0	0	0	1	0	0	0	0	0	0	1	0	0	0	0	0	1	0	0	0	1	1	0	0	0	1	0	1	0	1	0	1	0	0	0	1	0
1299052	SCC90	HNSC	0	1	1	1	0	0	0	0	0	1	0	0	1	1	1	0	0	0	0	1	0	0	0	0	0	0	1	0	0	0	1	0	0	1	0	1	1	1	1	1	0	1	0	0	0	0	0
1299059	SKN-3	HNSC	0	0	0	1	0	0	0	0	0	1	0	0	0	0	1	0	0	0	0	0	0	1	0	0	0	0	1	0	0	0	1	1	1	1	0	0	1	1	0	1	0	1	0	1	0	0	0
1299061	STS-0421	SARC	0	1	1	0	0	0	0	0	1	0	0	0	0	0	1	0	0	0	0	1	0	0	0	0	1	0	0	1	0	0	0	0	0	0	0	0	0	1	0	0	0	0	1	1	0	0	0
1299062	SW1271	SCLC	0	0	0	1	0	0	0	0	0	1	0	0	0	0	0	0	0	0	0	0	1	1	0	0	1	0	1	1	0	0	1	0	1	0	0	1	1	0	1	0	1	1	0	0	0	0	0
1299064	T-T	ESCA	0	1	1	0	0	0	0	0	0	1	0	0	0	0	0	0	0	0	0	0	0	1	0	0	0	0	1	1	0	0	1	1	1	0	0	1	0	1	0	1	0	0	0	1	1	1	0
1299069	TMK-1	STAD	0	0	1	0	0	0	0	0	1	0	0	0	1	0	0	0	0	0	0	1	1	0	0	0	0	0	1	1	0	0	1	0	0	1	0	0	1	1	1	0	0	0	1	1	0	1	1
1299070	TOV-112D	OV	0	0	1	0	1	1	0	0	0	0	0	0	0	1	0	0	1	0	0	0	0	0	0	0	0	0	0	0	0	0	0	0	0	0	0	0	0	1	1	0	0	0	0	0	0	0	0
1299075	VCaP	PRAD	0	0	1	0	0	1	0	0	0	0	0	0	0	1	0	1	0	0	0	0	0	0	0	0	0	0	0	1	0	0	0	0	1	1	0	0	1	1	1	0	0	0	0	0	0	0	0
1299078	WM1552C	SKCM	0	1	1	1	0	0	0	0	0	1	0	0	0	1	0	0	0	0	0	0	1	0	0	0	0	0	1	0	0	0	1	1	1	0	0	1	1	1	1	0	0	1	1	0	0	0	0
1299080	WM35	SKCM	0	1	0	1	0	0	0	1	1	0	0	0	0	0	0	0	0	0	0	0	1	1	0	0	0	0	1	0	0	0	1	1	0	0	0	1	1	1	0	1	0	1	0	0	0	0	0
1299081	WM793B	SKCM	0	0	1	0	0	1	1	1	0	0	0	1	0	0	0	0	0	0	0	0	0	0	0	0	0	1	0	0	0	0	0	0	0	0	0	0	0	0	1	0	0	0	0	0	0	0	0
1303896	GA-10	LYMP	0	0	1	0	0	1	0	0	0	0	0	1	1	0	1	0	0	0	0	0	0	0	0	0	0	0	0	1	0	1	0	0	0	1	0	0	0	1	0	0	1	0	1	0	0	0	0
1303897	GRANTA-519	DLBC	0	1	1	0	0	1	0	0	1	0	0	1	0	0	0	0	0	0	0	0	0	0	0	0	0	1	0	0	1	0	0	0	0	0	0	1	0	1	1	1	0	0	1	0	0	0	0
1303900	HCC1500	BRCA	0	0	1	0	0	1	0	0	0	0	0	1	0	0	0	0	0	0	0	0	0	0	0	1	0	0	0	0	0	0	0	0	0	0	0	0	0	1	0	0	0	0	0	0	0	0	0
1303901	HCC-33	SCLC	0	0	0	1	0	0	0	0	0	1	0	0	0	0	1	0	0	0	1	1	1	1	0	0	0	0	1	1	0	0	1	0	1	0	0	1	1	0	1	0	0	1	1	0	1	1	1
1303911	YMB-1-E	BRCA	0	1	1	0	1	1	1	0	0	0	0	0	0	0	1	0	0	0	0	0	0	0	0	0	0	0	0	0	0	1	0	1	0	0	0	1	0	1	0	0	0	1	0	0	0	0	0
1303912	CHSA8926	BONE	0	0	1	0	1	1	0	0	0	1	0	0	0	1	0	0	0	1	0	0	0	1	0	0	0	0	1	0	0	0	0	1	1	1	0	0	0	1	1	1	0	0	0	0	0	0	0
1322212	COR-L32	SCLC	0	0	1	1	0	0	0	0	0	1	0	0	0	0	1	0	0	0	0	1	0	0	0	0	1	0	1	1	0	0	1	1	1	0	0	0	1	1	0	0	0	1	1	0	0	1	0
1322218	Hs-445	HL	0	0	1	0	0	0	0	0	0	1	0	0	0	1	0	0	0	1	0	0	0	0	0	0	0	0	1	1	0	0	1	0	1	0	0	0	0	1	0	1	0	0	1	0	0	1	0
1322224	HSC-39	STAD	0	1	1	0	0	0	0	0	0	1	0	0	0	1	0	1	0	0	0	1	1	0	0	0	1	0	0	0	1	1	0	1	1	0	0	1	0	1	0	1	1	1	1	0	0	0	0
1323913	NB-4	LAML	0	0	1	1	1	0	0	0	0	1	0	0	1	1	0	0	0	1	1	1	0	0	0	0	0	0	1	0	0	1	1	1	0	1	0	1	0	1	0	0	0	0	0	1	1	1	0
1327765	JEKO-1	DLBC	0	0	1	0	0	1	0	0	0	0	0	0	0	0	0	0	0	0	0	0	0	0	0	0	1	0	0	0	0	1	0	0	0	1	1	0	0	1	1	1	0	0	0	0	1	0	0
1327766	JJN-3	MM	0	1	1	1	0	0	0	0	0	1	0	0	0	1	0	0	0	0	0	1	1	0	0	0	1	0	1	1	0	0	1	0	0	1	0	1	0	1	0	0	1	1	0	0	0	1	0
1327768	JM1	DLBC	0	0	1	0	0	1	0	0	0	0	0	0	0	1	0	0	0	0	1	0	0	1	0	0	1	0	0	0	0	1	0	1	1	0	1	0	0	1	1	0	0	0	0	0	0	0	0
1327769	JSC-1	DLBC	0	1	0	1	0	0	1	0	0	1	0	1	0	0	1	0	0	0	0	0	0	0	0	0	0	0	1	0	0	0	1	1	0	0	0	0	1	1	0	0	0	1	0	0	0	0	0
1327771	JURL-MK1	LCML	0	0	1	1	0	0	0	0	1	0	0	0	0	1	0	0	0	1	0	1	0	0	0	0	0	0	0	0	0	0	0	0	0	0	0	0	0	1	0	1	0	0	1	0	0	0	0
1327773	KARPAS-1106P	DLBC	0	0	0	1	0	0	0	0	1	1	0	0	0	0	0	0	0	1	0	0	1	1	0	0	0	1	1	1	0	0	1	0	1	1	0	1	1	0	1	0	0	1	1	1	1	1	1
1327774	KARPAS-231	ALL/CLL	0	0	0	1	0	0	0	0	0	1	0	0	0	0	0	0	0	1	0	1	1	0	0	0	1	0	1	1	0	1	0	0	0	0	0	0	0	1	1	1	1	0	1	0	0	1	1
1327775	KARPAS-620	MM	0	0	0	1	0	0	0	0	1	1	0	0	0	0	0	0	0	0	1	0	1	1	0	0	1	0	0	1	0	1	1	0	0	0	0	1	1	0	0	0	0	1	1	1	1	1	1
1330931	KCL-22	LCML	1	0	0	0	0	1	1	1	0	0	0	1	0	0	0	1	0	0	0	0	0	0	1	1	0	0	0	0	0	1	0	0	0	0	1	0	0	1	0	0	0	0	0	0	0	0	0
1330932	KO52	LAML	0	0	0	1	0	0	0	0	0	1	0	0	1	0	0	0	0	0	0	0	1	1	0	0	0	0	0	0	0	0	1	0	1	1	1	1	1	0	0	0	0	1	0	1	0	1	0
1330933	KOPN-8	ALL/CLL	0	0	1	1	0	1	0	0	0	1	0	0	1	0	0	0	0	0	1	1	0	0	0	0	0	0	1	0	0	0	1	0	0	0	0	0	0	1	0	0	0	1	0	0	0	0	0
1330935	L-1236	HL	0	0	0	1	1	0	0	0	0	1	0	0	1	0	0	0	0	1	1	1	0	0	0	0	1	0	0	1	0	0	1	0	1	0	0	0	0	0	0	0	0	0	1	1	1	0	1
1330941	MDA-MB-330	BRCA	0	1	1	0	0	0	0	0	0	0	0	0	0	0	1	0	0	0	1	0	1	0	0	0	0	1	0	1	0	0	1	1	1	1	0	1	0	1	0	0	0	1	1	0	0	0	1
1330942	ME-1	LAML	0	0	1	0	1	1	0	0	0	0	0	1	1	0	0	0	0	0	0	0	0	0	0	1	0	0	0	0	0	0	0	0	0	1	0	0	0	1	0	0	0	0	0	0	0	0	0
1330947	MOLM-13	LAML	0	0	1	0	0	1	0	0	1	1	0	0	0	0	0	0	0	0	0	0	0	1	0	1	0	0	0	0	0	0	1	0	1	0	0	1	1	1	0	0	0	1	0	0	1	0	0
1330948	MOLM-16	LAML	0	0	1	0	0	1	0	0	0	0	0	0	0	0	0	0	1	0	0	0	0	0	1	0	0	1	0	0	0	0	0	1	0	0	1	0	0	1	0	0	0	1	0	0	0	0	0
1330950	MOLP-8	MM	0	0	1	0	0	0	0	0	1	1	0	0	1	0	0	0	0	0	1	1	1	0	0	0	0	0	1	1	0	1	1	0	1	1	0	0	0	1	1	0	0	0	1	1	0	0	1
1330960	MY-M12	ALL/CLL	0	0	1	0	0	1	0	0	1	0	0	0	1	0	1	0	0	0	0	0	0	0	0	0	0	0	0	0	1	0	0	1	0	0	0	0	1	1	0	0	1	0	1	0	1	0	0
1330964	NCI-H1341	SCLC	0	1	1	0	0	0	0	0	0	1	0	0	1	0	0	0	0	0	0	1	1	0	0	0	1	0	0	1	0	0	1	1	0	1	1	0	0	1	1	0	0	0	0	0	0	1	0
1330972	NCI-H1876	SCLC	0	0	0	1	0	0	0	0	0	1	0	0	0	0	0	0	0	0	0	0	1	0	0	0	1	0	1	1	0	0	1	1	1	0	0	1	1	0	0	0	0	1	0	1	1	0	0
1330973	NCI-H2066	SCLC	0	1	0	1	0	0	0	0	0	1	0	0	0	0	1	0	0	1	1	0	1	1	0	0	0	0	1	1	0	0	1	0	1	1	0	1	1	0	0	1	0	1	0	0	0	0	0
1330975	NCI-H660	PRAD	0	0	1	0	0	0	0	0	1	1	0	0	0	0	1	0	0	1	0	0	1	1	0	0	1	0	1	1	0	1	1	0	1	1	0	0	0	1	1	1	1	0	1	0	1	1	0
1330981	NK-92MI	ALL/CLL	0	0	1	0	0	0	0	0	1	0	0	0	1	1	0	0	0	1	1	1	0	1	0	0	0	0	0	0	0	0	0	1	1	0	0	1	1	1	0	0	0	1	1	0	0	1	0
1330982	NU-DUL-1	DLBC	0	0	1	0	1	0	0	0	1	1	0	0	0	0	0	0	0	0	0	1	1	0	0	0	1	1	1	1	0	0	1	0	1	1	0	0	0	1	0	1	1	0	0	1	0	0	0
1330983	OCI-AML5	LAML	1	0	1	0	1	0	0	0	0	1	0	0	1	0	0	0	0	0	0	0	0	1	0	0	1	1	0	0	0	0	0	1	0	1	0	0	1	1	1	0	1	0	1	0	0	0	0
1330984	OCI-LY-19	DLBC	0	0	1	0	0	0	0	0	0	1	0	0	0	0	1	0	0	0	0	0	1	0	0	0	0	0	1	1	0	1	1	0	0	0	0	1	0	1	1	1	0	0	1	1	1	1	0
1330985	OCI-M1	LAML	0	0	0	1	0	0	0	0	0	1	0	0	1	0	0	0	0	1	1	1	1	0	0	0	1	0	0	1	0	0	1	0	1	1	0	0	1	1	1	0	0	1	1	0	1	1	1
1330987	P32-ISH	LYMP	0	1	1	1	0	1	0	0	0	0	0	0	0	0	1	0	0	0	0	0	1	0	0	0	0	0	1	0	0	1	0	0	0	0	0	1	1	1	0	0	0	1	0	0	0	1	1
1330991	PL-21	LAML	0	0	1	1	0	0	0	0	0	1	0	0	0	1	0	0	0	0	0	0	1	1	0	0	0	0	0	0	0	0	1	0	1	1	0	1	0	1	0	1	1	1	0	0	1	1	0
1330993	PWR-1E	PRAD	0	0	1	0	1	1	0	0	0	0	0	1	0	0	1	0	0	0	0	0	1	0	0	0	0	0	0	0	0	1	0	0	0	0	0	1	1	1	1	0	0	1	0	0	0	0	0
1330994	RCH-ACV	ALL/CLL	1	0	0	0	1	1	0	0	0	0	0	0	0	0	0	0	1	0	0	0	0	0	0	0	0	0	0	0	0	1	0	0	0	0	0	0	0	0	0	0	0	0	0	0	0	0	0
1330995	RC-K8	DLBC	0	0	0	0	0	0	0	0	1	1	0	0	1	0	0	0	0	0	0	1	0	1	0	0	1	0	1	1	0	0	0	1	1	1	0	1	0	0	1	1	1	0	1	0	1	0	0
1331025	ROS-50	ALL/CLL	0	0	1	1	0	0	0	0	0	1	0	0	0	0	0	0	0	0	0	0	0	0	0	0	0	0	0	1	0	0	0	0	1	1	0	1	1	1	0	1	0	1	1	1	0	0	1
1331030	SC-1	DLBC	0	1	1	0	0	0	0	0	0	0	0	0	0	0	1	0	0	1	1	0	0	1	0	0	1	0	1	0	0	0	0	1	1	1	0	0	0	1	0	1	0	0	1	1	1	0	1
1331032	SLVL	DLBC	0	1	0	0	0	0	0	0	0	1	0	0	0	0	0	0	0	0	0	0	1	1	0	0	0	1	0	1	0	0	1	0	1	1	0	1	1	0	1	1	1	1	1	1	0	1	1
1331033	SU-DHL-10	DLBC	0	0	1	0	0	0	0	0	1	1	0	0	0	0	0	0	0	1	0	0	0	1	0	0	1	0	1	1	0	1	1	0	1	0	0	0	0	1	1	1	0	0	1	1	0	0	0
1331034	SU-DHL-16	DLBC	0	0	1	1	0	0	0	0	1	1	0	0	0	0	0	0	0	0	0	1	1	0	0	0	0	0	0	0	0	1	1	0	0	1	0	1	0	1	0	1	0	0	1	0	0	1	1
1331035	SU-DHL-4	DLBC	0	1	1	0	0	0	0	0	1	1	0	0	0	0	0	0	0	0	0	0	1	1	0	0	1	0	0	1	0	0	1	1	1	0	0	1	0	1	1	0	0	0	0	1	0	0	0
1331036	SU-DHL-5	DLBC	0	0	1	0	1	0	0	0	0	1	0	0	0	0	1	0	0	0	0	1	0	1	0	0	1	0	1	0	0	1	0	0	0	1	0	0	0	1	1	0	0	0	1	1	0	1	0
1331037	SU-DHL-6	DLBC	0	0	0	0	1	0	0	0	0	1	0	0	0	0	0	0	0	1	1	1	1	0	0	0	1	0	0	1	0	0	1	1	1	1	0	1	0	1	1	0	0	0	1	1	0	1	0
1331038	SU-DHL-8	DLBC	1	0	1	0	0	0	0	0	0	1	0	0	0	0	0	0	0	1	0	1	1	1	0	0	1	0	1	1	0	1	0	1	1	1	0	1	0	1	1	1	1	0	1	0	0	0	1
1331039	SUP-HD1	HL	0	0	1	0	0	1	0	0	0	0	0	0	1	1	0	0	0	0	0	0	0	0	0	1	0	1	0	0	0	0	0	1	0	0	0	0	0	1	1	0	1	0	1	0	0	0	0
1331040	SUP-M2	LYMP	0	0	1	1	0	0	0	0	0	1	1	0	0	0	0	0	0	0	0	0	1	1	0	0	1	0	0	0	0	0	1	0	0	1	0	1	0	1	1	0	0	1	0	1	0	0	1
1331045	TK	DLBC	0	0	1	0	1	0	0	0	0	0	0	0	0	1	0	0	0	0	0	0	0	1	0	0	0	1	0	1	0	1	0	1	1	1	0	0	1	1	1	0	0	0	1	0	0	0	0
1331048	VAL	DLBC	0	0	1	0	1	1	0	0	0	1	1	0	0	0	0	0	0	1	0	1	1	1	0	0	1	0	0	1	0	1	0	1	0	0	0	1	1	1	0	0	0	1	1	0	0	0	0
1331050	WSU-DLCL2	DLBC	0	0	1	0	1	0	0	0	0	0	0	0	0	0	0	0	0	1	0	1	1	0	0	0	1	0	0	1	0	0	0	0	0	1	0	1	1	1	0	1	0	0	1	1	0	0	0
1331055	NCI-H740	SCLC	0	0	0	1	0	0	0	0	1	1	0	0	0	0	0	1	0	0	1	1	1	1	0	0	0	0	1	1	0	0	1	0	1	0	0	1	1	0	0	1	0	1	1	0	1	0	0
1479987	DOV13	OV	0	0	1	0	0	1	0	0	0	0	0	0	0	1	0	0	0	0	0	0	0	0	0	0	0	0	0	0	0	0	0	0	0	0	1	0	0	1	0	0	0	0	0	0	0	0	0
1479988	Hey	OV	0	1	1	1	0	0	0	0	0	0	0	0	1	0	1	0	0	0	1	0	1	0	0	0	0	1	1	1	1	0	1	1	1	1	0	0	0	1	0	0	1	1	1	0	0	1	0
1479995	JHOS-2	OV	0	0	1	0	0	0	0	0	1	0	0	0	0	0	0	0	0	0	0	1	0	0	0	0	0	1	1	0	0	0	0	0	0	1	0	0	0	1	1	0	0	1	1	0	0	0	0
1480358	JHOS-3	OV	0	0	1	0	0	0	0	0	0	1	0	0	0	0	0	0	0	0	0	0	1	0	0	0	1	1	1	1	0	0	1	1	1	1	0	1	0	1	1	0	0	1	0	0	1	1	0
1480359	JHOS-4	OV	0	0	1	0	0	0	0	0	0	1	0	0	0	0	0	0	0	1	1	0	1	1	0	0	0	1	1	1	0	0	1	1	1	0	0	0	0	1	1	0	0	1	1	1	1	0	0
1480360	OV-7	OV	0	1	1	0	1	1	0	0	0	0	0	1	0	1	0	0	0	0	0	0	1	1	0	0	0	0	0	0	0	0	0	0	1	0	0	0	1	1	0	0	0	0	1	0	0	0	0
1480361	OV-17R	OV	0	0	1	0	0	0	0	0	0	1	0	0	0	1	0	0	0	1	1	0	0	0	0	0	0	0	0	0	0	0	0	0	1	0	0	0	0	1	0	1	0	0	0	0	0	0	0
1480362	OV-56	OV	0	0	1	1	0	1	0	0	0	1	0	0	0	0	0	0	0	0	0	0	0	0	0	0	1	0	0	1	0	1	0	0	0	0	1	0	0	1	0	0	0	1	0	0	0	0	0
1480364	OVCA420	OV	0	0	1	0	0	1	0	0	0	0	1	0	0	0	0	0	0	0	0	0	0	0	0	0	0	0	0	0	0	0	0	0	0	0	1	0	0	1	0	0	0	0	0	0	0	0	0
1480367	OVCA433	OV	0	0	1	1	0	0	0	0	0	1	0	0	0	0	0	0	0	0	1	0	1	1	0	0	0	0	1	1	0	0	1	0	0	1	0	1	1	1	1	0	1	1	0	0	0	1	0
1480371	OVK-18	OV	1	0	0	0	0	1	0	0	0	0	0	0	0	0	0	1	1	0	0	0	0	0	1	1	0	0	0	0	1	1	0	0	0	0	1	0	0	0	0	0	0	0	0	0	0	0	0
1480372	PEO1	OV	0	0	1	1	0	0	0	0	0	1	0	0	1	1	1	0	0	0	1	0	1	0	0	0	1	0	1	1	0	1	1	0	0	1	0	0	0	1	1	1	0	1	1	0	1	1	1
1480374	UWB1_289	OV	0	0	1	1	0	0	0	0	0	1	0	0	0	0	1	0	0	0	1	0	0	1	1	0	0	0	0	1	1	0	0	0	1	1	0	0	1	1	0	0	0	1	0	0	0	0	0
1503361	FLO-1	ESCA	0	1	1	0	0	0	0	0	0	1	0	0	0	0	0	0	0	0	0	1	0	0	0	0	1	0	0	0	0	1	0	1	0	1	0	1	0	1	1	1	1	0	0	1	0	0	0
1503362	OACp4C	ESCA	0	0	1	0	0	1	0	0	0	1	0	1	0	0	0	1	0	0	0	1	0	0	0	0	1	0	0	0	0	0	0	0	0	0	0	0	1	1	0	0	0	1	1	0	0	0	0
1503363	OACM5-1	ESCA	0	0	1	0	0	0	0	0	1	1	0	0	0	0	1	0	0	0	1	1	0	1	0	0	0	0	1	1	0	1	0	0	1	1	0	0	0	1	0	0	0	0	0	1	0	0	0
1503364	SK-GT-2	STAD	0	0	1	1	1	1	0	0	0	1	0	1	1	0	0	1	0	0	0	0	0	0	0	0	0	0	0	0	0	0	0	0	0	0	0	0	0	1	0	0	0	0	0	0	0	0	0
1503365	SK-GT-4	ESCA	0	0	1	1	1	1	0	0	0	0	1	0	0	1	0	0	0	0	0	0	0	0	0	0	0	0	0	0	0	0	0	0	0	1	0	1	0	1	0	0	1	0	0	0	0	0	0
1503366	ESO26	ESCA	0	0	1	0	1	0	0	0	0	0	0	0	0	1	0	0	0	0	1	0	0	1	0	0	0	0	0	0	0	0	0	0	1	0	0	0	0	1	0	1	0	0	1	0	0	0	0
1503367	ESO51	ESCA	0	0	1	0	1	0	0	0	0	0	0	0	1	1	0	0	0	0	1	1	0	0	0	0	1	1	0	1	0	0	0	0	0	1	0	0	1	1	1	0	1	1	0	0	0	0	1
1503368	KYAE-1	ESCA	0	1	1	0	0	0	0	0	1	0	0	0	0	0	1	0	0	0	1	1	0	1	0	0	1	0	0	1	0	1	0	0	0	0	0	0	1	1	1	0	0	0	1	0	1	0	0
1503369	EMC-BAC-1	LUAD	0	0	1	0	0	1	0	0	0	0	0	0	0	0	0	1	0	0	0	0	0	0	0	0	0	0	0	0	0	0	0	1	0	0	0	0	0	1	0	0	0	0	0	0	0	0	0
1503370	EMC-BAC-2	LUAD	0	0	1	0	0	0	0	0	1	0	0	0	0	0	0	0	0	1	1	1	1	1	0	0	0	0	1	0	0	1	1	0	0	0	0	0	1	1	0	0	0	0	1	0	1	0	1
1503371	TE-4	ESCA	0	0	0	1	0	0	0	0	0	1	0	0	0	0	0	0	0	0	0	0	1	1	0	0	1	0	1	1	0	0	1	1	1	1	0	1	1	0	0	0	0	1	0	0	1	0	0
1503373	U-CH2	BONE	0	0	1	1	0	1	0	0	0	0	0	0	0	0	0	0	0	0	0	0	0	0	0	0	0	0	0	0	0	1	0	0	0	0	0	0	0	1	1	0	0	0	0	0	0	0	0
1509073	NCC010	KIRC	0	0	1	0	0	1	0	0	0	1	1	0	0	1	0	0	0	0	0	0	0	0	0	0	0	0	0	0	0	0	0	0	0	0	0	1	0	1	0	0	0	0	0	0	0	0	0
1509074	NCC021	KIRC	0	0	1	1	0	1	0	0	0	1	1	0	0	0	0	1	0	0	1	0	0	0	0	0	0	0	0	0	0	1	0	0	0	0	0	1	1	1	0	0	0	0	0	0	0	0	0
1524414	RCC-FG2	KIRC	0	0	1	0	0	1	0	0	0	0	0	0	0	1	0	0	1	0	0	0	0	0	1	1	0	0	0	0	1	1	0	0	0	0	1	0	0	1	0	0	0	0	0	0	0	0	0
1524415	RCC-JF	KIRC	0	0	1	0	1	0	0	0	0	1	0	0	0	1	1	0	0	0	0	1	0	0	0	0	0	1	0	1	0	0	1	1	0	1	0	1	0	1	1	0	0	0	1	0	1	1	0
1524416	RCC-JW	KIRC	0	0	1	0	0	1	0	0	1	0	0	0	0	0	1	0	0	0	0	0	0	0	0	0	0	0	0	0	0	0	0	0	0	1	0	0	0	1	0	0	0	0	0	0	0	0	0
1524417	RCC-ER	KIRC	0	0	1	1	0	0	0	0	0	0	0	0	0	0	0	0	0	0	1	1	0	0	0	0	1	0	0	1	0	0	0	1	1	1	0	1	0	1	0	0	0	0	0	0	1	1	0
1524418	RCC-AB	KIRC	0	0	1	0	1	0	0	0	0	1	0	0	0	1	1	0	0	0	1	0	0	0	0	0	1	0	1	1	0	0	0	0	1	1	0	0	1	1	0	1	0	0	0	0	1	1	0
1524419	RCC-MF	KIRC	0	0	1	1	0	1	0	0	0	0	0	1	0	1	1	0	0	0	0	1	0	0	0	0	0	0	0	0	0	0	0	0	0	1	0	0	0	1	1	1	1	0	1	0	1	0	0
1659817	KMS-11	MM	0	1	1	1	0	0	0	0	0	1	0	0	1	0	0	0	0	0	0	0	0	1	0	0	0	1	1	1	0	0	1	1	1	1	0	0	1	1	0	0	0	1	0	0	0	0	0
1659818	MM1S	MM	0	0	1	0	0	1	0	0	0	0	0	0	0	0	0	0	0	0	0	0	0	0	0	0	0	0	0	0	0	0	0	0	0	0	1	0	0	1	0	0	0	0	0	0	0	0	0
1659819	OCI-LY7	DLBC	0	0	1	0	0	0	0	0	1	0	0	0	1	0	0	1	0	0	0	0	0	0	0	0	0	0	1	0	0	0	0	0	1	1	0	0	0	1	1	0	0	1	1	1	1	0	0
1659823	SNU-1040	COREAD	1	0	0	0	0	1	0	1	0	0	0	1	0	1	0	0	1	0	0	0	0	0	0	1	0	0	0	0	1	0	0	0	0	0	1	0	0	0	0	0	0	0	0	0	0	0	0
1659928	SNU-175	COREAD	1	0	0	0	1	1	0	0	0	0	0	0	0	0	0	1	1	0	0	0	0	0	1	0	0	0	0	0	0	0	0	0	0	0	0	0	0	0	0	0	0	0	0	0	0	0	0
1659929	SNU-283	COREAD	0	0	1	0	0	1	0	0	0	0	0	0	1	0	0	0	0	0	1	0	0	1	0	0	1	1	0	0	0	1	1	1	1	1	0	1	0	1	1	0	1	0	1	0	0	0	0
1660034	SNU-407	COREAD	1	0	0	0	0	1	0	0	0	0	0	0	0	0	0	0	1	0	0	0	0	0	1	1	0	0	0	0	0	1	0	0	0	0	1	0	0	0	0	0	0	0	0	0	0	0	0
1660035	SNU-61	COREAD	0	1	1	0	0	1	0	0	0	0	0	0	0	0	0	0	0	0	0	0	1	0	0	0	0	0	0	0	0	0	0	0	0	0	0	0	0	1	0	1	0	0	0	1	0	0	0
1660036	SNU-81	COREAD	1	0	0	0	0	0	0	0	0	0	0	1	0	0	0	1	0	0	0	0	0	0	1	0	0	0	0	0	0	1	0	0	0	0	0	0	0	0	0	0	0	0	0	0	0	0	0
1674021	SNU-C5	COREAD	1	0	0	0	0	1	0	0	0	0	0	0	0	0	0	0	1	0	0	0	0	0	1	1	0	0	0	0	1	1	0	0	0	0	1	0	0	0	0	0	0	0	0	0	0	0	0
1789883	DIFI	COREAD	0	0	1	0	0	0	0	0	0	1	0	0	0	0	0	0	0	1	0	1	1	0	0	0	0	0	0	0	0	0	0	0	0	1	0	1	0	1	0	1	0	1	0	0	1	0	0
[truncated: 10 more columns]

## Sheet: S5
cohend_gdsc	cohend_prism	xaxis	yaxis	feature	cancer_type	direction	type	FDR	pvalue	lambda (inflation score)
1.04381	2.34922	5-Fluorouracil	5-fluorouracil	loss:cnaESCA12	ESCA_STAD	Sensitivity	CNAs	0.17625	0.00146999	0.91
0.834958	0.920692	Buparlisib	buparlisib	gain:cnaESCA11 (CCND1,CTTN)	ESCA_STAD	Sensitivity	CNAs	0.0956185	0.000289997	0.91
1.01959	1.21822	Docetaxel	docetaxel	gain:cnaESCA11 (CCND1,CTTN)	ESCA_STAD	Sensitivity	CNAs	0.0395663	2.99997e-05	0.91
1.77563	1.54653	Entinostat	entinostat	gain:cnaESCA13 (BLM,CRTC3,IDH2,NR2F2)	ESCA_STAD	Sensitivity	CNAs	0.0791325	0.000179998	0.91
1.38464	1.43958	Foretinib	foretinib	loss:cnaSTAD12	ESCA_STAD	Sensitivity	CNAs	0.168523	0.00114999	0.91
1.1496	1.2553	Foretinib	foretinib	loss:cnaSTAD13	ESCA_STAD	Sensitivity	CNAs	0.171454	0.00129999	0.91
1.04514	2.01543	MK-1775	MK-1775	loss:cnaSTAD16	ESCA_STAD	Sensitivity	CNAs	0.168523	0.00097999	0.91
0.873648	0.839376	Paclitaxel	paclitaxel	gain:cnaESCA11 (CCND1,CTTN)	ESCA_STAD	Sensitivity	CNAs	0.131888	0.000499995	0.91
0.902941	0.846115	TrichostatinA	trichostatin-a	gain:cnaESCA7 (ERBB2)	ESCA_STAD	Sensitivity	CNAs	0.168523	0.000829992	0.91
1.22913	1.15294	YM201636	YM-201636	loss:cnaESCA12	ESCA_STAD	Sensitivity	CNAs	0.0725382	0.000109999	0.91
0.761565	0.956675	ZM447439	ZM-447439	gain:cnaESCA11 (CCND1,CTTN)	ESCA_STAD	Sensitivity	CNAs	0.168523	0.00106999	0.91
-1.34825	-1.76456	Pyrimethamine	pyrimethamine	gain:cnaGBM123 (EGFR)	GBM_LGG	Resistance	CNAs	0.140786	0.000139999	0.71
-1.70738	-1.51567	Topotecan	topotecan	gain:cnaGBM123 (EGFR)	GBM_LGG	Resistance	CNAs	0.14749	0.000219998	0.71
-1.63358	-2.45249	Vincristine	vincristine	gain:cnaGBM122	GBM_LGG	Resistance	CNAs	0.120674	5.99994e-05	0.71
-0.552945	-0.654887	Alectinib	alectinib	gain:cnaBLCA1	BLCA	Resistance	CNAs	0.237568	0.0663793	1.36
-0.814525	-0.885546	Alectinib	alectinib	gain:cnaBLCA9	BLCA	Resistance	CNAs	0.148769	0.0146399	1.36
-0.552945	-0.654887	Alectinib	alectinib	gain:cnaBLCA12 (MACF1)	BLCA	Resistance	CNAs	0.237568	0.0647194	1.36
-1.47013	-0.885546	Alectinib	alectinib	gain:cnaBLCA19 (ERCC5,ING1,IRS2,TFDP1)	BLCA	Resistance	CNAs	0.166657	0.0186598	1.36
-1.21843	-0.927014	Alisertib	alisertib	gain:cnaBLCA19 (ERCC5,ING1,IRS2,TFDP1)	BLCA	Resistance	CNAs	0.146565	0.0140099	1.36
-0.985543	-0.529903	AR-42	AR-42	gain:cnaBLCA1	BLCA	Resistance	CNAs	0.237568	0.0660393	1.36
-0.985543	-0.529903	AR-42	AR-42	gain:cnaBLCA12 (MACF1)	BLCA	Resistance	CNAs	0.237568	0.0660793	1.36
-0.643063	-0.529903	AR-42	AR-42	gain:cnaBLCA23 (MYC)	BLCA	Resistance	CNAs	0.230498	0.0579794	1.36
-1.55117	-0.913992	AST-1306	AST-1306	gain:cnaBLCA15 (ASXL1)	BLCA	Resistance	CNAs	0.0709285	0.00193998	1.36
-0.944682	-0.587249	AT-7519	AT-7519	gain:cnaBLCA15 (ASXL1)	BLCA	Resistance	CNAs	0.21178	0.0280297	1.36
-1.13936	-1.18486	AZ960	AZ960	gain:cnaBLCA9	BLCA	Resistance	CNAs	0.0709285	0.00199998	1.36
-0.59326	-0.518751	AZD8055	AZD8055	gain:cnaBLCA15 (ASXL1)	BLCA	Resistance	CNAs	0.21379	0.0311097	1.36
-0.704824	-0.50553	AZD8055	AZD8055	gain:cnaBLCA19 (ERCC5,ING1,IRS2,TFDP1)	BLCA	Resistance	CNAs	0.230498	0.0534195	1.36
-1.22965	-0.985257	BIBR-1532	BIBR-1532	gain:cnaBLCA9	BLCA	Resistance	CNAs	0.100469	0.00393996	1.36
-0.878983	-0.72512	BIBR-1532	BIBR-1532	gain:cnaBLCA19 (ERCC5,ING1,IRS2,TFDP1)	BLCA	Resistance	CNAs	0.214899	0.0333897	1.36
-0.817876	-0.652927	BMS-754807	BMS-754807	gain:cnaBLCA15 (ASXL1)	BLCA	Resistance	CNAs	0.148769	0.0149499	1.36
-1.8706	-0.956421	Buparlisib	buparlisib	gain:cnaBLCA15 (ASXL1)	BLCA	Resistance	CNAs	0.100469	0.00390996	1.36
-1.02682	-1.43151	BX-912	BX-912	gain:cnaBLCA15 (ASXL1)	BLCA	Resistance	CNAs	0.0709285	0.00141999	1.36
-1.60255	-1.02169	BX-912	BX-912	gain:cnaBLCA19 (ERCC5,ING1,IRS2,TFDP1)	BLCA	Resistance	CNAs	0.143417	0.0104999	1.36
-1.17353	-0.943887	Camptothecin	camptothecin	gain:cnaBLCA1	BLCA	Resistance	CNAs	0.166657	0.0187898	1.36
-1.36954	-0.615321	Camptothecin	camptothecin	gain:cnaBLCA9	BLCA	Resistance	CNAs	0.223841	0.0437696	1.36
-1.17353	-0.943887	Camptothecin	camptothecin	gain:cnaBLCA12 (MACF1)	BLCA	Resistance	CNAs	0.166657	0.0180098	1.36
-1.08167	-0.57294	Camptothecin	camptothecin	gain:cnaBLCA15 (ASXL1)	BLCA	Resistance	CNAs	0.21379	0.0309597	1.36
-0.554776	-0.943887	Camptothecin	camptothecin	gain:cnaBLCA23 (MYC)	BLCA	Resistance	CNAs	0.230518	0.0598894	1.36
-0.560026	-1.42981	CP724714	CP-724714	gain:cnaBLCA1	BLCA	Resistance	CNAs	0.223841	0.0437396	1.36
-0.780769	-0.714229	CP724714	CP-724714	gain:cnaBLCA9	BLCA	Resistance	CNAs	0.143417	0.00775992	1.36
-0.560026	-1.42981	CP724714	CP-724714	gain:cnaBLCA12 (MACF1)	BLCA	Resistance	CNAs	0.223841	0.0446996	1.36
-0.771743	-1.05048	CP724714	CP-724714	gain:cnaBLCA15 (ASXL1)	BLCA	Resistance	CNAs	0.101519	0.00422996	1.36
-0.982164	-0.905317	CP724714	CP-724714	gain:cnaBLCA19 (ERCC5,ING1,IRS2,TFDP1)	BLCA	Resistance	CNAs	0.111877	0.00520995	1.36
-1.0965	-1.04866	Dasatinib	dasatinib	gain:cnaBLCA15 (ASXL1)	BLCA	Resistance	CNAs	0.0709285	0.00170998	1.36
-2.51449	-0.738659	Dasatinib	dasatinib	gain:cnaBLCA19 (ERCC5,ING1,IRS2,TFDP1)	BLCA	Resistance	CNAs	0.21379	0.0300197	1.36
-0.877407	-0.890857	Dinaciclib	dinaciclib	gain:cnaBLCA15 (ASXL1)	BLCA	Resistance	CNAs	0.143417	0.0101599	1.36
-0.957989	-1.72866	Docetaxel	docetaxel	gain:cnaBLCA15 (ASXL1)	BLCA	Resistance	CNAs	0.0709285	0.00221998	1.36
-1.37896	-0.922515	Docetaxel	docetaxel	gain:cnaBLCA19 (ERCC5,ING1,IRS2,TFDP1)	BLCA	Resistance	CNAs	0.167539	0.0192998	1.36
-2.09609	-1.06025	Epirubicin	epirubicin	gain:cnaBLCA9	BLCA	Resistance	CNAs	0.143417	0.00889991	1.36
-1.15798	-0.527829	Epirubicin	epirubicin	gain:cnaBLCA15 (ASXL1)	BLCA	Resistance	CNAs	0.223841	0.0413796	1.36
-1.14917	-1.61217	EPZ5676	EPZ-5676	gain:cnaBLCA15 (ASXL1)	BLCA	Resistance	CNAs	0.0709285	0.00225998	1.36
-1.21177	-0.624428	Etoposide	etoposide	gain:cnaBLCA15 (ASXL1)	BLCA	Resistance	CNAs	0.19576	0.0249498	1.36
-1.92211	-1.01918	Foretinib	foretinib	gain:cnaBLCA19 (ERCC5,ING1,IRS2,TFDP1)	BLCA	Resistance	CNAs	0.143417	0.0115299	1.36
-1.46355	-3.40158	Gemcitabine	gemcitabine	gain:cnaBLCA9	BLCA	Resistance	CNAs	0.0367196	0.000179998	1.36
-2.1576	-1.86271	Gemcitabine	gemcitabine	gain:cnaBLCA19 (ERCC5,ING1,IRS2,TFDP1)	BLCA	Resistance	CNAs	0.0620154	0.000759992	1.36
-0.977451	-0.677397	GSK1904529A	GSK1904529A	gain:cnaBLCA15 (ASXL1)	BLCA	Resistance	CNAs	0.172633	0.0203098	1.36
-0.520645	-1.27489	GSK650394	GSK650394	gain:cnaBLCA15 (ASXL1)	BLCA	Resistance	CNAs	0.223841	0.0413196	1.36
-0.989825	-0.700229	I-BET-762	I-BET-762	gain:cnaBLCA15 (ASXL1)	BLCA	Resistance	CNAs	0.143417	0.0105999	1.36
-1.22297	-0.558359	I-BET-762	I-BET-762	gain:cnaBLCA19 (ERCC5,ING1,IRS2,TFDP1)	BLCA	Resistance	CNAs	0.230498	0.0593194	1.36
-0.626292	-0.692493	Ibrutinib	ibrutinib	gain:cnaBLCA9	BLCA	Resistance	CNAs	0.146565	0.0129499	1.36
-0.755089	-1.80209	JQ1	JQ1-(+)	loss:cnaBLCA5 (FAT1,IRF2)	BLCA	Resistance	CNAs	0.181183	0.0217598	1.36
-0.638825	-1.09601	Lapatinib	lapatinib	gain:cnaBLCA19 (ERCC5,ING1,IRS2,TFDP1)	BLCA	Resistance	CNAs	0.223841	0.0450695	1.36
-0.892075	-0.522899	LCL161	LCL-161	gain:cnaBLCA9	BLCA	Resistance	CNAs	0.223841	0.0458095	1.36
-0.643466	-0.815481	LCL161	LCL-161	gain:cnaBLCA19 (ERCC5,ING1,IRS2,TFDP1)	BLCA	Resistance	CNAs	0.223841	0.0425496	1.36
-1.22715	-0.644764	Lestaurtinib	lestaurtinib	gain:cnaBLCA19 (ERCC5,ING1,IRS2,TFDP1)	BLCA	Resistance	CNAs	0.228343	0.0500995	1.36
-0.588409	-0.972351	Linifanib	linifanib	gain:cnaBLCA15 (ASXL1)	BLCA	Resistance	CNAs	0.216991	0.0345697	1.36
-0.807249	-1.11202	MG-132	MG-132	gain:cnaBLCA9	BLCA	Resistance	CNAs	0.143417	0.0100899	1.36
-0.850927	-0.62264	Mitoxantrone	mitoxantrone	gain:cnaBLCA9	BLCA	Resistance	CNAs	0.21379	0.0314397	1.36
-0.918921	-2.39348	Mitoxantrone	mitoxantrone	gain:cnaBLCA15 (ASXL1)	BLCA	Resistance	CNAs	0.143417	0.00781992	1.36
-0.826298	-0.519514	MK-2206	MK-2206	gain:cnaBLCA9	BLCA	Resistance	CNAs	0.223841	0.0480495	1.36
-0.721046	-0.995944	NSC319726	NSC-319726	gain:cnaBLCA9	BLCA	Resistance	CNAs	0.146565	0.0134099	1.36
-0.707458	-0.94224	NVP-BHG712	NVP-BHG712	gain:cnaBLCA9	BLCA	Resistance	CNAs	0.146565	0.0132399	1.36
-1.26418	-0.785162	NVP-BHG712	NVP-BHG712	gain:cnaBLCA19 (ERCC5,ING1,IRS2,TFDP1)	BLCA	Resistance	CNAs	0.193918	0.0238898	1.36
-1.17686	-0.910235	OSI-027	OSI-027	gain:cnaBLCA15 (ASXL1)	BLCA	Resistance	CNAs	0.100469	0.00388996	1.36
-0.966902	-1.34558	OSI-027	OSI-027	gain:cnaBLCA19 (ERCC5,ING1,IRS2,TFDP1)	BLCA	Resistance	CNAs	0.146565	0.0135399	1.36
-0.581029	-0.84279	OSI-930	OSI-930	gain:cnaBLCA9	BLCA	Resistance	CNAs	0.223841	0.0392896	1.36
-0.541859	-1.06277	OSI-930	OSI-930	gain:cnaBLCA15 (ASXL1)	BLCA	Resistance	CNAs	0.214899	0.0326897	1.36
-0.562683	-0.638245	Osimertinib	osimertinib	gain:cnaBLCA15 (ASXL1)	BLCA	Resistance	CNAs	0.214899	0.0331197	1.36
-1.32502	-1.30157	PD0325901	PD-0325901	gain:cnaBLCA9	BLCA	Resistance	CNAs	0.0709285	0.00105999	1.36
-0.786594	-0.934227	Pelitinib	pelitinib	gain:cnaBLCA15 (ASXL1)	BLCA	Resistance	CNAs	0.120359	0.00589994	1.36
-0.674414	-0.90591	Pevonedistat	pevonedistat	gain:cnaBLCA1	BLCA	Resistance	CNAs	0.223841	0.0399996	1.36
-0.674414	-0.90591	Pevonedistat	pevonedistat	gain:cnaBLCA12 (MACF1)	BLCA	Resistance	CNAs	0.223841	0.0410196	1.36
-0.582944	-1.46216	Pevonedistat	pevonedistat	gain:cnaBLCA15 (ASXL1)	BLCA	Resistance	CNAs	0.214899	0.0337097	1.36
-1.5101	-0.72043	PHA-793887	PHA-793887	gain:cnaBLCA9	BLCA	Resistance	CNAs	0.146565	0.0137299	1.36
-1.00927	-1.52265	PHA-793887	PHA-793887	gain:cnaBLCA15 (ASXL1)	BLCA	Resistance	CNAs	0.0709285	0.00225998	1.36
-2.06603	-0.984321	PHA-793887	PHA-793887	gain:cnaBLCA19 (ERCC5,ING1,IRS2,TFDP1)	BLCA	Resistance	CNAs	0.143417	0.0115999	1.36
-0.729189	-1.62026	Quizartinib	quizartinib	gain:cnaBLCA9	BLCA	Resistance	CNAs	0.201073	0.0261197	1.36
-0.551872	-0.625198	SB505124	SB-505124	loss:cnaBLCA5 (FAT1,IRF2)	BLCA	Resistance	CNAs	0.223841	0.0482795	1.36
-0.963795	-0.583335	Serdemetan	serdemetan	gain:cnaBLCA1	BLCA	Resistance	CNAs	0.237568	0.0627594	1.36
-0.963795	-0.583335	Serdemetan	serdemetan	gain:cnaBLCA12 (MACF1)	BLCA	Resistance	CNAs	0.237568	0.0638994	1.36
-0.518057	-0.583335	Serdemetan	serdemetan	gain:cnaBLCA23 (MYC)	BLCA	Resistance	CNAs	0.230498	0.0588994	1.36
-0.565585	-1.51165	SN-38	SN-38	gain:cnaBLCA1	BLCA	Resistance	CNAs	0.230498	0.0539995	1.36
-0.565585	-1.51165	SN-38	SN-38	gain:cnaBLCA12 (MACF1)	BLCA	Resistance	CNAs	0.230498	0.0529495	1.36
-1.00783	-0.601834	SN-38	SN-38	gain:cnaBLCA19 (ERCC5,ING1,IRS2,TFDP1)	BLCA	Resistance	CNAs	0.223841	0.0474995	1.36
-0.79591	-0.6179	SNX-2112	SNX-2112	gain:cnaBLCA1	BLCA	Resistance	CNAs	0.223841	0.0454995	1.36
-0.79591	-0.6179	SNX-2112	SNX-2112	gain:cnaBLCA12 (MACF1)	BLCA	Resistance	CNAs	0.223841	0.0460695	1.36
-2.17679	-1.34799	SNX-2112	SNX-2112	gain:cnaBLCA15 (ASXL1)	BLCA	Resistance	CNAs	0.0421596	0.000309997	1.36
-2.41681	-2.5235	Taselisib	taselisib	gain:cnaBLCA15 (ASXL1)	BLCA	Resistance	CNAs	0.00407996	9.9999e-06	1.36
-0.618871	-1.11681	Temsirolimus	temsirolimus	gain:cnaBLCA9	BLCA	Resistance	CNAs	0.21379	0.0312197	1.36
-0.62666	-1.11681	Temsirolimus	temsirolimus	gain:cnaBLCA19 (ERCC5,ING1,IRS2,TFDP1)	BLCA	Resistance	CNAs	0.229542	0.0517595	1.36
-1.27581	-0.856027	Teniposide	teniposide	gain:cnaBLCA9	BLCA	Resistance	CNAs	0.143417	0.0098099	1.36
-1.17794	-0.661556	Teniposide	teniposide	gain:cnaBLCA15 (ASXL1)	BLCA	Resistance	CNAs	0.193918	0.0242398	1.36
-0.862792	-1.21744	Tivozanib	tivozanib	gain:cnaBLCA9	BLCA	Resistance	CNAs	0.143417	0.0115499	1.36
-1.0533	-0.621389	Torin2	torin-2	gain:cnaBLCA15 (ASXL1)	BLCA	Resistance	CNAs	0.166657	0.0177198	1.36
-0.759718	-0.620787	Torin2	torin-2	gain:cnaBLCA19 (ERCC5,ING1,IRS2,TFDP1)	BLCA	Resistance	CNAs	0.230498	0.0585094	1.36
-1.07958	-1.58478	Trametinib	trametinib	gain:cnaBLCA9	BLCA	Resistance	CNAs	0.0620154	0.000659993	1.36
-0.841901	-1.60523	Trametinib	trametinib	gain:cnaBLCA19 (ERCC5,ING1,IRS2,TFDP1)	BLCA	Resistance	CNAs	0.150764	0.0155198	1.36
-0.619739	-0.529596	TWS119	TWS-119	gain:cnaBLCA15 (ASXL1)	BLCA	Resistance	CNAs	0.223841	0.0420696	1.36
-1.50197	-0.842241	Uprosertib	uprosertib	gain:cnaBLCA9	BLCA	Resistance	CNAs	0.143417	0.00813992	1.36
-0.513122	-1.24699	Uprosertib	uprosertib	gain:cnaBLCA15 (ASXL1)	BLCA	Resistance	CNAs	0.218525	0.0353496	1.36
-0.770939	-2.73229	Uprosertib	uprosertib	gain:cnaBLCA19 (ERCC5,ING1,IRS2,TFDP1)	BLCA	Resistance	CNAs	0.21379	0.0292697	1.36
-1.2455	-2.36492	Vinblastine	vinblastine	gain:cnaBLCA19 (ERCC5,ING1,IRS2,TFDP1)	BLCA	Resistance	CNAs	0.111877	0.00509995	1.36
-0.565382	-0.75401	Vorinostat	vorinostat	gain:cnaBLCA1	BLCA	Resistance	CNAs	0.230498	0.0548895	1.36
-0.565382	-0.75401	Vorinostat	vorinostat	gain:cnaBLCA12 (MACF1)	BLCA	Resistance	CNAs	0.230498	0.0547695	1.36
-0.852284	-0.752347	WYE-125132	WYE-125132	gain:cnaBLCA15 (ASXL1)	BLCA	Resistance	CNAs	0.143417	0.0095399	1.36
-0.6543	-0.73442	WYE-125132	WYE-125132	gain:cnaBLCA19 (ERCC5,ING1,IRS2,TFDP1)	BLCA	Resistance	CNAs	0.223841	0.0402296	1.36
-0.925568	-0.702337	YM201636	YM-201636	gain:cnaBLCA1	BLCA	Resistance	CNAs	0.223841	0.0468195	1.36
-0.925568	-0.702337	YM201636	YM-201636	gain:cnaBLCA12 (MACF1)	BLCA	Resistance	CNAs	0.223841	0.0464495	1.36
1.28573	1.04904	AZD2014	AZD2014	loss:cnaBLCA5 (FAT1,IRF2)	BLCA	Sensitivity	CNAs	0.230764	0.00114999	0.36
1.87753	3.94869	BMS-754807	BMS-754807	loss:cnaBLCA18 (CHD9,CNOT1,CYLD,MMP2,NUP93)	BLCA	Sensitivity	CNAs	0.096319	0.000319997	0.36
1.70728	1.60703	Dasatinib	dasatinib	loss:cnaBLCA18 (CHD9,CNOT1,CYLD,MMP2,NUP93)	BLCA	Sensitivity	CNAs	0.096319	0.000309997	0.36
-0.878864	-1.36596	Alisertib	alisertib	gain:cnaBRCA8 (CHD4,WNK1)	BRCA	Resistance	CNAs	0.169123	0.00263997	0.91
-0.508998	-1.60198	Alisertib	alisertib	gain:cnaBRCA27 (CLTC,PPM1D)	BRCA	Resistance	CNAs	0.245059	0.0205398	0.91
-0.506421	-1.19915	Alisertib	alisertib	gain:cnaBRCA31	BRCA	Resistance	CNAs	0.240209	0.0106499	0.91
-1.2095	-1.64889	AR-42	AR-42	gain:cnaBRCA48	BRCA	Resistance	CNAs	0.0878563	0.000369996	0.91
-0.840622	-0.623905	AT-7519	AT-7519	gain:cnaBRCA10 (MDM2,NUP107)	BRCA	Resistance	CNAs	0.243292	0.0169298	0.91
-0.678248	-1.39231	AZ20	AZ20	gain:cnaBRCA5 (GATA3,KLF6,LARP4B,VIM)	BRCA	Resistance	CNAs	0.240209	0.0127999	0.91
-0.555257	-0.601185	AZ960	AZ960	gain:cnaBRCA14 (RAD21)	BRCA	Resistance	CNAs	0.240209	0.0100399	0.91
-0.741755	-0.935232	AZ960	AZ960	gain:cnaBRCA16	BRCA	Resistance	CNAs	0.164444	0.00242998	0.91
-0.639565	-0.947839	AZD5363	AZD5363	loss:cnaBRCA29 (MAP2K4)	BRCA	Resistance	CNAs	0.246671	0.0219798	0.91
-0.59238	-0.660203	AZD5438	AZD5438	gain:cnaBRCA26 (CDK12,ERBB2,MED24)	BRCA	Resistance	CNAs	0.240209	0.00664993	0.91
-0.862639	-0.843004	AZD7762	AZD7762	gain:cnaBRCA31	BRCA	Resistance	CNAs	0.0878563	0.000399996	0.91
-1.17637	-1.26213	AZD8055	AZD8055	loss:cnaBRCA24	BRCA	Resistance	CNAs	0.164444	0.00222998	0.91
-1.10634	-1.26213	AZD8055	AZD8055	loss:cnaBRCA25 (ARID1B,MAP3K4,MLLT4)	BRCA	Resistance	CNAs	0.117874	0.000669993	0.91
-0.595099	-0.828079	AZD8931	AZD8931	loss:cnaBRCA22 (SYNCRIP,ZNF292)	BRCA	Resistance	CNAs	0.240209	0.00608994	0.91
-1.02239	-0.894398	AZD8931	AZD8931	loss:cnaBRCA29 (MAP2K4)	BRCA	Resistance	CNAs	0.164444	0.00207998	0.91
-1.11023	-1.21653	Buparlisib	buparlisib	loss:cnaBRCA28 (GPS2)	BRCA	Resistance	CNAs	0.164444	0.00231998	0.91
-1.46916	-1.20063	Buparlisib	buparlisib	loss:cnaBRCA29 (MAP2K4)	BRCA	Resistance	CNAs	0.0799492	0.000259997	0.91
-0.568388	-0.92862	Buparlisib	buparlisib	loss:cnaBRCA32 (PABPC3,SACS,ZMYM2)	BRCA	Resistance	CNAs	0.245059	0.0208298	0.91
-0.658619	-0.953197	Buparlisib	buparlisib	loss:cnaBRCA34	BRCA	Resistance	CNAs	0.245883	0.0214298	0.91
-1.11023	-1.21653	Buparlisib	buparlisib	loss:cnaBRCA60	BRCA	Resistance	CNAs	0.164444	0.00242998	0.91
-0.510635	-1.92737	BX-912	BX-912	gain:cnaBRCA26 (CDK12,ERBB2,MED24)	BRCA	Resistance	CNAs	0.240209	0.0120599	0.91
-0.658154	-0.979837	Camptothecin	camptothecin	gain:cnaBRCA5 (GATA3,KLF6,LARP4B,VIM)	BRCA	Resistance	CNAs	0.243292	0.0167198	0.91
-0.844745	-0.528245	Camptothecin	camptothecin	gain:cnaBRCA27 (CLTC,PPM1D)	BRCA	Resistance	CNAs	0.243292	0.0173198	0.91
-0.500357	-1.09507	Camptothecin	camptothecin	gain:cnaBRCA31	BRCA	Resistance	CNAs	0.240209	0.0113799	0.91
-0.580955	-0.961662	Cediranib	cediranib	gain:cnaBRCA14 (RAD21)	BRCA	Resistance	CNAs	0.240209	0.00741993	0.91
-0.610442	-0.927974	Cediranib	cediranib	gain:cnaBRCA16	BRCA	Resistance	CNAs	0.240209	0.00720993	0.91
-0.777969	-1.23208	Cisplatin	cisplatin	gain:cnaBRCA5 (GATA3,KLF6,LARP4B,VIM)	BRCA	Resistance	CNAs	0.240209	0.00824992	0.91
-0.596198	-0.83533	CP724714	CP-724714	gain:cnaBRCA12 (TERT)	BRCA	Resistance	CNAs	0.240209	0.00906991	0.91
-0.579039	-0.649264	CP724714	CP-724714	loss:cnaBRCA17	BRCA	Resistance	CNAs	0.240209	0.0131399	0.91
-0.593714	-0.854715	CP724714	CP-724714	loss:cnaBRCA18	BRCA	Resistance	CNAs	0.240209	0.00581994	0.91
-0.87966	-0.62487	CP724714	CP-724714	gain:cnaBRCA48	BRCA	Resistance	CNAs	0.243292	0.0191398	0.91
-0.829483	-0.541781	Crizotinib	crizotinib	gain:cnaBRCA31	BRCA	Resistance	CNAs	0.240209	0.0096299	0.91
-0.530105	-1.03524	CX-5461	CX-5461	loss:cnaBRCA32 (PABPC3,SACS,ZMYM2)	BRCA	Resistance	CNAs	0.243292	0.0191598	0.91
-0.579913	-0.620243	Dacinostat	dacinostat	gain:cnaBRCA12 (TERT)	BRCA	Resistance	CNAs	0.240209	0.0117299	0.91
-0.757771	-1.43286	Dacinostat	dacinostat	gain:cnaBRCA48	BRCA	Resistance	CNAs	0.240209	0.00591994	0.91
-0.582911	-1.21091	Dinaciclib	dinaciclib	gain:cnaBRCA27 (CLTC,PPM1D)	BRCA	Resistance	CNAs	0.240209	0.0119199	0.91
-0.601828	-1.0823	Doxorubicin	doxorubicin	gain:cnaBRCA5 (GATA3,KLF6,LARP4B,VIM)	BRCA	Resistance	CNAs	0.244424	0.0201798	0.91
-0.504985	-0.741119	Doxorubicin	doxorubicin	gain:cnaBRCA26 (CDK12,ERBB2,MED24)	BRCA	Resistance	CNAs	0.242064	0.0135399	0.91
-0.516054	-1.53105	Doxorubicin	doxorubicin	gain:cnaBRCA27 (CLTC,PPM1D)	BRCA	Resistance	CNAs	0.243292	0.0150398	0.91
-0.577473	-1.10153	Doxorubicin	doxorubicin	gain:cnaBRCA31	BRCA	Resistance	CNAs	0.240209	0.00540995	0.91
-0.965718	-2.84238	Elesclomol	elesclomol	gain:cnaBRCA5 (GATA3,KLF6,LARP4B,VIM)	BRCA	Resistance	CNAs	0.215248	0.00364996	0.91
-0.525392	-0.805886	Elesclomol	elesclomol	gain:cnaBRCA14 (RAD21)	BRCA	Resistance	CNAs	0.240209	0.00942991	0.91
-0.54643	-0.724633	Elesclomol	elesclomol	gain:cnaBRCA15	BRCA	Resistance	CNAs	0.240209	0.00777992	0.91
-0.592467	-0.947666	Elesclomol	elesclomol	gain:cnaBRCA16	BRCA	Resistance	CNAs	0.240209	0.00623994	0.91
-0.566813	-2.31274	Elesclomol	elesclomol	gain:cnaBRCA58 (CCND1)	BRCA	Resistance	CNAs	0.243292	0.0154398	0.91
-0.759968	-1.67828	Epirubicin	epirubicin	gain:cnaBRCA10 (MDM2,NUP107)	BRCA	Resistance	CNAs	0.243292	0.0145999	0.91
-0.904097	-2.53188	Etoposide	etoposide	gain:cnaBRCA58 (CCND1)	BRCA	Resistance	CNAs	0.139771	0.00099999	0.91
-0.597173	-0.535843	GSK1070916	GSK1070916	gain:cnaBRCA26 (CDK12,ERBB2,MED24)	BRCA	Resistance	CNAs	0.240209	0.0130399	0.91
-0.608986	-1.34217	GSK1070916	GSK1070916	gain:cnaBRCA27 (CLTC,PPM1D)	BRCA	Resistance	CNAs	0.240209	0.0103699	0.91
-0.702989	-0.671191	GW843682X	GW-843682X	gain:cnaBRCA31	BRCA	Resistance	CNAs	0.243292	0.0175198	0.91
-0.725795	-0.568082	I-BET-762	I-BET-762	gain:cnaBRCA58 (CCND1)	BRCA	Resistance	CNAs	0.243292	0.0170698	0.91
-0.692249	-1.13083	Irinotecan	irinotecan	gain:cnaBRCA27 (CLTC,PPM1D)	BRCA	Resistance	CNAs	0.240209	0.00836992	0.91
-0.810432	-0.631484	Lapatinib	lapatinib	gain:cnaBRCA13 (FGFR1,WHSC1L1)	BRCA	Resistance	CNAs	0.240209	0.0123999	0.91
-0.542793	-0.913882	Lapatinib	lapatinib	loss:cnaBRCA22 (SYNCRIP,ZNF292)	BRCA	Resistance	CNAs	0.240209	0.00856991	0.91
-0.67296	-0.897274	LCL161	LCL-161	gain:cnaBRCA10 (MDM2,NUP107)	BRCA	Resistance	CNAs	0.240209	0.0102999	0.91
-0.565007	-0.529987	Lestaurtinib	lestaurtinib	gain:cnaBRCA16	BRCA	Resistance	CNAs	0.240209	0.0115799	0.91
-0.806652	-1.26584	Lestaurtinib	lestaurtinib	gain:cnaBRCA26 (CDK12,ERBB2,MED24)	BRCA	Resistance	CNAs	0.164444	0.00138999	0.91
-0.646973	-1.24693	Lestaurtinib	lestaurtinib	gain:cnaBRCA27 (CLTC,PPM1D)	BRCA	Resistance	CNAs	0.240209	0.00888991	0.91
-0.883706	-0.875163	Linifanib	linifanib	gain:cnaBRCA10 (MDM2,NUP107)	BRCA	Resistance	CNAs	0.240209	0.00623994	0.91
-0.582379	-0.576234	MG-132	MG-132	gain:cnaBRCA31	BRCA	Resistance	CNAs	0.240209	0.00649994	0.91
-0.909965	-0.769399	Midostaurin	midostaurin	gain:cnaBRCA26 (CDK12,ERBB2,MED24)	BRCA	Resistance	CNAs	0.164444	0.00228998	0.91
-0.963923	-1.47494	Midostaurin	midostaurin	gain:cnaBRCA30 (CRNKL1,FOXA2)	BRCA	Resistance	CNAs	0.240209	0.00661993	0.91
-1.13972	-0.910804	Midostaurin	midostaurin	gain:cnaBRCA58 (CCND1)	BRCA	Resistance	CNAs	0.130686	0.000849992	0.91
-0.553714	-0.801094	Mitoxantrone	mitoxantrone	loss:cnaBRCA17	BRCA	Resistance	CNAs	0.245883	0.0213898	0.91
-0.542932	-0.801094	Mitoxantrone	mitoxantrone	loss:cnaBRCA18	BRCA	Resistance	CNAs	0.243292	0.0166498	0.91
-1.03948	-0.598791	Mitoxantrone	mitoxantrone	loss:cnaBRCA29 (MAP2K4)	BRCA	Resistance	CNAs	0.243292	0.0197098	0.91
-0.756578	-1.57988	MK-1775	MK-1775	gain:cnaBRCA26 (CDK12,ERBB2,MED24)	BRCA	Resistance	CNAs	0.164444	0.00226998	0.91
-1.25867	-0.653072	MK-1775	MK-1775	gain:cnaBRCA27 (CLTC,PPM1D)	BRCA	Resistance	CNAs	0.240209	0.00619994	0.91
-0.812219	-0.856107	MK-2206	MK-2206	gain:cnaBRCA10 (MDM2,NUP107)	BRCA	Resistance	CNAs	0.240209	0.0101799	0.91
-0.807622	-0.755142	MK-2206	MK-2206	loss:cnaBRCA36 (FAT1,IRF2)	BRCA	Resistance	CNAs	0.215248	0.00377996	0.91
-0.51945	-0.915385	Navitoclax	navitoclax	gain:cnaBRCA27 (CLTC,PPM1D)	BRCA	Resistance	CNAs	0.245883	0.0212598	0.91
-1.01198	-0.96627	NVP-TAE684	NVP-TAE684	gain:cnaBRCA12 (TERT)	BRCA	Resistance	CNAs	0.240209	0.00718993	0.91
-0.803261	-0.852809	OSI-930	OSI-930	gain:cnaBRCA5 (GATA3,KLF6,LARP4B,VIM)	BRCA	Resistance	CNAs	0.240209	0.00773992	0.91
-0.701091	-0.940652	OSI-930	OSI-930	loss:cnaBRCA29 (MAP2K4)	BRCA	Resistance	CNAs	0.240209	0.0116999	0.91
-0.967779	-0.663288	Osimertinib	osimertinib	gain:cnaBRCA13 (FGFR1,WHSC1L1)	BRCA	Resistance	CNAs	0.240209	0.0106299	0.91
-0.534789	-0.781374	Osimertinib	osimertinib	loss:cnaBRCA18	BRCA	Resistance	CNAs	0.243292	0.0194498	0.91
-0.518575	-1.19146	Osimertinib	osimertinib	loss:cnaBRCA22 (SYNCRIP,ZNF292)	BRCA	Resistance	CNAs	0.240209	0.0108899	0.91
-1.19371	-1.4466	OTX015	OTX015	gain:cnaBRCA10 (MDM2,NUP107)	BRCA	Resistance	CNAs	0.164444	0.00245998	0.91
-0.617875	-0.754926	Paclitaxel	paclitaxel	gain:cnaBRCA14 (RAD21)	BRCA	Resistance	CNAs	0.176503	0.00286997	0.91
-0.964533	-0.805652	Paclitaxel	paclitaxel	gain:cnaBRCA16	BRCA	Resistance	CNAs	0.117874	0.000689993	0.91
-0.708864	-0.681644	Paclitaxel	paclitaxel	gain:cnaBRCA31	BRCA	Resistance	CNAs	0.164444	0.00221998	0.91
-0.566684	-1.03244	PD0325901	PD-0325901	loss:cnaBRCA18	BRCA	Resistance	CNAs	0.240209	0.0132799	0.91
-0.775121	-0.726701	PD0325901	PD-0325901	loss:cnaBRCA34	BRCA	Resistance	CNAs	0.243292	0.0147499	0.91
-0.614073	-3.34872	PF-562271	PF-562271	loss:cnaBRCA29 (MAP2K4)	BRCA	Resistance	CNAs	0.243292	0.0155498	0.91
-0.652099	-0.661493	PF-562271	PF-562271	gain:cnaBRCA31	BRCA	Resistance	CNAs	0.240209	0.00575994	0.91
-0.601549	-1.20393	PI-103	PI-103	gain:cnaBRCA58 (CCND1)	BRCA	Resistance	CNAs	0.240209	0.0119899	0.91
-0.515174	-0.773307	Pilaralisib	pilaralisib	gain:cnaBRCA16	BRCA	Resistance	CNAs	0.243292	0.0193498	0.91
-0.888526	-1.37825	Pyrimethamine	pyrimethamine	gain:cnaBRCA12 (TERT)	BRCA	Resistance	CNAs	0.243292	0.0189698	0.91
-0.738435	-0.625133	Ribociclib	ribociclib	loss:cnaBRCA36 (FAT1,IRF2)	BRCA	Resistance	CNAs	0.240209	0.0095599	0.91
-0.927087	-0.774942	Serdemetan	serdemetan	gain:cnaBRCA31	BRCA	Resistance	CNAs	0.164444	0.00144999	0.91
-1.287	-1.2348	SN-38	SN-38	gain:cnaBRCA26 (CDK12,ERBB2,MED24)	BRCA	Resistance	CNAs	0.0230623	1.99998e-05	0.91
-0.842372	-0.885915	SN-38	SN-38	gain:cnaBRCA27 (CLTC,PPM1D)	BRCA	Resistance	CNAs	0.164444	0.00164998	0.91
-0.526954	-1.27255	SN-38	SN-38	gain:cnaBRCA31	BRCA	Resistance	CNAs	0.240209	0.00946991	0.91
-0.573993	-1.39326	SN-38	SN-38	loss:cnaBRCA32 (PABPC3,SACS,ZMYM2)	BRCA	Resistance	CNAs	0.243292	0.0177298	0.91
-0.521057	-2.51126	Talazoparib	talazoparib	gain:cnaBRCA5 (GATA3,KLF6,LARP4B,VIM)	BRCA	Resistance	CNAs	0.243292	0.0157098	0.91
-0.573747	-1.43252	Talazoparib	talazoparib	loss:cnaBRCA29 (MAP2K4)	BRCA	Resistance	CNAs	0.243292	0.0197798	0.91
-0.558203	-1.01884	Temsirolimus	temsirolimus	gain:cnaBRCA12 (TERT)	BRCA	Resistance	CNAs	0.240209	0.0129999	0.91
-0.561105	-1.18464	Temsirolimus	temsirolimus	gain:cnaBRCA47 (EGFR)	BRCA	Resistance	CNAs	0.243292	0.0184298	0.91
-0.717507	-0.738862	Teniposide	teniposide	gain:cnaBRCA8 (CHD4,WNK1)	BRCA	Resistance	CNAs	0.243292	0.0192298	0.91
-1.22475	-1.49539	Teniposide	teniposide	gain:cnaBRCA27 (CLTC,PPM1D)	BRCA	Resistance	CNAs	0.0409996	7.99992e-05	0.91
-0.625372	-0.873646	Teniposide	teniposide	loss:cnaBRCA29 (MAP2K4)	BRCA	Resistance	CNAs	0.243292	0.0185398	0.91
-0.616047	-1.15961	Teniposide	teniposide	gain:cnaBRCA31	BRCA	Resistance	CNAs	0.240209	0.00609994	0.91
-1.01698	-0.699174	Tenovin-6	tenovin-6	gain:cnaBRCA9 (KRAS)	BRCA	Resistance	CNAs	0.243292	0.0178798	0.91
-0.596365	-1.038	Tipifarnib	tipifarnib	loss:cnaBRCA32 (PABPC3,SACS,ZMYM2)	BRCA	Resistance	CNAs	0.243292	0.0154398	0.91
-0.749885	-0.631549	Topotecan	topotecan	gain:cnaBRCA27 (CLTC,PPM1D)	BRCA	Resistance	CNAs	0.240209	0.00949991	0.91
-1.20401	-0.897646	Torin2	torin-2	gain:cnaBRCA10 (MDM2,NUP107)	BRCA	Resistance	CNAs	0.227035	0.00442996	0.91
-0.926554	-0.780217	Tozasertib	tozasertib	gain:cnaBRCA12 (TERT)	BRCA	Resistance	CNAs	0.243292	0.0194398	0.91
-1.00545	-0.982341	Tozasertib	tozasertib	gain:cnaBRCA31	BRCA	Resistance	CNAs	0.240209	0.00749993	0.91
-0.534744	-0.85186	TPCA-1	TPCA-1	gain:cnaBRCA26 (CDK12,ERBB2,MED24)	BRCA	Resistance	CNAs	0.240209	0.0116799	0.91
-1.17801	-1.17312	Trametinib	trametinib	gain:cnaBRCA27 (CLTC,PPM1D)	BRCA	Resistance	CNAs	0.0499683	0.000129999	0.91
-1.34219	-1.28101	TrichostatinA	trichostatin-a	gain:cnaBRCA12 (TERT)	BRCA	Resistance	CNAs	0.0230623	2.99997e-05	0.91
-0.514944	-1.72161	TW37	TW-37	gain:cnaBRCA13 (FGFR1,WHSC1L1)	BRCA	Resistance	CNAs	0.246671	0.0216798	0.91
-0.752035	-1.54065	TW37	TW-37	loss:cnaBRCA17	BRCA	Resistance	CNAs	0.219489	0.00413996	0.91
-0.757062	-1.54065	TW37	TW-37	loss:cnaBRCA24	BRCA	Resistance	CNAs	0.243292	0.0139999	0.91
-0.556053	-1.54065	TW37	TW-37	loss:cnaBRCA28 (GPS2)	BRCA	Resistance	CNAs	0.245059	0.0206198	0.91
-0.854828	-0.53796	Uprosertib	uprosertib	loss:cnaBRCA36 (FAT1,IRF2)	BRCA	Resistance	CNAs	0.240209	0.0132199	0.91
-0.681709	-1.24586	VE-822	VE-822	gain:cnaBRCA13 (FGFR1,WHSC1L1)	BRCA	Resistance	CNAs	0.240209	0.00679993	0.91
-0.793039	-0.62384	VE-822	VE-822	loss:cnaBRCA29 (MAP2K4)	BRCA	Resistance	CNAs	0.243292	0.0171398	0.91
-0.790917	-1.45681	VE821	VE-821	gain:cnaBRCA31	BRCA	Resistance	CNAs	0.219489	0.00406996	0.91
-1.6254	-0.735521	Vinorelbine	vinorelbine	gain:cnaBRCA30 (CRNKL1,FOXA2)	BRCA	Resistance	CNAs	0.243292	0.0160598	0.91
-0.522816	-0.930536	Vinorelbine	vinorelbine	gain:cnaBRCA31	BRCA	Resistance	CNAs	0.240209	0.0096799	0.91
-0.617672	-0.848048	Vinorelbine	vinorelbine	loss:cnaBRCA32 (PABPC3,SACS,ZMYM2)	BRCA	Resistance	CNAs	0.240209	0.0113699	0.91
-0.570957	-0.854799	YM201636	YM-201636	loss:cnaBRCA32 (PABPC3,SACS,ZMYM2)	BRCA	Resistance	CNAs	0.243292	0.0193598	0.91
0.923059	3.02772	ABT737	ABT-737	loss:cnaBRCA18	BRCA	Sensitivity	CNAs	0.220404	0.00122999	0.67
1.33951	1.1539	Afatinib	afatinib	gain:cnaBRCA26 (CDK12,ERBB2,MED24)	BRCA	Sensitivity	CNAs	0.0426838	3.99996e-05	0.67
1.01594	1.30127	Afatinib	afatinib	gain:cnaBRCA31	BRCA	Sensitivity	CNAs	0.0426838	4.99995e-05	0.67
0.825982	1.27869	AST-1306	AST-1306	gain:cnaBRCA31	BRCA	Sensitivity	CNAs	0.194211	0.000849992	0.67
0.783927	0.982198	CP724714	CP-724714	gain:cnaBRCA31	BRCA	Sensitivity	CNAs	0.194211	0.000849992	0.67
0.690258	0.719218	Gefitinib	gefitinib	gain:cnaBRCA14 (RAD21)	BRCA	Sensitivity	CNAs	0.232389	0.00223998	0.67
0.783983	0.719218	Gefitinib	gefitinib	gain:cnaBRCA16	BRCA	Sensitivity	CNAs	0.232389	0.00234998	0.67
1.24066	1.09645	Gefitinib	gefitinib	gain:cnaBRCA47 (EGFR)	BRCA	Sensitivity	CNAs	0.194211	0.000909991	0.67
1.21627	0.93755	I-BET-762	I-BET-762	loss:cnaBRCA18	BRCA	Sensitivity	CNAs	0.0810992	0.000189998	0.67
1.15115	1.76438	Lapatinib	lapatinib	gain:cnaBRCA30 (CRNKL1,FOXA2)	BRCA	Sensitivity	CNAs	0.220404	0.00140999	0.67
0.961431	0.668481	Lapatinib	lapatinib	gain:cnaBRCA31	BRCA	Sensitivity	CNAs	0.232389	0.00225998	0.67
1.1206	0.831315	Osimertinib	osimertinib	gain:cnaBRCA26 (CDK12,ERBB2,MED24)	BRCA	Sensitivity	CNAs	0.220404	0.00141999	0.67
0.719008	1.62803	Osimertinib	osimertinib	gain:cnaBRCA31	BRCA	Sensitivity	CNAs	0.232389	0.00244998	0.67
1.25695	1.11491	P22077	P22077	gain:cnaBRCA9 (KRAS)	BRCA	Sensitivity	CNAs	0.232389	0.00242998	0.67
[truncated: 1,871 more rows]

## Sheet: S6
cohend_gdsc	cohend_pscore	xaxis	yaxis	feature	cancer_type	direction	type	FDR	pvalue	lambda (inflation score)
[truncated: 2,256 more rows]

[truncated: 7 more sheets: S7, S8, S9, S10, S11, S12, S13]
