# Supplementary material for: Mutational signatures are markers of drug sensitivity of cancer cells
Source: Nat Commun. 2022 May 25;13:2926. doi: 10.1038/s41467-022-30582-3 (PMC9132939; doi:10.1038/s41467-022-30582-3)
Supplement: Supplementary file 4 — Source Data [file 41467_2022_30582_MOESM4_ESM.zip]

Archive with 71 entries (70 files):
- RawData_R2b/
- RawData_R2b/Fig1A.csv
- RawData_R2b/Fig1B.csv
- RawData_R2b/Fig1C.csv
- RawData_R2b/Fig1D.csv
- RawData_R2b/Fig2A.csv
- RawData_R2b/Fig2B.csv
- RawData_R2b/Fig2C.csv
- RawData_R2b/Fig2D.csv
- RawData_R2b/Fig2E.csv
- RawData_R2b/Fig3B.csv
- RawData_R2b/Fig3C.csv
- RawData_R2b/Fig3D.csv
- RawData_R2b/Fig3E.csv
- RawData_R2b/Fig4A.csv
- RawData_R2b/Fig4B.csv
- RawData_R2b/Fig5A.csv
- RawData_R2b/Fig5B.csv
- RawData_R2b/Fig5C.csv
- RawData_R2b/Fig5D.csv
- RawData_R2b/Fig6A.csv
- RawData_R2b/Fig6B.csv
- RawData_R2b/Fig6C.csv
- RawData_R2b/Fig6D.csv
- RawData_R2b/Fig6E.csv
- RawData_R2b/Fig6F.csv
- RawData_R2b/FigS10.csv
- RawData_R2b/FigS11A.csv
- RawData_R2b/FigS11B.csv
- RawData_R2b/FigS12A.csv
- RawData_R2b/FigS12B.csv
- RawData_R2b/FigS12C.csv
- RawData_R2b/FigS13A.csv
- RawData_R2b/FigS13B.csv
- RawData_R2b/FigS14A.csv
- RawData_R2b/FigS14B.csv
- RawData_R2b/FigS14C.csv
- RawData_R2b/FigS14D.csv
- RawData_R2b/FigS14E.csv
- RawData_R2b/FigS15A.csv
- RawData_R2b/FigS15B.csv
- RawData_R2b/FigS16A.csv
- RawData_R2b/FigS16B.csv
- RawData_R2b/FigS16C.csv
- RawData_R2b/FigS16D.csv
- RawData_R2b/FigS17A.csv
- RawData_R2b/FigS17B.csv
- RawData_R2b/FigS1A.csv
- RawData_R2b/FigS1B.csv
- RawData_R2b/FigS1C.csv
- RawData_R2b/FigS1D.csv
- RawData_R2b/FigS1E.csv
- RawData_R2b/FigS1F.csv
- RawData_R2b/FigS1G.csv
- RawData_R2b/FigS1H.csv
- RawData_R2b/FigS2.csv
- RawData_R2b/FigS3.csv
- RawData_R2b/FigS4A.csv
- RawData_R2b/FigS4B.csv
- RawData_R2b/FigS5.csv
- RawData_R2b/FigS6.csv
- RawData_R2b/FigS7A.csv
- RawData_R2b/FigS7B.csv
- RawData_R2b/FigS8A.csv
- RawData_R2b/FigS8B.csv
- RawData_R2b/FigS9A.csv
- RawData_R2b/FigS9B.csv
- RawData_R2b/FigS9C.csv
- RawData_R2b/FigS9D.csv
- RawData_R2b/FigS9E.csv
- RawData_R2b/sample_sizes.csv
