# Supplementary material for: Mutational signatures are markers of drug sensitivity of cancer cells
Source: Nat Commun. 2022 May 25;13:2926. doi: 10.1038/s41467-022-30582-3 (PMC9132939; doi:10.1038/s41467-022-30582-3)
Supplement: Supplementary file 4 — Source Data [file 41467_2022_30582_MOESM4_ESM.zip › RawData_R2b/Fig1A.csv]

sample	cancer_type	Germline, unfiltered	Somatic
TCGA-06-1087	Average	526.484155621459	7.82212449940026
TCGA-12-1092	Average	550.307555549093	3.89483377563498
TCGA-B0-5693	Average	562.608738890473	2.01233078407808
TCGA-12-0773	Average	572.053710796388	2.95358227985653
TCGA-14-1453	Average	573.741472099164	3.99220462002586
TCGA-14-0867	Average	576.532769638369	9.1853163208725
TCGA-55-7914	Average	577.116994704714	8.14669398070318
TCGA-14-1795	Average	581.563596598564	21.6812413510347
TCGA-28-1752	Average	591.398051882042	5.3878533896284
TCGA-77-6845	Average	605.127340941155	13.5670043184619
TCGA-55-6985	Average	608.210751013533	15.4819642581491
TCGA-GC-A3RB	Average	615.546021290979	7.91949534379113
TCGA-62-A472	Average	619.603139807265	3.21323786489886
TCGA-CF-A3MI	Average	621.420728902562	3.24569481302915
TCGA-B2-5633	Average	623.40060273851	4.6088866345014
TCGA-B0-5702	Average	626.548926707148	5.09574085645577
TCGA-02-2486	Average	627.522635151057	5.51768118214956
TCGA-55-6971	Average	629.405138142614	31.5481535826434
TCGA-95-7944	Average	630.541131327174	7.6598397587488
TCGA-44-7667	Average	631.417468926692	14.8977391918038
TCGA-ZF-AA53	Average	632.521005163121	5.87470761158277
TCGA-34-5234	Average	633.49471360703	3.86237682750469
TCGA-69-7978	Average	633.559627503291	17.2346394571848
TCGA-55-8091	Average	634.306137310287	2.36935721351128
TCGA-78-7155	Average	634.890362376633	48.0362832328315
TCGA-CZ-4865	Average	635.020190169154	4.44660189384994
TCGA-CZ-5451	Average	635.539501339239	3.89483377563498
TCGA-E7-A7DV	Average	635.66932913176	30.8665576719073
TCGA-56-7582	Average	636.675494523799	6.42647572979772
TCGA-05-5428	Average	636.967607056971	10.7432498311265
TCGA-55-7727	Average	637.032520953232	7.36772722557618
TCGA-B6-A0RP	Average	637.292176538274	0.941251495778455
TCGA-32-1991	Average	637.584289071447	2.82375448733536
TCGA-DK-A1AC	Average	638.720282256007	46.6081775150986
TCGA-D8-A1Y2	Average	638.850110048528	1.85004604342662
TCGA-19-5960	Average	638.915023944789	2.98603922798682
TCGA-BP-4770	Average	639.142222581701	5.3878533896284
TCGA-77-8009	Average	639.174679529831	7.23789943305501
TCGA-66-2754	Average	639.239593426092	12.7231236670743
TCGA-E9-A2JT	Average	639.531705959264	0.811423703257288
TCGA-64-5775	Average	641.414208950821	14.3135141254586
TCGA-AS-3778	Average	641.446665898952	25.4462473341486
TCGA-55-6987	Average	641.771235380255	10.0616539203904
TCGA-55-6984	Average	642.095804861557	2.66146974668391
TCGA-55-1594	Average	642.160718757818	12.2362694451199
TCGA-B0-5690	Average	642.582659083512	2.72638364294449
TCGA-55-6978	Average	642.647572979772	7.14052858866414
TCGA-76-6285	Average	642.712486876033	2.62901279855361
TCGA-AR-A24Q	Average	642.712486876033	5.12819780458606
TCGA-E2-A1LI	Average	643.037056357336	2.01233078407808
TCGA-75-6214	Average	643.199341097987	19.2794271893932
TCGA-B4-5834	Average	643.621281423681	2.01233078407808
TCGA-A3-3385	Average	644.140592593766	2.20707247285982
TCGA-12-1597	Average	644.367791230678	1.9149599396872
TCGA-E5-A4TZ	Average	644.367791230678	14.7354544511524
TCGA-90-A59Q	Average	644.62744681572	16.812699131491
TCGA-B4-5377	Average	645.016930193284	3.57026429433207
TCGA-41-6646	Average	645.990638637192	2.04478773220837
TCGA-B0-5083	Average	645.990638637192	1.03862234016933
TCGA-D8-A1XJ	Average	646.152923377844	3.70009208685323
TCGA-DK-AA6T	Average	646.185380325974	2.85621143546566
TCGA-55-A490	Average	646.250294222235	45.6344690711899
TCGA-B6-A0X1	Average	646.542406755407	5.29048254523752
TCGA-A2-A0EV	Average	646.737148444189	2.53164195416274
TCGA-BH-A0HO	Average	647.061717925492	4.12203241254702
TCGA-16-0846	Average	647.126631821753	2.07724468033866
TCGA-GM-A3NW	Average	647.288916562404	3.01849617611711
TCGA-69-7979	Average	647.353830458665	39.305364185783
TCGA-86-7954	Average	647.581029095577	7.04315774427326
TCGA-06-0881	Average	647.645942991837	14.1512293848071
TCGA-74-6575	Average	647.775770784358	3.01849617611711
TCGA-AR-A24R	Average	647.840684680619	1.81758909529633
TCGA-L9-A444	Average	648.230168058183	16.4232157539275
TCGA-A8-A06U	Average	648.392452798834	4.05711851628644
TCGA-37-5819	Average	648.684565332007	25.2190486972365
TCGA-99-8032	Average	649.00913481331	12.4310111339017
TCGA-50-6597	Average	649.171419553961	2.59655585042332
TCGA-L9-A443	Average	649.366161242743	9.80199833534804
TCGA-78-7539	Average	649.463532087134	17.1697255609242
TCGA-78-7150	Average	649.593359879655	12.7555806152046
TCGA-41-2573	Average	649.723187672176	3.8299198793744
TCGA-B8-5158	Average	649.982843257218	2.01233078407808
TCGA-B6-A0IA	Average	650.307412738521	5.32293949336781
TCGA-A8-A07O	Average	650.794266960476	2.04478773220837
TCGA-05-4384	Average	651.216207286169	3.99220462002586
TCGA-78-8660	Average	651.638147611863	17.1048116646636
TCGA-76-4932	Average	651.670604559993	2.10970162846895
TCGA-NJ-A4YP	Average	651.832889300645	20.2531356333019
TCGA-92-7340	Average	651.995174041296	14.9951100361947
TCGA-CZ-5466	Average	652.125001833818	3.86237682750469
TCGA-76-6660	Average	653.033796381466	2.66146974668391
TCGA-12-3651	Average	653.52065060342	7.33527027744589
TCGA-06-0213	Average	653.55310755155	2.40181416164157
TCGA-BH-A0B6	Average	653.618021447811	24.8620222678033
TCGA-49-4506	Average	653.942590929114	3.70009208685323
TCGA-63-7021	Average	653.975047877244	8.4388065138758
TCGA-19-5951	Average	654.364531254808	3.86237682750469
TCGA-CZ-5988	Average	654.851385476762	1.29827792521166
TCGA-06-0187	Average	654.883842424892	2.88866838359595
TCGA-75-6207	Average	654.981213269283	2.46672805790216
TCGA-D8-A1XO	Average	655.013670217414	0.616682014475539
TCGA-BH-A0BT	Average	655.111041061804	1.10353623642991
TCGA-B0-5095	Average	655.305782750586	2.62901279855361
TCGA-75-5126	Average	655.500524439368	17.8513214716603
TCGA-06-0219	Average	655.662809180019	1.39564876960254
TCGA-E9-A1R5	Average	655.69526612815	1.5254765621237
TCGA-5L-AAT1	Average	655.825093920671	34.8912192400634
TCGA-ZF-A9R3	Average	655.825093920671	2.85621143546566
TCGA-ZF-A9R7	Average	656.019835609453	22.4602081061617
TCGA-85-7844	Average	656.084749505713	5.97207845597364
TCGA-A8-A093	Average	656.084749505713	3.53780734620178
TCGA-GV-A3QF	Average	656.279491194495	6.42647572979772
TCGA-41-4097	Average	656.344405090755	5.3878533896284
TCGA-12-5299	Average	656.86371626084	1.81758909529633
TCGA-CZ-5987	Average	657.285656586534	1.81758909529633
TCGA-62-8395	Average	657.350570482795	8.0493231363123
TCGA-26-6173	Average	657.383027430925	1.36319182147224
TCGA-62-A46V	Average	657.447941327185	2.98603922798682
TCGA-AO-A124	Average	657.577769119707	6.58876047044918
TCGA-06-0132	Average	657.869881652879	1.39564876960254
TCGA-L4-A4E6	Average	657.869881652879	3.11586702050799
TCGA-44-A47F	Average	657.902338601009	6.29664793727656
TCGA-CJ-4916	Average	657.9997094454	1.5254765621237
TCGA-BH-A1F2	Average	658.616391459876	3.21323786489886
TCGA-XF-A9T0	Average	658.681305356136	22.5251220024223
TCGA-B8-5164	Average	658.876047044918	2.49918500603245
TCGA-73-4677	Average	659.03833178557	7.43264112183676
TCGA-C8-A12X	Average	659.03833178557	3.95974767189557
TCGA-49-AAR3	Average	659.200616526221	3.99220462002586
TCGA-GU-A42Q	Average	659.525186007524	6.88087300362181
TCGA-44-2665	Average	659.557642955654	11.5546735343838
TCGA-06-2561	Average	659.784841592566	1.72021825090545
TCGA-CJ-6028	Average	659.784841592566	1.5254765621237
TCGA-55-1596	Average	660.758550036475	12.3660972376411
TCGA-44-7659	Average	660.823463932736	5.06328390832548
TCGA-A2-A0T3	Average	660.823463932736	1.65530435464487
TCGA-12-3653	Average	660.888377828996	2.23952942099012
TCGA-76-4927	Average	660.985748673387	2.62901279855361
TCGA-CF-A1HS	Average	661.24540425843	7.75721060313968
TCGA-85-7710	Average	661.407688999081	7.98440924005172
TCGA-19-2624	Average	661.829629324775	6.29664793727656
TCGA-50-8457	Average	661.829629324775	4.41414494571965
TCGA-AR-A24S	Average	662.154198806078	1.81758909529633
TCGA-06-5414	Average	662.251569650468	1.65530435464487
TCGA-D8-A1Y3	Average	662.41385439112	2.14215857659924
TCGA-BP-4973	Average	662.44631133925	1.20090708082079
TCGA-CJ-4913	Average	662.47876828738	1.62284740651458
TCGA-12-0821	Average	662.511225235511	2.43427110977187
TCGA-J2-A4AG	Average	662.576139131771	4.90099916767402
TCGA-27-2524	Average	662.641053028032	17.591665886618
TCGA-62-8397	Average	662.673509976162	1.1359931845602
TCGA-LL-A9Q3	Average	663.48493367942	2.62901279855361
TCGA-50-8460	Average	663.58230452381	4.93345611580431
TCGA-BP-4989	Average	663.58230452381	3.95974767189557
TCGA-FD-A43X	Average	664.361271278937	9.25023021713309
TCGA-A8-A07B	Average	664.491099071459	2.46672805790216
TCGA-49-6761	Average	664.62092686398	30.4446173462135
TCGA-BH-A18M	Average	664.880582449022	1.03862234016933
TCGA-B0-5096	Average	664.913039397152	2.20707247285982
TCGA-A8-A09Z	Average	665.042867189674	33.1060870928974
TCGA-06-0210	Average	665.334979722846	1.97987383594778
TCGA-CJ-5676	Average	665.367436670977	2.72638364294449
TCGA-76-4929	Average	665.627092256019	2.75884059107478
TCGA-35-4123	Average	665.72446310041	10.2563956091721
TCGA-76-4931	Average	666.016575633582	1.65530435464487
TCGA-86-8669	Average	667.120111870012	6.29664793727656
TCGA-E7-A8O8	Average	667.120111870012	3.89483377563498
TCGA-AC-A3W6	Average	667.444681351315	38.1044571049623
TCGA-32-4719	Average	667.866621677009	15.5144212062794
TCGA-55-A4DF	Average	667.866621677009	34.2420802774576
TCGA-CZ-5467	Average	667.866621677009	2.75884059107478
TCGA-BH-A0HN	Average	667.93153557327	0.746509806996705
TCGA-CF-A47S	Average	668.678045380266	1.88250299155691
TCGA-C8-A27A	Average	668.710502328397	1.65530435464487
TCGA-06-6699	Average	669.035071809699	2.04478773220837
TCGA-63-A5MJ	Average	669.06752875783	6.97824384801268
TCGA-39-5037	Average	669.197356550351	8.08178008444259
TCGA-E9-A22D	Average	669.262270446612	1.00616539203904
TCGA-MP-A4T4	Average	669.392098239133	12.9827792521166
TCGA-86-8673	Average	669.684210772305	14.6056266586312
TCGA-06-2562	Average	670.430720579302	2.23952942099012
TCGA-55-8512	Average	670.528091423693	3.21323786489886
TCGA-BP-4968	Average	671.112316490038	1.65530435464487
TCGA-E2-A15P	Average	671.112316490038	0.876337599517871
TCGA-06-5859	Average	671.242144282559	1.9149599396872
TCGA-BH-A0E1	Average	671.696541556383	1.20090708082079
TCGA-G2-A3VY	Average	671.858826297035	27.5884059107478
TCGA-MP-A4T2	Average	671.956197141426	4.90099916767402
TCGA-55-1595	Average	672.150938830207	10.126567816651
TCGA-C8-A12O	Average	672.864991689074	1.03862234016933
TCGA-32-2616	Average	673.124647274116	29.4709089023047
TCGA-97-8547	Average	673.254475066637	1.55793351025399
TCGA-AN-A0XT	Average	674.293097406807	1.29827792521166
TCGA-NJ-A4YI	Average	674.325554354937	17.1372686127939
TCGA-71-8520	Average	675.201891954455	3.0509531242474
TCGA-A3-3316	Average	675.299262798846	1.39564876960254
TCGA-E2-A14Q	Average	676.597540724057	2.10970162846895
TCGA-CZ-4864	Average	677.279136634794	4.18694630880761
TCGA-BH-A18H	Average	677.473878323575	1.39564876960254
TCGA-E9-A226	Average	677.830904753008	2.07724468033866
TCGA-56-8628	Average	678.966897937569	14.7029975030221
TCGA-C8-A275	Average	679.226553522611	3.57026429433207
TCGA-06-0129	Average	679.356381315132	1.33073487334195
TCGA-JL-A3YX	Average	680.037977225868	2.14215857659924
TCGA-A1-A0SP	Average	680.102891122129	2.01233078407808
TCGA-06-0184	Average	682.47224833564	1.55793351025399
TCGA-DK-A3WW	Average	684.224923534676	33.9499677442849
TCGA-B0-5709	Average	686.821479385099	4.77117137515286
TCGA-06-1084	Average	691.105796538298	8.0493231363123
TCGA-55-7913	Average	701.36219214747	9.70462749095717
TCGA-A2-A0T1	Average	708.08078041044	1.62284740651458
TCGA-RR-A6KB	Average	729.372538383911	1.72021825090545
TCGA-06-A7TK	Average	772.345537708417	2.14215857659924
TCGA-19-A6J5	Average	773.351703100456	2.20707247285982
TCGA-GM-A3XL	Average	777.11670908357	6.9133299517521
TCGA-19-2619	Average	777.863218890567	3.24569481302915
TCGA-L9-A7SV	Average	778.674642593824	48.8152499879585
TCGA-14-3477	Average	787.795045018436	1.9149599396872
TCGA-A7-A6VY	Average	789.774918854384	6.58876047044918
TCGA-B0-5098	Average	790.618799505772	17.364467249706
TCGA-AC-A62V	Average	791.754792690332	3.89483377563498
TCGA-19-A60I	Average	793.83203737067	2.27198636912041
TCGA-38-4632	Average	794.740831918319	17.4942950422271
TCGA-49-AAR0	Average	795.097858347752	4.31677410132877
TCGA-49-AAR4	Average	799.804115826644	15.027566984325
TCGA-NJ-A7XG	Average	799.901486671035	1.46056266586312
TCGA-44-6778	Average	804.283174668624	11.5546735343838
TCGA-68-8250	Average	806.620074934005	10.7757067792568
TCGA-B8-A54D	Average	809.833312798904	2.3044433172507
TCGA-AO-A0JA	Average	810.51490870964	1.33073487334195
TCGA-NJ-A4YF	Average	812.559696441849	18.6302882267873
TCGA-AC-A5XU	Average	815.026424499751	2.46672805790216
TCGA-44-7669	Average	816.00013294366	16.2933879614064
TCGA-OK-A5Q2	Average	816.714185802526	1.5254765621237
TCGA-26-A7UX	Average	817.525609505783	1.55793351025399
TCGA-FD-A62S	Average	818.27211931278	1.94741688781749
TCGA-MM-A84U	Average	825.542475693965	2.56409890229303
TCGA-55-8508	Average	829.4373094696	7.20544248492472
TCGA-EW-A6SA	Average	837.973486827867	3.21323786489886
TCGA-B6-A0RP	BRCA	637.292176538274	0.941251495778455
TCGA-D8-A1Y2	BRCA	638.850110048528	1.85004604342662
TCGA-E9-A2JT	BRCA	639.531705959264	0.811423703257288
TCGA-AR-A24Q	BRCA	642.712486876033	5.12819780458606
TCGA-E2-A1LI	BRCA	643.037056357336	2.01233078407808
TCGA-D8-A1XJ	BRCA	646.152923377844	3.70009208685323
TCGA-B6-A0X1	BRCA	646.542406755407	5.29048254523752
TCGA-A2-A0EV	BRCA	646.737148444189	2.53164195416274
TCGA-BH-A0HO	BRCA	647.061717925492	4.12203241254702
TCGA-GM-A3NW	BRCA	647.288916562404	3.01849617611711
TCGA-AR-A24R	BRCA	647.840684680619	1.81758909529633
TCGA-A8-A06U	BRCA	648.392452798834	4.05711851628644
TCGA-B6-A0IA	BRCA	650.307412738521	5.32293949336781
TCGA-A8-A07O	BRCA	650.794266960476	2.04478773220837
TCGA-BH-A0B6	BRCA	653.618021447811	24.8620222678033
TCGA-D8-A1XO	BRCA	655.013670217414	0.616682014475539
TCGA-BH-A0BT	BRCA	655.111041061804	1.10353623642991
TCGA-E9-A1R5	BRCA	655.69526612815	1.5254765621237
TCGA-5L-AAT1	BRCA	655.825093920671	34.8912192400634
TCGA-A8-A093	BRCA	656.084749505713	3.53780734620178
TCGA-AO-A124	BRCA	657.577769119707	6.58876047044918
TCGA-BH-A1F2	BRCA	658.616391459876	3.21323786489886
TCGA-C8-A12X	BRCA	659.03833178557	3.95974767189557
TCGA-A2-A0T3	BRCA	660.823463932736	1.65530435464487
TCGA-AR-A24S	BRCA	662.154198806078	1.81758909529633
TCGA-D8-A1Y3	BRCA	662.41385439112	2.14215857659924
TCGA-LL-A9Q3	BRCA	663.48493367942	2.62901279855361
TCGA-A8-A07B	BRCA	664.491099071459	2.46672805790216
TCGA-BH-A18M	BRCA	664.880582449022	1.03862234016933
TCGA-A8-A09Z	BRCA	665.042867189674	33.1060870928974
TCGA-AC-A3W6	BRCA	667.444681351315	38.1044571049623
TCGA-BH-A0HN	BRCA	667.93153557327	0.746509806996705
TCGA-C8-A27A	BRCA	668.710502328397	1.65530435464487
TCGA-E9-A22D	BRCA	669.262270446612	1.00616539203904
TCGA-E2-A15P	BRCA	671.112316490038	0.876337599517871
TCGA-BH-A0E1	BRCA	671.696541556383	1.20090708082079
TCGA-C8-A12O	BRCA	672.864991689074	1.03862234016933
TCGA-AN-A0XT	BRCA	674.293097406807	1.29827792521166
TCGA-E2-A14Q	BRCA	676.597540724057	2.10970162846895
TCGA-BH-A18H	BRCA	677.473878323575	1.39564876960254
TCGA-E9-A226	BRCA	677.830904753008	2.07724468033866
TCGA-C8-A275	BRCA	679.226553522611	3.57026429433207
TCGA-JL-A3YX	BRCA	680.037977225868	2.14215857659924
TCGA-A1-A0SP	BRCA	680.102891122129	2.01233078407808
TCGA-A2-A0T1	BRCA	708.08078041044	1.62284740651458
TCGA-GM-A3XL	BRCA	777.11670908357	6.9133299517521
TCGA-A7-A6VY	BRCA	789.774918854384	6.58876047044918
TCGA-AC-A62V	BRCA	791.754792690332	3.89483377563498
TCGA-AO-A0JA	BRCA	810.51490870964	1.33073487334195
TCGA-AC-A5XU	BRCA	815.026424499751	2.46672805790216
TCGA-OK-A5Q2	BRCA	816.714185802526	1.5254765621237
TCGA-EW-A6SA	BRCA	837.973486827867	3.21323786489886
TCGA-B0-5693	KIRC	562.608738890473	2.01233078407808
TCGA-B2-5633	KIRC	623.40060273851	4.6088866345014
TCGA-B0-5702	KIRC	626.548926707148	5.09574085645577
TCGA-CZ-4865	KIRC	635.020190169154	4.44660189384994
TCGA-CZ-5451	KIRC	635.539501339239	3.89483377563498
TCGA-BP-4770	KIRC	639.142222581701	5.3878533896284
TCGA-AS-3778	KIRC	641.446665898952	25.4462473341486
TCGA-B0-5690	KIRC	642.582659083512	2.72638364294449
TCGA-B4-5834	KIRC	643.621281423681	2.01233078407808
TCGA-A3-3385	KIRC	644.140592593766	2.20707247285982
TCGA-B4-5377	KIRC	645.016930193284	3.57026429433207
TCGA-B0-5083	KIRC	645.990638637192	1.03862234016933
TCGA-B8-5158	KIRC	649.982843257218	2.01233078407808
TCGA-CZ-5466	KIRC	652.125001833818	3.86237682750469
TCGA-CZ-5988	KIRC	654.851385476762	1.29827792521166
TCGA-B0-5095	KIRC	655.305782750586	2.62901279855361
TCGA-CZ-5987	KIRC	657.285656586534	1.81758909529633
TCGA-CJ-4916	KIRC	657.9997094454	1.5254765621237
TCGA-B8-5164	KIRC	658.876047044918	2.49918500603245
TCGA-CJ-6028	KIRC	659.784841592566	1.5254765621237
TCGA-BP-4973	KIRC	662.44631133925	1.20090708082079
TCGA-CJ-4913	KIRC	662.47876828738	1.62284740651458
TCGA-BP-4989	KIRC	663.58230452381	3.95974767189557
TCGA-B0-5096	KIRC	664.913039397152	2.20707247285982
TCGA-CJ-5676	KIRC	665.367436670977	2.72638364294449
TCGA-CZ-5467	KIRC	667.866621677009	2.75884059107478
TCGA-BP-4968	KIRC	671.112316490038	1.65530435464487
TCGA-A3-3316	KIRC	675.299262798846	1.39564876960254
TCGA-CZ-4864	KIRC	677.279136634794	4.18694630880761
TCGA-B0-5709	KIRC	686.821479385099	4.77117137515286
TCGA-B0-5098	KIRC	790.618799505772	17.364467249706
TCGA-B8-A54D	KIRC	809.833312798904	2.3044433172507
TCGA-MM-A84U	KIRC	825.542475693965	2.56409890229303
TCGA-06-1087	GBM	526.484155621459	7.82212449940026
TCGA-12-1092	GBM	550.307555549093	3.89483377563498
TCGA-12-0773	GBM	572.053710796388	2.95358227985653
TCGA-14-1453	GBM	573.741472099164	3.99220462002586
TCGA-14-0867	GBM	576.532769638369	9.1853163208725
TCGA-14-1795	GBM	581.563596598564	21.6812413510347
TCGA-28-1752	GBM	591.398051882042	5.3878533896284
TCGA-02-2486	GBM	627.522635151057	5.51768118214956
TCGA-32-1991	GBM	637.584289071447	2.82375448733536
TCGA-19-5960	GBM	638.915023944789	2.98603922798682
TCGA-76-6285	GBM	642.712486876033	2.62901279855361
TCGA-12-1597	GBM	644.367791230678	1.9149599396872
TCGA-41-6646	GBM	645.990638637192	2.04478773220837
TCGA-16-0846	GBM	647.126631821753	2.07724468033866
TCGA-06-0881	GBM	647.645942991837	14.1512293848071
TCGA-74-6575	GBM	647.775770784358	3.01849617611711
TCGA-41-2573	GBM	649.723187672176	3.8299198793744
TCGA-76-4932	GBM	651.670604559993	2.10970162846895
TCGA-76-6660	GBM	653.033796381466	2.66146974668391
TCGA-12-3651	GBM	653.52065060342	7.33527027744589
TCGA-06-0213	GBM	653.55310755155	2.40181416164157
TCGA-19-5951	GBM	654.364531254808	3.86237682750469
TCGA-06-0187	GBM	654.883842424892	2.88866838359595
TCGA-06-0219	GBM	655.662809180019	1.39564876960254
TCGA-41-4097	GBM	656.344405090755	5.3878533896284
TCGA-12-5299	GBM	656.86371626084	1.81758909529633
TCGA-26-6173	GBM	657.383027430925	1.36319182147224
TCGA-06-0132	GBM	657.869881652879	1.39564876960254
TCGA-06-2561	GBM	659.784841592566	1.72021825090545
TCGA-12-3653	GBM	660.888377828996	2.23952942099012
TCGA-76-4927	GBM	660.985748673387	2.62901279855361
TCGA-19-2624	GBM	661.829629324775	6.29664793727656
TCGA-06-5414	GBM	662.251569650468	1.65530435464487
TCGA-12-0821	GBM	662.511225235511	2.43427110977187
TCGA-27-2524	GBM	662.641053028032	17.591665886618
TCGA-06-0210	GBM	665.334979722846	1.97987383594778
TCGA-76-4929	GBM	665.627092256019	2.75884059107478
TCGA-76-4931	GBM	666.016575633582	1.65530435464487
TCGA-32-4719	GBM	667.866621677009	15.5144212062794
TCGA-06-6699	GBM	669.035071809699	2.04478773220837
TCGA-06-2562	GBM	670.430720579302	2.23952942099012
TCGA-06-5859	GBM	671.242144282559	1.9149599396872
TCGA-32-2616	GBM	673.124647274116	29.4709089023047
TCGA-06-0129	GBM	679.356381315132	1.33073487334195
TCGA-06-0184	GBM	682.47224833564	1.55793351025399
TCGA-06-1084	GBM	691.105796538298	8.0493231363123
TCGA-RR-A6KB	GBM	729.372538383911	1.72021825090545
TCGA-06-A7TK	GBM	772.345537708417	2.14215857659924
TCGA-19-A6J5	GBM	773.351703100456	2.20707247285982
TCGA-19-2619	GBM	777.863218890567	3.24569481302915
TCGA-14-3477	GBM	787.795045018436	1.9149599396872
TCGA-19-A60I	GBM	793.83203737067	2.27198636912041
TCGA-26-A7UX	GBM	817.525609505783	1.55793351025399
TCGA-GC-A3RB	BLCA	615.546021290979	7.91949534379113
TCGA-CF-A3MI	BLCA	621.420728902562	3.24569481302915
TCGA-ZF-AA53	BLCA	632.521005163121	5.87470761158277
TCGA-E7-A7DV	BLCA	635.66932913176	30.8665576719073
TCGA-DK-A1AC	BLCA	638.720282256007	46.6081775150986
TCGA-E5-A4TZ	BLCA	644.367791230678	14.7354544511524
TCGA-DK-AA6T	BLCA	646.185380325974	2.85621143546566
TCGA-ZF-A9R3	BLCA	655.825093920671	2.85621143546566
TCGA-ZF-A9R7	BLCA	656.019835609453	22.4602081061617
TCGA-GV-A3QF	BLCA	656.279491194495	6.42647572979772
TCGA-XF-A9T0	BLCA	658.681305356136	22.5251220024223
TCGA-GU-A42Q	BLCA	659.525186007524	6.88087300362181
TCGA-CF-A1HS	BLCA	661.24540425843	7.75721060313968
TCGA-FD-A43X	BLCA	664.361271278937	9.25023021713309
TCGA-E7-A8O8	BLCA	667.120111870012	3.89483377563498
TCGA-CF-A47S	BLCA	668.678045380266	1.88250299155691
TCGA-G2-A3VY	BLCA	671.858826297035	27.5884059107478
TCGA-DK-A3WW	BLCA	684.224923534676	33.9499677442849
TCGA-FD-A62S	BLCA	818.27211931278	1.94741688781749
TCGA-77-6845	LUSC	605.127340941155	13.5670043184619
TCGA-34-5234	LUSC	633.49471360703	3.86237682750469
TCGA-56-7582	LUSC	636.675494523799	6.42647572979772
TCGA-77-8009	LUSC	639.174679529831	7.23789943305501
TCGA-66-2754	LUSC	639.239593426092	12.7231236670743
TCGA-90-A59Q	LUSC	644.62744681572	16.812699131491
TCGA-37-5819	LUSC	648.684565332007	25.2190486972365
TCGA-92-7340	LUSC	651.995174041296	14.9951100361947
TCGA-63-7021	LUSC	653.975047877244	8.4388065138758
TCGA-85-7844	LUSC	656.084749505713	5.97207845597364
TCGA-85-7710	LUSC	661.407688999081	7.98440924005172
TCGA-63-A5MJ	LUSC	669.06752875783	6.97824384801268
TCGA-39-5037	LUSC	669.197356550351	8.08178008444259
TCGA-56-8628	LUSC	678.966897937569	14.7029975030221
TCGA-68-8250	LUSC	806.620074934005	10.7757067792568
TCGA-55-7914	LUAD	577.116994704714	8.14669398070318
TCGA-55-6985	LUAD	608.210751013533	15.4819642581491
TCGA-62-A472	LUAD	619.603139807265	3.21323786489886
TCGA-55-6971	LUAD	629.405138142614	31.5481535826434
TCGA-95-7944	LUAD	630.541131327174	7.6598397587488
TCGA-44-7667	LUAD	631.417468926692	14.8977391918038
TCGA-69-7978	LUAD	633.559627503291	17.2346394571848
TCGA-55-8091	LUAD	634.306137310287	2.36935721351128
TCGA-78-7155	LUAD	634.890362376633	48.0362832328315
TCGA-05-5428	LUAD	636.967607056971	10.7432498311265
TCGA-55-7727	LUAD	637.032520953232	7.36772722557618
TCGA-64-5775	LUAD	641.414208950821	14.3135141254586
TCGA-55-6987	LUAD	641.771235380255	10.0616539203904
TCGA-55-6984	LUAD	642.095804861557	2.66146974668391
TCGA-55-1594	LUAD	642.160718757818	12.2362694451199
TCGA-55-6978	LUAD	642.647572979772	7.14052858866414
TCGA-75-6214	LUAD	643.199341097987	19.2794271893932
TCGA-55-A490	LUAD	646.250294222235	45.6344690711899
TCGA-69-7979	LUAD	647.353830458665	39.305364185783
TCGA-86-7954	LUAD	647.581029095577	7.04315774427326
TCGA-L9-A444	LUAD	648.230168058183	16.4232157539275
TCGA-99-8032	LUAD	649.00913481331	12.4310111339017
TCGA-50-6597	LUAD	649.171419553961	2.59655585042332
TCGA-L9-A443	LUAD	649.366161242743	9.80199833534804
TCGA-78-7539	LUAD	649.463532087134	17.1697255609242
TCGA-78-7150	LUAD	649.593359879655	12.7555806152046
TCGA-05-4384	LUAD	651.216207286169	3.99220462002586
TCGA-78-8660	LUAD	651.638147611863	17.1048116646636
TCGA-NJ-A4YP	LUAD	651.832889300645	20.2531356333019
TCGA-49-4506	LUAD	653.942590929114	3.70009208685323
TCGA-75-6207	LUAD	654.981213269283	2.46672805790216
TCGA-75-5126	LUAD	655.500524439368	17.8513214716603
TCGA-62-8395	LUAD	657.350570482795	8.0493231363123
TCGA-62-A46V	LUAD	657.447941327185	2.98603922798682
TCGA-L4-A4E6	LUAD	657.869881652879	3.11586702050799
TCGA-44-A47F	LUAD	657.902338601009	6.29664793727656
TCGA-73-4677	LUAD	659.03833178557	7.43264112183676
TCGA-49-AAR3	LUAD	659.200616526221	3.99220462002586
TCGA-44-2665	LUAD	659.557642955654	11.5546735343838
TCGA-55-1596	LUAD	660.758550036475	12.3660972376411
TCGA-44-7659	LUAD	660.823463932736	5.06328390832548
TCGA-50-8457	LUAD	661.829629324775	4.41414494571965
TCGA-J2-A4AG	LUAD	662.576139131771	4.90099916767402
TCGA-62-8397	LUAD	662.673509976162	1.1359931845602
TCGA-50-8460	LUAD	663.58230452381	4.93345611580431
TCGA-49-6761	LUAD	664.62092686398	30.4446173462135
TCGA-35-4123	LUAD	665.72446310041	10.2563956091721
TCGA-86-8669	LUAD	667.120111870012	6.29664793727656
TCGA-55-A4DF	LUAD	667.866621677009	34.2420802774576
TCGA-MP-A4T4	LUAD	669.392098239133	12.9827792521166
TCGA-86-8673	LUAD	669.684210772305	14.6056266586312
TCGA-55-8512	LUAD	670.528091423693	3.21323786489886
TCGA-MP-A4T2	LUAD	671.956197141426	4.90099916767402
TCGA-55-1595	LUAD	672.150938830207	10.126567816651
TCGA-97-8547	LUAD	673.254475066637	1.55793351025399
TCGA-NJ-A4YI	LUAD	674.325554354937	17.1372686127939
TCGA-71-8520	LUAD	675.201891954455	3.0509531242474
TCGA-55-7913	LUAD	701.36219214747	9.70462749095717
TCGA-L9-A7SV	LUAD	778.674642593824	48.8152499879585
TCGA-38-4632	LUAD	794.740831918319	17.4942950422271
TCGA-49-AAR0	LUAD	795.097858347752	4.31677410132877
TCGA-49-AAR4	LUAD	799.804115826644	15.027566984325
TCGA-NJ-A7XG	LUAD	799.901486671035	1.46056266586312
TCGA-44-6778	LUAD	804.283174668624	11.5546735343838
TCGA-NJ-A4YF	LUAD	812.559696441849	18.6302882267873
TCGA-44-7669	LUAD	816.00013294366	16.2933879614064
TCGA-55-8508	LUAD	829.4373094696	7.20544248492472
