# Supplementary material for: Mutational signatures are markers of drug sensitivity of cancer cells
Source: Nat Commun. 2022 May 25;13:2926. doi: 10.1038/s41467-022-30582-3 (PMC9132939; doi:10.1038/s41467-022-30582-3)
Supplement: Supplementary file 4 — Source Data [file 41467_2022_30582_MOESM4_ESM.zip › RawData_R2b/Fig1B.csv]

sample	VAF	log2ratio
TCGA-12-1092	All	7.14253256830427
TCGA-12-1092	VAF<0.1	4.44568064837749
TCGA-12-1092	VAF<0.01	3.3474631869945
TCGA-12-1092	VAF<0.001	2.96214045617398
TCGA-12-1092	VAF<1e-05	2.77158379103578
TCGA-12-1092	VAF<1e-06	2.77158379103578
TCGA-41-2573	All	7.40636717178325
TCGA-41-2573	VAF<0.1	4.68712016170758
TCGA-41-2573	VAF<0.01	3.50211100169511
TCGA-41-2573	VAF<0.001	3.14661762795024
TCGA-41-2573	VAF<1e-05	2.8772276178787
TCGA-41-2573	VAF<1e-06	2.8772276178787
TCGA-76-4929	All	7.91450824625959
TCGA-76-4929	VAF<0.1	5.16842141085192
TCGA-76-4929	VAF<0.01	3.9093234714648
TCGA-76-4929	VAF<0.001	3.50196312397452
TCGA-76-4929	VAF<1e-05	3.34645041402143
TCGA-76-4929	VAF<1e-06	3.34645041402143
TCGA-06-0132	All	8.88072253799212
TCGA-06-0132	VAF<0.1	6.05048144923737
TCGA-06-0132	VAF<0.01	4.76629226543572
TCGA-06-0132	VAF<0.001	4.41156530737204
TCGA-06-0132	VAF<1e-05	4.28540221886225
TCGA-06-0132	VAF<1e-06	4.28540221886225
TCGA-14-1795	All	4.7454177004135
TCGA-14-1795	VAF<0.1	1.96256883252412
TCGA-14-1795	VAF<0.01	0.759796302547092
TCGA-14-1795	VAF<0.001	0.373184531706844
TCGA-14-1795	VAF<1e-05	0.0896943885489221
TCGA-14-1795	VAF<1e-06	0.0896943885489221
TCGA-RR-A6KB	All	8.7279204545632
TCGA-RR-A6KB	VAF<0.1	6.71284279996603
TCGA-RR-A6KB	VAF<0.01	5.55131965689352
TCGA-RR-A6KB	VAF<0.001	4.94404359402598
TCGA-RR-A6KB	VAF<1e-05	4.53915881110803
TCGA-RR-A6KB	VAF<1e-06	4.53915881110803
TCGA-14-3477	All	8.68436232088519
TCGA-14-3477	VAF<0.1	6.9552165318005
TCGA-14-3477	VAF<0.01	5.44730077805217
TCGA-14-3477	VAF<0.001	4.29639300278023
TCGA-14-3477	VAF<1e-05	3.79940616894211
TCGA-14-3477	VAF<1e-06	3.79940616894211
TCGA-12-5299	All	8.49742418168168
TCGA-12-5299	VAF<0.1	5.66126912086041
TCGA-12-5299	VAF<0.01	4.49756674752407
TCGA-12-5299	VAF<0.001	4.15472259479864
TCGA-12-5299	VAF<1e-05	4.09982887445445
TCGA-12-5299	VAF<1e-06	4.09982887445445
TCGA-76-4931	All	8.65231776852292
TCGA-76-4931	VAF<0.1	5.93498820178348
TCGA-76-4931	VAF<0.01	4.76032958723172
TCGA-76-4931	VAF<0.001	4.40717538150587
TCGA-76-4931	VAF<1e-05	4.4594316186373
TCGA-76-4931	VAF<1e-06	4.4594316186373
TCGA-12-3653	All	8.20506719579454
TCGA-12-3653	VAF<0.1	5.55257461743647
TCGA-12-3653	VAF<0.01	4.22787235065159
TCGA-12-3653	VAF<0.001	3.91545260911194
TCGA-12-3653	VAF<1e-05	3.94530447921375
TCGA-12-3653	VAF<1e-06	3.94530447921375
TCGA-19-A60I	All	8.4487357980294
TCGA-19-A60I	VAF<0.1	6.70400840903973
TCGA-19-A60I	VAF<0.01	5.34903332504996
TCGA-19-A60I	VAF<0.001	4.33412568315729
TCGA-19-A60I	VAF<1e-05	3.85055261145871
TCGA-19-A60I	VAF<1e-06	3.85055261145871
TCGA-16-0846	All	8.28323307841319
TCGA-16-0846	VAF<0.1	5.45069577157291
TCGA-16-0846	VAF<0.01	4.20387233336565
TCGA-16-0846	VAF<0.001	3.77927639902417
TCGA-16-0846	VAF<1e-05	3.6750915690118
TCGA-16-0846	VAF<1e-06	3.6750915690118
TCGA-06-0184	All	8.77499290893318
TCGA-06-0184	VAF<0.1	6.31374684455621
TCGA-06-0184	VAF<0.01	5.11844674513913
TCGA-06-0184	VAF<0.001	4.80219321694183
TCGA-06-0184	VAF<1e-05	4.52160043972373
TCGA-06-0184	VAF<1e-06	4.52160043972373
TCGA-32-4719	All	5.42787823307116
TCGA-32-4719	VAF<0.1	4.2644426002266
TCGA-32-4719	VAF<0.01	3.43434063767447
TCGA-32-4719	VAF<0.001	3.00504733473732
TCGA-32-4719	VAF<1e-05	2.8095933942536
TCGA-32-4719	VAF<1e-06	2.8095933942536
TCGA-06-2562	All	8.22574882852902
TCGA-06-2562	VAF<0.1	5.5348808203375
TCGA-06-2562	VAF<0.01	4.305103472246
TCGA-06-2562	VAF<0.001	3.88838512675645
TCGA-06-2562	VAF<1e-05	3.71449531336251
TCGA-06-2562	VAF<1e-06	3.71449531336251
TCGA-06-0129	All	8.99580161440732
TCGA-06-0129	VAF<0.1	6.30467130069976
TCGA-06-0129	VAF<0.01	5.1616810073474
TCGA-06-0129	VAF<0.001	4.80867546680966
TCGA-06-0129	VAF<1e-05	4.49098635251214
TCGA-06-0129	VAF<1e-06	4.49098635251214
TCGA-06-6699	All	8.35398694492254
TCGA-06-6699	VAF<0.1	5.69222960722762
TCGA-06-6699	VAF<0.01	4.40058503876236
TCGA-06-6699	VAF<0.001	3.88517039898493
TCGA-06-6699	VAF<1e-05	3.70929063572336
TCGA-06-6699	VAF<1e-06	3.70929063572336
TCGA-74-6575	All	7.74552072325236
TCGA-74-6575	VAF<0.1	4.95262674173789
TCGA-74-6575	VAF<0.01	3.68095232088928
TCGA-74-6575	VAF<0.001	3.25693875473855
TCGA-74-6575	VAF<1e-05	3.1886615640239
TCGA-74-6575	VAF<1e-06	3.1886615640239
TCGA-32-2616	All	4.51351022373742
TCGA-32-2616	VAF<0.1	1.88185754066023
TCGA-32-2616	VAF<0.01	0.675846304019162
TCGA-32-2616	VAF<0.001	0.155143160642266
TCGA-32-2616	VAF<1e-05	0.455069359184725
TCGA-32-2616	VAF<1e-06	0.455069359184725
TCGA-19-5960	All	7.74124713598939
TCGA-19-5960	VAF<0.1	5.3035081558209
TCGA-19-5960	VAF<0.01	4.28978445928364
TCGA-19-5960	VAF<0.001	3.89308479608349
TCGA-19-5960	VAF<1e-05	3.74371242660679
TCGA-19-5960	VAF<1e-06	3.74371242660679
TCGA-19-2619	All	7.9048453285608
TCGA-19-2619	VAF<0.1	6.04642085119384
TCGA-19-2619	VAF<0.01	4.55942740861402
TCGA-19-2619	VAF<0.001	3.51340923969612
TCGA-19-2619	VAF<1e-05	3.07204379486273
TCGA-19-2619	VAF<1e-06	3.07204379486273
TCGA-76-4932	All	8.2709601339279
TCGA-76-4932	VAF<0.1	5.47065887406055
TCGA-76-4932	VAF<0.01	4.26589405997303
TCGA-76-4932	VAF<0.001	3.83168425141934
TCGA-76-4932	VAF<1e-05	3.9131495860802
TCGA-76-4932	VAF<1e-06	3.9131495860802
TCGA-19-2624	All	6.71573206601082
TCGA-19-2624	VAF<0.1	3.88948384385343
TCGA-19-2624	VAF<0.01	2.64886555258847
TCGA-19-2624	VAF<0.001	2.2335375085893
TCGA-19-2624	VAF<1e-05	1.99300227387518
TCGA-19-2624	VAF<1e-06	1.99300227387518
TCGA-19-A6J5	All	8.45284685501485
TCGA-19-A6J5	VAF<0.1	6.66166318319621
TCGA-19-A6J5	VAF<0.01	5.1313088001576
TCGA-19-A6J5	VAF<0.001	4.10746091449566
TCGA-19-A6J5	VAF<1e-05	3.82374936030827
TCGA-19-A6J5	VAF<1e-06	3.82374936030827
TCGA-14-1453	All	7.16707132697315
TCGA-14-1453	VAF<0.1	4.58820816022481
TCGA-14-1453	VAF<0.01	3.43026071667544
TCGA-14-1453	VAF<0.001	3.05294887994896
TCGA-14-1453	VAF<1e-05	2.79480966873849
TCGA-14-1453	VAF<1e-06	2.79480966873849
TCGA-76-6660	All	7.93879068007481
TCGA-76-6660	VAF<0.1	5.21042783040149
TCGA-76-6660	VAF<0.01	4.03452387533439
TCGA-76-6660	VAF<0.001	3.66395079686799
TCGA-76-6660	VAF<1e-05	3.58496250072116
TCGA-76-6660	VAF<1e-06	3.58496250072116
TCGA-06-5414	All	8.64413904342545
TCGA-06-5414	VAF<0.1	5.84523400425972
TCGA-06-5414	VAF<0.01	4.65791994086116
TCGA-06-5414	VAF<0.001	4.17482380085515
TCGA-06-5414	VAF<1e-05	4.07324898203064
TCGA-06-5414	VAF<1e-06	4.07324898203064
TCGA-06-0219	All	8.87587433660322
TCGA-06-0219	VAF<0.1	6.03813512888677
TCGA-06-0219	VAF<0.01	4.74082478962184
TCGA-06-0219	VAF<0.001	4.26815683844638
TCGA-06-0219	VAF<1e-05	4.31493036876254
TCGA-06-0219	VAF<1e-06	4.31493036876254
TCGA-41-4097	All	6.92859863819278
TCGA-41-4097	VAF<0.1	4.09732125248547
TCGA-41-4097	VAF<0.01	2.86014233641704
TCGA-41-4097	VAF<0.001	2.43698647211249
TCGA-41-4097	VAF<1e-05	2.14097362774618
TCGA-41-4097	VAF<1e-06	2.14097362774618
TCGA-32-1991	All	7.81885761134658
TCGA-32-1991	VAF<0.1	5.01351607263564
TCGA-32-1991	VAF<0.01	3.77851260036119
TCGA-32-1991	VAF<0.001	3.31478602564334
TCGA-32-1991	VAF<1e-05	3.15029619469338
TCGA-32-1991	VAF<1e-06	3.15029619469338
TCGA-19-5951	All	7.40446181555855
TCGA-19-5951	VAF<0.1	4.83642913116165
TCGA-19-5951	VAF<0.01	3.63326869753745
TCGA-19-5951	VAF<0.001	3.22123409526789
TCGA-19-5951	VAF<1e-05	3.15686884861687
TCGA-19-5951	VAF<1e-06	3.15686884861687
TCGA-27-2524	All	5.235263572411
TCGA-27-2524	VAF<0.1	2.40901371165107
TCGA-27-2524	VAF<0.01	1.22506655563477
TCGA-27-2524	VAF<0.001	0.752579911981971
TCGA-27-2524	VAF<1e-05	0.401484269428018
TCGA-27-2524	VAF<1e-06	0.401484269428018
TCGA-02-2486	All	6.82946159017795
TCGA-02-2486	VAF<0.1	4.24792751344359
TCGA-02-2486	VAF<0.01	3.00383186159103
TCGA-02-2486	VAF<0.001	2.57095564272728
TCGA-02-2486	VAF<1e-05	2.29902769277728
TCGA-02-2486	VAF<1e-06	2.29902769277728
TCGA-12-3651	All	6.47723888941793
TCGA-12-3651	VAF<0.1	3.75106579121106
TCGA-12-3651	VAF<0.01	2.5586111737742
TCGA-12-3651	VAF<0.001	2.15283389971096
TCGA-12-3651	VAF<1e-05	1.64210640782476
TCGA-12-3651	VAF<1e-06	1.64210640782476
TCGA-26-6173	All	8.913601813424
TCGA-26-6173	VAF<0.1	6.06557641453594
TCGA-26-6173	VAF<0.01	4.88264304936184
TCGA-26-6173	VAF<0.001	4.43629511983936
TCGA-26-6173	VAF<1e-05	4.48327836059167
TCGA-26-6173	VAF<1e-06	4.48327836059167
TCGA-06-0881	All	5.51620603438889
TCGA-06-0881	VAF<0.1	2.70095579578598
TCGA-06-0881	VAF<0.01	1.39215727458068
TCGA-06-0881	VAF<0.001	0.860303802006563
TCGA-06-0881	VAF<1e-05	0.600241694883171
TCGA-06-0881	VAF<1e-06	0.600241694883171
TCGA-06-5859	All	8.45337527697008
TCGA-06-5859	VAF<0.1	5.73554117900272
TCGA-06-5859	VAF<0.01	4.61034134708808
TCGA-06-5859	VAF<0.001	4.26966617247109
TCGA-06-5859	VAF<1e-05	4.33191218345998
TCGA-06-5859	VAF<1e-06	4.33191218345998
TCGA-06-1087	All	6.07268580557319
TCGA-06-1087	VAF<0.1	3.44981762193733
TCGA-06-1087	VAF<0.01	2.31922894528641
TCGA-06-1087	VAF<0.001	1.91094881218287
TCGA-06-1087	VAF<1e-05	1.65920113101307
TCGA-06-1087	VAF<1e-06	1.65920113101307
TCGA-06-0213	All	8.08803613553203
TCGA-06-0213	VAF<0.1	5.2874847815348
TCGA-06-0213	VAF<0.01	4.05806905625553
TCGA-06-0213	VAF<0.001	3.60055935577217
TCGA-06-0213	VAF<1e-05	3.45051230094878
TCGA-06-0213	VAF<1e-06	3.45051230094878
TCGA-12-0773	All	7.59754099686218
TCGA-12-0773	VAF<0.1	5.27018912491574
TCGA-12-0773	VAF<0.01	4.34135862483626
TCGA-12-0773	VAF<0.001	4.02771537821182
TCGA-12-0773	VAF<1e-05	3.85030706724215
TCGA-12-0773	VAF<1e-06	3.85030706724215
TCGA-41-6646	All	8.30341836214096
TCGA-41-6646	VAF<0.1	5.52085571808304
TCGA-41-6646	VAF<0.01	4.20666554825733
TCGA-41-6646	VAF<0.001	3.80172305397827
TCGA-41-6646	VAF<1e-05	3.64031872570352
TCGA-41-6646	VAF<1e-06	3.64031872570352
TCGA-06-A7TK	All	8.49403734359155
TCGA-06-A7TK	VAF<0.1	6.44996148417439
TCGA-06-A7TK	VAF<0.01	4.93360124925451
TCGA-06-A7TK	VAF<0.001	3.9490160712812
TCGA-06-A7TK	VAF<1e-05	3.61049759282829
TCGA-06-A7TK	VAF<1e-06	3.61049759282829
TCGA-76-4927	All	7.97395419100615
TCGA-76-4927	VAF<0.1	5.12771685608095
TCGA-76-4927	VAF<0.01	3.79807710846959
TCGA-76-4927	VAF<0.001	3.32571967404974
TCGA-76-4927	VAF<1e-05	3.36765536854449
TCGA-76-4927	VAF<1e-06	3.36765536854449
TCGA-06-0210	All	8.39252857463291
TCGA-06-0210	VAF<0.1	5.6558288314408
TCGA-06-0210	VAF<0.01	4.43589976034088
TCGA-06-0210	VAF<0.001	4.04661535927513
TCGA-06-0210	VAF<1e-05	3.69580826940945
TCGA-06-0210	VAF<1e-06	3.69580826940945
TCGA-06-1084	All	6.42389529655792
TCGA-06-1084	VAF<0.1	4.68805599368526
TCGA-06-1084	VAF<0.01	3.25640935956288
TCGA-06-1084	VAF<0.001	2.17525844574535
TCGA-06-1084	VAF<1e-05	1.65291360758115
TCGA-06-1084	VAF<1e-06	1.65291360758115
TCGA-12-1597	All	8.39442636063374
TCGA-12-1597	VAF<0.1	5.63059106444421
TCGA-12-1597	VAF<0.01	4.29353009974565
TCGA-12-1597	VAF<0.001	3.88056931745256
TCGA-12-1597	VAF<1e-05	3.87945006751798
TCGA-12-1597	VAF<1e-06	3.87945006751798
TCGA-06-2561	All	8.58326020549016
TCGA-06-2561	VAF<0.1	6.12280262405718
TCGA-06-2561	VAF<0.01	5.16910691520497
TCGA-06-2561	VAF<0.001	4.76597668082527
TCGA-06-2561	VAF<1e-05	4.22837127382587
TCGA-06-2561	VAF<1e-06	4.22837127382587
TCGA-28-1752	All	6.77827508711479
TCGA-28-1752	VAF<0.1	4.12767615391542
TCGA-28-1752	VAF<0.01	2.92146659745331
TCGA-28-1752	VAF<0.001	2.48026512205446
TCGA-28-1752	VAF<1e-05	2.0698840941125
TCGA-28-1752	VAF<1e-06	2.0698840941125
TCGA-76-6285	All	7.93350852638207
TCGA-76-6285	VAF<0.1	5.03627538639155
TCGA-76-6285	VAF<0.01	3.89271482684415
TCGA-76-6285	VAF<0.001	3.57987362404836
TCGA-76-6285	VAF<1e-05	3.62881679031058
TCGA-76-6285	VAF<1e-06	3.62881679031058
TCGA-12-0821	All	8.08831123588866
TCGA-12-0821	VAF<0.1	5.35755200461808
TCGA-12-0821	VAF<0.01	4.17719300190635
TCGA-12-0821	VAF<0.001	3.76923439763855
TCGA-12-0821	VAF<1e-05	3.66073000833912
TCGA-12-0821	VAF<1e-06	3.66073000833912
TCGA-26-A7UX	All	9.03548645129215
TCGA-26-A7UX	VAF<0.1	7.32586758057542
TCGA-26-A7UX	VAF<0.01	5.84522310764805
TCGA-26-A7UX	VAF<0.001	4.69911796354485
TCGA-26-A7UX	VAF<1e-05	4.26425238399047
TCGA-26-A7UX	VAF<1e-06	4.26425238399047
TCGA-06-0187	All	7.82469063309345
TCGA-06-0187	VAF<0.1	4.97675937684412
TCGA-06-0187	VAF<0.01	3.71923323236917
TCGA-06-0187	VAF<0.001	3.25594498104747
TCGA-06-0187	VAF<1e-05	2.96809075204526
TCGA-06-0187	VAF<1e-06	2.96809075204526
TCGA-14-0867	All	5.9719293963119
TCGA-14-0867	VAF<0.1	3.38994651831601
TCGA-14-0867	VAF<0.01	2.30233065755257
TCGA-14-0867	VAF<0.001	1.83278836223298
TCGA-14-0867	VAF<1e-05	1.54865293701984
TCGA-14-0867	VAF<1e-06	1.54865293701984
TCGA-55-A490	All	3.82389718054144
TCGA-55-A490	VAF<0.1	1.14046919993889
TCGA-55-A490	VAF<0.01	0.0155968550510186
TCGA-55-A490	VAF<0.001	-0.332620431057085
TCGA-55-A490	VAF<1e-05	-0.633088879119408
TCGA-55-A490	VAF<1e-06	-0.633088879119408
TCGA-62-A472	All	7.59117286221169
TCGA-62-A472	VAF<0.1	5.33730332077428
TCGA-62-A472	VAF<0.01	4.09387768081377
TCGA-62-A472	VAF<0.001	3.64296810415672
TCGA-62-A472	VAF<1e-05	3.49414127292494
TCGA-62-A472	VAF<1e-06	3.49414127292494
TCGA-73-4677	All	6.47034361871474
TCGA-73-4677	VAF<0.1	3.65344223860392
TCGA-73-4677	VAF<0.01	2.42729899769649
TCGA-73-4677	VAF<0.001	1.99196268093458
TCGA-73-4677	VAF<1e-05	1.72329065726913
TCGA-73-4677	VAF<1e-06	1.72329065726913
TCGA-55-6978	All	6.49185309632967
TCGA-55-6978	VAF<0.1	3.73283770854353
TCGA-55-6978	VAF<0.01	2.53700470303963
TCGA-55-6978	VAF<0.001	2.07727571347664
TCGA-55-6978	VAF<1e-05	1.73696559416621
TCGA-55-6978	VAF<1e-06	1.73696559416621
TCGA-62-8397	All	9.18820026001101
TCGA-62-8397	VAF<0.1	6.42524769788106
TCGA-62-8397	VAF<0.01	5.41390995327312
TCGA-62-8397	VAF<0.001	5.00450139223494
TCGA-62-8397	VAF<1e-05	4.76629226543572
TCGA-62-8397	VAF<1e-06	4.76629226543572
TCGA-MP-A4T2	All	7.09914747903707
TCGA-MP-A4T2	VAF<0.1	4.98156728190301
TCGA-MP-A4T2	VAF<0.01	3.78165441172625
TCGA-MP-A4T2	VAF<0.001	3.34284874651446
TCGA-MP-A4T2	VAF<1e-05	3.08644001593923
TCGA-MP-A4T2	VAF<1e-06	3.08644001593923
TCGA-55-A4DF	All	4.28571775745737
TCGA-55-A4DF	VAF<0.1	1.83339317491323
TCGA-55-A4DF	VAF<0.01	0.713048043355612
TCGA-55-A4DF	VAF<0.001	0.307156959066102
TCGA-55-A4DF	VAF<1e-05	0.0791977855086574
TCGA-55-A4DF	VAF<1e-06	0.0791977855086574
TCGA-97-8547	All	8.75537444087376
TCGA-97-8547	VAF<0.1	6.16864544921574
TCGA-97-8547	VAF<0.01	4.92248745065954
TCGA-97-8547	VAF<0.001	4.42778899683109
TCGA-97-8547	VAF<1e-05	4.37454272105078
TCGA-97-8547	VAF<1e-06	4.37454272105078
TCGA-99-8032	All	5.70622322975857
TCGA-99-8032	VAF<0.1	2.89111215423947
TCGA-99-8032	VAF<0.01	1.63729396480867
TCGA-99-8032	VAF<0.001	1.13854681296562
TCGA-99-8032	VAF<1e-05	0.741726968259931
TCGA-99-8032	VAF<1e-06	0.741726968259931
TCGA-NJ-A7XG	All	9.09715426422892
TCGA-NJ-A7XG	VAF<0.1	7.42366620387397
TCGA-NJ-A7XG	VAF<0.01	6.02014657311178
TCGA-NJ-A7XG	VAF<0.001	4.96608019175796
TCGA-NJ-A7XG	VAF<1e-05	4.50734160359868
TCGA-NJ-A7XG	VAF<1e-06	4.50734160359868
TCGA-55-8091	All	8.06453976970084
TCGA-55-8091	VAF<0.1	5.18195208545791
TCGA-55-8091	VAF<0.01	3.95100521189298
TCGA-55-8091	VAF<0.001	3.50073124767613
TCGA-55-8091	VAF<1e-05	3.37721053038855
TCGA-55-8091	VAF<1e-06	3.37721053038855
TCGA-44-7667	All	5.4054288590514
TCGA-44-7667	VAF<0.1	2.57959732145904
TCGA-44-7667	VAF<0.01	1.29976243908489
TCGA-44-7667	VAF<0.001	0.850888804372959
TCGA-44-7667	VAF<1e-05	0.567559454459711
TCGA-44-7667	VAF<1e-06	0.567559454459711
TCGA-J2-A4AG	All	7.07886653767349
TCGA-J2-A4AG	VAF<0.1	4.66655189622032
TCGA-J2-A4AG	VAF<0.01	3.53605290024021
TCGA-J2-A4AG	VAF<0.001	3.17980651295628
TCGA-J2-A4AG	VAF<1e-05	3.00627714568616
TCGA-J2-A4AG	VAF<1e-06	3.00627714568616
TCGA-50-8460	All	7.07153292897014
TCGA-50-8460	VAF<0.1	5.63827711955965
TCGA-50-8460	VAF<0.01	4.85679602993497
TCGA-50-8460	VAF<0.001	4.82654848729092
TCGA-50-8460	VAF<1e-05	4.76716583194191
TCGA-50-8460	VAF<1e-06	4.76716583194191
TCGA-05-5428	All	5.8897176267465
TCGA-05-5428	VAF<0.1	3.11288197469654
TCGA-05-5428	VAF<0.01	1.8054153810428
TCGA-05-5428	VAF<0.001	1.35264411510068
TCGA-05-5428	VAF<1e-05	1.04250472851454
TCGA-05-5428	VAF<1e-06	1.04250472851454
TCGA-L9-A443	All	6.04981249514422
TCGA-L9-A443	VAF<0.1	3.45275602903249
TCGA-L9-A443	VAF<0.01	2.14571045408723
TCGA-L9-A443	VAF<0.001	1.67172381264044
TCGA-L9-A443	VAF<1e-05	1.40717538150587
TCGA-L9-A443	VAF<1e-06	1.40717538150587
TCGA-78-8660	All	5.25159693901028
TCGA-78-8660	VAF<0.1	2.997901534116
TCGA-78-8660	VAF<0.01	1.82491329344191
TCGA-78-8660	VAF<0.001	1.40849734983419
TCGA-78-8660	VAF<1e-05	1.19033121210415
TCGA-78-8660	VAF<1e-06	1.19033121210415
TCGA-44-7659	All	7.02804772210081
TCGA-44-7659	VAF<0.1	4.30752833459703
TCGA-44-7659	VAF<0.01	3.11857812144209
TCGA-44-7659	VAF<0.001	2.67838936468943
TCGA-44-7659	VAF<1e-05	2.42264703283997
TCGA-44-7659	VAF<1e-06	2.42264703283997
TCGA-64-5775	All	5.48580649529052
TCGA-64-5775	VAF<0.1	2.71215451717494
TCGA-64-5775	VAF<0.01	1.51859369110544
TCGA-64-5775	VAF<0.001	1.0815298854966
TCGA-64-5775	VAF<1e-05	0.777313601068874
TCGA-64-5775	VAF<1e-06	0.777313601068874
TCGA-L4-A4E6	All	7.72202479197307
TCGA-L4-A4E6	VAF<0.1	6.22496636500027
TCGA-L4-A4E6	VAF<0.01	5.34615624994134
TCGA-L4-A4E6	VAF<0.001	5.09060254878091
TCGA-L4-A4E6	VAF<1e-05	4.91288933622996
TCGA-L4-A4E6	VAF<1e-06	4.91288933622996
TCGA-69-7978	All	5.20009738164609
TCGA-69-7978	VAF<0.1	2.42658183750539
TCGA-69-7978	VAF<0.01	1.21849113437043
TCGA-69-7978	VAF<0.001	0.732570480208296
TCGA-69-7978	VAF<1e-05	0.398549376490275
TCGA-69-7978	VAF<1e-06	0.398549376490275
TCGA-55-7913	All	6.17534301547462
TCGA-55-7913	VAF<0.1	4.08599385116223
TCGA-55-7913	VAF<0.01	2.70695302509977
TCGA-55-7913	VAF<0.001	1.92255591457465
TCGA-55-7913	VAF<1e-05	1.52950180151227
TCGA-55-7913	VAF<1e-06	1.52950180151227
TCGA-75-6207	All	8.05271104055013
TCGA-75-6207	VAF<0.1	5.63529659527504
TCGA-75-6207	VAF<0.01	4.52810016376548
TCGA-75-6207	VAF<0.001	4.00529429966951
TCGA-75-6207	VAF<1e-05	3.39016895620018
TCGA-75-6207	VAF<1e-06	3.39016895620018
TCGA-55-1594	All	5.7136987315914
TCGA-55-1594	VAF<0.1	3.30747860225159
TCGA-55-1594	VAF<0.01	2.29480675188827
TCGA-55-1594	VAF<0.001	1.90935463556
TCGA-55-1594	VAF<1e-05	1.638840869423
TCGA-55-1594	VAF<1e-06	1.638840869423
TCGA-50-8457	All	7.22818206694761
TCGA-50-8457	VAF<0.1	5.26253338306755
TCGA-50-8457	VAF<0.01	4.16627722442717
TCGA-50-8457	VAF<0.001	3.83289001416474
TCGA-50-8457	VAF<1e-05	3.70695302509977
TCGA-50-8457	VAF<1e-06	3.70695302509977
TCGA-49-6761	All	4.44827263461065
TCGA-49-6761	VAF<0.1	1.71807823405536
TCGA-49-6761	VAF<0.01	0.555962628998604
TCGA-49-6761	VAF<0.001	0.165641716302992
TCGA-49-6761	VAF<1e-05	-0.274394267998342
TCGA-49-6761	VAF<1e-06	-0.274394267998342
TCGA-55-6987	All	5.99511975059135
TCGA-55-6987	VAF<0.1	3.1478263958795
TCGA-55-6987	VAF<0.01	1.82536799588016
TCGA-55-6987	VAF<0.001	1.39007058376227
TCGA-55-6987	VAF<1e-05	1.05079585183343
TCGA-55-6987	VAF<1e-06	1.05079585183343
TCGA-L9-A7SV	All	3.99561682160041
TCGA-L9-A7SV	VAF<0.1	2.21691834314575
TCGA-L9-A7SV	VAF<0.01	0.737160539783811
TCGA-L9-A7SV	VAF<0.001	-0.475672259644508
TCGA-L9-A7SV	VAF<1e-05	-1.05077152803212
TCGA-L9-A7SV	VAF<1e-06	-1.05077152803212
TCGA-44-7669	All	5.64621086065338
TCGA-44-7669	VAF<0.1	4.13957487376963
TCGA-44-7669	VAF<0.01	2.6564418891411
TCGA-44-7669	VAF<0.001	1.48517789350715
TCGA-44-7669	VAF<1e-05	0.966141195983964
TCGA-44-7669	VAF<1e-06	0.966141195983964
TCGA-38-4632	All	5.50552803322675
TCGA-38-4632	VAF<0.1	3.77685036882736
TCGA-38-4632	VAF<0.01	2.32731129158427
TCGA-38-4632	VAF<0.001	1.14045331869319
TCGA-38-4632	VAF<1e-05	0.537965021183987
TCGA-38-4632	VAF<1e-06	0.537965021183987
TCGA-44-6778	All	6.12115513606157
TCGA-44-6778	VAF<0.1	4.33929800561012
TCGA-44-6778	VAF<0.01	2.84130225398094
TCGA-44-6778	VAF<0.001	1.7576018868605
TCGA-44-6778	VAF<1e-05	1.14468770994329
TCGA-44-6778	VAF<1e-06	1.14468770994329
TCGA-78-7150	All	5.67033641052404
TCGA-78-7150	VAF<0.1	2.9168060644736
TCGA-78-7150	VAF<0.01	1.71671144343554
TCGA-78-7150	VAF<0.001	1.25844087669215
TCGA-78-7150	VAF<1e-05	0.977083062608448
TCGA-78-7150	VAF<1e-06	0.977083062608448
TCGA-71-8520	All	7.78991512224929
TCGA-71-8520	VAF<0.1	5.30946412932131
TCGA-71-8520	VAF<0.01	4.34103691783507
TCGA-71-8520	VAF<0.001	3.9168060644736
TCGA-71-8520	VAF<1e-05	3.4183732118421
TCGA-71-8520	VAF<1e-06	3.4183732118421
TCGA-95-7944	All	6.36313246120422
TCGA-95-7944	VAF<0.1	3.60240019306496
TCGA-95-7944	VAF<0.01	2.3929146883807
TCGA-95-7944	VAF<0.001	2.00941915233239
TCGA-95-7944	VAF<1e-05	1.70354785946728
TCGA-95-7944	VAF<1e-06	1.70354785946728
TCGA-75-6214	All	5.06013183516259
TCGA-75-6214	VAF<0.1	2.28105867255549
TCGA-75-6214	VAF<0.01	1.06313958881201
TCGA-75-6214	VAF<0.001	0.643754766523188
TCGA-75-6214	VAF<1e-05	0.315549182324657
TCGA-75-6214	VAF<1e-06	0.315549182324657
TCGA-78-7539	All	5.24130963467908
TCGA-78-7539	VAF<0.1	2.50420002856849
TCGA-78-7539	VAF<0.01	1.28358178323788
TCGA-78-7539	VAF<0.001	0.844008804386062
TCGA-78-7539	VAF<1e-05	0.573132657732905
TCGA-78-7539	VAF<1e-06	0.573132657732905
TCGA-62-8395	All	6.35165169392801
TCGA-62-8395	VAF<0.1	4.46043244770337
TCGA-62-8395	VAF<0.01	3.51287087759876
TCGA-62-8395	VAF<0.001	3.17159382180293
TCGA-62-8395	VAF<1e-05	3.12711191790334
TCGA-62-8395	VAF<1e-06	3.12711191790334
TCGA-75-5126	All	5.19849415363908
TCGA-75-5126	VAF<0.1	2.41946521131965
TCGA-75-5126	VAF<0.01	1.19346905137326
TCGA-75-5126	VAF<0.001	0.762723996395435
TCGA-75-5126	VAF<1e-05	0.44689859823398
TCGA-75-5126	VAF<1e-06	0.44689859823398
TCGA-86-8669	All	6.72721872049572
TCGA-86-8669	VAF<0.1	4.30553083335596
TCGA-86-8669	VAF<0.01	3.19952585602669
TCGA-86-8669	VAF<0.001	2.74136405806372
TCGA-86-8669	VAF<1e-05	2.4541758931858
TCGA-86-8669	VAF<1e-06	2.4541758931858
TCGA-86-7954	All	6.52269451738519
TCGA-86-7954	VAF<0.1	3.82304720501818
TCGA-86-7954	VAF<0.01	2.63915460108475
TCGA-86-7954	VAF<0.001	2.17687776208408
TCGA-86-7954	VAF<1e-05	1.8942463863563
TCGA-86-7954	VAF<1e-06	1.8942463863563
TCGA-NJ-A4YI	All	5.29823617931995
TCGA-NJ-A4YI	VAF<0.1	2.81304229489313
TCGA-NJ-A4YI	VAF<0.01	1.62875373132328
TCGA-NJ-A4YI	VAF<0.001	1.25884139259111
TCGA-NJ-A4YI	VAF<1e-05	0.676669641881337
TCGA-NJ-A4YI	VAF<1e-06	0.676669641881337
TCGA-NJ-A4YF	All	5.44675190829543
TCGA-NJ-A4YF	VAF<0.1	3.84602003137312
TCGA-NJ-A4YF	VAF<0.01	2.41540548679286
TCGA-NJ-A4YF	VAF<0.001	1.28464086202317
TCGA-NJ-A4YF	VAF<1e-05	0.639410284743533
TCGA-NJ-A4YF	VAF<1e-06	0.639410284743533
TCGA-50-6597	All	7.96585641761082
TCGA-50-6597	VAF<0.1	5.29640973152184
TCGA-50-6597	VAF<0.01	4.15164237459309
TCGA-50-6597	VAF<0.001	3.73696559416621
TCGA-50-6597	VAF<1e-05	3.51872880232107
TCGA-50-6597	VAF<1e-06	3.51872880232107
TCGA-55-7727	All	6.43400356501773
TCGA-55-7727	VAF<0.1	3.72061071907635
TCGA-55-7727	VAF<0.01	2.59034368950714
TCGA-55-7727	VAF<0.001	2.16483868779506
TCGA-55-7727	VAF<1e-05	1.88771362442563
TCGA-55-7727	VAF<1e-06	1.88771362442563
TCGA-05-4384	All	7.3498071274628
TCGA-05-4384	VAF<0.1	4.47849835043999
TCGA-05-4384	VAF<0.01	3.16861047284031
TCGA-05-4384	VAF<0.001	2.67844140057909
TCGA-05-4384	VAF<1e-05	2.42129648975053
TCGA-05-4384	VAF<1e-06	2.42129648975053
TCGA-44-A47F	All	6.70714562616713
TCGA-44-A47F	VAF<0.1	4.45698263648262
TCGA-44-A47F	VAF<0.01	3.56676128290912
TCGA-44-A47F	VAF<0.001	3.23119831871179
TCGA-44-A47F	VAF<1e-05	3.02689522706306
TCGA-44-A47F	VAF<1e-06	3.02689522706306
TCGA-86-8673	All	5.51888478999596
TCGA-86-8673	VAF<0.1	2.74633692428078
TCGA-86-8673	VAF<0.01	1.48519471470238
TCGA-86-8673	VAF<0.001	1.02438415862696
TCGA-86-8673	VAF<1e-05	0.693161241235578
TCGA-86-8673	VAF<1e-06	0.693161241235578
TCGA-MP-A4T4	All	5.68818035858693
TCGA-MP-A4T4	VAF<0.1	3.07535759284297
TCGA-MP-A4T4	VAF<0.01	1.71802403051275
TCGA-MP-A4T4	VAF<0.001	1.20053298737271
TCGA-MP-A4T4	VAF<1e-05	0.908617340327987
TCGA-MP-A4T4	VAF<1e-06	0.908617340327987
TCGA-49-AAR0	All	7.5250350259239
TCGA-49-AAR0	VAF<0.1	5.87680925637066
TCGA-49-AAR0	VAF<0.01	4.45350678468019
TCGA-49-AAR0	VAF<0.001	3.2625291720549
TCGA-49-AAR0	VAF<1e-05	2.75973690182486
TCGA-49-AAR0	VAF<1e-06	2.75973690182486
TCGA-35-4123	All	6.02032946253051
TCGA-35-4123	VAF<0.1	3.17953120682225
TCGA-35-4123	VAF<0.01	1.91117250050553
TCGA-35-4123	VAF<0.001	1.43108034177457
TCGA-35-4123	VAF<1e-05	1.10623032612492
TCGA-35-4123	VAF<1e-06	1.10623032612492
TCGA-49-AAR4	All	5.73396334943998
TCGA-49-AAR4	VAF<0.1	3.93417055830401
TCGA-49-AAR4	VAF<0.01	2.46341775311956
TCGA-49-AAR4	VAF<0.001	1.33322372054854
TCGA-49-AAR4	VAF<1e-05	0.755987536559798
TCGA-49-AAR4	VAF<1e-06	0.755987536559798
TCGA-78-7155	All	3.72431104485311
TCGA-78-7155	VAF<0.1	0.880222645146438
TCGA-78-7155	VAF<0.01	-0.293827559379397
TCGA-78-7155	VAF<0.001	-0.807604717753993
TCGA-78-7155	VAF<1e-05	-1.15555949827313
TCGA-78-7155	VAF<1e-06	-1.15555949827313
TCGA-L9-A444	All	5.30269761663578
TCGA-L9-A444	VAF<0.1	2.70587919174845
TCGA-L9-A444	VAF<0.01	1.49916462796593
TCGA-L9-A444	VAF<0.001	1.04643557299028
TCGA-L9-A444	VAF<1e-05	0.731994452015937
TCGA-L9-A444	VAF<1e-06	0.731994452015937
TCGA-55-8512	All	7.70512618163229
TCGA-55-8512	VAF<0.1	6.03342300153745
TCGA-55-8512	VAF<0.01	5
TCGA-55-8512	VAF<0.001	4.6828098241193
TCGA-55-8512	VAF<1e-05	4.55074678538324
TCGA-55-8512	VAF<1e-06	4.55074678538324
TCGA-55-6985	All	5.29591088969287
TCGA-55-6985	VAF<0.1	2.54008663192059
TCGA-55-6985	VAF<0.01	1.27516121727303
TCGA-55-6985	VAF<0.001	0.844829627476267
TCGA-55-6985	VAF<1e-05	0.510550786281081
TCGA-55-6985	VAF<1e-06	0.510550786281081
TCGA-49-AAR3	All	7.36738811384428
TCGA-49-AAR3	VAF<0.1	4.65773526718685
TCGA-49-AAR3	VAF<0.01	3.51457317282976
TCGA-49-AAR3	VAF<0.001	3.15200309344505
TCGA-49-AAR3	VAF<1e-05	2.87863617890532
TCGA-49-AAR3	VAF<1e-06	2.87863617890532
TCGA-44-2665	All	5.83495034771787
TCGA-44-2665	VAF<0.1	3.97775692632816
TCGA-44-2665	VAF<0.01	3.06188838663305
TCGA-44-2665	VAF<0.001	2.74193184705956
TCGA-44-2665	VAF<1e-05	2.54991555362196
TCGA-44-2665	VAF<1e-06	2.54991555362196
TCGA-55-6984	All	7.91442159561581
TCGA-55-6984	VAF<0.1	5.11426290059405
TCGA-55-6984	VAF<0.01	3.89220654985141
TCGA-55-6984	VAF<0.001	3.43768623822404
TCGA-55-6984	VAF<1e-05	3.24271734150824
TCGA-55-6984	VAF<1e-06	3.24271734150824
TCGA-62-A46V	All	7.78249973337133
TCGA-62-A46V	VAF<0.1	5.60554337814361
TCGA-62-A46V	VAF<0.01	4.57668811074223
TCGA-62-A46V	VAF<0.001	4.13850690506375
TCGA-62-A46V	VAF<1e-05	3.97982211806237
TCGA-62-A46V	VAF<1e-06	3.97982211806237
TCGA-49-4506	All	7.46545900149344
TCGA-49-4506	VAF<0.1	4.63765992381082
TCGA-49-4506	VAF<0.01	3.46415016753983
TCGA-49-4506	VAF<0.001	2.95673254609583
TCGA-49-4506	VAF<1e-05	2.67807190511264
TCGA-49-4506	VAF<1e-06	2.67807190511264
TCGA-55-7914	All	6.146505288938
TCGA-55-7914	VAF<0.1	3.65634713395792
TCGA-55-7914	VAF<0.01	2.47493072964881
TCGA-55-7914	VAF<0.001	1.9928044985958
TCGA-55-7914	VAF<1e-05	1.81969051640988
TCGA-55-7914	VAF<1e-06	1.81969051640988
TCGA-NJ-A4YP	All	5.00828495596402
TCGA-NJ-A4YP	VAF<0.1	2.3940778806432
TCGA-NJ-A4YP	VAF<0.01	1.21412480535285
TCGA-NJ-A4YP	VAF<0.001	0.794087743050642
TCGA-NJ-A4YP	VAF<1e-05	0.476989990021602
TCGA-NJ-A4YP	VAF<1e-06	0.476989990021602
TCGA-55-8508	All	6.84690210453747
TCGA-55-8508	VAF<0.1	5.54891362752429
TCGA-55-8508	VAF<0.01	4.05978949475816
TCGA-55-8508	VAF<0.001	2.92552178404072
TCGA-55-8508	VAF<1e-05	2.31622197654215
TCGA-55-8508	VAF<1e-06	2.31622197654215
TCGA-55-1596	All	5.73966102793881
TCGA-55-1596	VAF<0.1	3.66948199745022
TCGA-55-1596	VAF<0.01	2.69746026132576
TCGA-55-1596	VAF<0.001	2.22723368440595
TCGA-55-1596	VAF<1e-05	1.80300027027302
TCGA-55-1596	VAF<1e-06	1.80300027027302
TCGA-69-7979	All	4.0417563532802
TCGA-69-7979	VAF<0.1	1.2667242925107
TCGA-69-7979	VAF<0.01	0.0155322705500481
TCGA-69-7979	VAF<0.001	-0.421895002947806
TCGA-69-7979	VAF<1e-05	-0.74450582931413
TCGA-69-7979	VAF<1e-06	-0.74450582931413
TCGA-55-6971	All	4.31836147986717
TCGA-55-6971	VAF<0.1	1.46832801912569
TCGA-55-6971	VAF<0.01	0.152449679129126
TCGA-55-6971	VAF<0.001	-0.322673481130184
TCGA-55-6971	VAF<1e-05	-0.679910904776419
TCGA-55-6971	VAF<1e-06	-0.679910904776419
TCGA-55-1595	All	6.05256805080415
TCGA-55-1595	VAF<0.1	3.27560890253746
TCGA-55-1595	VAF<0.01	2.17987646793801
TCGA-55-1595	VAF<0.001	1.81141694738084
TCGA-55-1595	VAF<1e-05	1.48891581325012
TCGA-55-1595	VAF<1e-06	1.48891581325012
TCGA-63-A5MJ	All	6.58314400670702
TCGA-63-A5MJ	VAF<0.1	3.80301453590964
TCGA-63-A5MJ	VAF<0.01	2.62743064186161
TCGA-63-A5MJ	VAF<0.001	2.22087618888907
TCGA-63-A5MJ	VAF<1e-05	1.93325118214541
TCGA-63-A5MJ	VAF<1e-06	1.93325118214541
TCGA-85-7844	All	6.7795052577859
TCGA-85-7844	VAF<0.1	4.0121747139461
TCGA-85-7844	VAF<0.01	2.74846123300404
TCGA-85-7844	VAF<0.001	2.28157035727122
TCGA-85-7844	VAF<1e-05	2.0244342183102
TCGA-85-7844	VAF<1e-06	2.0244342183102
TCGA-37-5819	All	4.6849313509878
TCGA-37-5819	VAF<0.1	1.88978753366145
TCGA-37-5819	VAF<0.01	0.632087588863938
TCGA-37-5819	VAF<0.001	0.167636164811691
TCGA-37-5819	VAF<1e-05	-0.123031471661354
TCGA-37-5819	VAF<1e-06	-0.123031471661354
TCGA-56-8628	All	5.52915902696172
TCGA-56-8628	VAF<0.1	2.93543713520757
TCGA-56-8628	VAF<0.01	1.77553325042569
TCGA-56-8628	VAF<0.001	1.41909952460208
TCGA-56-8628	VAF<1e-05	1.15333478277099
TCGA-56-8628	VAF<1e-06	1.15333478277099
TCGA-39-5037	All	6.37161484177699
TCGA-39-5037	VAF<0.1	3.7341543317232
TCGA-39-5037	VAF<0.01	2.53584473415647
TCGA-39-5037	VAF<0.001	2.08532181433121
TCGA-39-5037	VAF<1e-05	1.75679456792813
TCGA-39-5037	VAF<1e-06	1.75679456792813
TCGA-77-6845	All	5.47906466545806
TCGA-77-6845	VAF<0.1	2.90201936405582
TCGA-77-6845	VAF<0.01	1.65094885675087
TCGA-77-6845	VAF<0.001	1.18057224564182
TCGA-77-6845	VAF<1e-05	0.876460965589837
TCGA-77-6845	VAF<1e-06	0.876460965589837
TCGA-34-5234	All	7.35769984445434
TCGA-34-5234	VAF<0.1	4.61905569938956
TCGA-34-5234	VAF<0.01	3.37367846951779
TCGA-34-5234	VAF<0.001	2.91772231587003
TCGA-34-5234	VAF<1e-05	2.62132590193998
TCGA-34-5234	VAF<1e-06	2.62132590193998
TCGA-92-7340	All	5.44229727185544
TCGA-92-7340	VAF<0.1	2.63573402875328
TCGA-92-7340	VAF<0.01	1.30982861731273
TCGA-92-7340	VAF<0.001	0.829876375986865
TCGA-92-7340	VAF<1e-05	0.516936310198239
TCGA-92-7340	VAF<1e-06	0.516936310198239
TCGA-85-7710	All	6.37221033927279
TCGA-85-7710	VAF<0.1	3.76849209972015
TCGA-85-7710	VAF<0.01	2.73837241538045
TCGA-85-7710	VAF<0.001	2.36533121906177
TCGA-85-7710	VAF<1e-05	2.13540911974181
TCGA-85-7710	VAF<1e-06	2.13540911974181
TCGA-77-8009	All	6.46449538545668
TCGA-77-8009	VAF<0.1	3.75868107532191
TCGA-77-8009	VAF<0.01	2.58378334655589
TCGA-77-8009	VAF<0.001	2.1811025507538
TCGA-77-8009	VAF<1e-05	1.9104864191849
TCGA-77-8009	VAF<1e-06	1.9104864191849
TCGA-68-8250	All	6.22603490759474
TCGA-68-8250	VAF<0.1	4.46775373918907
TCGA-68-8250	VAF<0.01	3.05551605140987
TCGA-68-8250	VAF<0.001	1.92224484248555
TCGA-68-8250	VAF<1e-05	1.34826224270082
TCGA-68-8250	VAF<1e-06	1.34826224270082
TCGA-56-7582	All	6.63038664361117
TCGA-56-7582	VAF<0.1	3.83588062023889
TCGA-56-7582	VAF<0.01	2.60971363219927
TCGA-56-7582	VAF<0.001	2.1830048284863
TCGA-56-7582	VAF<1e-05	1.8960367705971
TCGA-56-7582	VAF<1e-06	1.8960367705971
TCGA-63-7021	All	6.27605280572878
TCGA-63-7021	VAF<0.1	3.4700267338765
TCGA-63-7021	VAF<0.01	2.1668029594516
TCGA-63-7021	VAF<0.001	1.66326043507237
TCGA-63-7021	VAF<1e-05	1.37538842262584
TCGA-63-7021	VAF<1e-06	1.37538842262584
TCGA-90-A59Q	All	5.26084235615519
TCGA-90-A59Q	VAF<0.1	3.03603064642383
TCGA-90-A59Q	VAF<0.01	1.99372467457351
TCGA-90-A59Q	VAF<0.001	1.5550336474391
TCGA-90-A59Q	VAF<1e-05	1.27912838195409
TCGA-90-A59Q	VAF<1e-06	1.27912838195409
TCGA-66-2754	All	5.6508319523862
TCGA-66-2754	VAF<0.1	2.83322388633788
TCGA-66-2754	VAF<0.01	1.59642768721461
TCGA-66-2754	VAF<0.001	1.17942497318304
TCGA-66-2754	VAF<1e-05	0.912923543175723
TCGA-66-2754	VAF<1e-06	0.912923543175723
TCGA-DK-AA6T	All	7.82170151932504
TCGA-DK-AA6T	VAF<0.1	5.06167802501403
TCGA-DK-AA6T	VAF<0.01	3.87979693472624
TCGA-DK-AA6T	VAF<0.001	3.50703950014435
TCGA-DK-AA6T	VAF<1e-05	3.46918618616303
TCGA-DK-AA6T	VAF<1e-06	3.46918618616303
TCGA-ZF-AA53	All	6.75045253082313
TCGA-ZF-AA53	VAF<0.1	3.9095597823845
TCGA-ZF-AA53	VAF<0.01	2.69920611820198
TCGA-ZF-AA53	VAF<0.001	2.26910040653315
TCGA-ZF-AA53	VAF<1e-05	2.04601239775684
TCGA-ZF-AA53	VAF<1e-06	2.04601239775684
TCGA-GU-A42Q	All	6.58269232709633
TCGA-GU-A42Q	VAF<0.1	3.98360008037478
TCGA-GU-A42Q	VAF<0.01	2.75286428931336
TCGA-GU-A42Q	VAF<0.001	2.35774427423133
TCGA-GU-A42Q	VAF<1e-05	2.11284815967025
TCGA-GU-A42Q	VAF<1e-06	2.11284815967025
TCGA-ZF-A9R3	All	7.84306451353922
TCGA-ZF-A9R3	VAF<0.1	5.12575995038127
TCGA-ZF-A9R3	VAF<0.01	3.84297883178833
TCGA-ZF-A9R3	VAF<0.001	3.3940778806432
TCGA-ZF-A9R3	VAF<1e-05	3.08633087176042
TCGA-ZF-A9R3	VAF<1e-06	3.08633087176042
TCGA-FD-A43X	All	6.16633489262998
TCGA-FD-A43X	VAF<0.1	3.37811803573502
TCGA-FD-A43X	VAF<0.01	2.09988036236892
TCGA-FD-A43X	VAF<0.001	1.65444215872774
TCGA-FD-A43X	VAF<1e-05	1.45994185561552
TCGA-FD-A43X	VAF<1e-06	1.45994185561552
TCGA-E7-A8O8	All	7.42024096707433
TCGA-E7-A8O8	VAF<0.1	4.94301566734132
TCGA-E7-A8O8	VAF<0.01	3.89842901686032
TCGA-E7-A8O8	VAF<0.001	3.46179282217728
TCGA-E7-A8O8	VAF<1e-05	2.93237556716324
TCGA-E7-A8O8	VAF<1e-06	2.93237556716324
TCGA-GV-A3QF	All	6.67413875671077
TCGA-GV-A3QF	VAF<0.1	4.09582631418497
TCGA-GV-A3QF	VAF<0.01	2.74311033438712
TCGA-GV-A3QF	VAF<0.001	2.38387148715574
TCGA-GV-A3QF	VAF<1e-05	2.15859191063473
TCGA-GV-A3QF	VAF<1e-06	2.15859191063473
TCGA-CF-A1HS	All	6.41350400972443
TCGA-CF-A1HS	VAF<0.1	3.9428638442996
TCGA-CF-A1HS	VAF<0.01	2.91627334773606
TCGA-CF-A1HS	VAF<0.001	2.45490196015678
TCGA-CF-A1HS	VAF<1e-05	1.89157754011401
TCGA-CF-A1HS	VAF<1e-06	1.89157754011401
TCGA-G2-A3VY	All	4.60602411624899
TCGA-G2-A3VY	VAF<0.1	2.0351894284623
TCGA-G2-A3VY	VAF<0.01	0.943487978909347
TCGA-G2-A3VY	VAF<0.001	0.630465972865527
TCGA-G2-A3VY	VAF<1e-05	0.22585435849034
TCGA-G2-A3VY	VAF<1e-06	0.22585435849034
TCGA-DK-A1AC	All	3.77652925686615
TCGA-DK-A1AC	VAF<0.1	0.977600615043436
TCGA-DK-A1AC	VAF<0.01	-0.251925043658371
TCGA-DK-A1AC	VAF<0.001	-0.689922462096112
TCGA-DK-A1AC	VAF<1e-05	-1.03471313428799
TCGA-DK-A1AC	VAF<1e-06	-1.03471313428799
TCGA-ZF-A9R7	All	4.86829623698123
TCGA-ZF-A9R7	VAF<0.1	2.03618557762965
TCGA-ZF-A9R7	VAF<0.01	0.728951772719436
TCGA-ZF-A9R7	VAF<0.001	0.261977873350918
TCGA-ZF-A9R7	VAF<1e-05	-0.0533568992513913
TCGA-ZF-A9R7	VAF<1e-06	-0.0533568992513913
TCGA-GC-A3RB	All	6.28031441361871
TCGA-GC-A3RB	VAF<0.1	3.62895548145868
TCGA-GC-A3RB	VAF<0.01	2.36523926616069
TCGA-GC-A3RB	VAF<0.001	1.90451969114577
TCGA-GC-A3RB	VAF<1e-05	1.77239928766079
TCGA-GC-A3RB	VAF<1e-06	1.77239928766079
TCGA-FD-A62S	All	8.71487512809645
TCGA-FD-A62S	VAF<0.1	7.07174460750341
TCGA-FD-A62S	VAF<0.01	5.76844382563937
TCGA-FD-A62S	VAF<0.001	4.81420859309867
TCGA-FD-A62S	VAF<1e-05	4.31636856954546
TCGA-FD-A62S	VAF<1e-06	4.31636856954546
TCGA-E7-A7DV	All	4.36415997697754
TCGA-E7-A7DV	VAF<0.1	1.56302964529421
TCGA-E7-A7DV	VAF<0.01	0.365104236089144
TCGA-E7-A7DV	VAF<0.001	-0.0388053260177288
TCGA-E7-A7DV	VAF<1e-05	-0.358292088614182
TCGA-E7-A7DV	VAF<1e-06	-0.358292088614182
TCGA-XF-A9T0	All	4.86997377902526
TCGA-XF-A9T0	VAF<0.1	2.08019856241524
TCGA-XF-A9T0	VAF<0.01	0.860718147656329
TCGA-XF-A9T0	VAF<0.001	0.401362562381767
TCGA-XF-A9T0	VAF<1e-05	0.0429405222169547
TCGA-XF-A9T0	VAF<1e-06	0.0429405222169547
TCGA-E5-A4TZ	All	5.45052092270467
TCGA-E5-A4TZ	VAF<0.1	2.69022228845961
TCGA-E5-A4TZ	VAF<0.01	1.48947633295704
TCGA-E5-A4TZ	VAF<0.001	1.04958202885056
TCGA-E5-A4TZ	VAF<1e-05	0.84799690655495
TCGA-E5-A4TZ	VAF<1e-06	0.84799690655495
TCGA-DK-A3WW	All	4.33298854769806
TCGA-DK-A3WW	VAF<0.1	1.75017272363317
TCGA-DK-A3WW	VAF<0.01	0.538465837817056
TCGA-DK-A3WW	VAF<0.001	0.130084736910521
TCGA-DK-A3WW	VAF<1e-05	-0.271353098804562
TCGA-DK-A3WW	VAF<1e-06	-0.271353098804562
TCGA-CF-A3MI	All	7.58089920422574
TCGA-CF-A3MI	VAF<0.1	5.24708358534646
TCGA-CF-A3MI	VAF<0.01	4.2461605872694
TCGA-CF-A3MI	VAF<0.001	3.79150766890074
TCGA-CF-A3MI	VAF<1e-05	3.25846167604397
TCGA-CF-A3MI	VAF<1e-06	3.25846167604397
TCGA-CF-A47S	All	8.47251578251112
TCGA-CF-A47S	VAF<0.1	6.50168410568937
TCGA-CF-A47S	VAF<0.01	5.56855334101741
TCGA-CF-A47S	VAF<0.001	5.12692567158242
TCGA-CF-A47S	VAF<1e-05	4.5666306779489
TCGA-CF-A47S	VAF<1e-06	4.5666306779489
TCGA-BH-A18M	All	9.32228027236766
TCGA-BH-A18M	VAF<0.1	6.5127404628035
TCGA-BH-A18M	VAF<0.01	5.34872815423108
TCGA-BH-A18M	VAF<0.001	5.00435640504414
TCGA-BH-A18M	VAF<1e-05	4.91242877914995
TCGA-BH-A18M	VAF<1e-06	4.91242877914995
TCGA-D8-A1XJ	All	7.44817065751228
TCGA-D8-A1XJ	VAF<0.1	4.84738958385986
TCGA-D8-A1XJ	VAF<0.01	3.81928795155358
TCGA-D8-A1XJ	VAF<0.001	3.49935378521232
TCGA-D8-A1XJ	VAF<1e-05	3.31400117911573
TCGA-D8-A1XJ	VAF<1e-06	3.31400117911573
TCGA-GM-A3NW	All	7.74443601727342
TCGA-GM-A3NW	VAF<0.1	5.66795186539219
TCGA-GM-A3NW	VAF<0.01	4.59051774455433
TCGA-GM-A3NW	VAF<0.001	4.23619822086148
TCGA-GM-A3NW	VAF<1e-05	4.14354958601801
TCGA-GM-A3NW	VAF<1e-06	4.14354958601801
TCGA-C8-A12O	All	9.33950208886917
TCGA-C8-A12O	VAF<0.1	6.88303738995221
TCGA-C8-A12O	VAF<0.01	5.92173836001583
TCGA-C8-A12O	VAF<0.001	5.53051471669878
TCGA-C8-A12O	VAF<1e-05	5.32732808262995
TCGA-C8-A12O	VAF<1e-06	5.32732808262995
TCGA-B6-A0IA	All	6.93275489163982
TCGA-B6-A0IA	VAF<0.1	4.24302038272318
TCGA-B6-A0IA	VAF<0.01	3.01873656258159
TCGA-B6-A0IA	VAF<0.001	2.58014548442338
TCGA-B6-A0IA	VAF<1e-05	2.3646777423467
TCGA-B6-A0IA	VAF<1e-06	2.3646777423467
TCGA-BH-A0HN	All	9.80532330222126
TCGA-BH-A0HN	VAF<0.1	7.21480479494805
TCGA-BH-A0HN	VAF<0.01	6.02119916570583
TCGA-BH-A0HN	VAF<0.001	5.63259136367891
TCGA-BH-A0HN	VAF<1e-05	5.43254190038826
TCGA-BH-A0HN	VAF<1e-06	5.43254190038826
TCGA-A2-A0EV	All	7.99696228936162
TCGA-A2-A0EV	VAF<0.1	5.11401626029166
TCGA-A2-A0EV	VAF<0.01	3.89012238222763
TCGA-A2-A0EV	VAF<0.001	3.44183755862256
TCGA-A2-A0EV	VAF<1e-05	3.22826898767312
TCGA-A2-A0EV	VAF<1e-06	3.22826898767312
TCGA-AC-A5XU	All	8.36810434857088
TCGA-AC-A5XU	VAF<0.1	6.6821987173011
TCGA-AC-A5XU	VAF<0.01	5.23287690707023
TCGA-AC-A5XU	VAF<0.001	4.17110319263959
TCGA-AC-A5XU	VAF<1e-05	3.73574245289677
TCGA-AC-A5XU	VAF<1e-06	3.73574245289677
TCGA-AR-A24S	All	8.50899732830047
TCGA-AR-A24S	VAF<0.1	5.8856341251552
TCGA-AR-A24S	VAF<0.01	4.64745842645492
TCGA-AR-A24S	VAF<0.001	4.22924609237751
TCGA-AR-A24S	VAF<1e-05	4.05667244913689
TCGA-AR-A24S	VAF<1e-06	4.05667244913689
TCGA-A8-A093	All	7.53488288906599
TCGA-A8-A093	VAF<0.1	4.77649395835284
TCGA-A8-A093	VAF<0.01	3.54739908776467
TCGA-A8-A093	VAF<0.001	3.11961991959425
TCGA-A8-A093	VAF<1e-05	2.95419631038688
TCGA-A8-A093	VAF<1e-06	2.95419631038688
TCGA-E9-A1R5	All	8.74762165487116
TCGA-E9-A1R5	VAF<0.1	6.00097975897884
TCGA-E9-A1R5	VAF<0.01	4.77907696773054
TCGA-E9-A1R5	VAF<0.001	4.40144843453089
TCGA-E9-A1R5	VAF<1e-05	4.29579836306271
TCGA-E9-A1R5	VAF<1e-06	4.29579836306271
TCGA-A7-A6VY	All	6.90529066255464
TCGA-A7-A6VY	VAF<0.1	5.16912727123626
TCGA-A7-A6VY	VAF<0.01	3.70043971814109
TCGA-A7-A6VY	VAF<0.001	2.59968400642792
TCGA-A7-A6VY	VAF<1e-05	2.14039904913914
TCGA-A7-A6VY	VAF<1e-06	2.14039904913914
TCGA-E2-A1LI	All	8.31989059524754
TCGA-E2-A1LI	VAF<0.1	5.70200928679007
TCGA-E2-A1LI	VAF<0.01	4.50000216667399
TCGA-E2-A1LI	VAF<0.001	4.03210084316702
TCGA-E2-A1LI	VAF<1e-05	3.82781902461732
TCGA-E2-A1LI	VAF<1e-06	3.82781902461732
TCGA-BH-A0HO	All	7.29440366625184
TCGA-BH-A0HO	VAF<0.1	4.62078026896344
TCGA-BH-A0HO	VAF<0.01	3.50321935127962
TCGA-BH-A0HO	VAF<0.001	3.11929892837234
TCGA-BH-A0HO	VAF<1e-05	2.89677927964123
TCGA-BH-A0HO	VAF<1e-06	2.89677927964123
TCGA-C8-A27A	All	8.65814146090885
TCGA-C8-A27A	VAF<0.1	6.33350324514966
TCGA-C8-A27A	VAF<0.01	5.38671471654938
TCGA-C8-A27A	VAF<0.001	5.00767684463346
TCGA-C8-A27A	VAF<1e-05	4.60033772660807
TCGA-C8-A27A	VAF<1e-06	4.60033772660807
TCGA-A8-A07O	All	8.31410664580029
TCGA-A8-A07O	VAF<0.1	5.50905232926875
TCGA-A8-A07O	VAF<0.01	4.28301365036815
TCGA-A8-A07O	VAF<0.001	3.86459887389208
TCGA-A8-A07O	VAF<1e-05	3.74172136267632
TCGA-A8-A07O	VAF<1e-06	3.74172136267632
TCGA-C8-A12X	All	7.3788100692488
TCGA-C8-A12X	VAF<0.1	4.95539939179716
TCGA-C8-A12X	VAF<0.01	3.88735424412282
TCGA-C8-A12X	VAF<0.001	3.44660757827971
TCGA-C8-A12X	VAF<1e-05	3.05708919220682
TCGA-C8-A12X	VAF<1e-06	3.05708919220682
TCGA-AN-A0XT	All	9.02063276165771
TCGA-AN-A0XT	VAF<0.1	6.99293833616581
TCGA-AN-A0XT	VAF<0.01	5.91146332539834
TCGA-AN-A0XT	VAF<0.001	5.71118895923278
TCGA-AN-A0XT	VAF<1e-05	5.85989311607135
TCGA-AN-A0XT	VAF<1e-06	5.85989311607135
TCGA-D8-A1Y3	All	8.27252375513464
TCGA-D8-A1Y3	VAF<0.1	5.62564693677851
TCGA-D8-A1Y3	VAF<0.01	4.44579975304953
TCGA-D8-A1Y3	VAF<0.001	4.16234382245791
TCGA-D8-A1Y3	VAF<1e-05	3.98109153744994
TCGA-D8-A1Y3	VAF<1e-06	3.98109153744994
TCGA-AR-A24Q	All	6.9695777810896
TCGA-AR-A24Q	VAF<0.1	4.1939304644531
TCGA-AR-A24Q	VAF<0.01	2.91548793277762
TCGA-AR-A24Q	VAF<0.001	2.41628066612948
TCGA-AR-A24Q	VAF<1e-05	2.1618296974071
TCGA-AR-A24Q	VAF<1e-06	2.1618296974071
TCGA-OK-A5Q2	All	9.06442746229527
TCGA-OK-A5Q2	VAF<0.1	7.52052939658553
TCGA-OK-A5Q2	VAF<0.01	6.15025502130218
TCGA-OK-A5Q2	VAF<0.001	5.14479601631629
TCGA-OK-A5Q2	VAF<1e-05	4.81858217748086
TCGA-OK-A5Q2	VAF<1e-06	4.81858217748086
TCGA-LL-A9Q3	All	7.97939872993288
TCGA-LL-A9Q3	VAF<0.1	5.283088353024
TCGA-LL-A9Q3	VAF<0.01	4.12610876914982
TCGA-LL-A9Q3	VAF<0.001	3.7289806101829
TCGA-LL-A9Q3	VAF<1e-05	3.67556504950206
TCGA-LL-A9Q3	VAF<1e-06	3.67556504950206
TCGA-D8-A1Y2	All	8.43177249232566
TCGA-D8-A1Y2	VAF<0.1	5.78572490608606
TCGA-D8-A1Y2	VAF<0.01	4.4938980223147
TCGA-D8-A1Y2	VAF<0.001	4.04903749330855
TCGA-D8-A1Y2	VAF<1e-05	3.8236567343867
TCGA-D8-A1Y2	VAF<1e-06	3.8236567343867
TCGA-AC-A3W6	All	4.13061660364027
TCGA-AC-A3W6	VAF<0.1	3.65744800775486
TCGA-AC-A3W6	VAF<0.01	3.16621388675058
TCGA-AC-A3W6	VAF<0.001	2.878462187282
TCGA-AC-A3W6	VAF<1e-05	2.41200853524182
TCGA-AC-A3W6	VAF<1e-06	2.41200853524182
TCGA-A8-A09Z	All	4.32827892703975
TCGA-A8-A09Z	VAF<0.1	1.51778035097358
TCGA-A8-A09Z	VAF<0.01	0.295402395898363
TCGA-A8-A09Z	VAF<0.001	-0.10974036253853
TCGA-A8-A09Z	VAF<1e-05	-0.303601447080772
TCGA-A8-A09Z	VAF<1e-06	-0.303601447080772
TCGA-BH-A1F2	All	7.67926682505153
TCGA-BH-A1F2	VAF<0.1	4.96814031301473
TCGA-BH-A1F2	VAF<0.01	3.78775748472281
TCGA-BH-A1F2	VAF<0.001	3.43115716464212
TCGA-BH-A1F2	VAF<1e-05	3.26998187985471
TCGA-BH-A1F2	VAF<1e-06	3.26998187985471
TCGA-AC-A62V	All	7.66734812702815
TCGA-AC-A62V	VAF<0.1	5.95843923703007
TCGA-AC-A62V	VAF<0.01	4.63581887070931
TCGA-AC-A62V	VAF<0.001	3.6192324028059
TCGA-AC-A62V	VAF<1e-05	3.21755386440007
TCGA-AC-A62V	VAF<1e-06	3.21755386440007
TCGA-BH-A0E1	All	9.1275412624887
TCGA-BH-A0E1	VAF<0.1	6.41036048929307
TCGA-BH-A0E1	VAF<0.01	5.18359993833939
TCGA-BH-A0E1	VAF<0.001	4.73696559416621
TCGA-BH-A0E1	VAF<1e-05	4.58703385074085
TCGA-BH-A0E1	VAF<1e-06	4.58703385074085
TCGA-E2-A15P	All	9.58085175940799
TCGA-E2-A15P	VAF<0.1	6.94157586181824
TCGA-E2-A15P	VAF<0.01	5.75167794568758
TCGA-E2-A15P	VAF<0.001	5.3547342399706
TCGA-E2-A15P	VAF<1e-05	5.11487395793346
TCGA-E2-A15P	VAF<1e-06	5.11487395793346
TCGA-A8-A07B	All	8.07350738849652
TCGA-A8-A07B	VAF<0.1	5.28089614011034
TCGA-A8-A07B	VAF<0.01	3.98283944884182
TCGA-A8-A07B	VAF<0.001	3.56985560833095
TCGA-A8-A07B	VAF<1e-05	3.38099403575188
TCGA-A8-A07B	VAF<1e-06	3.38099403575188
TCGA-AR-A24R	All	8.47746917816702
TCGA-AR-A24R	VAF<0.1	5.88164464444941
TCGA-AR-A24R	VAF<0.01	4.75375017846177
TCGA-AR-A24R	VAF<0.001	4.41653952444408
TCGA-AR-A24R	VAF<1e-05	4.22881869049588
TCGA-AR-A24R	VAF<1e-06	4.22881869049588
TCGA-B6-A0X1	All	6.93320187272437
TCGA-B6-A0X1	VAF<0.1	4.82510047224756
TCGA-B6-A0X1	VAF<0.01	3.96020641014097
TCGA-B6-A0X1	VAF<0.001	3.59664430576879
TCGA-B6-A0X1	VAF<1e-05	3.28640166125822
TCGA-B6-A0X1	VAF<1e-06	3.28640166125822
TCGA-E9-A22D	All	9.3775604018686
TCGA-E9-A22D	VAF<0.1	6.62253995853763
TCGA-E9-A22D	VAF<0.01	5.48726582683402
TCGA-E9-A22D	VAF<0.001	5.04439411935845
TCGA-E9-A22D	VAF<1e-05	4.93717316254456
TCGA-E9-A22D	VAF<1e-06	4.93717316254456
TCGA-EW-A6SA	All	8.02673300558986
TCGA-EW-A6SA	VAF<0.1	6.45069577157291
TCGA-EW-A6SA	VAF<0.01	5.03448837638529
TCGA-EW-A6SA	VAF<0.001	3.84166689319453
TCGA-EW-A6SA	VAF<1e-05	3.46803447681156
TCGA-EW-A6SA	VAF<1e-06	3.46803447681156
TCGA-E9-A2JT	All	9.62234472272424
TCGA-E9-A2JT	VAF<0.1	6.84966572691557
TCGA-E9-A2JT	VAF<0.01	5.69197104368864
TCGA-E9-A2JT	VAF<0.001	5.3857597067566
TCGA-E9-A2JT	VAF<1e-05	5.02974734339405
TCGA-E9-A2JT	VAF<1e-06	5.02974734339405
TCGA-C8-A275	All	7.57171817421014
TCGA-C8-A275	VAF<0.1	5.16015417194497
TCGA-C8-A275	VAF<0.01	4.11309718656799
TCGA-C8-A275	VAF<0.001	3.63779790812931
TCGA-C8-A275	VAF<1e-05	3.15650448567999
TCGA-C8-A275	VAF<1e-06	3.15650448567999
TCGA-GM-A3XL	All	6.81260668913059
TCGA-GM-A3XL	VAF<0.1	5.93853300690801
TCGA-GM-A3XL	VAF<0.01	4.70454411647383
TCGA-GM-A3XL	VAF<0.001	3.6825308969408
TCGA-GM-A3XL	VAF<1e-05	3.19001641938178
TCGA-GM-A3XL	VAF<1e-06	3.19001641938178
TCGA-BH-A0BT	All	9.21346164972596
TCGA-BH-A0BT	VAF<0.1	6.53915881110803
TCGA-BH-A0BT	VAF<0.01	5.42510735789643
TCGA-BH-A0BT	VAF<0.001	5.08431628593348
TCGA-BH-A0BT	VAF<1e-05	4.75488750216347
TCGA-BH-A0BT	VAF<1e-06	4.75488750216347
TCGA-BH-A18H	All	8.92308559353283
TCGA-BH-A18H	VAF<0.1	6.14538632512888
TCGA-BH-A18H	VAF<0.01	4.86389126574863
TCGA-BH-A18H	VAF<0.001	4.4166467521405
TCGA-BH-A18H	VAF<1e-05	4.23991252037947
TCGA-BH-A18H	VAF<1e-06	4.23991252037947
TCGA-AO-A0JA	All	9.25047174583841
TCGA-AO-A0JA	VAF<0.1	7.53417815629276
TCGA-AO-A0JA	VAF<0.01	6.27301849440642
TCGA-AO-A0JA	VAF<0.001	5.36711686865362
TCGA-AO-A0JA	VAF<1e-05	4.97880577773088
TCGA-AO-A0JA	VAF<1e-06	4.97880577773088
TCGA-AO-A124	All	6.64101063650332
TCGA-AO-A124	VAF<0.1	4.31575707094361
TCGA-AO-A124	VAF<0.01	3.19886969848302
TCGA-AO-A124	VAF<0.001	2.83109267031714
TCGA-AO-A124	VAF<1e-05	2.44083993041035
TCGA-AO-A124	VAF<1e-06	2.44083993041035
TCGA-A1-A0SP	All	8.40074174169455
TCGA-A1-A0SP	VAF<0.1	5.6667565918848
TCGA-A1-A0SP	VAF<0.01	4.38887833881199
TCGA-A1-A0SP	VAF<0.001	3.94390543792907
TCGA-A1-A0SP	VAF<1e-05	3.66228689518191
TCGA-A1-A0SP	VAF<1e-06	3.66228689518191
TCGA-BH-A0B6	All	4.71643220721756
TCGA-BH-A0B6	VAF<0.1	2.03087449787371
TCGA-BH-A0B6	VAF<0.01	0.821689838129978
TCGA-BH-A0B6	VAF<0.001	0.467746886849301
TCGA-BH-A0B6	VAF<1e-05	0.200977387320366
TCGA-BH-A0B6	VAF<1e-06	0.200977387320366
TCGA-E9-A226	All	8.35011044334793
TCGA-E9-A226	VAF<0.1	5.54465289614485
TCGA-E9-A226	VAF<0.01	4.38327936633847
TCGA-E9-A226	VAF<0.001	3.94270677495249
TCGA-E9-A226	VAF<1e-05	3.70626879694329
TCGA-E9-A226	VAF<1e-06	3.70626879694329
TCGA-5L-AAT1	All	4.2323751876997
TCGA-5L-AAT1	VAF<0.1	1.42692124277632
TCGA-5L-AAT1	VAF<0.01	0.21468157967283
TCGA-5L-AAT1	VAF<0.001	-0.20562060909496
TCGA-5L-AAT1	VAF<1e-05	-0.449007348507976
TCGA-5L-AAT1	VAF<1e-06	-0.449007348507976
TCGA-A2-A0T1	All	8.76924279514054
TCGA-A2-A0T1	VAF<0.1	6.73141601566702
TCGA-A2-A0T1	VAF<0.01	5.54916177929331
TCGA-A2-A0T1	VAF<0.001	5.11799720939845
TCGA-A2-A0T1	VAF<1e-05	4.67419226814568
TCGA-A2-A0T1	VAF<1e-06	4.67419226814568
TCGA-A8-A06U	All	7.32026804087623
TCGA-A8-A06U	VAF<0.1	4.59939988394496
TCGA-A8-A06U	VAF<0.01	3.46637879919277
TCGA-A8-A06U	VAF<0.001	3.07440668842489
TCGA-A8-A06U	VAF<1e-05	2.91647664443772
TCGA-A8-A06U	VAF<1e-06	2.91647664443772
TCGA-E2-A14Q	All	8.32511514761125
TCGA-E2-A14Q	VAF<0.1	5.66888498426625
TCGA-E2-A14Q	VAF<0.01	4.62058641045188
TCGA-E2-A14Q	VAF<0.001	4.21801928964336
TCGA-E2-A14Q	VAF<1e-05	4.03386345186628
TCGA-E2-A14Q	VAF<1e-06	4.03386345186628
TCGA-D8-A1XO	All	10.0527825301089
TCGA-D8-A1XO	VAF<0.1	7.62497817956904
TCGA-D8-A1XO	VAF<0.01	6.36806987653208
TCGA-D8-A1XO	VAF<0.001	5.93545974780529
TCGA-D8-A1XO	VAF<1e-05	5.79341573109973
TCGA-D8-A1XO	VAF<1e-06	5.79341573109973
TCGA-JL-A3YX	All	8.31040622499214
TCGA-JL-A3YX	VAF<0.1	6.11807588826526
TCGA-JL-A3YX	VAF<0.01	5.01215892806841
TCGA-JL-A3YX	VAF<0.001	4.77258950389693
TCGA-JL-A3YX	VAF<1e-05	4.38919132179204
TCGA-JL-A3YX	VAF<1e-06	4.38919132179204
TCGA-B6-A0RP	All	9.40315898242619
TCGA-B6-A0RP	VAF<0.1	6.60391160352215
TCGA-B6-A0RP	VAF<0.01	5.46352437327118
TCGA-B6-A0RP	VAF<0.001	5.03525732478633
TCGA-B6-A0RP	VAF<1e-05	4.97039353791468
TCGA-B6-A0RP	VAF<1e-06	4.97039353791468
TCGA-A2-A0T3	All	8.64102459899156
TCGA-A2-A0T3	VAF<0.1	6.08368615050486
TCGA-A2-A0T3	VAF<0.01	4.95959764593936
TCGA-A2-A0T3	VAF<0.001	4.63081315229913
TCGA-A2-A0T3	VAF<1e-05	4.46904321342159
TCGA-A2-A0T3	VAF<1e-06	4.46904321342159
TCGA-CZ-4865	All	7.15795540682763
TCGA-CZ-4865	VAF<0.1	4.30216849801018
TCGA-CZ-4865	VAF<0.01	2.99196268093458
TCGA-CZ-4865	VAF<0.001	2.54648835290652
TCGA-CZ-4865	VAF<1e-05	2.31061278165953
TCGA-CZ-4865	VAF<1e-06	2.31061278165953
TCGA-AS-3778	All	4.65580449837945
TCGA-AS-3778	VAF<0.1	2.40560264522786
TCGA-AS-3778	VAF<0.01	1.29494811579866
TCGA-AS-3778	VAF<0.001	0.889473542531109
TCGA-AS-3778	VAF<1e-05	0.540568381362703
TCGA-AS-3778	VAF<1e-06	0.540568381362703
TCGA-B0-5096	All	8.23488785629812
TCGA-B0-5096	VAF<0.1	5.49663023659155
TCGA-B0-5096	VAF<0.01	4.20770640875649
TCGA-B0-5096	VAF<0.001	3.72047747137764
TCGA-B0-5096	VAF<1e-05	3.43045255166553
TCGA-B0-5096	VAF<1e-06	3.43045255166553
TCGA-CZ-5467	All	7.91935410491421
TCGA-CZ-5467	VAF<0.1	5.3474631869945
TCGA-CZ-5467	VAF<0.01	4.14950228368892
TCGA-CZ-5467	VAF<0.001	3.72725638318628
TCGA-CZ-5467	VAF<1e-05	3.45437839091101
TCGA-CZ-5467	VAF<1e-06	3.45437839091101
TCGA-B0-5709	All	7.16944784084895
TCGA-B0-5709	VAF<0.1	4.44680006166363
TCGA-B0-5709	VAF<0.01	3.22948184612277
TCGA-B0-5709	VAF<0.001	2.86665210574138
TCGA-B0-5709	VAF<1e-05	2.57776699931695
TCGA-B0-5709	VAF<1e-06	2.57776699931695
TCGA-B4-5834	All	8.32120074672934
TCGA-B4-5834	VAF<0.1	5.97354720462359
TCGA-B4-5834	VAF<0.01	4.64934172885845
TCGA-B4-5834	VAF<0.001	4.20945336562895
TCGA-B4-5834	VAF<1e-05	3.90194985433825
TCGA-B4-5834	VAF<1e-06	3.90194985433825
TCGA-CJ-6028	All	8.75659180837572
TCGA-CJ-6028	VAF<0.1	6.02337633808937
TCGA-CJ-6028	VAF<0.01	4.76881446020555
TCGA-CJ-6028	VAF<0.001	4.32368640715972
TCGA-CJ-6028	VAF<1e-05	4.01346225980656
TCGA-CJ-6028	VAF<1e-06	4.01346225980656
TCGA-B0-5095	All	7.96150328733421
TCGA-B0-5095	VAF<0.1	5.08852325661663
TCGA-B0-5095	VAF<0.01	3.88727846635455
TCGA-B0-5095	VAF<0.001	3.44776331091199
TCGA-B0-5095	VAF<1e-05	3.18521487246691
TCGA-B0-5095	VAF<1e-06	3.18521487246691
TCGA-A3-3316	All	8.91844725523291
TCGA-A3-3316	VAF<0.1	6.0760698254959
TCGA-A3-3316	VAF<0.01	4.83650126771712
TCGA-A3-3316	VAF<0.001	4.39068078614165
TCGA-A3-3316	VAF<1e-05	4.20122113193185
TCGA-A3-3316	VAF<1e-06	4.20122113193185
TCGA-B8-5158	All	8.33539035469392
TCGA-B8-5158	VAF<0.1	5.55250628900509
TCGA-B8-5158	VAF<0.01	4.19186755432299
TCGA-B8-5158	VAF<0.001	3.73506606125072
TCGA-B8-5158	VAF<1e-05	3.59230447606232
TCGA-B8-5158	VAF<1e-06	3.59230447606232
TCGA-BP-4770	All	6.89028259288794
TCGA-BP-4770	VAF<0.1	4.77753462500669
TCGA-BP-4770	VAF<0.01	3.70525673443887
TCGA-BP-4770	VAF<0.001	3.33804776025064
TCGA-BP-4770	VAF<1e-05	3.11615374500133
TCGA-BP-4770	VAF<1e-06	3.11615374500133
TCGA-B8-5164	All	8.042405566265
TCGA-B8-5164	VAF<0.1	5.29896694644405
TCGA-B8-5164	VAF<0.01	3.96517670619832
TCGA-B8-5164	VAF<0.001	3.52956426206207
TCGA-B8-5164	VAF<1e-05	3.14487362938695
TCGA-B8-5164	VAF<1e-06	3.14487362938695
TCGA-B2-5633	All	7.07959745769925
TCGA-B2-5633	VAF<0.1	4.31616673473478
TCGA-B2-5633	VAF<0.01	3.07882761642233
TCGA-B2-5633	VAF<0.001	2.66969872408763
TCGA-B2-5633	VAF<1e-05	2.63621420044485
TCGA-B2-5633	VAF<1e-06	2.63621420044485
TCGA-CZ-4864	All	7.33770832662552
TCGA-CZ-4864	VAF<0.1	4.73570688094904
TCGA-CZ-4864	VAF<0.01	3.6217679417197
TCGA-CZ-4864	VAF<0.001	3.24969227823965
TCGA-CZ-4864	VAF<1e-05	2.8175386940437
TCGA-CZ-4864	VAF<1e-06	2.8175386940437
TCGA-B8-A54D	All	8.45706289789708
TCGA-B8-A54D	VAF<0.1	6.96314959466503
TCGA-B8-A54D	VAF<0.01	5.53971273510827
TCGA-B8-A54D	VAF<0.001	4.4183126313117
TCGA-B8-A54D	VAF<1e-05	3.94521871426762
TCGA-B8-A54D	VAF<1e-06	3.94521871426762
TCGA-BP-4973	All	9.10753519629113
TCGA-BP-4973	VAF<0.1	6.37950214511955
TCGA-BP-4973	VAF<0.01	5.12928301694497
TCGA-BP-4973	VAF<0.001	4.74483383749955
TCGA-BP-4973	VAF<1e-05	4.36413465500805
TCGA-BP-4973	VAF<1e-06	4.36413465500805
TCGA-CZ-5988	All	8.97842446544086
TCGA-CZ-5988	VAF<0.1	6.17092652528738
TCGA-CZ-5988	VAF<0.01	4.8972404255748
TCGA-CZ-5988	VAF<0.001	4.4594316186373
TCGA-CZ-5988	VAF<1e-05	4.21161794974227
TCGA-CZ-5988	VAF<1e-06	4.21161794974227
TCGA-CJ-5676	All	7.93101886650141
TCGA-CJ-5676	VAF<0.1	5.31539512504813
TCGA-CJ-5676	VAF<0.01	4.18911005863881
TCGA-CJ-5676	VAF<0.001	3.68835564994158
TCGA-CJ-5676	VAF<1e-05	3.35931031689044
TCGA-CJ-5676	VAF<1e-06	3.35931031689044
TCGA-B0-5098	All	5.5087722063552
TCGA-B0-5098	VAF<0.1	3.72468726438777
TCGA-B0-5098	VAF<0.01	2.18145933840293
TCGA-B0-5098	VAF<0.001	1.03008572618929
TCGA-B0-5098	VAF<1e-05	0.570504448027465
TCGA-B0-5098	VAF<1e-06	0.570504448027465
TCGA-B0-5702	All	6.94199145132412
TCGA-B0-5702	VAF<0.1	4.04241840442849
TCGA-B0-5702	VAF<0.01	2.83781221286947
TCGA-B0-5702	VAF<0.001	2.39142494205689
TCGA-B0-5702	VAF<1e-05	2.09788782066943
TCGA-B0-5702	VAF<1e-06	2.09788782066943
TCGA-CZ-5987	All	8.4983506079296
TCGA-CZ-5987	VAF<0.1	5.67088152690616
TCGA-CZ-5987	VAF<0.01	4.38228996249117
TCGA-CZ-5987	VAF<0.001	3.89459731941709
TCGA-CZ-5987	VAF<1e-05	3.72900887033786
TCGA-CZ-5987	VAF<1e-06	3.72900887033786
TCGA-BP-4989	All	7.38872310485084
TCGA-BP-4989	VAF<0.1	5.46227998094633
TCGA-BP-4989	VAF<0.01	4.57742882803575
TCGA-BP-4989	VAF<0.001	4.27301849440642
TCGA-BP-4989	VAF<1e-05	4.02718482932623
TCGA-BP-4989	VAF<1e-06	4.02718482932623
TCGA-CJ-4913	All	8.67320305610906
TCGA-CJ-4913	VAF<0.1	5.81698362325538
TCGA-CJ-4913	VAF<0.01	4.66080625870466
TCGA-CJ-4913	VAF<0.001	4.19578706475428
TCGA-CJ-4913	VAF<1e-05	3.94719858426206
TCGA-CJ-4913	VAF<1e-06	3.94719858426206
TCGA-B4-5377	All	7.49716234225734
TCGA-B4-5377	VAF<0.1	4.68096432059851
TCGA-B4-5377	VAF<0.01	3.32326330557118
TCGA-B4-5377	VAF<0.001	2.89493322047586
TCGA-B4-5377	VAF<1e-05	2.74755700543392
TCGA-B4-5377	VAF<1e-06	2.74755700543392
TCGA-CJ-4916	All	8.75268312259037
TCGA-CJ-4916	VAF<0.1	5.88990843542617
TCGA-CJ-4916	VAF<0.01	4.61342915602322
TCGA-CJ-4916	VAF<0.001	4.16992500144231
TCGA-CJ-4916	VAF<1e-05	3.90917877220379
TCGA-CJ-4916	VAF<1e-06	3.90917877220379
TCGA-BP-4968	All	8.66331391959996
TCGA-BP-4968	VAF<0.1	5.82841653758543
TCGA-BP-4968	VAF<0.01	4.49749965947082
TCGA-BP-4968	VAF<0.001	4.03738222200308
TCGA-BP-4968	VAF<1e-05	3.68416417842826
TCGA-BP-4968	VAF<1e-06	3.68416417842826
TCGA-CZ-5451	All	7.35027622907667
TCGA-CZ-5451	VAF<0.1	4.60384821761054
TCGA-CZ-5451	VAF<0.01	3.3869308762317
TCGA-CZ-5451	VAF<0.001	2.96668725457007
TCGA-CZ-5451	VAF<1e-05	2.77293109145408
TCGA-CZ-5451	VAF<1e-06	2.77293109145408
TCGA-B0-5083	All	9.28069828564088
TCGA-B0-5083	VAF<0.1	6.44240847079498
TCGA-B0-5083	VAF<0.01	5.18407548978535
TCGA-B0-5083	VAF<0.001	4.73696559416621
TCGA-B0-5083	VAF<1e-05	4.39231742277876
TCGA-B0-5083	VAF<1e-06	4.39231742277876
TCGA-B0-5690	All	7.88074965294333
TCGA-B0-5690	VAF<0.1	5.09460238589259
TCGA-B0-5690	VAF<0.01	3.87810769497949
TCGA-B0-5690	VAF<0.001	3.4262647547021
TCGA-B0-5690	VAF<1e-05	3.27094416616856
TCGA-B0-5690	VAF<1e-06	3.27094416616856
TCGA-A3-3385	All	8.18909779696807
TCGA-A3-3385	VAF<0.1	5.38489995121628
TCGA-A3-3385	VAF<0.01	4.12282799480767
TCGA-A3-3385	VAF<0.001	3.6575311266718
TCGA-A3-3385	VAF<1e-05	3.3477121206576
TCGA-A3-3385	VAF<1e-06	3.3477121206576
TCGA-MM-A84U	All	8.33074672557289
TCGA-MM-A84U	VAF<0.1	6.53601354202545
TCGA-MM-A84U	VAF<0.01	5.08691166835313
TCGA-MM-A84U	VAF<0.001	4.07461804134658
TCGA-MM-A84U	VAF<1e-05	3.62216111867541
TCGA-MM-A84U	VAF<1e-06	3.62216111867541
TCGA-CZ-5466	All	7.39951579636389
TCGA-CZ-5466	VAF<0.1	4.61670458351476
TCGA-CZ-5466	VAF<0.01	3.33060785057978
TCGA-CZ-5466	VAF<0.001	2.89934378655517
TCGA-CZ-5466	VAF<1e-05	2.67347267054082
TCGA-CZ-5466	VAF<1e-06	2.67347267054082
TCGA-B0-5693	All	8.1271206788989
TCGA-B0-5693	VAF<0.1	5.41758033395105
TCGA-B0-5693	VAF<0.01	4.213920905269
TCGA-B0-5693	VAF<0.001	3.79548082176931
TCGA-B0-5693	VAF<1e-05	3.53003629021756
TCGA-B0-5693	VAF<1e-06	3.53003629021756
