# Supplementary material for: Mutational signatures are markers of drug sensitivity of cancer cells
Source: Nat Commun. 2022 May 25;13:2926. doi: 10.1038/s41467-022-30582-3 (PMC9132939; doi:10.1038/s41467-022-30582-3)
Supplement: Supplementary file 4 — Source Data [file 41467_2022_30582_MOESM4_ESM.zip › RawData_R2b/Fig1C.csv]

sample	AbdoluteError	nClusters
TCGA-02-2486	53	2
TCGA-04-1331	72	2
TCGA-04-1343	60	2
TCGA-04-1347	66	2
TCGA-04-1348	91	2
TCGA-04-1349	83	2
TCGA-04-1357	77	2
TCGA-04-1360	114	2
TCGA-04-1542	57	2
TCGA-04-1646	35	2
TCGA-04-1652	46	2
TCGA-05-4384	55	2
TCGA-05-5428	60	2
TCGA-06-0129	100	2
TCGA-06-0132	32	2
TCGA-06-0184	42	2
TCGA-06-0187	41	2
TCGA-06-0210	42	2
TCGA-06-0213	59	2
TCGA-06-0219	49	2
TCGA-06-2561	87	2
TCGA-06-2562	125	2
TCGA-06-5414	44	2
TCGA-06-5859	127	2
TCGA-06-6699	53	2
TCGA-06-A7TK	54	2
TCGA-09-1673	142	2
TCGA-09-2043	75	2
TCGA-09-2045	69	2
TCGA-09-2049	56	2
TCGA-09-2050	66	2
TCGA-10-0926	51	2
TCGA-10-0930	118	2
TCGA-10-0934	76	2
TCGA-12-0821	44	2
TCGA-12-1597	78	2
TCGA-12-3651	66	2
TCGA-12-3653	39	2
TCGA-12-5299	38	2
TCGA-13-0724	67	2
TCGA-13-0726	103	2
TCGA-13-0751	112	2
TCGA-13-0757	60	2
TCGA-13-0795	69	2
TCGA-13-0800	124	2
TCGA-13-0804	50	2
TCGA-13-0883	63	2
TCGA-13-0890	53	2
TCGA-13-0891	55	2
TCGA-13-0911	57	2
TCGA-19-2619	86	2
TCGA-19-2624	55	2
TCGA-19-5951	48	2
TCGA-19-5960	39	2
TCGA-19-A60I	73	2
TCGA-19-A6J5	68	2
TCGA-26-6173	55	2
TCGA-26-A7UX	67	2
TCGA-27-2524	73	2
TCGA-2Y-A9H9	67	2
TCGA-2Y-A9HA	59	2
TCGA-32-1991	45	2
TCGA-32-2616	68	2
TCGA-32-4719	79	2
TCGA-34-5234	54	2
TCGA-35-4123	75	2
TCGA-37-5819	92	2
TCGA-38-4632	88	2
TCGA-39-5037	118	2
TCGA-41-2573	59	2
TCGA-41-4097	52	2
TCGA-41-6646	42	2
TCGA-44-2665	54	2
TCGA-44-6778	133	2
TCGA-44-7659	48	2
TCGA-44-7667	66	2
TCGA-44-A47F	78	2
TCGA-49-4506	63	2
TCGA-49-6761	87	2
TCGA-49-AAR0	84	2
TCGA-49-AAR3	64	2
TCGA-49-AAR4	78	2
TCGA-50-6597	81	2
TCGA-50-8457	72	2
TCGA-50-8460	61	2
TCGA-55-1594	79	2
TCGA-55-1595	64	2
TCGA-55-1596	103	2
TCGA-55-6971	38	2
TCGA-55-6978	34	2
TCGA-55-6984	46	2
TCGA-55-6985	73	2
TCGA-55-6987	61	2
TCGA-55-7727	86	2
TCGA-55-7913	75	2
TCGA-55-7914	63	2
TCGA-55-8091	47	2
TCGA-55-8508	96	2
TCGA-55-8512	37	2
TCGA-55-A490	76	2
TCGA-55-A4DF	75	2
TCGA-56-7582	67	2
TCGA-56-8628	74	2
TCGA-5L-AAT1	87	2
TCGA-5M-AAT4	108	2
TCGA-62-8395	59	2
TCGA-62-8397	50	2
TCGA-62-A46V	38	2
TCGA-62-A472	68	2
TCGA-63-7021	56	2
TCGA-63-A5MJ	78	2
TCGA-64-5775	70	2
TCGA-66-2754	60	2
TCGA-68-8250	98	2
TCGA-69-7978	73	2
TCGA-69-7979	101	2
TCGA-71-8520	91	2
TCGA-73-4677	69	2
TCGA-74-6575	45	2
TCGA-75-5126	76	2
TCGA-75-6207	46	2
TCGA-75-6214	55	2
TCGA-76-4927	52	2
TCGA-76-4929	60	2
TCGA-76-4931	70	2
TCGA-76-4932	42	2
TCGA-76-6285	54	2
TCGA-76-6660	48	2
TCGA-77-6845	68	2
TCGA-77-8009	72	2
TCGA-78-7150	63	2
TCGA-78-7155	82	2
TCGA-78-7539	63	2
TCGA-78-8660	65	2
TCGA-85-7710	94	2
TCGA-85-7844	74	2
TCGA-86-7954	75	2
TCGA-86-8669	57	2
TCGA-86-8673	81	2
TCGA-90-A59Q	58	2
TCGA-92-7340	67	2
TCGA-95-7944	58	2
TCGA-97-8547	91	2
TCGA-99-8032	57	2
TCGA-A1-A0SP	58	2
TCGA-A2-A0EV	51	2
TCGA-A2-A0T1	86	2
TCGA-A2-A0T3	48	2
TCGA-A3-3316	43	2
TCGA-A3-3385	33	2
TCGA-A6-2679	54	2
TCGA-A6-2680	81	2
TCGA-A6-3808	73	2
TCGA-A6-3809	659	2
TCGA-A6-4105	62	2
TCGA-A6-5656	448	2
TCGA-A6-5660	67	2
TCGA-A6-6648	43	2
TCGA-A7-A6VY	129	2
TCGA-A8-A06U	45	2
TCGA-A8-A07B	47	2
TCGA-A8-A07O	46	2
TCGA-A8-A093	51	2
TCGA-A8-A09Z	64	2
TCGA-AA-3494	51	2
TCGA-AA-3506	62	2
TCGA-AA-3664	55	2
TCGA-AA-3667	54	2
TCGA-AA-3715	144	2
TCGA-AA-3837	47	2
TCGA-AA-3844	86	2
TCGA-AA-3858	85	2
TCGA-AA-3860	44	2
TCGA-AA-3949	139	2
TCGA-AA-3977	151	2
TCGA-AA-3979	215	2
TCGA-AA-A017	40	2
TCGA-AA-A01I	53	2
TCGA-AA-A02F	47	2
TCGA-AC-A3W6	74	2
TCGA-AC-A5XU	104	2
TCGA-AC-A62V	136	2
TCGA-AN-A0XT	39	2
TCGA-AR-A24Q	67	2
TCGA-AR-A24R	77	2
TCGA-AR-A24S	33	2
TCGA-AS-3778	61	2
TCGA-AX-A064	56	2
TCGA-AX-A06B	47	2
TCGA-AX-A06F	227	2
TCGA-AX-A2HA	80	2
TCGA-B0-5083	36	2
TCGA-B0-5095	47	2
TCGA-B0-5096	55	2
TCGA-B0-5098	57	2
TCGA-B0-5690	59	2
TCGA-B0-5693	54	2
TCGA-B0-5702	83	2
TCGA-B0-5709	102	2
TCGA-B2-5633	56	2
TCGA-B4-5377	57	2
TCGA-B4-5834	33	2
TCGA-B6-A0IA	57	2
TCGA-B6-A0RP	34	2
TCGA-B6-A0X1	72	2
TCGA-B8-5158	42	2
TCGA-B8-5164	44	2
TCGA-B8-A54D	88	2
TCGA-BA-5559	86	2
TCGA-BB-A5HZ	52	2
TCGA-BG-A0MA	80	2
TCGA-BH-A0B6	71	2
TCGA-BH-A0BT	39	2
TCGA-BH-A0E1	41	2
TCGA-BH-A0HN	45	2
TCGA-BH-A0HO	60	2
TCGA-BH-A18H	53	2
TCGA-BH-A18M	67	2
TCGA-BH-A1F2	40	2
TCGA-BJ-A45H	39	2
TCGA-BP-4968	43	2
TCGA-BP-4973	61	2
TCGA-BP-4989	98	2
TCGA-BR-6852	59	2
TCGA-BR-7715	63	2
TCGA-BR-8059	61	2
TCGA-BR-8380	96	2
TCGA-BR-A4CR	42	2
TCGA-BR-A4J4	65	2
TCGA-BR-A4J8	47	2
TCGA-BS-A0UT	57	2
TCGA-C8-A12O	72	2
TCGA-C8-A12X	88	2
TCGA-C8-A275	83	2
TCGA-C8-A27A	89	2
TCGA-C9-A480	74	2
TCGA-CA-5254	97	2
TCGA-CC-A9FU	77	2
TCGA-CD-8528	83	2
TCGA-CD-8535	92	2
TCGA-CD-A4MI	85	2
TCGA-CE-A481	90	2
TCGA-CE-A483	78	2
TCGA-CF-A1HS	104	2
TCGA-CF-A3MI	57	2
TCGA-CF-A47S	63	2
TCGA-CG-4305	70	2
TCGA-CG-5724	48	2
TCGA-CG-5733	69	2
TCGA-CG-5734	53	2
TCGA-CJ-4913	36	2
TCGA-CJ-4916	46	2
TCGA-CJ-5676	87	2
TCGA-CJ-6028	43	2
TCGA-CK-6748	48	2
TCGA-CM-4752	70	2
TCGA-CM-5344	54	2
TCGA-CM-5348	55	2
TCGA-CM-6166	46	2
TCGA-CN-4741	62	2
TCGA-CN-5363	77	2
TCGA-CN-5364	102	2
TCGA-CN-6022	71	2
TCGA-CN-A499	40	2
TCGA-CN-A63T	58	2
TCGA-CQ-5333	72	2
TCGA-CQ-6220	44	2
TCGA-CQ-7063	90	2
TCGA-CQ-A4CB	40	2
TCGA-CQ-A4CD	51	2
TCGA-CQ-A4CG	39	2
TCGA-CR-5248	46	2
TCGA-CR-6471	43	2
TCGA-CR-7368	53	2
TCGA-CV-5973	48	2
TCGA-CV-6003	60	2
TCGA-CV-6935	52	2
TCGA-CV-6941	43	2
TCGA-CV-7099	55	2
TCGA-CV-7101	49	2
TCGA-CV-7177	52	2
TCGA-CV-7261	43	2
TCGA-CV-7423	50	2
TCGA-CV-7434	54	2
TCGA-CV-7440	63	2
TCGA-CV-A461	61	2
TCGA-CV-A6JU	59	2
TCGA-CV-A6JZ	58	2
TCGA-CZ-4864	95	2
TCGA-CZ-4865	53	2
TCGA-CZ-5451	52	2
TCGA-CZ-5467	106	2
TCGA-CZ-5987	40	2
TCGA-CZ-5988	43	2
TCGA-D1-A17T	45	2
TCGA-D5-5540	59	2
TCGA-D5-6530	64	2
TCGA-D5-6531	59	2
TCGA-D5-6534	62	2
TCGA-D5-6539	57	2
TCGA-D5-6541	55	2
TCGA-D5-6923	58	2
TCGA-D5-6926	59	2
TCGA-D5-6930	59	2
TCGA-D6-6516	71	2
TCGA-D7-6525	68	2
TCGA-D8-A1XJ	62	2
TCGA-D8-A1XO	63	2
TCGA-D8-A1Y2	80	2
TCGA-D8-A1Y3	54	2
TCGA-DD-A1E9	40	2
TCGA-DD-A1EH	98	2
TCGA-DD-A4NL	83	2
TCGA-DD-A73E	41	2
TCGA-DD-AACC	90	2
TCGA-DD-AACX	92	2
TCGA-DD-AAD8	99	2
TCGA-DE-A0Y3	54	2
TCGA-DE-A69K	82	2
TCGA-DJ-A3UP	104	2
TCGA-DJ-A3V5	103	2
TCGA-DK-A1AC	96	2
TCGA-DK-A3WW	99	2
TCGA-DK-AA6T	74	2
TCGA-DM-A1D6	54	2
TCGA-DM-A28M	67	2
TCGA-E2-A14Q	78	2
TCGA-E2-A15P	50	2
TCGA-E2-A1LI	49	2
TCGA-E5-A4TZ	55	2
TCGA-E7-A7DV	60	2
TCGA-E7-A8O8	77	2
TCGA-E9-A1R5	78	2
TCGA-E9-A226	51	2
TCGA-E9-A22D	30	2
TCGA-E9-A2JT	47	2
TCGA-ED-A7PZ	90	2
TCGA-ED-A82E	76	2
TCGA-EL-A3CO	33	2
TCGA-EL-A3H1	190	2
TCGA-EM-A22J	92	2
TCGA-EM-A4FK	56	2
TCGA-EQ-5647	41	2
TCGA-ET-A2N1	254	2
TCGA-ET-A3DR	35	2
TCGA-EW-A6SA	113	2
TCGA-EY-A1GE	101	2
TCGA-EY-A2ON	95	2
TCGA-F1-6874	60	2
TCGA-F4-6855	66	2
TCGA-FD-A43X	54	2
TCGA-FD-A62S	77	2
TCGA-FP-8209	30	2
TCGA-FP-A4BF	48	2
TCGA-FP-A8CX	70	2
TCGA-FV-A23B	78	2
TCGA-FY-A3WA	30	2
TCGA-G2-A3VY	162	2
TCGA-G3-AAV2	51	2
TCGA-G4-6586	68	2
TCGA-G4-6625	55	2
TCGA-G4-6627	47	2
TCGA-G4-6628	147	2
TCGA-GC-A3RB	61	2
TCGA-GM-A3NW	77	2
TCGA-GM-A3XL	121	2
TCGA-GU-A42Q	61	2
TCGA-GV-A3QF	51	2
TCGA-HD-7832	67	2
TCGA-HU-A4GF	59	2
TCGA-IN-7808	47	2
TCGA-IQ-7631	55	2
TCGA-J2-A4AG	38	2
TCGA-JL-A3YX	156	2
TCGA-KS-A4I3	62	2
TCGA-KS-A4IB	81	2
TCGA-L4-A4E6	53	2
TCGA-L9-A443	44	2
TCGA-L9-A444	65	2
TCGA-LL-A9Q3	91	2
TCGA-MM-A84U	86	2
TCGA-MP-A4T2	52	2
TCGA-MP-A4T4	50	2
TCGA-MT-A67D	61	2
TCGA-NH-A6GC	99	2
TCGA-NJ-A4YI	55	2
TCGA-NJ-A4YP	68	2
TCGA-NJ-A7XG	96	2
TCGA-OK-A5Q2	147	2
TCGA-QK-A6IG	53	2
TCGA-RC-A7SB	89	2
TCGA-RD-A8N4	48	2
TCGA-RR-A6KB	260	2
TCGA-T2-A6X0	49	2
TCGA-TN-A7HL	75	2
TCGA-UB-AA0U	77	2
TCGA-UF-A71D	90	2
TCGA-UF-A71E	85	2
TCGA-UF-A7JV	70	2
TCGA-UP-A6WW	50	2
TCGA-VQ-A91K	79	2
TCGA-VQ-A91U	62	2
TCGA-VQ-A923	72	2
TCGA-VQ-A94U	67	2
TCGA-VQ-AA6D	90	2
TCGA-XF-A9T0	69	2
TCGA-ZF-A9R3	49	2
TCGA-ZF-A9R7	59	2
TCGA-ZF-AA53	56	2
TCGA-02-2486	52	3
TCGA-04-1331	75	3
TCGA-04-1343	62	3
TCGA-04-1347	65	3
TCGA-04-1348	91	3
TCGA-04-1349	84	3
TCGA-04-1357	80	3
TCGA-04-1360	115	3
TCGA-04-1542	56	3
TCGA-04-1646	35	3
TCGA-04-1652	47	3
TCGA-05-4384	55	3
TCGA-05-5428	62	3
TCGA-06-0129	103	3
TCGA-06-0132	33	3
TCGA-06-0184	42	3
TCGA-06-0187	41	3
TCGA-06-0210	45	3
TCGA-06-0213	60	3
TCGA-06-0219	48	3
TCGA-06-2561	86	3
TCGA-06-2562	126	3
TCGA-06-5414	46	3
TCGA-06-5859	128	3
TCGA-06-6699	53	3
TCGA-06-A7TK	53	3
TCGA-09-1673	145	3
TCGA-09-2043	76	3
TCGA-09-2045	69	3
TCGA-09-2049	60	3
TCGA-09-2050	66	3
TCGA-10-0926	53	3
TCGA-10-0930	118	3
TCGA-10-0934	75	3
TCGA-12-0821	44	3
TCGA-12-1597	75	3
TCGA-12-3651	63	3
TCGA-12-3653	38	3
TCGA-12-5299	38	3
TCGA-13-0724	67	3
TCGA-13-0726	105	3
TCGA-13-0751	113	3
TCGA-13-0757	61	3
TCGA-13-0795	68	3
TCGA-13-0800	119	3
TCGA-13-0804	49	3
TCGA-13-0883	64	3
TCGA-13-0890	52	3
TCGA-13-0891	55	3
TCGA-13-0911	57	3
TCGA-14-3477	88	3
TCGA-19-2619	89	3
TCGA-19-2624	54	3
TCGA-19-5951	49	3
TCGA-19-5960	37	3
TCGA-19-A60I	69	3
TCGA-19-A6J5	69	3
TCGA-26-6173	57	3
TCGA-26-A7UX	68	3
TCGA-27-2524	76	3
TCGA-2Y-A9H9	67	3
TCGA-2Y-A9HA	56	3
TCGA-32-1991	44	3
TCGA-32-2616	69	3
TCGA-32-4719	79	3
TCGA-34-5234	56	3
TCGA-35-4123	72	3
TCGA-37-5819	95	3
TCGA-38-4632	91	3
TCGA-39-5037	116	3
TCGA-41-2573	59	3
TCGA-41-4097	52	3
TCGA-41-6646	41	3
TCGA-44-2665	55	3
TCGA-44-6778	127	3
TCGA-44-7659	51	3
TCGA-44-7667	64	3
TCGA-44-A47F	81	3
TCGA-49-4506	62	3
TCGA-49-6761	86	3
TCGA-49-AAR0	86	3
TCGA-49-AAR3	66	3
TCGA-49-AAR4	78	3
TCGA-50-6597	84	3
TCGA-50-8457	74	3
TCGA-50-8460	61	3
TCGA-55-1594	80	3
TCGA-55-1595	67	3
TCGA-55-1596	101	3
TCGA-55-6971	39	3
TCGA-55-6978	35	3
TCGA-55-6984	43	3
TCGA-55-6985	74	3
TCGA-55-6987	61	3
TCGA-55-7727	88	3
TCGA-55-7913	75	3
TCGA-55-7914	63	3
TCGA-55-8091	47	3
TCGA-55-8508	96	3
TCGA-55-8512	40	3
TCGA-55-A490	79	3
TCGA-55-A4DF	76	3
TCGA-56-7582	66	3
TCGA-56-8628	77	3
TCGA-5L-AAT1	88	3
TCGA-5M-AAT4	111	3
TCGA-62-8395	62	3
TCGA-62-8397	51	3
TCGA-62-A46V	38	3
TCGA-62-A472	67	3
TCGA-63-7021	58	3
TCGA-63-A5MJ	80	3
TCGA-64-5775	69	3
TCGA-66-2754	59	3
TCGA-68-8250	94	3
TCGA-69-7978	70	3
TCGA-69-7979	102	3
TCGA-71-8520	89	3
TCGA-73-4677	68	3
TCGA-74-6575	42	3
TCGA-75-5126	77	3
TCGA-75-6207	45	3
TCGA-75-6214	56	3
TCGA-76-4927	52	3
TCGA-76-4929	56	3
TCGA-76-4931	72	3
TCGA-76-4932	43	3
TCGA-76-6285	53	3
TCGA-76-6660	50	3
TCGA-77-6845	66	3
TCGA-77-8009	71	3
TCGA-78-7150	66	3
TCGA-78-7155	79	3
TCGA-78-7539	66	3
TCGA-78-8660	63	3
TCGA-85-7710	92	3
TCGA-85-7844	74	3
TCGA-86-7954	74	3
TCGA-86-8669	58	3
TCGA-86-8673	80	3
TCGA-90-A59Q	61	3
TCGA-92-7340	64	3
TCGA-95-7944	59	3
TCGA-97-8547	87	3
TCGA-99-8032	56	3
TCGA-A1-A0SP	60	3
TCGA-A2-A0EV	51	3
TCGA-A2-A0T1	83	3
TCGA-A2-A0T3	49	3
TCGA-A3-3316	44	3
TCGA-A3-3385	32	3
TCGA-A6-2679	54	3
TCGA-A6-2680	77	3
TCGA-A6-3808	69	3
TCGA-A6-3809	662	3
TCGA-A6-4105	63	3
TCGA-A6-5656	443	3
TCGA-A6-5660	68	3
TCGA-A6-6141	71	3
TCGA-A6-6648	44	3
TCGA-A7-A6VY	122	3
TCGA-A8-A06U	45	3
TCGA-A8-A07B	45	3
TCGA-A8-A07O	46	3
TCGA-A8-A093	54	3
TCGA-A8-A09Z	65	3
TCGA-AA-3494	50	3
TCGA-AA-3506	63	3
TCGA-AA-3664	55	3
TCGA-AA-3667	54	3
TCGA-AA-3715	147	3
TCGA-AA-3837	48	3
TCGA-AA-3844	86	3
TCGA-AA-3858	87	3
TCGA-AA-3860	45	3
TCGA-AA-3949	142	3
TCGA-AA-3977	152	3
TCGA-AA-3979	212	3
TCGA-AA-A017	43	3
TCGA-AA-A01I	50	3
TCGA-AA-A02F	48	3
TCGA-AC-A3W6	75	3
TCGA-AC-A5XU	105	3
TCGA-AC-A62V	135	3
TCGA-AN-A0XT	41	3
TCGA-AR-A24Q	68	3
TCGA-AR-A24R	79	3
TCGA-AR-A24S	34	3
TCGA-AS-3778	59	3
TCGA-AX-A064	53	3
TCGA-AX-A06B	47	3
TCGA-AX-A06F	228	3
TCGA-AX-A2HA	81	3
TCGA-B0-5083	35	3
TCGA-B0-5095	47	3
TCGA-B0-5096	54	3
TCGA-B0-5098	56	3
TCGA-B0-5690	59	3
TCGA-B0-5693	56	3
TCGA-B0-5702	83	3
TCGA-B0-5709	100	3
TCGA-B2-5633	55	3
TCGA-B4-5377	55	3
TCGA-B4-5834	32	3
TCGA-B6-A0IA	58	3
TCGA-B6-A0RP	34	3
TCGA-B6-A0X1	73	3
TCGA-B8-5158	43	3
TCGA-B8-5164	43	3
TCGA-B8-A54D	88	3
TCGA-BA-5559	87	3
TCGA-BB-A5HZ	53	3
TCGA-BG-A0MA	82	3
TCGA-BH-A0B6	69	3
TCGA-BH-A0BT	41	3
TCGA-BH-A0E1	41	3
TCGA-BH-A0HN	46	3
TCGA-BH-A0HO	61	3
TCGA-BH-A18H	50	3
TCGA-BH-A18M	68	3
TCGA-BH-A1F2	38	3
TCGA-BJ-A45H	37	3
TCGA-BP-4968	45	3
TCGA-BP-4973	57	3
TCGA-BP-4989	93	3
TCGA-BR-6852	58	3
TCGA-BR-7715	66	3
TCGA-BR-8059	58	3
TCGA-BR-8380	96	3
TCGA-BR-A4CR	41	3
TCGA-BR-A4J4	63	3
TCGA-BR-A4J8	46	3
TCGA-BS-A0UT	56	3
TCGA-C8-A12O	71	3
TCGA-C8-A12X	90	3
TCGA-C8-A275	81	3
TCGA-C8-A27A	87	3
TCGA-C9-A480	72	3
TCGA-CA-5254	95	3
TCGA-CC-A9FU	78	3
TCGA-CD-8528	80	3
TCGA-CD-8535	91	3
TCGA-CD-A4MI	83	3
TCGA-CE-A481	89	3
TCGA-CE-A483	77	3
TCGA-CF-A1HS	101	3
TCGA-CF-A3MI	57	3
TCGA-CF-A47S	61	3
TCGA-CG-4305	73	3
TCGA-CG-5724	51	3
TCGA-CG-5733	73	3
TCGA-CG-5734	50	3
TCGA-CJ-4913	36	3
TCGA-CJ-4916	49	3
TCGA-CJ-5676	84	3
TCGA-CJ-6028	44	3
TCGA-CK-6748	50	3
TCGA-CM-4752	70	3
TCGA-CM-5344	50	3
TCGA-CM-5348	60	3
TCGA-CM-6166	45	3
TCGA-CN-4741	62	3
TCGA-CN-5363	78	3
TCGA-CN-5364	103	3
TCGA-CN-6022	71	3
TCGA-CN-A499	38	3
TCGA-CN-A63T	57	3
TCGA-CQ-5333	71	3
TCGA-CQ-6220	43	3
TCGA-CQ-7063	91	3
TCGA-CQ-A4CB	40	3
TCGA-CQ-A4CD	49	3
TCGA-CQ-A4CG	39	3
TCGA-CR-5248	43	3
TCGA-CR-6471	45	3
TCGA-CR-7368	51	3
TCGA-CV-5973	47	3
TCGA-CV-6003	61	3
TCGA-CV-6935	51	3
TCGA-CV-6941	42	3
TCGA-CV-7099	53	3
TCGA-CV-7101	48	3
TCGA-CV-7177	54	3
TCGA-CV-7261	44	3
TCGA-CV-7423	49	3
TCGA-CV-7434	57	3
TCGA-CV-7440	65	3
TCGA-CV-A461	59	3
TCGA-CV-A6JU	60	3
TCGA-CV-A6JZ	60	3
TCGA-CZ-4864	92	3
TCGA-CZ-4865	52	3
TCGA-CZ-5451	54	3
TCGA-CZ-5467	109	3
TCGA-CZ-5987	40	3
TCGA-CZ-5988	42	3
TCGA-D1-A17T	41	3
TCGA-D5-5540	56	3
TCGA-D5-6530	65	3
TCGA-D5-6531	60	3
TCGA-D5-6534	61	3
TCGA-D5-6539	54	3
TCGA-D5-6541	53	3
TCGA-D5-6923	61	3
TCGA-D5-6926	60	3
TCGA-D5-6930	64	3
TCGA-D6-6516	67	3
TCGA-D7-6525	66	3
TCGA-D8-A1XJ	63	3
TCGA-D8-A1XO	65	3
TCGA-D8-A1Y2	80	3
TCGA-D8-A1Y3	53	3
TCGA-DD-A1E9	39	3
TCGA-DD-A1EH	97	3
TCGA-DD-A4NL	86	3
TCGA-DD-A73E	41	3
TCGA-DD-AACC	89	3
TCGA-DD-AACX	91	3
TCGA-DD-AAD8	98	3
TCGA-DE-A0Y3	55	3
TCGA-DE-A69K	84	3
TCGA-DJ-A3UP	105	3
TCGA-DJ-A3V5	104	3
TCGA-DK-A1AC	95	3
TCGA-DK-A3WW	100	3
TCGA-DK-AA6T	70	3
TCGA-DM-A1D6	53	3
TCGA-DM-A28M	66	3
TCGA-E2-A14Q	81	3
TCGA-E2-A15P	47	3
TCGA-E2-A1LI	48	3
TCGA-E5-A4TZ	52	3
TCGA-E7-A7DV	63	3
TCGA-E7-A8O8	76	3
TCGA-E9-A1R5	79	3
TCGA-E9-A226	51	3
TCGA-E9-A22D	27	3
TCGA-E9-A2JT	47	3
TCGA-ED-A7PZ	89	3
TCGA-ED-A82E	74	3
TCGA-EL-A3CO	33	3
TCGA-EL-A3H1	193	3
TCGA-EM-A22J	92	3
TCGA-EM-A4FK	56	3
TCGA-EQ-5647	42	3
TCGA-ET-A2N1	257	3
TCGA-ET-A3DR	35	3
TCGA-EW-A6SA	116	3
TCGA-EY-A1GE	102	3
TCGA-EY-A2ON	98	3
TCGA-EY-A547	112	3
TCGA-F1-6874	61	3
TCGA-F4-6855	65	3
TCGA-FD-A43X	55	3
TCGA-FD-A62S	71	3
TCGA-FP-8209	29	3
TCGA-FP-A4BF	45	3
TCGA-FP-A8CX	71	3
TCGA-FV-A23B	74	3
TCGA-FY-A3WA	31	3
TCGA-G2-A3VY	165	3
TCGA-G3-AAV2	51	3
TCGA-G4-6586	71	3
TCGA-G4-6625	54	3
TCGA-G4-6627	46	3
TCGA-G4-6628	148	3
TCGA-GC-A3RB	61	3
TCGA-GM-A3NW	78	3
TCGA-GM-A3XL	124	3
TCGA-GU-A42Q	63	3
TCGA-GV-A3QF	51	3
TCGA-HD-7832	67	3
TCGA-HU-A4GF	57	3
TCGA-IN-7808	48	3
TCGA-IQ-7631	54	3
TCGA-J2-A4AG	40	3
TCGA-JL-A3YX	159	3
TCGA-KS-A4I3	61	3
TCGA-KS-A4IB	78	3
TCGA-L4-A4E6	53	3
TCGA-L9-A443	44	3
TCGA-L9-A444	63	3
TCGA-LL-A9Q3	92	3
TCGA-MM-A84U	84	3
TCGA-MP-A4T2	52	3
TCGA-MP-A4T4	49	3
TCGA-MT-A67D	63	3
TCGA-NH-A6GC	97	3
TCGA-NJ-A4YI	53	3
TCGA-NJ-A4YP	69	3
TCGA-NJ-A7XG	91	3
TCGA-OK-A5Q2	150	3
TCGA-QK-A6IG	55	3
TCGA-QL-A97D	107	3
TCGA-RC-A7SB	92	3
TCGA-RD-A8N4	48	3
TCGA-RR-A6KB	263	3
TCGA-T2-A6X0	45	3
TCGA-TN-A7HL	76	3
TCGA-UB-AA0U	80	3
TCGA-UF-A71D	93	3
TCGA-UF-A71E	83	3
TCGA-UF-A7JV	69	3
TCGA-UP-A6WW	50	3
TCGA-VQ-A91K	76	3
TCGA-VQ-A91U	63	3
TCGA-VQ-A923	75	3
TCGA-VQ-A94U	69	3
TCGA-VQ-AA6D	93	3
TCGA-XF-A9T0	66	3
TCGA-ZF-A9R3	50	3
TCGA-ZF-A9R7	59	3
TCGA-ZF-AA53	59	3
TCGA-02-2486	50	4
TCGA-04-1331	74	4
TCGA-04-1343	62	4
TCGA-04-1347	67	4
TCGA-04-1348	91	4
TCGA-04-1349	84	4
TCGA-04-1357	80	4
TCGA-04-1360	93	4
TCGA-04-1542	57	4
TCGA-04-1646	36	4
TCGA-04-1652	49	4
TCGA-05-4384	55	4
TCGA-05-5428	64	4
TCGA-06-0129	105	4
TCGA-06-0132	33	4
TCGA-06-0184	45	4
TCGA-06-0187	40	4
TCGA-06-0210	44	4
TCGA-06-0213	56	4
TCGA-06-0219	50	4
TCGA-06-2561	86	4
TCGA-06-2562	128	4
TCGA-06-5414	46	4
TCGA-06-5859	130	4
TCGA-06-6699	55	4
TCGA-09-1673	145	4
TCGA-09-2043	76	4
TCGA-09-2045	69	4
TCGA-09-2049	54	4
TCGA-09-2050	68	4
TCGA-10-0926	53	4
TCGA-10-0930	119	4
TCGA-10-0934	75	4
TCGA-12-0821	46	4
TCGA-12-1597	77	4
TCGA-12-3651	64	4
TCGA-12-3653	39	4
TCGA-12-5299	39	4
TCGA-13-0724	65	4
TCGA-13-0726	107	4
TCGA-13-0751	113	4
TCGA-13-0757	63	4
TCGA-13-0795	68	4
TCGA-13-0800	125	4
TCGA-13-0804	50	4
TCGA-13-0883	66	4
TCGA-13-0890	50	4
TCGA-13-0891	55	4
TCGA-13-0911	60	4
TCGA-14-3477	58	4
TCGA-19-2619	62	4
TCGA-19-2624	53	4
TCGA-19-5951	51	4
TCGA-19-5960	37	4
TCGA-19-A60I	47	4
TCGA-19-A6J5	50	4
TCGA-26-6173	56	4
TCGA-26-A7UX	48	4
TCGA-27-2524	74	4
TCGA-2Y-A9H9	67	4
TCGA-2Y-A9HA	55	4
TCGA-32-1991	48	4
TCGA-32-2616	69	4
TCGA-32-4719	79	4
TCGA-34-5234	56	4
TCGA-35-4123	72	4
TCGA-37-5819	95	4
TCGA-38-4632	80	4
TCGA-39-5037	118	4
TCGA-41-2573	60	4
TCGA-41-4097	54	4
TCGA-41-6646	41	4
TCGA-44-2665	53	4
TCGA-44-6778	98	4
TCGA-44-7659	47	4
TCGA-44-7667	66	4
TCGA-44-7669	96	4
TCGA-44-A47F	81	4
TCGA-49-4506	60	4
TCGA-49-6761	90	4
TCGA-49-AAR0	58	4
TCGA-49-AAR3	68	4
TCGA-49-AAR4	62	4
TCGA-50-6597	85	4
TCGA-50-8457	73	4
TCGA-50-8460	62	4
TCGA-55-1594	78	4
TCGA-55-1595	64	4
TCGA-55-1596	101	4
TCGA-55-6971	41	4
TCGA-55-6978	34	4
TCGA-55-6984	50	4
TCGA-55-6985	73	4
TCGA-55-6987	59	4
TCGA-55-7727	90	4
TCGA-55-7913	74	4
TCGA-55-7914	62	4
TCGA-55-8091	48	4
TCGA-55-8508	74	4
TCGA-55-8512	42	4
TCGA-55-A490	79	4
TCGA-55-A4DF	78	4
TCGA-56-7582	70	4
TCGA-56-8628	79	4
TCGA-5L-AAT1	90	4
TCGA-5M-AAT4	77	4
TCGA-62-8395	63	4
TCGA-62-8397	52	4
TCGA-62-A46V	42	4
TCGA-62-A472	67	4
TCGA-63-7021	58	4
TCGA-63-A5MJ	77	4
TCGA-64-5775	69	4
TCGA-66-2754	59	4
TCGA-68-8250	83	4
TCGA-69-7978	72	4
TCGA-69-7979	102	4
TCGA-71-8520	89	4
TCGA-73-4677	69	4
TCGA-74-6575	45	4
TCGA-75-5126	77	4
TCGA-75-6207	45	4
TCGA-75-6214	57	4
TCGA-76-4927	51	4
TCGA-76-4929	60	4
TCGA-76-4931	73	4
TCGA-76-4932	43	4
TCGA-76-6285	53	4
TCGA-76-6660	52	4
TCGA-77-6845	67	4
TCGA-77-8009	71	4
TCGA-78-7150	62	4
TCGA-78-7155	79	4
TCGA-78-7539	61	4
TCGA-78-8660	63	4
TCGA-85-7710	96	4
TCGA-85-7844	74	4
TCGA-86-7954	75	4
TCGA-86-8669	60	4
TCGA-86-8673	78	4
TCGA-90-A59Q	53	4
TCGA-92-7340	66	4
TCGA-95-7944	61	4
TCGA-97-8547	94	4
TCGA-99-8032	56	4
TCGA-A1-A0SP	58	4
TCGA-A2-A0EV	52	4
TCGA-A2-A0T1	89	4
TCGA-A2-A0T3	51	4
TCGA-A3-3316	44	4
TCGA-A3-3385	31	4
TCGA-A6-2679	55	4
TCGA-A6-2680	62	4
TCGA-A6-3808	75	4
TCGA-A6-3809	664	4
TCGA-A6-4105	63	4
TCGA-A6-5656	453	4
TCGA-A6-6141	77	4
TCGA-A6-6648	44	4
TCGA-A7-A6VY	88	4
TCGA-A8-A06U	45	4
TCGA-A8-A07B	45	4
TCGA-A8-A07O	47	4
TCGA-A8-A093	55	4
TCGA-A8-A09Z	65	4
TCGA-AA-3494	49	4
TCGA-AA-3506	61	4
TCGA-AA-3664	54	4
TCGA-AA-3667	55	4
TCGA-AA-3715	149	4
TCGA-AA-3837	50	4
TCGA-AA-3844	89	4
TCGA-AA-3858	87	4
TCGA-AA-3860	46	4
TCGA-AA-3949	144	4
TCGA-AA-3977	154	4
TCGA-AA-3979	218	4
TCGA-AA-A017	43	4
TCGA-AA-A01I	53	4
TCGA-AA-A02F	49	4
TCGA-AC-A3W6	76	4
TCGA-AC-A5XU	75	4
TCGA-AC-A62V	106	4
TCGA-AN-A0XT	42	4
TCGA-AR-A24Q	66	4
TCGA-AR-A24R	78	4
TCGA-AR-A24S	31	4
TCGA-AS-3778	57	4
TCGA-AX-A064	55	4
TCGA-AX-A06B	49	4
TCGA-AX-A06F	230	4
TCGA-AX-A2HA	81	4
TCGA-B0-5083	35	4
TCGA-B0-5095	48	4
TCGA-B0-5096	51	4
TCGA-B0-5098	66	4
TCGA-B0-5690	62	4
TCGA-B0-5693	57	4
TCGA-B0-5702	83	4
TCGA-B0-5709	107	4
TCGA-B2-5633	53	4
TCGA-B4-5377	55	4
TCGA-B4-5834	34	4
TCGA-B6-A0IA	56	4
TCGA-B6-A0RP	32	4
TCGA-B6-A0X1	73	4
TCGA-B8-5158	43	4
TCGA-B8-5164	43	4
TCGA-B8-A54D	63	4
TCGA-BA-5559	91	4
TCGA-BB-A5HZ	52	4
TCGA-BG-A0MA	82	4
TCGA-BH-A0B6	69	4
TCGA-BH-A0BT	42	4
TCGA-BH-A0E1	43	4
TCGA-BH-A0HN	46	4
TCGA-BH-A0HO	61	4
TCGA-BH-A18H	52	4
TCGA-BH-A18M	69	4
TCGA-BH-A1F2	45	4
TCGA-BJ-A45H	40	4
TCGA-BP-4968	44	4
TCGA-BP-4973	64	4
TCGA-BP-4989	101	4
TCGA-BR-6852	60	4
TCGA-BR-7715	67	4
TCGA-BR-8059	56	4
TCGA-BR-8380	99	4
TCGA-BR-A4CR	41	4
TCGA-BR-A4J4	63	4
TCGA-BR-A4J8	47	4
TCGA-BS-A0UT	56	4
TCGA-C8-A12O	71	4
TCGA-C8-A12X	90	4
TCGA-C8-A275	81	4
TCGA-C8-A27A	87	4
TCGA-C9-A480	72	4
TCGA-CA-5254	95	4
TCGA-CC-A9FU	78	4
TCGA-CD-8528	80	4
TCGA-CD-8535	91	4
TCGA-CD-A4MI	83	4
TCGA-CE-A481	89	4
TCGA-CE-A483	77	4
TCGA-CF-A1HS	101	4
TCGA-CF-A3MI	57	4
TCGA-CF-A47S	61	4
TCGA-CG-4305	73	4
TCGA-CG-5724	49	4
TCGA-CG-5733	70	4
TCGA-CG-5734	51	4
TCGA-CJ-4913	36	4
TCGA-CJ-4916	49	4
TCGA-CJ-5676	90	4
TCGA-CJ-6028	44	4
TCGA-CK-6748	50	4
TCGA-CM-4752	56	4
TCGA-CM-5344	53	4
TCGA-CM-5348	52	4
TCGA-CM-6166	46	4
TCGA-CN-4741	61	4
TCGA-CN-5363	79	4
TCGA-CN-5364	105	4
TCGA-CN-6022	71	4
TCGA-CN-A499	43	4
TCGA-CN-A63T	57	4
TCGA-CQ-5333	69	4
TCGA-CQ-6220	41	4
TCGA-CQ-7063	93	4
TCGA-CQ-A4CB	42	4
TCGA-CQ-A4CD	49	4
TCGA-CQ-A4CG	38	4
TCGA-CR-5248	48	4
TCGA-CR-6471	43	4
TCGA-CR-7368	54	4
TCGA-CV-5973	47	4
TCGA-CV-6003	61	4
TCGA-CV-6935	51	4
TCGA-CV-6941	44	4
TCGA-CV-7099	56	4
TCGA-CV-7101	48	4
TCGA-CV-7177	54	4
TCGA-CV-7261	43	4
TCGA-CV-7423	49	4
TCGA-CV-7434	57	4
TCGA-CV-7440	64	4
TCGA-CV-A461	57	4
TCGA-CV-A6JU	61	4
TCGA-CV-A6JZ	60	4
TCGA-CZ-4864	100	4
TCGA-CZ-4865	54	4
TCGA-CZ-5451	55	4
TCGA-CZ-5467	111	4
TCGA-CZ-5987	39	4
TCGA-CZ-5988	45	4
TCGA-D1-A17T	43	4
TCGA-D5-5540	57	4
TCGA-D5-6530	66	4
TCGA-D5-6531	58	4
TCGA-D5-6534	60	4
TCGA-D5-6539	54	4
TCGA-D5-6541	53	4
TCGA-D5-6923	59	4
TCGA-D5-6926	60	4
TCGA-D5-6930	64	4
TCGA-D6-6516	74	4
TCGA-D7-6525	68	4
TCGA-D8-A1XJ	64	4
TCGA-D8-A1XO	66	4
TCGA-D8-A1Y2	80	4
TCGA-D8-A1Y3	53	4
TCGA-DD-A1E9	39	4
TCGA-DD-A1EH	97	4
TCGA-DD-A4NL	86	4
TCGA-DD-A73E	41	4
TCGA-DD-AACC	89	4
TCGA-DD-AACX	91	4
TCGA-DD-AAD8	98	4
TCGA-DE-A0Y3	55	4
TCGA-DE-A69K	52	4
TCGA-DJ-A3UP	107	4
TCGA-DJ-A3V5	106	4
TCGA-DK-A1AC	96	4
TCGA-DK-A3WW	101	4
TCGA-DK-AA6T	73	4
TCGA-DM-A1D6	53	4
TCGA-DM-A28M	69	4
TCGA-E2-A14Q	81	4
TCGA-E2-A15P	49	4
TCGA-E2-A1LI	48	4
TCGA-E5-A4TZ	53	4
TCGA-E7-A7DV	62	4
TCGA-E7-A8O8	76	4
TCGA-E9-A1R5	80	4
TCGA-E9-A226	52	4
TCGA-E9-A22D	32	4
TCGA-E9-A2JT	47	4
TCGA-ED-A7PZ	89	4
TCGA-ED-A82E	74	4
TCGA-EL-A3CO	34	4
TCGA-EL-A3H1	139	4
TCGA-EM-A22J	59	4
TCGA-EM-A4FK	57	4
TCGA-EQ-5647	41	4
TCGA-ET-A2N1	259	4
TCGA-ET-A3DR	36	4
TCGA-EW-A6SA	72	4
TCGA-EY-A1GE	103	4
TCGA-EY-A2ON	67	4
TCGA-EY-A547	82	4
TCGA-F1-6874	62	4
TCGA-F4-6855	65	4
TCGA-FD-A43X	56	4
TCGA-FD-A62S	48	4
TCGA-FP-8209	30	4
TCGA-FP-A4BF	46	4
TCGA-FP-A8CX	72	4
TCGA-FV-A23B	78	4
TCGA-FY-A3WA	31	4
TCGA-G2-A3VY	167	4
TCGA-G3-AAV2	53	4
TCGA-G4-6586	70	4
TCGA-G4-6625	55	4
TCGA-G4-6627	47	4
TCGA-G4-6628	150	4
TCGA-GC-A3RB	61	4
TCGA-GM-A3NW	80	4
TCGA-GM-A3XL	86	4
TCGA-GU-A42Q	64	4
TCGA-GV-A3QF	51	4
TCGA-HD-7832	68	4
TCGA-HU-A4GF	57	4
TCGA-IN-7808	47	4
TCGA-IQ-7631	56	4
TCGA-J2-A4AG	40	4
TCGA-JL-A3YX	161	4
TCGA-KS-A4I3	61	4
TCGA-KS-A4IB	78	4
TCGA-L4-A4E6	54	4
TCGA-L9-A443	43	4
TCGA-L9-A444	63	4
TCGA-LL-A9Q3	93	4
TCGA-MM-A84U	61	4
TCGA-MP-A4T2	53	4
TCGA-MP-A4T4	49	4
TCGA-MT-A67D	61	4
TCGA-NH-A6GC	74	4
TCGA-NJ-A4YI	55	4
TCGA-NJ-A4YP	69	4
TCGA-NJ-A7XG	60	4
TCGA-OK-A5Q2	101	4
TCGA-QK-A6IG	54	4
TCGA-QK-AA3J	72	4
TCGA-QL-A97D	87	4
TCGA-RC-A7SB	92	4
TCGA-RD-A8N4	50	4
TCGA-RR-A6KB	265	4
TCGA-T2-A6X0	49	4
TCGA-TN-A7HL	77	4
TCGA-UB-AA0U	80	4
TCGA-UF-A71D	93	4
TCGA-UF-A71E	85	4
TCGA-UF-A7JV	71	4
TCGA-UP-A6WW	50	4
TCGA-VQ-A91K	82	4
TCGA-VQ-A91U	63	4
TCGA-VQ-A923	73	4
TCGA-VQ-A94U	69	4
TCGA-VQ-AA6D	93	4
TCGA-XF-A9T0	66	4
TCGA-ZF-A9R3	52	4
TCGA-ZF-A9R7	59	4
TCGA-ZF-AA53	58	4
TCGA-02-2486	51	5
TCGA-04-1331	74	5
TCGA-04-1343	61	5
TCGA-04-1347	66	5
TCGA-04-1348	90	5
TCGA-04-1349	85	5
TCGA-04-1357	79	5
TCGA-04-1360	93	5
TCGA-04-1542	57	5
TCGA-04-1638	83	5
TCGA-04-1646	36	5
TCGA-04-1652	48	5
TCGA-05-4384	56	5
TCGA-05-5428	63	5
TCGA-06-0129	105	5
TCGA-06-0132	34	5
TCGA-06-0184	44	5
TCGA-06-0187	40	5
TCGA-06-0210	44	5
TCGA-06-0213	57	5
TCGA-06-0219	49	5
TCGA-06-2561	86	5
TCGA-06-2562	127	5
TCGA-06-5414	47	5
TCGA-06-5859	129	5
TCGA-06-6699	54	5
TCGA-09-1673	145	5
TCGA-09-2043	75	5
TCGA-09-2045	69	5
TCGA-09-2049	53	5
TCGA-09-2050	67	5
TCGA-10-0926	53	5
TCGA-10-0930	119	5
TCGA-10-0934	74	5
TCGA-12-0821	47	5
TCGA-12-1597	76	5
TCGA-12-3651	64	5
TCGA-12-3653	42	5
TCGA-12-5299	38	5
TCGA-13-0724	66	5
TCGA-13-0726	109	5
TCGA-13-0751	114	5
TCGA-13-0757	62	5
TCGA-13-0795	67	5
TCGA-13-0800	126	5
TCGA-13-0804	49	5
TCGA-13-0883	65	5
TCGA-13-0890	51	5
TCGA-13-0891	54	5
TCGA-13-0911	59	5
TCGA-19-2619	62	5
TCGA-19-2624	53	5
TCGA-19-5951	50	5
TCGA-19-5960	36	5
TCGA-19-A60I	43	5
TCGA-19-A6J5	52	5
TCGA-26-6173	56	5
TCGA-26-A7UX	46	5
TCGA-27-2524	75	5
TCGA-2Y-A9H9	66	5
TCGA-2Y-A9HA	55	5
TCGA-32-1991	49	5
TCGA-32-2616	68	5
TCGA-32-4719	78	5
TCGA-34-5234	57	5
TCGA-35-4123	71	5
TCGA-37-5819	94	5
TCGA-38-4632	80	5
TCGA-39-5037	119	5
TCGA-41-2573	60	5
TCGA-41-4097	53	5
TCGA-41-6646	42	5
TCGA-44-2665	54	5
TCGA-44-6778	100	5
TCGA-44-7659	46	5
TCGA-44-7667	65	5
TCGA-44-7669	95	5
TCGA-44-A47F	81	5
TCGA-49-4506	61	5
TCGA-49-6761	91	5
TCGA-49-AAR0	56	5
TCGA-49-AAR3	67	5
TCGA-49-AAR4	63	5
TCGA-50-6597	84	5
TCGA-50-8457	73	5
TCGA-50-8460	62	5
TCGA-55-1594	78	5
TCGA-55-1595	63	5
TCGA-55-1596	101	5
TCGA-55-6971	40	5
TCGA-55-6978	35	5
TCGA-55-6984	49	5
TCGA-55-6985	72	5
TCGA-55-6987	60	5
TCGA-55-7727	89	5
TCGA-55-7913	75	5
TCGA-55-7914	62	5
TCGA-55-8091	48	5
TCGA-55-8508	72	5
TCGA-55-8512	41	5
TCGA-55-A490	78	5
TCGA-55-A4DF	77	5
TCGA-56-7582	69	5
TCGA-56-8628	78	5
TCGA-5L-AAT1	89	5
TCGA-5M-AAT4	78	5
TCGA-62-8395	63	5
TCGA-62-8397	51	5
TCGA-62-A46V	42	5
TCGA-62-A472	68	5
TCGA-63-7021	59	5
TCGA-63-A5MJ	78	5
TCGA-64-5775	68	5
TCGA-66-2754	58	5
TCGA-68-8250	85	5
TCGA-69-7978	71	5
TCGA-69-7979	103	5
TCGA-71-8520	89	5
TCGA-73-4677	68	5
TCGA-74-6575	45	5
TCGA-75-5126	76	5
TCGA-75-6207	45	5
TCGA-75-6214	56	5
TCGA-76-4927	50	5
TCGA-76-4929	59	5
TCGA-76-4931	73	5
TCGA-76-4932	42	5
TCGA-76-6285	55	5
TCGA-76-6660	51	5
TCGA-77-6845	66	5
TCGA-77-8009	70	5
TCGA-78-7150	60	5
TCGA-78-7155	80	5
TCGA-78-7539	60	5
TCGA-78-8660	62	5
TCGA-85-7710	95	5
TCGA-85-7844	73	5
TCGA-86-7954	75	5
TCGA-86-8669	59	5
TCGA-86-8673	79	5
TCGA-90-A59Q	55	5
TCGA-92-7340	66	5
TCGA-95-7944	60	5
TCGA-97-8547	93	5
TCGA-99-8032	57	5
TCGA-A1-A0SP	59	5
TCGA-A2-A0EV	51	5
TCGA-A2-A0T1	88	5
TCGA-A2-A0T3	50	5
TCGA-A3-3316	44	5
TCGA-A3-3385	32	5
TCGA-A6-2679	55	5
TCGA-A6-2680	60	5
TCGA-A6-3808	75	5
TCGA-A6-3809	663	5
TCGA-A6-4105	62	5
TCGA-A6-5656	457	5
TCGA-A6-6141	78	5
TCGA-A6-6648	44	5
TCGA-A7-A6VY	89	5
TCGA-A8-A06U	46	5
TCGA-A8-A07B	44	5
TCGA-A8-A07O	47	5
TCGA-A8-A093	54	5
TCGA-A8-A09Z	64	5
TCGA-AA-3494	51	5
TCGA-AA-3506	61	5
TCGA-AA-3664	55	5
TCGA-AA-3667	54	5
TCGA-AA-3715	148	5
TCGA-AA-3837	49	5
TCGA-AA-3844	88	5
TCGA-AA-3858	87	5
TCGA-AA-3860	46	5
TCGA-AA-3949	148	5
TCGA-AA-3977	153	5
TCGA-AA-3979	217	5
TCGA-AA-A017	44	5
TCGA-AA-A01I	53	5
TCGA-AA-A02F	49	5
TCGA-AC-A3W6	75	5
TCGA-AC-A5XU	75	5
TCGA-AC-A62V	108	5
TCGA-AN-A0XT	42	5
TCGA-AR-A24Q	66	5
TCGA-AR-A24R	79	5
TCGA-AR-A24S	32	5
TCGA-AS-3778	58	5
TCGA-AX-A064	54	5
TCGA-AX-A06B	48	5
TCGA-AX-A06F	232	5
TCGA-AX-A2HA	80	5
TCGA-B0-5083	35	5
TCGA-B0-5095	48	5
TCGA-B0-5096	52	5
TCGA-B0-5098	67	5
TCGA-B0-5690	61	5
TCGA-B0-5693	56	5
TCGA-B0-5702	84	5
TCGA-B0-5709	106	5
TCGA-B2-5633	54	5
TCGA-B4-5377	56	5
TCGA-B4-5834	33	5
TCGA-B6-A0IA	57	5
TCGA-B6-A0RP	33	5
TCGA-B6-A0X1	77	5
TCGA-B8-5158	43	5
TCGA-B8-5164	44	5
TCGA-B8-A54D	64	5
TCGA-BA-5559	90	5
TCGA-BB-A5HZ	52	5
TCGA-BG-A0MA	86	5
TCGA-BH-A0B6	70	5
TCGA-BH-A0BT	41	5
TCGA-BH-A0E1	42	5
TCGA-BH-A0HN	47	5
TCGA-BH-A0HO	61	5
TCGA-BH-A18H	53	5
TCGA-BH-A18M	68	5
TCGA-BH-A1F2	44	5
TCGA-BJ-A45H	39	5
TCGA-BP-4968	44	5
TCGA-BP-4973	65	5
TCGA-BP-4989	100	5
TCGA-BR-6852	59	5
TCGA-BR-7715	67	5
TCGA-BR-8059	57	5
TCGA-BR-8380	98	5
TCGA-BR-A4CR	41	5
TCGA-BR-A4J4	63	5
TCGA-BR-A4J8	47	5
TCGA-BS-A0UT	56	5
TCGA-C8-A12O	71	5
TCGA-C8-A12X	90	5
TCGA-C8-A275	81	5
TCGA-C8-A27A	87	5
TCGA-C9-A480	72	5
TCGA-CA-5254	95	5
TCGA-CC-A9FU	78	5
TCGA-CD-8528	80	5
TCGA-CD-8535	91	5
TCGA-CD-A4MI	83	5
TCGA-CE-A481	89	5
TCGA-CE-A483	77	5
TCGA-CF-A1HS	101	5
TCGA-CF-A3MI	57	5
TCGA-CF-A47S	61	5
TCGA-CG-4305	72	5
TCGA-CG-5724	50	5
TCGA-CG-5733	71	5
TCGA-CG-5734	51	5
TCGA-CJ-4913	35	5
TCGA-CJ-4916	49	5
TCGA-CJ-5676	89	5
TCGA-CJ-6028	45	5
TCGA-CK-6748	49	5
TCGA-CM-4752	55	5
TCGA-CM-5344	52	5
TCGA-CM-5348	53	5
TCGA-CM-6166	46	5
TCGA-CN-4741	62	5
TCGA-CN-5363	78	5
TCGA-CN-5364	104	5
TCGA-CN-6022	70	5
TCGA-CN-A499	43	5
TCGA-CN-A63T	58	5
TCGA-CQ-5333	70	5
TCGA-CQ-6220	40	5
TCGA-CQ-7063	92	5
TCGA-CQ-A4CB	39	5
TCGA-CQ-A4CD	48	5
TCGA-CQ-A4CG	38	5
TCGA-CR-5248	48	5
TCGA-CR-6471	44	5
TCGA-CR-7368	53	5
TCGA-CV-5973	46	5
TCGA-CV-6003	60	5
TCGA-CV-6935	52	5
TCGA-CV-6941	43	5
TCGA-CV-7099	56	5
TCGA-CV-7101	47	5
TCGA-CV-7177	57	5
TCGA-CV-7261	44	5
TCGA-CV-7423	49	5
TCGA-CV-7434	57	5
TCGA-CV-7440	64	5
TCGA-CV-A461	58	5
TCGA-CV-A6JU	60	5
TCGA-CV-A6JZ	61	5
TCGA-CZ-4864	99	5
TCGA-CZ-4865	53	5
TCGA-CZ-5451	54	5
TCGA-CZ-5467	110	5
TCGA-CZ-5987	38	5
TCGA-CZ-5988	44	5
TCGA-D1-A17T	43	5
TCGA-D5-5540	57	5
TCGA-D5-6530	66	5
TCGA-D5-6531	59	5
TCGA-D5-6534	60	5
TCGA-D5-6539	55	5
TCGA-D5-6541	52	5
TCGA-D5-6923	60	5
TCGA-D5-6926	58	5
TCGA-D5-6930	63	5
TCGA-D6-6516	75	5
TCGA-D7-6525	67	5
TCGA-D8-A1XJ	63	5
TCGA-D8-A1XO	66	5
TCGA-D8-A1Y2	80	5
TCGA-D8-A1Y3	52	5
TCGA-DD-A1E9	40	5
TCGA-DD-A1EH	98	5
TCGA-DD-A4NL	86	5
TCGA-DD-A73E	42	5
TCGA-DD-AACC	89	5
TCGA-DD-AACX	91	5
TCGA-DD-AAD8	98	5
TCGA-DE-A0Y3	55	5
TCGA-DE-A69K	53	5
TCGA-DJ-A3UP	106	5
TCGA-DJ-A3V5	105	5
TCGA-DK-A1AC	96	5
TCGA-DK-A3WW	101	5
TCGA-DK-AA6T	73	5
TCGA-DM-A1D6	53	5
TCGA-DM-A28M	68	5
TCGA-E2-A14Q	81	5
TCGA-E2-A15P	48	5
TCGA-E2-A1LI	47	5
TCGA-E5-A4TZ	52	5
TCGA-E7-A7DV	62	5
TCGA-E7-A8O8	76	5
TCGA-E9-A1R5	80	5
TCGA-E9-A226	51	5
TCGA-E9-A22D	32	5
TCGA-E9-A2JT	46	5
TCGA-ED-A7PZ	89	5
TCGA-ED-A82E	74	5
TCGA-EL-A3CO	34	5
TCGA-EL-A3H1	139	5
TCGA-EM-A22J	61	5
TCGA-EM-A4FK	57	5
TCGA-EQ-5647	42	5
TCGA-ET-A2N1	258	5
TCGA-ET-A3DR	36	5
TCGA-EW-A6SA	70	5
TCGA-EY-A1GE	103	5
TCGA-EY-A2ON	68	5
TCGA-EY-A547	83	5
TCGA-F1-6874	62	5
TCGA-F4-6855	65	5
TCGA-FD-A43X	55	5
TCGA-FD-A62S	47	5
TCGA-FP-8209	29	5
TCGA-FP-A4BF	46	5
TCGA-FP-A8CX	71	5
TCGA-FV-A23B	79	5
TCGA-FY-A3WA	31	5
TCGA-G2-A3VY	166	5
TCGA-G3-AAV2	52	5
TCGA-G4-6586	70	5
TCGA-G4-6625	55	5
TCGA-G4-6627	46	5
TCGA-G4-6628	149	5
TCGA-GC-A3RB	58	5
TCGA-GM-A3NW	79	5
TCGA-GM-A3XL	87	5
TCGA-GU-A42Q	64	5
TCGA-GV-A3QF	50	5
TCGA-HD-7832	67	5
TCGA-HU-A4GF	57	5
TCGA-IN-7808	47	5
TCGA-IQ-7631	55	5
TCGA-J2-A4AG	40	5
TCGA-JL-A3YX	160	5
TCGA-KS-A4I3	61	5
TCGA-KS-A4IB	78	5
TCGA-L4-A4E6	54	5
TCGA-L9-A443	44	5
TCGA-L9-A444	62	5
TCGA-LL-A9Q3	93	5
TCGA-MM-A84U	63	5
TCGA-MP-A4T2	52	5
TCGA-MP-A4T4	48	5
TCGA-MT-A67D	62	5
TCGA-NH-A6GC	78	5
TCGA-NJ-A4YI	54	5
TCGA-NJ-A4YP	68	5
TCGA-NJ-A7XG	60	5
TCGA-OK-A5Q2	105	5
TCGA-QK-A6IG	55	5
TCGA-QK-AA3J	73	5
TCGA-QL-A97D	88	5
TCGA-RC-A7SB	92	5
TCGA-RD-A8N4	49	5
TCGA-RR-A6KB	264	5
TCGA-T2-A6X0	49	5
TCGA-TN-A7HL	77	5
TCGA-UB-AA0U	81	5
TCGA-UF-A71D	94	5
TCGA-UF-A71E	89	5
TCGA-UF-A7JV	70	5
TCGA-UP-A6WW	49	5
TCGA-VQ-A91K	81	5
TCGA-VQ-A91U	63	5
TCGA-VQ-A923	74	5
TCGA-VQ-A94U	70	5
TCGA-VQ-AA6D	92	5
TCGA-XF-A9T0	65	5
TCGA-ZF-A9R3	51	5
TCGA-ZF-A9R7	58	5
TCGA-ZF-AA53	61	5
TCGA-02-2486	52	6
TCGA-04-1331	74	6
TCGA-04-1343	60	6
TCGA-04-1347	67	6
TCGA-04-1348	80	6
TCGA-04-1349	84	6
TCGA-04-1357	80	6
TCGA-04-1360	93	6
TCGA-04-1542	59	6
TCGA-04-1638	82	6
TCGA-04-1646	35	6
TCGA-04-1652	49	6
TCGA-05-4384	55	6
TCGA-05-5428	64	6
TCGA-06-0129	105	6
TCGA-06-0132	33	6
TCGA-06-0184	45	6
TCGA-06-0187	40	6
TCGA-06-0210	44	6
TCGA-06-0213	56	6
TCGA-06-0219	50	6
TCGA-06-2561	86	6
TCGA-06-2562	128	6
TCGA-06-5414	46	6
TCGA-06-5859	130	6
TCGA-06-6699	55	6
TCGA-09-1673	136	6
TCGA-09-1674	106	6
TCGA-09-2043	76	6
TCGA-09-2045	69	6
TCGA-09-2049	52	6
TCGA-09-2050	66	6
TCGA-10-0926	53	6
TCGA-10-0930	115	6
TCGA-10-0934	75	6
TCGA-12-0821	46	6
TCGA-12-1597	76	6
TCGA-12-3651	64	6
TCGA-12-3653	39	6
TCGA-12-5299	39	6
TCGA-13-0724	67	6
TCGA-13-0726	97	6
TCGA-13-0751	113	6
TCGA-13-0757	63	6
TCGA-13-0795	68	6
TCGA-13-0800	115	6
TCGA-13-0804	50	6
TCGA-13-0883	66	6
TCGA-13-0890	46	6
TCGA-13-0891	55	6
TCGA-13-0911	60	6
TCGA-14-3477	61	6
TCGA-19-2619	63	6
TCGA-19-2624	53	6
TCGA-19-5951	51	6
TCGA-19-5960	37	6
TCGA-19-A60I	43	6
TCGA-19-A6J5	52	6
TCGA-26-6173	56	6
TCGA-26-A7UX	46	6
TCGA-27-2524	76	6
TCGA-2Y-A9H9	67	6
TCGA-2Y-A9HA	57	6
TCGA-32-1991	50	6
TCGA-32-2616	71	6
TCGA-32-4719	79	6
TCGA-34-5234	56	6
TCGA-35-4123	72	6
TCGA-37-5819	95	6
TCGA-38-4632	80	6
TCGA-39-5037	120	6
TCGA-41-2573	60	6
TCGA-41-4097	54	6
TCGA-41-6646	43	6
TCGA-44-2665	53	6
TCGA-44-6778	99	6
TCGA-44-7659	47	6
TCGA-44-7667	64	6
TCGA-44-7669	94	6
TCGA-44-A47F	81	6
TCGA-49-4506	60	6
TCGA-49-6761	90	6
TCGA-49-AAR0	56	6
TCGA-49-AAR3	68	6
TCGA-49-AAR4	63	6
TCGA-50-6597	84	6
TCGA-50-8457	73	6
TCGA-50-8460	62	6
TCGA-55-1594	80	6
TCGA-55-1595	62	6
TCGA-55-1596	102	6
TCGA-55-6971	41	6
TCGA-55-6978	34	6
TCGA-55-6984	50	6
TCGA-55-6985	73	6
TCGA-55-6987	59	6
TCGA-55-7727	90	6
TCGA-55-7913	74	6
TCGA-55-7914	62	6
TCGA-55-8091	48	6
TCGA-55-8508	73	6
TCGA-55-8512	42	6
TCGA-55-A490	79	6
TCGA-55-A4DF	78	6
TCGA-56-7582	68	6
TCGA-56-8628	79	6
TCGA-5L-AAT1	90	6
TCGA-5M-AAT4	79	6
TCGA-62-8395	63	6
TCGA-62-8397	52	6
TCGA-62-A46V	43	6
TCGA-62-A472	67	6
TCGA-63-7021	58	6
TCGA-63-A5MJ	77	6
TCGA-64-5775	69	6
TCGA-66-2754	59	6
TCGA-68-8250	85	6
TCGA-69-7978	70	6
TCGA-69-7979	104	6
TCGA-71-8520	89	6
TCGA-73-4677	69	6
TCGA-74-6575	45	6
TCGA-75-5126	77	6
TCGA-75-6207	46	6
TCGA-75-6214	55	6
TCGA-76-4927	50	6
TCGA-76-4929	60	6
TCGA-76-4931	73	6
TCGA-76-4932	43	6
TCGA-76-6285	53	6
TCGA-76-6660	52	6
TCGA-77-6845	67	6
TCGA-77-8009	71	6
TCGA-78-7150	62	6
TCGA-78-7155	79	6
TCGA-78-7539	61	6
TCGA-78-8660	63	6
TCGA-85-7710	96	6
TCGA-85-7844	74	6
TCGA-86-7954	75	6
TCGA-86-8669	60	6
TCGA-86-8673	78	6
TCGA-90-A59Q	53	6
TCGA-92-7340	66	6
TCGA-95-7944	61	6
TCGA-97-8547	62	6
TCGA-99-8032	56	6
TCGA-A1-A0SP	60	6
TCGA-A2-A0EV	52	6
TCGA-A2-A0T1	66	6
TCGA-A2-A0T3	51	6
TCGA-A3-3316	44	6
TCGA-A3-3385	31	6
TCGA-A6-2679	54	6
TCGA-A6-2680	61	6
TCGA-A6-3808	76	6
TCGA-A6-3809	664	6
TCGA-A6-4105	63	6
TCGA-A6-5656	453	6
TCGA-A6-6141	78	6
TCGA-A6-6648	44	6
TCGA-A7-A6VY	89	6
TCGA-A8-A06U	45	6
TCGA-A8-A07B	46	6
TCGA-A8-A07O	43	6
TCGA-A8-A093	50	6
TCGA-A8-A09Z	67	6
TCGA-AA-3494	49	6
TCGA-AA-3506	61	6
TCGA-AA-3664	51	6
TCGA-AA-3667	56	6
TCGA-AA-3715	141	6
TCGA-AA-3837	52	6
TCGA-AA-3844	89	6
TCGA-AA-3858	86	6
TCGA-AA-3860	46	6
TCGA-AA-3949	144	6
TCGA-AA-3977	152	6
TCGA-AA-3979	218	6
TCGA-AA-A017	41	6
TCGA-AA-A01I	53	6
TCGA-AA-A024	58	6
TCGA-AA-A02F	46	6
TCGA-AC-A3W6	76	6
TCGA-AC-A5XU	75	6
TCGA-AC-A62V	107	6
TCGA-AN-A0XT	42	6
TCGA-AR-A24Q	66	6
TCGA-AR-A24R	80	6
TCGA-AR-A24S	31	6
TCGA-AS-3778	57	6
TCGA-AX-A064	55	6
TCGA-AX-A06B	49	6
TCGA-AX-A06F	226	6
TCGA-AX-A2HA	81	6
TCGA-B0-5083	35	6
TCGA-B0-5095	48	6
TCGA-B0-5096	51	6
TCGA-B0-5098	67	6
TCGA-B0-5690	62	6
TCGA-B0-5693	57	6
TCGA-B0-5702	83	6
TCGA-B0-5709	107	6
TCGA-B2-5633	54	6
TCGA-B4-5377	56	6
TCGA-B4-5834	34	6
TCGA-B6-A0IA	56	6
TCGA-B6-A0RP	29	6
TCGA-B6-A0X1	73	6
TCGA-B8-5158	43	6
TCGA-B8-5164	43	6
TCGA-B8-A54D	64	6
TCGA-BA-5559	91	6
TCGA-BB-A5HZ	52	6
TCGA-BG-A0MA	82	6
TCGA-BH-A0B6	69	6
TCGA-BH-A0BT	42	6
TCGA-BH-A0E1	41	6
TCGA-BH-A0HN	46	6
TCGA-BH-A0HO	61	6
TCGA-BH-A18H	52	6
TCGA-BH-A18M	69	6
TCGA-BH-A1F2	43	6
TCGA-BJ-A45H	40	6
TCGA-BP-4968	44	6
TCGA-BP-4973	66	6
TCGA-BP-4989	101	6
TCGA-BR-6852	60	6
TCGA-BR-7715	67	6
TCGA-BR-8059	58	6
TCGA-BR-8380	99	6
TCGA-BR-A4CR	41	6
TCGA-BR-A4J4	64	6
TCGA-BR-A4J8	47	6
TCGA-BS-A0UT	57	6
TCGA-C8-A12O	72	6
TCGA-C8-A12X	89	6
TCGA-C8-A275	82	6
TCGA-C8-A27A	88	6
TCGA-C9-A480	73	6
TCGA-CA-5254	95	6
TCGA-CC-A9FU	79	6
TCGA-CD-8528	81	6
TCGA-CD-8535	91	6
TCGA-CD-A4MI	84	6
TCGA-CE-A481	90	6
TCGA-CE-A483	77	6
TCGA-CF-A1HS	102	6
TCGA-CF-A3MI	57	6
TCGA-CF-A47S	62	6
TCGA-CG-4305	73	6
TCGA-CG-5724	49	6
TCGA-CG-5733	70	6
TCGA-CG-5734	52	6
TCGA-CJ-4913	36	6
TCGA-CJ-4916	49	6
TCGA-CJ-5676	67	6
TCGA-CJ-6028	44	6
TCGA-CK-6748	50	6
TCGA-CM-4752	55	6
TCGA-CM-5344	53	6
TCGA-CM-5348	52	6
TCGA-CM-6166	46	6
TCGA-CN-4741	61	6
TCGA-CN-5363	78	6
TCGA-CN-5364	103	6
TCGA-CN-6022	71	6
TCGA-CN-A499	43	6
TCGA-CN-A63T	57	6
TCGA-CQ-5333	70	6
TCGA-CQ-6220	43	6
TCGA-CQ-7063	93	6
TCGA-CQ-A4CB	42	6
TCGA-CQ-A4CD	49	6
TCGA-CQ-A4CG	38	6
TCGA-CR-5248	48	6
TCGA-CR-6471	43	6
TCGA-CR-7368	54	6
TCGA-CV-5973	47	6
TCGA-CV-6003	61	6
TCGA-CV-6935	51	6
TCGA-CV-6941	44	6
TCGA-CV-7099	56	6
TCGA-CV-7101	46	6
TCGA-CV-7177	54	6
TCGA-CV-7261	43	6
TCGA-CV-7423	49	6
TCGA-CV-7434	57	6
TCGA-CV-7440	64	6
TCGA-CV-A461	57	6
TCGA-CV-A6JU	61	6
TCGA-CV-A6JZ	60	6
TCGA-CZ-4864	100	6
TCGA-CZ-4865	54	6
TCGA-CZ-5451	55	6
TCGA-CZ-5467	111	6
TCGA-CZ-5987	39	6
TCGA-CZ-5988	45	6
TCGA-D1-A17T	43	6
TCGA-D5-5540	57	6
TCGA-D5-6530	66	6
TCGA-D5-6531	60	6
TCGA-D5-6534	60	6
TCGA-D5-6539	54	6
TCGA-D5-6541	53	6
TCGA-D5-6923	59	6
TCGA-D5-6926	60	6
TCGA-D5-6930	64	6
TCGA-D6-6516	74	6
TCGA-D7-6525	68	6
TCGA-D8-A1XJ	64	6
TCGA-D8-A1XO	66	6
TCGA-D8-A1Y2	80	6
TCGA-D8-A1Y3	53	6
TCGA-DD-A1E9	41	6
TCGA-DD-A1EH	97	6
TCGA-DD-A4NL	86	6
TCGA-DD-A73E	42	6
TCGA-DD-AACC	90	6
TCGA-DD-AACX	92	6
TCGA-DD-AAD8	99	6
TCGA-DE-A0Y3	55	6
TCGA-DE-A69K	52	6
TCGA-DJ-A3UP	77	6
TCGA-DJ-A3V5	105	6
TCGA-DK-A1AC	96	6
TCGA-DK-A3WW	101	6
TCGA-DK-AA6T	73	6
TCGA-DM-A1D6	53	6
TCGA-DM-A28M	69	6
TCGA-E2-A14Q	81	6
TCGA-E2-A15P	49	6
TCGA-E2-A1LI	48	6
TCGA-E5-A4TZ	53	6
TCGA-E7-A7DV	62	6
TCGA-E7-A8O8	77	6
TCGA-E9-A1R5	80	6
TCGA-E9-A226	52	6
TCGA-E9-A22D	33	6
TCGA-E9-A2JT	47	6
TCGA-ED-A7PZ	90	6
TCGA-ED-A82E	75	6
TCGA-EL-A3CO	34	6
TCGA-EL-A3H1	139	6
TCGA-EM-A22J	61	6
TCGA-EM-A4FK	57	6
TCGA-EQ-5647	41	6
TCGA-ET-A2N1	258	6
TCGA-ET-A3DR	36	6
TCGA-EW-A6SA	70	6
TCGA-EY-A1GE	103	6
[truncated: 5,861 more rows]
