# Supplementary material for: Mutational signatures are markers of drug sensitivity of cancer cells
Source: Nat Commun. 2022 May 25;13:2926. doi: 10.1038/s41467-022-30582-3 (PMC9132939; doi:10.1038/s41467-022-30582-3)
Supplement: Supplementary file 4 — Source Data [file 41467_2022_30582_MOESM4_ESM.zip › RawData_R2b/Fig1D.csv]

sample	type	cancer_type	AbsoluteError
TCGA-12-1092	Bootstrap self-similarity	All tissues	47.78
TCGA-41-2573	Bootstrap self-similarity	All tissues	50.1
TCGA-76-4929	Bootstrap self-similarity	All tissues	35.92
TCGA-06-0132	Bootstrap self-similarity	All tissues	18.76
TCGA-14-1795	Bootstrap self-similarity	All tissues	158.72
TCGA-RR-A6KB	Bootstrap self-similarity	All tissues	24.08
TCGA-14-3477	Bootstrap self-similarity	All tissues	31.06
TCGA-12-5299	Bootstrap self-similarity	All tissues	23.26
TCGA-76-4931	Bootstrap self-similarity	All tissues	22.2
TCGA-12-3653	Bootstrap self-similarity	All tissues	25
TCGA-19-A60I	Bootstrap self-similarity	All tissues	28.36
TCGA-16-0846	Bootstrap self-similarity	All tissues	31.08
TCGA-06-0184	Bootstrap self-similarity	All tissues	19.5
TCGA-32-4719	Bootstrap self-similarity	All tissues	47.44
TCGA-06-2562	Bootstrap self-similarity	All tissues	31.8
TCGA-06-0129	Bootstrap self-similarity	All tissues	24.88
TCGA-06-6699	Bootstrap self-similarity	All tissues	26.24
TCGA-74-6575	Bootstrap self-similarity	All tissues	37.76
TCGA-32-2616	Bootstrap self-similarity	All tissues	79.48
TCGA-19-5960	Bootstrap self-similarity	All tissues	29.18
TCGA-19-2619	Bootstrap self-similarity	All tissues	41.4
TCGA-76-4932	Bootstrap self-similarity	All tissues	27.76
TCGA-19-2624	Bootstrap self-similarity	All tissues	70.5
TCGA-19-A6J5	Bootstrap self-similarity	All tissues	29.74
TCGA-14-1453	Bootstrap self-similarity	All tissues	47.88
TCGA-76-6660	Bootstrap self-similarity	All tissues	33.7
TCGA-06-5414	Bootstrap self-similarity	All tissues	22.94
TCGA-06-0219	Bootstrap self-similarity	All tissues	20.18
TCGA-41-4097	Bootstrap self-similarity	All tissues	61.42
TCGA-32-1991	Bootstrap self-similarity	All tissues	40.66
TCGA-19-5951	Bootstrap self-similarity	All tissues	42.58
TCGA-27-2524	Bootstrap self-similarity	All tissues	76.7
TCGA-02-2486	Bootstrap self-similarity	All tissues	46.36
TCGA-12-3651	Bootstrap self-similarity	All tissues	88.56
TCGA-26-6173	Bootstrap self-similarity	All tissues	19.22
TCGA-06-0881	Bootstrap self-similarity	All tissues	138.56
TCGA-06-5859	Bootstrap self-similarity	All tissues	21.62
TCGA-06-1087	Bootstrap self-similarity	All tissues	83.32
TCGA-06-0213	Bootstrap self-similarity	All tissues	32.64
TCGA-12-0773	Bootstrap self-similarity	All tissues	31.2
TCGA-41-6646	Bootstrap self-similarity	All tissues	27.36
TCGA-06-A7TK	Bootstrap self-similarity	All tissues	34
TCGA-76-4927	Bootstrap self-similarity	All tissues	33.02
TCGA-06-0210	Bootstrap self-similarity	All tissues	27.24
TCGA-06-1084	Bootstrap self-similarity	All tissues	99.48
TCGA-12-1597	Bootstrap self-similarity	All tissues	25.86
TCGA-06-2561	Bootstrap self-similarity	All tissues	24.76
TCGA-28-1752	Bootstrap self-similarity	All tissues	66.26
TCGA-76-6285	Bootstrap self-similarity	All tissues	31.62
TCGA-12-0821	Bootstrap self-similarity	All tissues	31.22
TCGA-26-A7UX	Bootstrap self-similarity	All tissues	23.02
TCGA-06-0187	Bootstrap self-similarity	All tissues	38.04
TCGA-14-0867	Bootstrap self-similarity	All tissues	99.54
TCGA-04-1644	Bootstrap self-similarity	All tissues	30.14
TCGA-04-1360	Bootstrap self-similarity	All tissues	89.78
TCGA-13-0800	Bootstrap self-similarity	All tissues	62.3
TCGA-13-0891	Bootstrap self-similarity	All tissues	32.2
TCGA-09-1674	Bootstrap self-similarity	All tissues	71.42
TCGA-13-0757	Bootstrap self-similarity	All tissues	4.48
TCGA-04-1349	Bootstrap self-similarity	All tissues	82.64
TCGA-09-1673	Bootstrap self-similarity	All tissues	19.86
TCGA-04-1652	Bootstrap self-similarity	All tissues	40.8
TCGA-13-0911	Bootstrap self-similarity	All tissues	15.96
TCGA-09-2045	Bootstrap self-similarity	All tissues	42.46
TCGA-13-0795	Bootstrap self-similarity	All tissues	88.88
TCGA-13-0794	Bootstrap self-similarity	All tissues	19.82
TCGA-13-0768	Bootstrap self-similarity	All tissues	18.44
TCGA-09-2043	Bootstrap self-similarity	All tissues	68.56
TCGA-13-0758	Bootstrap self-similarity	All tissues	36.3
TCGA-10-0934	Bootstrap self-similarity	All tissues	79.54
TCGA-13-0724	Bootstrap self-similarity	All tissues	224.5
TCGA-04-1331	Bootstrap self-similarity	All tissues	98.24
TCGA-13-0890	Bootstrap self-similarity	All tissues	50.7
TCGA-04-1371	Bootstrap self-similarity	All tissues	68.02
TCGA-09-0367	Bootstrap self-similarity	All tissues	814.52
TCGA-10-0927	Bootstrap self-similarity	All tissues	27.1
TCGA-09-0364	Bootstrap self-similarity	All tissues	615.6
TCGA-04-1348	Bootstrap self-similarity	All tissues	45.96
TCGA-04-1542	Bootstrap self-similarity	All tissues	41.5
TCGA-10-0930	Bootstrap self-similarity	All tissues	24.38
TCGA-13-0883	Bootstrap self-similarity	All tissues	53.08
TCGA-13-0720	Bootstrap self-similarity	All tissues	437.74
TCGA-04-1347	Bootstrap self-similarity	All tissues	116.5
TCGA-13-0797	Bootstrap self-similarity	All tissues	23.36
TCGA-13-0766	Bootstrap self-similarity	All tissues	629.88
TCGA-13-0751	Bootstrap self-similarity	All tissues	57.44
TCGA-13-0726	Bootstrap self-similarity	All tissues	50.38
TCGA-04-1357	Bootstrap self-similarity	All tissues	61.26
TCGA-13-0804	Bootstrap self-similarity	All tissues	24.36
TCGA-09-2050	Bootstrap self-similarity	All tissues	83.78
TCGA-04-1646	Bootstrap self-similarity	All tissues	23.38
TCGA-09-2049	Bootstrap self-similarity	All tissues	84.98
TCGA-04-1638	Bootstrap self-similarity	All tissues	33.08
TCGA-04-1356	Bootstrap self-similarity	All tissues	69.12
TCGA-10-0926	Bootstrap self-similarity	All tissues	26.2
TCGA-04-1343	Bootstrap self-similarity	All tissues	70.32
TCGA-55-A490	Bootstrap self-similarity	All tissues	219.54
TCGA-62-A472	Bootstrap self-similarity	All tissues	34.82
TCGA-73-4677	Bootstrap self-similarity	All tissues	84.7
TCGA-55-6978	Bootstrap self-similarity	All tissues	41.6
TCGA-62-8397	Bootstrap self-similarity	All tissues	16.22
TCGA-MP-A4T2	Bootstrap self-similarity	All tissues	47.22
TCGA-55-A4DF	Bootstrap self-similarity	All tissues	152.6
TCGA-97-8547	Bootstrap self-similarity	All tissues	20.84
TCGA-99-8032	Bootstrap self-similarity	All tissues	121.1
TCGA-NJ-A7XG	Bootstrap self-similarity	All tissues	21.58
TCGA-55-8091	Bootstrap self-similarity	All tissues	33.58
TCGA-44-7667	Bootstrap self-similarity	All tissues	130.42
TCGA-J2-A4AG	Bootstrap self-similarity	All tissues	44.92
TCGA-50-8460	Bootstrap self-similarity	All tissues	16.82
TCGA-05-5428	Bootstrap self-similarity	All tissues	94.2
TCGA-L9-A443	Bootstrap self-similarity	All tissues	85.44
TCGA-78-8660	Bootstrap self-similarity	All tissues	105.76
TCGA-44-7659	Bootstrap self-similarity	All tissues	60.92
TCGA-64-5775	Bootstrap self-similarity	All tissues	126.42
TCGA-L4-A4E6	Bootstrap self-similarity	All tissues	14.6
TCGA-69-7978	Bootstrap self-similarity	All tissues	137.6
TCGA-55-7913	Bootstrap self-similarity	All tissues	98.26
TCGA-75-6207	Bootstrap self-similarity	All tissues	34.18
TCGA-55-1594	Bootstrap self-similarity	All tissues	84.98
TCGA-50-8457	Bootstrap self-similarity	All tissues	31.32
TCGA-49-6761	Bootstrap self-similarity	All tissues	111.3
TCGA-55-6987	Bootstrap self-similarity	All tissues	85.34
TCGA-L9-A7SV	Bootstrap self-similarity	All tissues	239.98
TCGA-44-7669	Bootstrap self-similarity	All tissues	130.42
TCGA-38-4632	Bootstrap self-similarity	All tissues	150.04
TCGA-44-6778	Bootstrap self-similarity	All tissues	111.24
TCGA-78-7150	Bootstrap self-similarity	All tissues	112.06
TCGA-71-8520	Bootstrap self-similarity	All tissues	41.88
TCGA-95-7944	Bootstrap self-similarity	All tissues	65.22
TCGA-75-6214	Bootstrap self-similarity	All tissues	145.46
TCGA-78-7539	Bootstrap self-similarity	All tissues	118.42
TCGA-62-8395	Bootstrap self-similarity	All tissues	41.06
TCGA-75-5126	Bootstrap self-similarity	All tissues	141.1
TCGA-86-8669	Bootstrap self-similarity	All tissues	65.5
TCGA-86-7954	Bootstrap self-similarity	All tissues	80.52
TCGA-NJ-A4YI	Bootstrap self-similarity	All tissues	118.78
TCGA-NJ-A4YF	Bootstrap self-similarity	All tissues	135.9
TCGA-50-6597	Bootstrap self-similarity	All tissues	35.48
TCGA-55-7727	Bootstrap self-similarity	All tissues	74.2
TCGA-05-4384	Bootstrap self-similarity	All tissues	54.48
TCGA-44-A47F	Bootstrap self-similarity	All tissues	50.86
TCGA-86-8673	Bootstrap self-similarity	All tissues	135.16
TCGA-MP-A4T4	Bootstrap self-similarity	All tissues	108.86
TCGA-49-AAR0	Bootstrap self-similarity	All tissues	55.08
TCGA-35-4123	Bootstrap self-similarity	All tissues	103.66
TCGA-49-AAR4	Bootstrap self-similarity	All tissues	129.5
TCGA-78-7155	Bootstrap self-similarity	All tissues	252.88
TCGA-L9-A444	Bootstrap self-similarity	All tissues	119.68
TCGA-55-8512	Bootstrap self-similarity	All tissues	20.96
TCGA-55-6985	Bootstrap self-similarity	All tissues	129.42
TCGA-49-AAR3	Bootstrap self-similarity	All tissues	55.02
TCGA-44-2665	Bootstrap self-similarity	All tissues	61.34
TCGA-55-6984	Bootstrap self-similarity	All tissues	28.34
TCGA-62-A46V	Bootstrap self-similarity	All tissues	28.46
TCGA-49-4506	Bootstrap self-similarity	All tissues	52.36
TCGA-55-7914	Bootstrap self-similarity	All tissues	79.16
TCGA-NJ-A4YP	Bootstrap self-similarity	All tissues	112.98
TCGA-55-8508	Bootstrap self-similarity	All tissues	65.44
TCGA-55-1596	Bootstrap self-similarity	All tissues	99.48
TCGA-69-7979	Bootstrap self-similarity	All tissues	209.86
TCGA-55-6971	Bootstrap self-similarity	All tissues	86.8
TCGA-55-1595	Bootstrap self-similarity	All tissues	101.86
TCGA-63-A5MJ	Bootstrap self-similarity	All tissues	84.6
TCGA-85-7844	Bootstrap self-similarity	All tissues	76.64
TCGA-37-5819	Bootstrap self-similarity	All tissues	181.46
TCGA-56-8628	Bootstrap self-similarity	All tissues	126.82
TCGA-39-5037	Bootstrap self-similarity	All tissues	92.94
TCGA-77-6845	Bootstrap self-similarity	All tissues	99.4
TCGA-34-5234	Bootstrap self-similarity	All tissues	55.76
TCGA-92-7340	Bootstrap self-similarity	All tissues	137.16
TCGA-85-7710	Bootstrap self-similarity	All tissues	80.12
TCGA-77-8009	Bootstrap self-similarity	All tissues	79.66
TCGA-68-8250	Bootstrap self-similarity	All tissues	115.18
TCGA-56-7582	Bootstrap self-similarity	All tissues	72.38
TCGA-63-7021	Bootstrap self-similarity	All tissues	95.1
TCGA-90-A59Q	Bootstrap self-similarity	All tissues	97.88
TCGA-66-2754	Bootstrap self-similarity	All tissues	119.82
TCGA-EY-A1GE	Bootstrap self-similarity	All tissues	24.5
TCGA-AX-A2HA	Bootstrap self-similarity	All tissues	159.76
TCGA-D1-A17T	Bootstrap self-similarity	All tissues	39.42
TCGA-AX-A06B	Bootstrap self-similarity	All tissues	20.96
TCGA-BS-A0UT	Bootstrap self-similarity	All tissues	17.46
TCGA-BG-A0MA	Bootstrap self-similarity	All tissues	27.54
TCGA-AX-A064	Bootstrap self-similarity	All tissues	84.62
TCGA-BS-A0T9	Bootstrap self-similarity	All tissues	23.18
TCGA-EY-A547	Bootstrap self-similarity	All tissues	63.64
TCGA-EY-A2ON	Bootstrap self-similarity	All tissues	38.8
TCGA-AX-A06F	Bootstrap self-similarity	All tissues	451.58
TCGA-DK-AA6T	Bootstrap self-similarity	All tissues	37.94
TCGA-ZF-AA53	Bootstrap self-similarity	All tissues	47.72
TCGA-GU-A42Q	Bootstrap self-similarity	All tissues	56.02
TCGA-ZF-A9R3	Bootstrap self-similarity	All tissues	35.16
TCGA-FD-A43X	Bootstrap self-similarity	All tissues	67.02
TCGA-E7-A8O8	Bootstrap self-similarity	All tissues	50.22
TCGA-GV-A3QF	Bootstrap self-similarity	All tissues	58.72
TCGA-CF-A1HS	Bootstrap self-similarity	All tissues	71.82
TCGA-G2-A3VY	Bootstrap self-similarity	All tissues	137.6
TCGA-DK-A1AC	Bootstrap self-similarity	All tissues	162.44
TCGA-ZF-A9R7	Bootstrap self-similarity	All tissues	93.64
TCGA-GC-A3RB	Bootstrap self-similarity	All tissues	67.12
TCGA-FD-A62S	Bootstrap self-similarity	All tissues	22.46
TCGA-E7-A7DV	Bootstrap self-similarity	All tissues	101.02
TCGA-XF-A9T0	Bootstrap self-similarity	All tissues	149.02
TCGA-E5-A4TZ	Bootstrap self-similarity	All tissues	94.88
TCGA-DK-A3WW	Bootstrap self-similarity	All tissues	112.92
TCGA-CF-A3MI	Bootstrap self-similarity	All tissues	39.68
TCGA-CF-A47S	Bootstrap self-similarity	All tissues	21.28
TCGA-DD-AAD8	Bootstrap self-similarity	All tissues	62.18
TCGA-DD-A1E9	Bootstrap self-similarity	All tissues	41.58
TCGA-CC-A9FU	Bootstrap self-similarity	All tissues	41.24
TCGA-ED-A82E	Bootstrap self-similarity	All tissues	30.28
TCGA-2Y-A9H9	Bootstrap self-similarity	All tissues	67.32
TCGA-EP-A2KC	Bootstrap self-similarity	All tissues	78.48
TCGA-DD-A4NL	Bootstrap self-similarity	All tissues	32.28
TCGA-DD-AACC	Bootstrap self-similarity	All tissues	46.38
TCGA-G3-AAV2	Bootstrap self-similarity	All tissues	38.1
TCGA-RC-A7SB	Bootstrap self-similarity	All tissues	46.18
TCGA-DD-A1EH	Bootstrap self-similarity	All tissues	66.34
TCGA-UB-AA0U	Bootstrap self-similarity	All tissues	55.34
TCGA-FV-A23B	Bootstrap self-similarity	All tissues	84.6
TCGA-ED-A7PZ	Bootstrap self-similarity	All tissues	92.56
TCGA-2Y-A9HA	Bootstrap self-similarity	All tissues	73.82
TCGA-DD-A73E	Bootstrap self-similarity	All tissues	73.06
TCGA-DD-AACX	Bootstrap self-similarity	All tissues	54.04
TCGA-BH-A18M	Bootstrap self-similarity	All tissues	16.5
TCGA-D8-A1XJ	Bootstrap self-similarity	All tissues	38.62
TCGA-GM-A3NW	Bootstrap self-similarity	All tissues	24.62
TCGA-C8-A12O	Bootstrap self-similarity	All tissues	12.32
TCGA-B6-A0IA	Bootstrap self-similarity	All tissues	61.96
TCGA-BH-A0HN	Bootstrap self-similarity	All tissues	10.7
TCGA-A2-A0EV	Bootstrap self-similarity	All tissues	39.28
TCGA-AC-A5XU	Bootstrap self-similarity	All tissues	30.36
TCGA-AR-A24S	Bootstrap self-similarity	All tissues	23.12
TCGA-A8-A093	Bootstrap self-similarity	All tissues	34.32
TCGA-E9-A1R5	Bootstrap self-similarity	All tissues	24.92
TCGA-A7-A6VY	Bootstrap self-similarity	All tissues	72.3
TCGA-E2-A1LI	Bootstrap self-similarity	All tissues	28.54
TCGA-BH-A0HO	Bootstrap self-similarity	All tissues	39.46
TCGA-C8-A27A	Bootstrap self-similarity	All tissues	21.86
TCGA-A8-A07O	Bootstrap self-similarity	All tissues	30.72
TCGA-C8-A12X	Bootstrap self-similarity	All tissues	43.88
TCGA-AN-A0XT	Bootstrap self-similarity	All tissues	9.04
TCGA-D8-A1Y3	Bootstrap self-similarity	All tissues	30.3
TCGA-AR-A24Q	Bootstrap self-similarity	All tissues	70.38
TCGA-OK-A5Q2	Bootstrap self-similarity	All tissues	20.72
TCGA-LL-A9Q3	Bootstrap self-similarity	All tissues	34.38
TCGA-D8-A1Y2	Bootstrap self-similarity	All tissues	25.66
TCGA-AC-A3W6	Bootstrap self-similarity	All tissues	56.48
TCGA-A8-A09Z	Bootstrap self-similarity	All tissues	170.96
TCGA-BH-A1F2	Bootstrap self-similarity	All tissues	44.7
TCGA-AC-A62V	Bootstrap self-similarity	All tissues	46.6
TCGA-BH-A0E1	Bootstrap self-similarity	All tissues	15.7
TCGA-E2-A15P	Bootstrap self-similarity	All tissues	15.04
TCGA-A8-A07B	Bootstrap self-similarity	All tissues	35.92
TCGA-AR-A24R	Bootstrap self-similarity	All tissues	22.9
TCGA-B6-A0X1	Bootstrap self-similarity	All tissues	42.34
TCGA-E9-A22D	Bootstrap self-similarity	All tissues	11.94
TCGA-EW-A6SA	Bootstrap self-similarity	All tissues	38.4
TCGA-E9-A2JT	Bootstrap self-similarity	All tissues	12.14
TCGA-C8-A275	Bootstrap self-similarity	All tissues	40.42
TCGA-GM-A3XL	Bootstrap self-similarity	All tissues	52.52
TCGA-BH-A0BT	Bootstrap self-similarity	All tissues	17.72
TCGA-BH-A18H	Bootstrap self-similarity	All tissues	22.68
TCGA-AO-A0JA	Bootstrap self-similarity	All tissues	18.86
TCGA-AO-A124	Bootstrap self-similarity	All tissues	72.76
TCGA-A1-A0SP	Bootstrap self-similarity	All tissues	33.32
TCGA-BH-A0B6	Bootstrap self-similarity	All tissues	93.24
TCGA-E9-A226	Bootstrap self-similarity	All tissues	25.82
TCGA-5L-AAT1	Bootstrap self-similarity	All tissues	104.94
TCGA-A2-A0T1	Bootstrap self-similarity	All tissues	19.66
TCGA-A8-A06U	Bootstrap self-similarity	All tissues	50.76
TCGA-E2-A14Q	Bootstrap self-similarity	All tissues	25.88
TCGA-D8-A1XO	Bootstrap self-similarity	All tissues	8.26
TCGA-JL-A3YX	Bootstrap self-similarity	All tissues	26.38
TCGA-B6-A0RP	Bootstrap self-similarity	All tissues	12.96
TCGA-A2-A0T3	Bootstrap self-similarity	All tissues	22.2
TCGA-CM-4752	Bootstrap self-similarity	All tissues	59.16
TCGA-D5-6539	Bootstrap self-similarity	All tissues	56.26
TCGA-AA-3494	Bootstrap self-similarity	All tissues	52.6
TCGA-AA-3979	Bootstrap self-similarity	All tissues	85.54
TCGA-AA-3667	Bootstrap self-similarity	All tissues	39.9
TCGA-A6-4105	Bootstrap self-similarity	All tissues	80.38
TCGA-AA-3977	Bootstrap self-similarity	All tissues	341.04
TCGA-A6-5656	Bootstrap self-similarity	All tissues	47.36
TCGA-QL-A97D	Bootstrap self-similarity	All tissues	75.22
TCGA-A6-3809	Bootstrap self-similarity	All tissues	152.12
TCGA-CM-5344	Bootstrap self-similarity	All tissues	45.6
TCGA-AA-3837	Bootstrap self-similarity	All tissues	48.76
TCGA-A6-6648	Bootstrap self-similarity	All tissues	48.78
TCGA-A6-5660	Bootstrap self-similarity	All tissues	71.04
TCGA-DM-A28M	Bootstrap self-similarity	All tissues	78.94
TCGA-D5-5540	Bootstrap self-similarity	All tissues	69.86
TCGA-D5-6930	Bootstrap self-similarity	All tissues	153.82
TCGA-G4-6586	Bootstrap self-similarity	All tissues	152.28
TCGA-NH-A6GC	Bootstrap self-similarity	All tissues	64.44
TCGA-A6-6141	Bootstrap self-similarity	All tissues	145.56
TCGA-D5-6541	Bootstrap self-similarity	All tissues	56.18
TCGA-D5-6534	Bootstrap self-similarity	All tissues	61.34
TCGA-5M-AAT4	Bootstrap self-similarity	All tissues	66
TCGA-D5-6531	Bootstrap self-similarity	All tissues	72.52
TCGA-CM-6166	Bootstrap self-similarity	All tissues	38.98
TCGA-CA-5254	Bootstrap self-similarity	All tissues	69.56
TCGA-AA-A024	Bootstrap self-similarity	All tissues	47.06
TCGA-AA-3506	Bootstrap self-similarity	All tissues	64.12
TCGA-G4-6625	Bootstrap self-similarity	All tissues	75.82
TCGA-AA-A017	Bootstrap self-similarity	All tissues	25.96
TCGA-AA-A02F	Bootstrap self-similarity	All tissues	40.48
TCGA-AA-3949	Bootstrap self-similarity	All tissues	181.3
TCGA-AA-A01I	Bootstrap self-similarity	All tissues	40.14
TCGA-CM-5348	Bootstrap self-similarity	All tissues	83.8
TCGA-A6-3808	Bootstrap self-similarity	All tissues	79.78
TCGA-AA-3860	Bootstrap self-similarity	All tissues	26.72
TCGA-D5-6530	Bootstrap self-similarity	All tissues	147.2
TCGA-G4-6627	Bootstrap self-similarity	All tissues	38.5
TCGA-AA-3664	Bootstrap self-similarity	All tissues	56.5
TCGA-AA-3858	Bootstrap self-similarity	All tissues	38
TCGA-D5-6926	Bootstrap self-similarity	All tissues	58.08
TCGA-D5-6923	Bootstrap self-similarity	All tissues	65.06
TCGA-AA-3715	Bootstrap self-similarity	All tissues	261.42
TCGA-AA-3489	Bootstrap self-similarity	All tissues	49.36
TCGA-CK-6748	Bootstrap self-similarity	All tissues	41.94
TCGA-G4-6628	Bootstrap self-similarity	All tissues	197.18
TCGA-A6-2679	Bootstrap self-similarity	All tissues	48.64
TCGA-F4-6855	Bootstrap self-similarity	All tissues	45.64
TCGA-A6-2680	Bootstrap self-similarity	All tissues	37.48
TCGA-AA-3844	Bootstrap self-similarity	All tissues	58.72
TCGA-DM-A1D6	Bootstrap self-similarity	All tissues	64.86
TCGA-FP-8209	Bootstrap self-similarity	All tissues	6.38
TCGA-BR-A4CR	Bootstrap self-similarity	All tissues	41.66
TCGA-IN-7808	Bootstrap self-similarity	All tissues	39.02
TCGA-RD-A8N4	Bootstrap self-similarity	All tissues	9.5
TCGA-BR-A4J8	Bootstrap self-similarity	All tissues	40.18
TCGA-CG-5733	Bootstrap self-similarity	All tissues	153.94
TCGA-HU-A4GF	Bootstrap self-similarity	All tissues	54.3
TCGA-FP-A8CX	Bootstrap self-similarity	All tissues	40.3
TCGA-VQ-AA6D	Bootstrap self-similarity	All tissues	127.94
TCGA-VQ-A92D	Bootstrap self-similarity	All tissues	50.68
TCGA-CG-4305	Bootstrap self-similarity	All tissues	160.5
TCGA-BR-6852	Bootstrap self-similarity	All tissues	142.62
TCGA-D7-6525	Bootstrap self-similarity	All tissues	62.82
TCGA-BR-8380	Bootstrap self-similarity	All tissues	30.98
TCGA-CG-5724	Bootstrap self-similarity	All tissues	44.76
TCGA-CD-8528	Bootstrap self-similarity	All tissues	49.9
TCGA-VQ-A923	Bootstrap self-similarity	All tissues	39.22
TCGA-CD-8535	Bootstrap self-similarity	All tissues	91.28
TCGA-VQ-A94U	Bootstrap self-similarity	All tissues	59.94
TCGA-F1-6874	Bootstrap self-similarity	All tissues	128.48
TCGA-BR-7715	Bootstrap self-similarity	All tissues	68.18
TCGA-VQ-A91K	Bootstrap self-similarity	All tissues	171.46
TCGA-CG-5734	Bootstrap self-similarity	All tissues	36.36
TCGA-BR-8059	Bootstrap self-similarity	All tissues	149.26
TCGA-EQ-5647	Bootstrap self-similarity	All tissues	44.62
TCGA-VQ-A91U	Bootstrap self-similarity	All tissues	52.48
TCGA-FP-A4BF	Bootstrap self-similarity	All tissues	49.5
TCGA-CD-A4MI	Bootstrap self-similarity	All tissues	126.86
TCGA-BR-A4J4	Bootstrap self-similarity	All tissues	38.16
TCGA-CZ-4865	Bootstrap self-similarity	All tissues	61.72
TCGA-AS-3778	Bootstrap self-similarity	All tissues	128.9
TCGA-B0-5096	Bootstrap self-similarity	All tissues	38.9
TCGA-CZ-5467	Bootstrap self-similarity	All tissues	43.02
TCGA-B0-5709	Bootstrap self-similarity	All tissues	62.94
TCGA-B4-5834	Bootstrap self-similarity	All tissues	22.66
TCGA-CJ-6028	Bootstrap self-similarity	All tissues	22.24
TCGA-B0-5095	Bootstrap self-similarity	All tissues	40.76
TCGA-A3-3316	Bootstrap self-similarity	All tissues	24.64
TCGA-B8-5158	Bootstrap self-similarity	All tissues	29.94
TCGA-BP-4770	Bootstrap self-similarity	All tissues	45.54
TCGA-B8-5164	Bootstrap self-similarity	All tissues	42.94
TCGA-B2-5633	Bootstrap self-similarity	All tissues	49.3
TCGA-CZ-4864	Bootstrap self-similarity	All tissues	57.56
TCGA-B8-A54D	Bootstrap self-similarity	All tissues	31.36
TCGA-BP-4973	Bootstrap self-similarity	All tissues	19.78
TCGA-CZ-5988	Bootstrap self-similarity	All tissues	25
TCGA-CJ-5676	Bootstrap self-similarity	All tissues	44.92
TCGA-B0-5098	Bootstrap self-similarity	All tissues	132.86
TCGA-B0-5702	Bootstrap self-similarity	All tissues	70.38
TCGA-CZ-5987	Bootstrap self-similarity	All tissues	32.38
TCGA-BP-4989	Bootstrap self-similarity	All tissues	27.46
TCGA-CJ-4913	Bootstrap self-similarity	All tissues	25.96
TCGA-B4-5377	Bootstrap self-similarity	All tissues	48.86
TCGA-CJ-4916	Bootstrap self-similarity	All tissues	28.04
TCGA-BP-4968	Bootstrap self-similarity	All tissues	30.34
TCGA-CZ-5451	Bootstrap self-similarity	All tissues	54.48
TCGA-B0-5083	Bootstrap self-similarity	All tissues	17.84
TCGA-B0-5690	Bootstrap self-similarity	All tissues	38.26
TCGA-A3-3385	Bootstrap self-similarity	All tissues	36.04
TCGA-MM-A84U	Bootstrap self-similarity	All tissues	38.18
TCGA-CZ-5466	Bootstrap self-similarity	All tissues	53.2
TCGA-B0-5693	Bootstrap self-similarity	All tissues	32.44
TCGA-ET-A2N1	Bootstrap self-similarity	All tissues	21.78
TCGA-ET-A3DR	Bootstrap self-similarity	All tissues	10.82
TCGA-CE-A483	Bootstrap self-similarity	All tissues	17.34
TCGA-DJ-A3UP	Bootstrap self-similarity	All tissues	12.98
TCGA-DJ-A3V5	Bootstrap self-similarity	All tissues	22.52
TCGA-CE-A481	Bootstrap self-similarity	All tissues	13.8
TCGA-DE-A0Y3	Bootstrap self-similarity	All tissues	10.02
TCGA-KS-A4IB	Bootstrap self-similarity	All tissues	5.54
TCGA-KS-A4I3	Bootstrap self-similarity	All tissues	16
TCGA-DE-A69K	Bootstrap self-similarity	All tissues	11.88
TCGA-FY-A3WA	Bootstrap self-similarity	All tissues	7.34
TCGA-EM-A22J	Bootstrap self-similarity	All tissues	55.84
TCGA-EL-A3CO	Bootstrap self-similarity	All tissues	10.6
TCGA-EL-A3H1	Bootstrap self-similarity	All tissues	50.46
TCGA-EM-A4FK	Bootstrap self-similarity	All tissues	18.38
TCGA-BJ-A45H	Bootstrap self-similarity	All tissues	14.8
TCGA-CR-6471	Bootstrap self-similarity	All tissues	50.04
TCGA-CV-A6JU	Bootstrap self-similarity	All tissues	59.2
TCGA-CQ-A4CD	Bootstrap self-similarity	All tissues	50.88
TCGA-IQ-7631	Bootstrap self-similarity	All tissues	27.58
TCGA-CN-A499	Bootstrap self-similarity	All tissues	15.7
TCGA-CV-6941	Bootstrap self-similarity	All tissues	79.8
TCGA-CQ-6220	Bootstrap self-similarity	All tissues	52.88
TCGA-CN-6022	Bootstrap self-similarity	All tissues	36.4
TCGA-QK-AA3J	Bootstrap self-similarity	All tissues	52.56
TCGA-UP-A6WW	Bootstrap self-similarity	All tissues	29.78
TCGA-CV-6003	Bootstrap self-similarity	All tissues	35.44
TCGA-BA-5559	Bootstrap self-similarity	All tissues	31.82
TCGA-CV-7099	Bootstrap self-similarity	All tissues	75.58
TCGA-CV-7440	Bootstrap self-similarity	All tissues	79.84
TCGA-CV-7261	Bootstrap self-similarity	All tissues	73.58
TCGA-CQ-A4CB	Bootstrap self-similarity	All tissues	35.78
TCGA-MT-A67D	Bootstrap self-similarity	All tissues	48.7
TCGA-CV-7423	Bootstrap self-similarity	All tissues	33.22
TCGA-CQ-7063	Bootstrap self-similarity	All tissues	33.04
TCGA-CR-7368	Bootstrap self-similarity	All tissues	61.38
TCGA-CN-5364	Bootstrap self-similarity	All tissues	69.1
TCGA-UF-A7JV	Bootstrap self-similarity	All tissues	32.96
TCGA-QK-A6IG	Bootstrap self-similarity	All tissues	40.64
TCGA-CV-7101	Bootstrap self-similarity	All tissues	72.84
TCGA-UF-A71D	Bootstrap self-similarity	All tissues	135.28
TCGA-T2-A6X0	Bootstrap self-similarity	All tissues	29.94
TCGA-CN-A63T	Bootstrap self-similarity	All tissues	93.64
TCGA-UF-A71E	Bootstrap self-similarity	All tissues	71.84
TCGA-C9-A480	Bootstrap self-similarity	All tissues	19.62
TCGA-CV-5973	Bootstrap self-similarity	All tissues	28.9
TCGA-BB-A5HZ	Bootstrap self-similarity	All tissues	40.56
TCGA-CN-5363	Bootstrap self-similarity	All tissues	95.68
TCGA-CQ-5333	Bootstrap self-similarity	All tissues	56.18
TCGA-CV-7177	Bootstrap self-similarity	All tissues	47.94
TCGA-CV-A6JZ	Bootstrap self-similarity	All tissues	46.32
TCGA-TN-A7HL	Bootstrap self-similarity	All tissues	91.18
TCGA-HD-7832	Bootstrap self-similarity	All tissues	52.1
TCGA-CV-A461	Bootstrap self-similarity	All tissues	154.14
TCGA-D6-6516	Bootstrap self-similarity	All tissues	192.5
TCGA-CN-4741	Bootstrap self-similarity	All tissues	53.92
TCGA-CR-5248	Bootstrap self-similarity	All tissues	81.38
TCGA-CV-7434	Bootstrap self-similarity	All tissues	47.74
TCGA-CV-6935	Bootstrap self-similarity	All tissues	88.8
TCGA-CQ-A4CG	Bootstrap self-similarity	All tissues	32
TCGA-12-1092	MAF filtered	All tissues	204
TCGA-41-2573	MAF filtered	All tissues	87
TCGA-76-4929	MAF filtered	All tissues	99
TCGA-06-0132	MAF filtered	All tissues	77
TCGA-14-1795	MAF filtered	All tissues	153
TCGA-RR-A6KB	MAF filtered	All tissues	346
TCGA-14-3477	MAF filtered	All tissues	167
TCGA-12-5299	MAF filtered	All tissues	83
TCGA-76-4931	MAF filtered	All tissues	138
TCGA-12-3653	MAF filtered	All tissues	79
TCGA-19-A60I	MAF filtered	All tissues	139
TCGA-16-0846	MAF filtered	All tissues	91
TCGA-06-0184	MAF filtered	All tissues	90
TCGA-32-4719	MAF filtered	All tissues	121
TCGA-06-2562	MAF filtered	All tissues	195
TCGA-06-0129	MAF filtered	All tissues	174
TCGA-06-6699	MAF filtered	All tissues	114
TCGA-74-6575	MAF filtered	All tissues	73
TCGA-32-2616	MAF filtered	All tissues	114
TCGA-19-5960	MAF filtered	All tissues	58
TCGA-19-2619	MAF filtered	All tissues	155
TCGA-76-4932	MAF filtered	All tissues	82
TCGA-19-2624	MAF filtered	All tissues	91
TCGA-19-A6J5	MAF filtered	All tissues	133
TCGA-14-1453	MAF filtered	All tissues	172
TCGA-76-6660	MAF filtered	All tissues	116
TCGA-06-5414	MAF filtered	All tissues	87
TCGA-06-0219	MAF filtered	All tissues	79
TCGA-41-4097	MAF filtered	All tissues	81
TCGA-32-1991	MAF filtered	All tissues	84
TCGA-19-5951	MAF filtered	All tissues	75
TCGA-27-2524	MAF filtered	All tissues	129
TCGA-02-2486	MAF filtered	All tissues	97
TCGA-12-3651	MAF filtered	All tissues	99
TCGA-26-6173	MAF filtered	All tissues	113
TCGA-06-0881	MAF filtered	All tissues	149
TCGA-06-5859	MAF filtered	All tissues	201
TCGA-06-1087	MAF filtered	All tissues	169
TCGA-06-0213	MAF filtered	All tissues	88
TCGA-12-0773	MAF filtered	All tissues	183
TCGA-41-6646	MAF filtered	All tissues	65
TCGA-06-A7TK	MAF filtered	All tissues	105
TCGA-76-4927	MAF filtered	All tissues	80
TCGA-06-0210	MAF filtered	All tissues	76
TCGA-06-1084	MAF filtered	All tissues	191
TCGA-12-1597	MAF filtered	All tissues	134
TCGA-06-2561	MAF filtered	All tissues	239
TCGA-28-1752	MAF filtered	All tissues	96
TCGA-76-6285	MAF filtered	All tissues	74
TCGA-12-0821	MAF filtered	All tissues	73
TCGA-26-A7UX	MAF filtered	All tissues	125
TCGA-06-0187	MAF filtered	All tissues	78
TCGA-14-0867	MAF filtered	All tissues	136
TCGA-04-1644	MAF filtered	All tissues	191
TCGA-04-1360	MAF filtered	All tissues	177
TCGA-13-0800	MAF filtered	All tissues	186
TCGA-13-0891	MAF filtered	All tissues	81
TCGA-09-1674	MAF filtered	All tissues	173
TCGA-13-0757	MAF filtered	All tissues	120
TCGA-04-1349	MAF filtered	All tissues	136
TCGA-09-1673	MAF filtered	All tissues	210
TCGA-04-1652	MAF filtered	All tissues	81
TCGA-13-0911	MAF filtered	All tissues	113
TCGA-09-2045	MAF filtered	All tissues	210
TCGA-13-0795	MAF filtered	All tissues	116
TCGA-13-0794	MAF filtered	All tissues	46
TCGA-13-0768	MAF filtered	All tissues	48
TCGA-09-2043	MAF filtered	All tissues	135
TCGA-13-0758	MAF filtered	All tissues	40
TCGA-10-0934	MAF filtered	All tissues	128
TCGA-13-0724	MAF filtered	All tissues	114
TCGA-04-1331	MAF filtered	All tissues	110
TCGA-13-0890	MAF filtered	All tissues	81
TCGA-04-1371	MAF filtered	All tissues	182
TCGA-09-0367	MAF filtered	All tissues	108
TCGA-10-0927	MAF filtered	All tissues	188
TCGA-09-0364	MAF filtered	All tissues	41
TCGA-04-1348	MAF filtered	All tissues	146
TCGA-04-1542	MAF filtered	All tissues	105
TCGA-10-0930	MAF filtered	All tissues	180
TCGA-13-0883	MAF filtered	All tissues	104
TCGA-13-0720	MAF filtered	All tissues	9
TCGA-04-1347	MAF filtered	All tissues	94
TCGA-13-0797	MAF filtered	All tissues	62
TCGA-13-0766	MAF filtered	All tissues	2
TCGA-13-0751	MAF filtered	All tissues	174
TCGA-13-0726	MAF filtered	All tissues	150
TCGA-04-1357	MAF filtered	All tissues	128
TCGA-13-0804	MAF filtered	All tissues	97
TCGA-09-2050	MAF filtered	All tissues	91
TCGA-04-1646	MAF filtered	All tissues	83
TCGA-09-2049	MAF filtered	All tissues	93
TCGA-04-1638	MAF filtered	All tissues	190
TCGA-04-1356	MAF filtered	All tissues	159
TCGA-10-0926	MAF filtered	All tissues	79
TCGA-04-1343	MAF filtered	All tissues	103
TCGA-55-A490	MAF filtered	All tissues	118
TCGA-62-A472	MAF filtered	All tissues	127
TCGA-73-4677	MAF filtered	All tissues	90
TCGA-55-6978	MAF filtered	All tissues	80
TCGA-62-8397	MAF filtered	All tissues	98
TCGA-MP-A4T2	MAF filtered	All tissues	92
TCGA-55-A4DF	MAF filtered	All tissues	121
TCGA-97-8547	MAF filtered	All tissues	164
TCGA-99-8032	MAF filtered	All tissues	77
TCGA-NJ-A7XG	MAF filtered	All tissues	170
TCGA-55-8091	MAF filtered	All tissues	101
TCGA-44-7667	MAF filtered	All tissues	82
TCGA-J2-A4AG	MAF filtered	All tissues	71
TCGA-50-8460	MAF filtered	All tissues	119
TCGA-05-5428	MAF filtered	All tissues	108
TCGA-L9-A443	MAF filtered	All tissues	75
TCGA-78-8660	MAF filtered	All tissues	79
TCGA-44-7659	MAF filtered	All tissues	99
TCGA-64-5775	MAF filtered	All tissues	100
TCGA-L4-A4E6	MAF filtered	All tissues	109
TCGA-69-7978	MAF filtered	All tissues	119
TCGA-55-7913	MAF filtered	All tissues	126
TCGA-75-6207	MAF filtered	All tissues	158
TCGA-55-1594	MAF filtered	All tissues	117
TCGA-50-8457	MAF filtered	All tissues	114
TCGA-49-6761	MAF filtered	All tissues	149
TCGA-55-6987	MAF filtered	All tissues	100
TCGA-L9-A7SV	MAF filtered	All tissues	215
TCGA-44-7669	MAF filtered	All tissues	156
TCGA-38-4632	MAF filtered	All tissues	164
TCGA-44-6778	MAF filtered	All tissues	199
TCGA-78-7150	MAF filtered	All tissues	85
TCGA-71-8520	MAF filtered	All tissues	208
TCGA-95-7944	MAF filtered	All tissues	105
TCGA-75-6214	MAF filtered	All tissues	86
TCGA-78-7539	MAF filtered	All tissues	99
TCGA-62-8395	MAF filtered	All tissues	97
TCGA-75-5126	MAF filtered	All tissues	116
TCGA-86-8669	MAF filtered	All tissues	97
TCGA-86-7954	MAF filtered	All tissues	126
TCGA-NJ-A4YI	MAF filtered	All tissues	63
TCGA-NJ-A4YF	MAF filtered	All tissues	200
TCGA-50-6597	MAF filtered	All tissues	154
TCGA-55-7727	MAF filtered	All tissues	151
TCGA-05-4384	MAF filtered	All tissues	95
TCGA-44-A47F	MAF filtered	All tissues	120
TCGA-86-8673	MAF filtered	All tissues	93
TCGA-MP-A4T4	MAF filtered	All tissues	71
TCGA-49-AAR0	MAF filtered	All tissues	145
TCGA-35-4123	MAF filtered	All tissues	111
TCGA-49-AAR4	MAF filtered	All tissues	136
TCGA-78-7155	MAF filtered	All tissues	104
TCGA-L9-A444	MAF filtered	All tissues	86
TCGA-55-8512	MAF filtered	All tissues	81
TCGA-55-6985	MAF filtered	All tissues	99
TCGA-49-AAR3	MAF filtered	All tissues	101
TCGA-44-2665	MAF filtered	All tissues	92
TCGA-55-6984	MAF filtered	All tissues	98
TCGA-62-A46V	MAF filtered	All tissues	90
TCGA-49-4506	MAF filtered	All tissues	98
TCGA-55-7914	MAF filtered	All tissues	67
TCGA-NJ-A4YP	MAF filtered	All tissues	98
TCGA-55-8508	MAF filtered	All tissues	164
TCGA-55-1596	MAF filtered	All tissues	201
TCGA-69-7979	MAF filtered	All tissues	150
TCGA-55-6971	MAF filtered	All tissues	65
TCGA-55-1595	MAF filtered	All tissues	85
TCGA-63-A5MJ	MAF filtered	All tissues	119
TCGA-85-7844	MAF filtered	All tissues	94
TCGA-37-5819	MAF filtered	All tissues	152
TCGA-56-8628	MAF filtered	All tissues	128
TCGA-39-5037	MAF filtered	All tissues	171
TCGA-77-6845	MAF filtered	All tissues	80
TCGA-34-5234	MAF filtered	All tissues	88
TCGA-92-7340	MAF filtered	All tissues	65
TCGA-85-7710	MAF filtered	All tissues	143
TCGA-77-8009	MAF filtered	All tissues	122
TCGA-68-8250	MAF filtered	All tissues	160
TCGA-56-7582	MAF filtered	All tissues	93
TCGA-63-7021	MAF filtered	All tissues	83
TCGA-90-A59Q	MAF filtered	All tissues	71
TCGA-66-2754	MAF filtered	All tissues	76
TCGA-EY-A1GE	MAF filtered	All tissues	170
TCGA-AX-A2HA	MAF filtered	All tissues	125
TCGA-D1-A17T	MAF filtered	All tissues	66
TCGA-AX-A06B	MAF filtered	All tissues	96
TCGA-BS-A0UT	MAF filtered	All tissues	182
TCGA-BG-A0MA	MAF filtered	All tissues	142
TCGA-AX-A064	MAF filtered	All tissues	67
TCGA-BS-A0T9	MAF filtered	All tissues	184
TCGA-EY-A547	MAF filtered	All tissues	180
TCGA-EY-A2ON	MAF filtered	All tissues	165
TCGA-AX-A06F	MAF filtered	All tissues	284
TCGA-DK-AA6T	MAF filtered	All tissues	117
TCGA-ZF-AA53	MAF filtered	All tissues	110
TCGA-GU-A42Q	MAF filtered	All tissues	105
TCGA-ZF-A9R3	MAF filtered	All tissues	73
TCGA-FD-A43X	MAF filtered	All tissues	89
TCGA-E7-A8O8	MAF filtered	All tissues	226
TCGA-GV-A3QF	MAF filtered	All tissues	73
TCGA-CF-A1HS	MAF filtered	All tissues	242
TCGA-G2-A3VY	MAF filtered	All tissues	234
TCGA-DK-A1AC	MAF filtered	All tissues	131
TCGA-ZF-A9R7	MAF filtered	All tissues	89
TCGA-GC-A3RB	MAF filtered	All tissues	87
TCGA-FD-A62S	MAF filtered	All tissues	148
TCGA-E7-A7DV	MAF filtered	All tissues	122
TCGA-XF-A9T0	MAF filtered	All tissues	104
TCGA-E5-A4TZ	MAF filtered	All tissues	64
TCGA-DK-A3WW	MAF filtered	All tissues	164
TCGA-CF-A3MI	MAF filtered	All tissues	183
TCGA-CF-A47S	MAF filtered	All tissues	214
TCGA-DD-AAD8	MAF filtered	All tissues	228
TCGA-DD-A1E9	MAF filtered	All tissues	65
TCGA-CC-A9FU	MAF filtered	All tissues	202
TCGA-ED-A82E	MAF filtered	All tissues	224
TCGA-2Y-A9H9	MAF filtered	All tissues	100
TCGA-EP-A2KC	MAF filtered	All tissues	277
TCGA-DD-A4NL	MAF filtered	All tissues	141
TCGA-DD-AACC	MAF filtered	All tissues	216
TCGA-G3-AAV2	MAF filtered	All tissues	108
TCGA-RC-A7SB	MAF filtered	All tissues	249
TCGA-DD-A1EH	MAF filtered	All tissues	147
TCGA-UB-AA0U	MAF filtered	All tissues	135
TCGA-FV-A23B	MAF filtered	All tissues	120
TCGA-ED-A7PZ	MAF filtered	All tissues	203
TCGA-2Y-A9HA	MAF filtered	All tissues	87
TCGA-DD-A73E	MAF filtered	All tissues	85
TCGA-DD-AACX	MAF filtered	All tissues	240
TCGA-BH-A18M	MAF filtered	All tissues	119
TCGA-D8-A1XJ	MAF filtered	All tissues	102
TCGA-GM-A3NW	MAF filtered	All tissues	146
TCGA-C8-A12O	MAF filtered	All tissues	229
TCGA-B6-A0IA	MAF filtered	All tissues	73
TCGA-BH-A0HN	MAF filtered	All tissues	93
TCGA-A2-A0EV	MAF filtered	All tissues	62
TCGA-AC-A5XU	MAF filtered	All tissues	174
TCGA-AR-A24S	MAF filtered	All tissues	65
TCGA-A8-A093	MAF filtered	All tissues	88
TCGA-E9-A1R5	MAF filtered	All tissues	134
TCGA-A7-A6VY	MAF filtered	All tissues	209
TCGA-E2-A1LI	MAF filtered	All tissues	101
TCGA-BH-A0HO	MAF filtered	All tissues	118
TCGA-C8-A27A	MAF filtered	All tissues	243
TCGA-A8-A07O	MAF filtered	All tissues	86
TCGA-C8-A12X	MAF filtered	All tissues	224
TCGA-AN-A0XT	MAF filtered	All tissues	103
TCGA-D8-A1Y3	MAF filtered	All tissues	94
TCGA-AR-A24Q	MAF filtered	All tissues	94
TCGA-OK-A5Q2	MAF filtered	All tissues	229
TCGA-LL-A9Q3	MAF filtered	All tissues	165
TCGA-D8-A1Y2	MAF filtered	All tissues	132
TCGA-AC-A3W6	MAF filtered	All tissues	99
TCGA-A8-A09Z	MAF filtered	All tissues	111
TCGA-BH-A1F2	MAF filtered	All tissues	98
TCGA-AC-A62V	MAF filtered	All tissues	204
TCGA-BH-A0E1	MAF filtered	All tissues	77
TCGA-E2-A15P	MAF filtered	All tissues	95
TCGA-A8-A07B	MAF filtered	All tissues	68
TCGA-AR-A24R	MAF filtered	All tissues	139
TCGA-B6-A0X1	MAF filtered	All tissues	125
TCGA-E9-A22D	MAF filtered	All tissues	74
TCGA-EW-A6SA	MAF filtered	All tissues	189
TCGA-E9-A2JT	MAF filtered	All tissues	100
TCGA-C8-A275	MAF filtered	All tissues	232
TCGA-GM-A3XL	MAF filtered	All tissues	186
TCGA-BH-A0BT	MAF filtered	All tissues	90
TCGA-BH-A18H	MAF filtered	All tissues	103
TCGA-AO-A0JA	MAF filtered	All tissues	216
TCGA-AO-A124	MAF filtered	All tissues	83
TCGA-A1-A0SP	MAF filtered	All tissues	107
TCGA-BH-A0B6	MAF filtered	All tissues	115
TCGA-E9-A226	MAF filtered	All tissues	90
TCGA-5L-AAT1	MAF filtered	All tissues	144
TCGA-A2-A0T1	MAF filtered	All tissues	149
TCGA-A8-A06U	MAF filtered	All tissues	65
TCGA-E2-A14Q	MAF filtered	All tissues	147
TCGA-D8-A1XO	MAF filtered	All tissues	130
TCGA-JL-A3YX	MAF filtered	All tissues	237
TCGA-B6-A0RP	MAF filtered	All tissues	66
TCGA-A2-A0T3	MAF filtered	All tissues	99
TCGA-CM-4752	MAF filtered	All tissues	132
TCGA-D5-6539	MAF filtered	All tissues	97
TCGA-AA-3494	MAF filtered	All tissues	67
TCGA-AA-3979	MAF filtered	All tissues	279
TCGA-AA-3667	MAF filtered	All tissues	81
TCGA-A6-4105	MAF filtered	All tissues	85
TCGA-AA-3977	MAF filtered	All tissues	221
TCGA-A6-5656	MAF filtered	All tissues	525
TCGA-QL-A97D	MAF filtered	All tissues	159
TCGA-A6-3809	MAF filtered	All tissues	747
TCGA-CM-5344	MAF filtered	All tissues	93
TCGA-AA-3837	MAF filtered	All tissues	76
TCGA-A6-6648	MAF filtered	All tissues	74
TCGA-A6-5660	MAF filtered	All tissues	113
TCGA-DM-A28M	MAF filtered	All tissues	94
TCGA-D5-5540	MAF filtered	All tissues	76
TCGA-D5-6930	MAF filtered	All tissues	100
TCGA-G4-6586	MAF filtered	All tissues	105
TCGA-NH-A6GC	MAF filtered	All tissues	160
TCGA-A6-6141	MAF filtered	All tissues	124
TCGA-D5-6541	MAF filtered	All tissues	80
TCGA-D5-6534	MAF filtered	All tissues	92
TCGA-5M-AAT4	MAF filtered	All tissues	181
TCGA-D5-6531	MAF filtered	All tissues	84
TCGA-CM-6166	MAF filtered	All tissues	72
TCGA-CA-5254	MAF filtered	All tissues	213
TCGA-AA-A024	MAF filtered	All tissues	97
TCGA-AA-3506	MAF filtered	All tissues	81
TCGA-G4-6625	MAF filtered	All tissues	85
TCGA-AA-A017	MAF filtered	All tissues	92
TCGA-AA-A02F	MAF filtered	All tissues	71
TCGA-AA-3949	MAF filtered	All tissues	214
TCGA-AA-A01I	MAF filtered	All tissues	99
TCGA-CM-5348	MAF filtered	All tissues	50
TCGA-A6-3808	MAF filtered	All tissues	128
TCGA-AA-3860	MAF filtered	All tissues	95
TCGA-D5-6530	MAF filtered	All tissues	120
TCGA-G4-6627	MAF filtered	All tissues	79
TCGA-AA-3664	MAF filtered	All tissues	81
TCGA-AA-3858	MAF filtered	All tissues	225
TCGA-D5-6926	MAF filtered	All tissues	96
TCGA-D5-6923	MAF filtered	All tissues	83
TCGA-AA-3715	MAF filtered	All tissues	212
TCGA-AA-3489	MAF filtered	All tissues	83
TCGA-CK-6748	MAF filtered	All tissues	85
TCGA-G4-6628	MAF filtered	All tissues	199
TCGA-A6-2679	MAF filtered	All tissues	76
TCGA-F4-6855	MAF filtered	All tissues	98
TCGA-A6-2680	MAF filtered	All tissues	142
TCGA-AA-3844	MAF filtered	All tissues	147
TCGA-DM-A1D6	MAF filtered	All tissues	53
TCGA-FP-8209	MAF filtered	All tissues	78
TCGA-BR-A4CR	MAF filtered	All tissues	50
TCGA-IN-7808	MAF filtered	All tissues	75
TCGA-RD-A8N4	MAF filtered	All tissues	104
TCGA-BR-A4J8	MAF filtered	All tissues	83
TCGA-CG-5733	MAF filtered	All tissues	94
TCGA-HU-A4GF	MAF filtered	All tissues	177
TCGA-FP-A8CX	MAF filtered	All tissues	114
TCGA-VQ-AA6D	MAF filtered	All tissues	155
TCGA-VQ-A92D	MAF filtered	All tissues	164
TCGA-CG-4305	MAF filtered	All tissues	103
TCGA-BR-6852	MAF filtered	All tissues	92
TCGA-D7-6525	MAF filtered	All tissues	86
TCGA-BR-8380	MAF filtered	All tissues	149
TCGA-CG-5724	MAF filtered	All tissues	69
TCGA-CD-8528	MAF filtered	All tissues	178
TCGA-VQ-A923	MAF filtered	All tissues	123
TCGA-CD-8535	MAF filtered	All tissues	173
TCGA-VQ-A94U	MAF filtered	All tissues	126
TCGA-F1-6874	MAF filtered	All tissues	83
TCGA-BR-7715	MAF filtered	All tissues	109
TCGA-VQ-A91K	MAF filtered	All tissues	143
TCGA-CG-5734	MAF filtered	All tissues	91
TCGA-BR-8059	MAF filtered	All tissues	65
TCGA-EQ-5647	MAF filtered	All tissues	56
TCGA-VQ-A91U	MAF filtered	All tissues	206
TCGA-FP-A4BF	MAF filtered	All tissues	49
TCGA-CD-A4MI	MAF filtered	All tissues	162
TCGA-BR-A4J4	MAF filtered	All tissues	212
TCGA-CZ-4865	MAF filtered	All tissues	106
TCGA-AS-3778	MAF filtered	All tissues	85
TCGA-B0-5096	MAF filtered	All tissues	83
TCGA-CZ-5467	MAF filtered	All tissues	177
TCGA-B0-5709	MAF filtered	All tissues	181
TCGA-B4-5834	MAF filtered	All tissues	69
TCGA-CJ-6028	MAF filtered	All tissues	69
TCGA-B0-5095	MAF filtered	All tissues	88
TCGA-A3-3316	MAF filtered	All tissues	78
TCGA-B8-5158	MAF filtered	All tissues	87
TCGA-BP-4770	MAF filtered	All tissues	74
TCGA-B8-5164	MAF filtered	All tissues	76
TCGA-B2-5633	MAF filtered	All tissues	94
TCGA-CZ-4864	MAF filtered	All tissues	155
TCGA-B8-A54D	MAF filtered	All tissues	145
TCGA-BP-4973	MAF filtered	All tissues	118
TCGA-CZ-5988	MAF filtered	All tissues	79
TCGA-CJ-5676	MAF filtered	All tissues	162
TCGA-B0-5098	MAF filtered	All tissues	114
TCGA-B0-5702	MAF filtered	All tissues	128
TCGA-CZ-5987	MAF filtered	All tissues	75
TCGA-BP-4989	MAF filtered	All tissues	160
TCGA-CJ-4913	MAF filtered	All tissues	74
TCGA-B4-5377	MAF filtered	All tissues	102
TCGA-CJ-4916	MAF filtered	All tissues	79
TCGA-BP-4968	MAF filtered	All tissues	68
TCGA-CZ-5451	MAF filtered	All tissues	105
TCGA-B0-5083	MAF filtered	All tissues	71
TCGA-B0-5690	MAF filtered	All tissues	109
TCGA-A3-3385	MAF filtered	All tissues	62
TCGA-MM-A84U	MAF filtered	All tissues	152
TCGA-CZ-5466	MAF filtered	All tissues	135
TCGA-B0-5693	MAF filtered	All tissues	109
TCGA-ET-A2N1	MAF filtered	All tissues	340
TCGA-ET-A3DR	MAF filtered	All tissues	77
TCGA-CE-A483	MAF filtered	All tissues	240
TCGA-DJ-A3UP	MAF filtered	All tissues	177
TCGA-DJ-A3V5	MAF filtered	All tissues	174
TCGA-CE-A481	MAF filtered	All tissues	264
TCGA-DE-A0Y3	MAF filtered	All tissues	198
TCGA-KS-A4IB	MAF filtered	All tissues	251
TCGA-KS-A4I3	MAF filtered	All tissues	206
TCGA-DE-A69K	MAF filtered	All tissues	154
TCGA-FY-A3WA	MAF filtered	All tissues	81
TCGA-EM-A22J	MAF filtered	All tissues	164
TCGA-EL-A3CO	MAF filtered	All tissues	66
TCGA-EL-A3H1	MAF filtered	All tissues	275
TCGA-EM-A4FK	MAF filtered	All tissues	102
TCGA-BJ-A45H	MAF filtered	All tissues	91
TCGA-CR-6471	MAF filtered	All tissues	76
TCGA-CV-A6JU	MAF filtered	All tissues	98
TCGA-CQ-A4CD	MAF filtered	All tissues	88
TCGA-IQ-7631	MAF filtered	All tissues	102
TCGA-CN-A499	MAF filtered	All tissues	98
TCGA-CV-6941	MAF filtered	All tissues	77
TCGA-CQ-6220	MAF filtered	All tissues	68
TCGA-CN-6022	MAF filtered	All tissues	117
TCGA-QK-AA3J	MAF filtered	All tissues	174
TCGA-UP-A6WW	MAF filtered	All tissues	97
TCGA-CV-6003	MAF filtered	All tissues	115
TCGA-BA-5559	MAF filtered	All tissues	152
TCGA-CV-7099	MAF filtered	All tissues	100
TCGA-CV-7440	MAF filtered	All tissues	65
TCGA-CV-7261	MAF filtered	All tissues	55
TCGA-CQ-A4CB	MAF filtered	All tissues	77
TCGA-MT-A67D	MAF filtered	All tissues	103
TCGA-CV-7423	MAF filtered	All tissues	93
TCGA-CQ-7063	MAF filtered	All tissues	156
TCGA-CR-7368	MAF filtered	All tissues	93
TCGA-CN-5364	MAF filtered	All tissues	160
TCGA-UF-A7JV	MAF filtered	All tissues	127
TCGA-QK-A6IG	MAF filtered	All tissues	95
TCGA-CV-7101	MAF filtered	All tissues	74
TCGA-UF-A71D	MAF filtered	All tissues	144
TCGA-T2-A6X0	MAF filtered	All tissues	86
TCGA-CN-A63T	MAF filtered	All tissues	84
TCGA-UF-A71E	MAF filtered	All tissues	136
TCGA-C9-A480	MAF filtered	All tissues	224
TCGA-CV-5973	MAF filtered	All tissues	90
TCGA-BB-A5HZ	MAF filtered	All tissues	94
TCGA-CN-5363	MAF filtered	All tissues	126
TCGA-CQ-5333	MAF filtered	All tissues	84
TCGA-CV-7177	MAF filtered	All tissues	109
TCGA-CV-A6JZ	MAF filtered	All tissues	89
TCGA-TN-A7HL	MAF filtered	All tissues	134
TCGA-HD-7832	MAF filtered	All tissues	97
TCGA-CV-A461	MAF filtered	All tissues	73
TCGA-D6-6516	MAF filtered	All tissues	108
TCGA-CN-4741	MAF filtered	All tissues	101
TCGA-CR-5248	MAF filtered	All tissues	74
TCGA-CV-7434	MAF filtered	All tissues	99
TCGA-CV-6935	MAF filtered	All tissues	69
TCGA-CQ-A4CG	MAF filtered	All tissues	71
TCGA-02-2486	Ancestry matching	All tissues	47
TCGA-04-1331	Ancestry matching	All tissues	74
TCGA-04-1343	Ancestry matching	All tissues	62
TCGA-04-1347	Ancestry matching	All tissues	65
TCGA-04-1348	Ancestry matching	All tissues	83
TCGA-04-1349	Ancestry matching	All tissues	82
TCGA-04-1357	Ancestry matching	All tissues	78
TCGA-04-1360	Ancestry matching	All tissues	92
TCGA-04-1542	Ancestry matching	All tissues	59
TCGA-04-1638	Ancestry matching	All tissues	82
TCGA-04-1646	Ancestry matching	All tissues	35
TCGA-04-1652	Ancestry matching	All tissues	49
TCGA-05-4384	Ancestry matching	All tissues	55
TCGA-05-5428	Ancestry matching	All tissues	64
TCGA-06-0129	Ancestry matching	All tissues	105
TCGA-06-0132	Ancestry matching	All tissues	34
TCGA-06-0184	Ancestry matching	All tissues	55
TCGA-06-0187	Ancestry matching	All tissues	40
TCGA-06-0210	Ancestry matching	All tissues	43
TCGA-06-0213	Ancestry matching	All tissues	55
TCGA-06-0219	Ancestry matching	All tissues	51
TCGA-06-2561	Ancestry matching	All tissues	85
TCGA-06-2562	Ancestry matching	All tissues	97
TCGA-06-5414	Ancestry matching	All tissues	44
TCGA-06-5859	Ancestry matching	All tissues	92
TCGA-06-6699	Ancestry matching	All tissues	55
TCGA-09-1673	Ancestry matching	All tissues	145
TCGA-09-2043	Ancestry matching	All tissues	71
TCGA-09-2045	Ancestry matching	All tissues	68
TCGA-09-2049	Ancestry matching	All tissues	66
TCGA-09-2050	Ancestry matching	All tissues	68
TCGA-10-0926	Ancestry matching	All tissues	54
TCGA-10-0930	Ancestry matching	All tissues	113
TCGA-10-0934	Ancestry matching	All tissues	74
TCGA-12-0821	Ancestry matching	All tissues	47
TCGA-12-1597	Ancestry matching	All tissues	76
TCGA-12-3651	Ancestry matching	All tissues	64
TCGA-12-3653	Ancestry matching	All tissues	42
TCGA-12-5299	Ancestry matching	All tissues	41
TCGA-13-0724	Ancestry matching	All tissues	75
TCGA-13-0726	Ancestry matching	All tissues	109
TCGA-13-0751	Ancestry matching	All tissues	92
TCGA-13-0757	Ancestry matching	All tissues	73
TCGA-13-0795	Ancestry matching	All tissues	74
TCGA-13-0800	Ancestry matching	All tissues	110
TCGA-13-0804	Ancestry matching	All tissues	51
TCGA-13-0883	Ancestry matching	All tissues	70
TCGA-13-0890	Ancestry matching	All tissues	53
TCGA-13-0891	Ancestry matching	All tissues	58
TCGA-13-0911	Ancestry matching	All tissues	69
TCGA-19-2619	Ancestry matching	All tissues	62
TCGA-19-2624	Ancestry matching	All tissues	51
TCGA-19-5951	Ancestry matching	All tissues	51
TCGA-19-5960	Ancestry matching	All tissues	38
TCGA-19-A60I	Ancestry matching	All tissues	43
TCGA-19-A6J5	Ancestry matching	All tissues	53
TCGA-26-6173	Ancestry matching	All tissues	46
TCGA-26-A7UX	Ancestry matching	All tissues	45
TCGA-27-2524	Ancestry matching	All tissues	73
TCGA-2Y-A9H9	Ancestry matching	All tissues	69
TCGA-2Y-A9HA	Ancestry matching	All tissues	55
TCGA-32-1991	Ancestry matching	All tissues	49
TCGA-32-2616	Ancestry matching	All tissues	74
TCGA-32-4719	Ancestry matching	All tissues	78
TCGA-34-5234	Ancestry matching	All tissues	51
TCGA-35-4123	Ancestry matching	All tissues	72
TCGA-37-5819	Ancestry matching	All tissues	89
TCGA-38-4632	Ancestry matching	All tissues	81
TCGA-39-5037	Ancestry matching	All tissues	105
TCGA-41-2573	Ancestry matching	All tissues	62
TCGA-41-4097	Ancestry matching	All tissues	53
TCGA-41-6646	Ancestry matching	All tissues	41
TCGA-44-2665	Ancestry matching	All tissues	53
TCGA-44-6778	Ancestry matching	All tissues	100
TCGA-44-7659	Ancestry matching	All tissues	48
TCGA-44-7667	Ancestry matching	All tissues	64
TCGA-44-7669	Ancestry matching	All tissues	93
TCGA-44-A47F	Ancestry matching	All tissues	83
TCGA-49-4506	Ancestry matching	All tissues	62
TCGA-49-6761	Ancestry matching	All tissues	78
TCGA-49-AAR0	Ancestry matching	All tissues	56
TCGA-49-AAR3	Ancestry matching	All tissues	68
TCGA-49-AAR4	Ancestry matching	All tissues	63
TCGA-50-6597	Ancestry matching	All tissues	56
TCGA-50-8457	Ancestry matching	All tissues	73
TCGA-50-8460	Ancestry matching	All tissues	64
TCGA-55-1594	Ancestry matching	All tissues	78
TCGA-55-1595	Ancestry matching	All tissues	62
TCGA-55-1596	Ancestry matching	All tissues	100
TCGA-55-6971	Ancestry matching	All tissues	39
TCGA-55-6978	Ancestry matching	All tissues	35
TCGA-55-6984	Ancestry matching	All tissues	50
TCGA-55-6985	Ancestry matching	All tissues	73
TCGA-55-6987	Ancestry matching	All tissues	59
TCGA-55-7727	Ancestry matching	All tissues	90
TCGA-55-7913	Ancestry matching	All tissues	64
TCGA-55-7914	Ancestry matching	All tissues	64
TCGA-55-8091	Ancestry matching	All tissues	50
TCGA-55-8508	Ancestry matching	All tissues	72
TCGA-55-8512	Ancestry matching	All tissues	42
TCGA-55-A490	Ancestry matching	All tissues	79
TCGA-55-A4DF	Ancestry matching	All tissues	80
TCGA-56-7582	Ancestry matching	All tissues	68
TCGA-56-8628	Ancestry matching	All tissues	79
TCGA-5L-AAT1	Ancestry matching	All tissues	92
TCGA-5M-AAT4	Ancestry matching	All tissues	79
TCGA-62-8395	Ancestry matching	All tissues	62
TCGA-62-8397	Ancestry matching	All tissues	54
TCGA-62-A46V	Ancestry matching	All tissues	44
TCGA-62-A472	Ancestry matching	All tissues	69
TCGA-63-7021	Ancestry matching	All tissues	58
TCGA-63-A5MJ	Ancestry matching	All tissues	77
TCGA-64-5775	Ancestry matching	All tissues	69
TCGA-66-2754	Ancestry matching	All tissues	56
TCGA-68-8250	Ancestry matching	All tissues	84
TCGA-69-7978	Ancestry matching	All tissues	73
TCGA-69-7979	Ancestry matching	All tissues	104
TCGA-71-8520	Ancestry matching	All tissues	87
TCGA-73-4677	Ancestry matching	All tissues	66
TCGA-74-6575	Ancestry matching	All tissues	46
TCGA-75-5126	Ancestry matching	All tissues	77
TCGA-75-6207	Ancestry matching	All tissues	45
TCGA-75-6214	Ancestry matching	All tissues	57
TCGA-76-4927	Ancestry matching	All tissues	50
TCGA-76-4929	Ancestry matching	All tissues	60
TCGA-76-4931	Ancestry matching	All tissues	73
TCGA-76-4932	Ancestry matching	All tissues	39
TCGA-76-6285	Ancestry matching	All tissues	55
TCGA-76-6660	Ancestry matching	All tissues	43
TCGA-77-6845	Ancestry matching	All tissues	67
TCGA-77-8009	Ancestry matching	All tissues	69
TCGA-78-7150	Ancestry matching	All tissues	60
TCGA-78-7155	Ancestry matching	All tissues	99
TCGA-78-7539	Ancestry matching	All tissues	63
TCGA-78-8660	Ancestry matching	All tissues	61
TCGA-85-7710	Ancestry matching	All tissues	98
TCGA-85-7844	Ancestry matching	All tissues	74
TCGA-86-7954	Ancestry matching	All tissues	77
TCGA-86-8669	Ancestry matching	All tissues	59
TCGA-86-8673	Ancestry matching	All tissues	78
TCGA-90-A59Q	Ancestry matching	All tissues	55
TCGA-92-7340	Ancestry matching	All tissues	66
TCGA-95-7944	Ancestry matching	All tissues	61
TCGA-97-8547	Ancestry matching	All tissues	63
TCGA-99-8032	Ancestry matching	All tissues	56
TCGA-A1-A0SP	Ancestry matching	All tissues	59
TCGA-A2-A0EV	Ancestry matching	All tissues	52
TCGA-A2-A0T1	Ancestry matching	All tissues	69
TCGA-A2-A0T3	Ancestry matching	All tissues	51
TCGA-A3-3316	Ancestry matching	All tissues	44
TCGA-A3-3385	Ancestry matching	All tissues	34
TCGA-A6-2679	Ancestry matching	All tissues	56
TCGA-A6-2680	Ancestry matching	All tissues	61
TCGA-A6-3808	Ancestry matching	All tissues	71
TCGA-A6-3809	Ancestry matching	All tissues	666
TCGA-A6-4105	Ancestry matching	All tissues	62
TCGA-A6-5656	Ancestry matching	All tissues	411
TCGA-A6-6141	Ancestry matching	All tissues	77
TCGA-A6-6648	Ancestry matching	All tissues	42
TCGA-A7-A6VY	Ancestry matching	All tissues	90
TCGA-A8-A06U	Ancestry matching	All tissues	46
TCGA-A8-A07B	Ancestry matching	All tissues	44
TCGA-A8-A07O	Ancestry matching	All tissues	45
TCGA-A8-A093	Ancestry matching	All tissues	55
TCGA-A8-A09Z	Ancestry matching	All tissues	64
TCGA-AA-3494	Ancestry matching	All tissues	51
TCGA-AA-3506	Ancestry matching	All tissues	61
TCGA-AA-3664	Ancestry matching	All tissues	52
TCGA-AA-3667	Ancestry matching	All tissues	55
TCGA-AA-3715	Ancestry matching	All tissues	121
TCGA-AA-3837	Ancestry matching	All tissues	57
TCGA-AA-3844	Ancestry matching	All tissues	64
TCGA-AA-3858	Ancestry matching	All tissues	87
TCGA-AA-3860	Ancestry matching	All tissues	48
TCGA-AA-3949	Ancestry matching	All tissues	148
TCGA-AA-3977	Ancestry matching	All tissues	128
TCGA-AA-3979	Ancestry matching	All tissues	218
TCGA-AA-A017	Ancestry matching	All tissues	39
TCGA-AA-A01I	Ancestry matching	All tissues	53
TCGA-AA-A024	Ancestry matching	All tissues	66
TCGA-AA-A02F	Ancestry matching	All tissues	44
TCGA-AC-A3W6	Ancestry matching	All tissues	70
TCGA-AC-A5XU	Ancestry matching	All tissues	76
TCGA-AC-A62V	Ancestry matching	All tissues	106
TCGA-AN-A0XT	Ancestry matching	All tissues	43
TCGA-AR-A24Q	Ancestry matching	All tissues	66
TCGA-AR-A24R	Ancestry matching	All tissues	79
TCGA-AR-A24S	Ancestry matching	All tissues	31
TCGA-AS-3778	Ancestry matching	All tissues	57
TCGA-AX-A064	Ancestry matching	All tissues	53
TCGA-AX-A06B	Ancestry matching	All tissues	42
TCGA-AX-A06F	Ancestry matching	All tissues	232
TCGA-AX-A2HA	Ancestry matching	All tissues	81
TCGA-B0-5083	Ancestry matching	All tissues	35
TCGA-B0-5095	Ancestry matching	All tissues	49
TCGA-B0-5096	Ancestry matching	All tissues	49
TCGA-B0-5098	Ancestry matching	All tissues	66
TCGA-B0-5690	Ancestry matching	All tissues	64
TCGA-B0-5693	Ancestry matching	All tissues	56
TCGA-B0-5702	Ancestry matching	All tissues	83
TCGA-B0-5709	Ancestry matching	All tissues	84
TCGA-B2-5633	Ancestry matching	All tissues	54
TCGA-B4-5377	Ancestry matching	All tissues	55
TCGA-B4-5834	Ancestry matching	All tissues	33
TCGA-B6-A0IA	Ancestry matching	All tissues	56
TCGA-B6-A0RP	Ancestry matching	All tissues	31
TCGA-B6-A0X1	Ancestry matching	All tissues	77
TCGA-B8-5158	Ancestry matching	All tissues	43
TCGA-B8-5164	Ancestry matching	All tissues	42
TCGA-B8-A54D	Ancestry matching	All tissues	65
TCGA-BA-5559	Ancestry matching	All tissues	73
TCGA-BB-A5HZ	Ancestry matching	All tissues	49
TCGA-BG-A0MA	Ancestry matching	All tissues	86
TCGA-BH-A0B6	Ancestry matching	All tissues	71
TCGA-BH-A0BT	Ancestry matching	All tissues	42
TCGA-BH-A0E1	Ancestry matching	All tissues	45
TCGA-BH-A0HN	Ancestry matching	All tissues	47
TCGA-BH-A0HO	Ancestry matching	All tissues	63
TCGA-BH-A18H	Ancestry matching	All tissues	50
TCGA-BH-A18M	Ancestry matching	All tissues	70
TCGA-BH-A1F2	Ancestry matching	All tissues	43
TCGA-BJ-A45H	Ancestry matching	All tissues	41
TCGA-BP-4968	Ancestry matching	All tissues	42
TCGA-BP-4973	Ancestry matching	All tissues	65
TCGA-BP-4989	Ancestry matching	All tissues	72
TCGA-BR-6852	Ancestry matching	All tissues	57
TCGA-BR-7715	Ancestry matching	All tissues	68
TCGA-BR-8059	Ancestry matching	All tissues	57
TCGA-BR-8380	Ancestry matching	All tissues	102
TCGA-BR-A4CR	Ancestry matching	All tissues	41
TCGA-BR-A4J4	Ancestry matching	All tissues	63
TCGA-BR-A4J8	Ancestry matching	All tissues	47
TCGA-BS-A0UT	Ancestry matching	All tissues	57
TCGA-C8-A12O	Ancestry matching	All tissues	69
TCGA-C8-A12X	Ancestry matching	All tissues	88
TCGA-C8-A275	Ancestry matching	All tissues	81
TCGA-C8-A27A	Ancestry matching	All tissues	85
TCGA-C9-A480	Ancestry matching	All tissues	71
TCGA-CA-5254	Ancestry matching	All tissues	95
TCGA-CC-A9FU	Ancestry matching	All tissues	76
TCGA-CD-8528	Ancestry matching	All tissues	78
TCGA-CD-8535	Ancestry matching	All tissues	90
TCGA-CD-A4MI	Ancestry matching	All tissues	86
TCGA-CE-A481	Ancestry matching	All tissues	89
TCGA-CE-A483	Ancestry matching	All tissues	78
TCGA-CF-A1HS	Ancestry matching	All tissues	102
TCGA-CF-A3MI	Ancestry matching	All tissues	58
TCGA-CF-A47S	Ancestry matching	All tissues	63
TCGA-CG-4305	Ancestry matching	All tissues	74
TCGA-CG-5724	Ancestry matching	All tissues	49
TCGA-CG-5733	Ancestry matching	All tissues	67
TCGA-CG-5734	Ancestry matching	All tissues	53
TCGA-CJ-4913	Ancestry matching	All tissues	35
TCGA-CJ-4916	Ancestry matching	All tissues	50
TCGA-CJ-5676	Ancestry matching	All tissues	64
TCGA-CJ-6028	Ancestry matching	All tissues	45
TCGA-CK-6748	Ancestry matching	All tissues	50
TCGA-CM-4752	Ancestry matching	All tissues	56
TCGA-CM-5344	Ancestry matching	All tissues	53
TCGA-CM-5348	Ancestry matching	All tissues	47
TCGA-CM-6166	Ancestry matching	All tissues	45
TCGA-CN-4741	Ancestry matching	All tissues	59
TCGA-CN-5363	Ancestry matching	All tissues	77
TCGA-CN-5364	Ancestry matching	All tissues	88
TCGA-CN-6022	Ancestry matching	All tissues	71
TCGA-CN-A499	Ancestry matching	All tissues	43
TCGA-CN-A63T	Ancestry matching	All tissues	57
TCGA-CQ-5333	Ancestry matching	All tissues	68
TCGA-CQ-6220	Ancestry matching	All tissues	40
TCGA-CQ-7063	Ancestry matching	All tissues	69
TCGA-CQ-A4CB	Ancestry matching	All tissues	39
TCGA-CQ-A4CD	Ancestry matching	All tissues	48
TCGA-CQ-A4CG	Ancestry matching	All tissues	39
TCGA-CR-5248	Ancestry matching	All tissues	46
TCGA-CR-6471	Ancestry matching	All tissues	42
TCGA-CR-7368	Ancestry matching	All tissues	54
TCGA-CV-5973	Ancestry matching	All tissues	46
TCGA-CV-6003	Ancestry matching	All tissues	61
TCGA-CV-6935	Ancestry matching	All tissues	49
TCGA-CV-6941	Ancestry matching	All tissues	43
TCGA-CV-7099	Ancestry matching	All tissues	54
TCGA-CV-7101	Ancestry matching	All tissues	48
TCGA-CV-7177	Ancestry matching	All tissues	57
TCGA-CV-7261	Ancestry matching	All tissues	43
TCGA-CV-7423	Ancestry matching	All tissues	51
TCGA-CV-7434	Ancestry matching	All tissues	57
TCGA-CV-7440	Ancestry matching	All tissues	62
TCGA-CV-A461	Ancestry matching	All tissues	62
TCGA-CV-A6JU	Ancestry matching	All tissues	61
TCGA-CV-A6JZ	Ancestry matching	All tissues	61
TCGA-CZ-4864	Ancestry matching	All tissues	107
TCGA-CZ-4865	Ancestry matching	All tissues	57
TCGA-CZ-5451	Ancestry matching	All tissues	59
TCGA-CZ-5467	Ancestry matching	All tissues	100
TCGA-CZ-5987	Ancestry matching	All tissues	38
TCGA-CZ-5988	Ancestry matching	All tissues	43
TCGA-D1-A17T	Ancestry matching	All tissues	43
TCGA-D5-5540	Ancestry matching	All tissues	61
TCGA-D5-6530	Ancestry matching	All tissues	65
TCGA-D5-6531	Ancestry matching	All tissues	61
TCGA-D5-6534	Ancestry matching	All tissues	60
TCGA-D5-6539	Ancestry matching	All tissues	55
TCGA-D5-6541	Ancestry matching	All tissues	52
TCGA-D5-6923	Ancestry matching	All tissues	61
TCGA-D5-6926	Ancestry matching	All tissues	58
TCGA-D5-6930	Ancestry matching	All tissues	65
TCGA-D6-6516	Ancestry matching	All tissues	73
TCGA-D7-6525	Ancestry matching	All tissues	67
TCGA-D8-A1XJ	Ancestry matching	All tissues	63
TCGA-D8-A1XO	Ancestry matching	All tissues	69
TCGA-D8-A1Y2	Ancestry matching	All tissues	83
TCGA-D8-A1Y3	Ancestry matching	All tissues	51
TCGA-DD-A1E9	Ancestry matching	All tissues	40
TCGA-DD-A1EH	Ancestry matching	All tissues	98
TCGA-DD-A4NL	Ancestry matching	All tissues	88
TCGA-DD-A73E	Ancestry matching	All tissues	42
TCGA-DD-AACC	Ancestry matching	All tissues	91
TCGA-DD-AACX	Ancestry matching	All tissues	93
TCGA-DD-AAD8	Ancestry matching	All tissues	98
TCGA-DE-A0Y3	Ancestry matching	All tissues	55
TCGA-DE-A69K	Ancestry matching	All tissues	52
TCGA-DJ-A3UP	Ancestry matching	All tissues	83
TCGA-DJ-A3V5	Ancestry matching	All tissues	76
TCGA-DK-A1AC	Ancestry matching	All tissues	96
TCGA-DK-A3WW	Ancestry matching	All tissues	80
TCGA-DK-AA6T	Ancestry matching	All tissues	73
TCGA-DM-A1D6	Ancestry matching	All tissues	51
TCGA-DM-A28M	Ancestry matching	All tissues	67
TCGA-E2-A14Q	Ancestry matching	All tissues	68
TCGA-E2-A15P	Ancestry matching	All tissues	48
TCGA-E2-A1LI	Ancestry matching	All tissues	51
TCGA-E5-A4TZ	Ancestry matching	All tissues	51
TCGA-E7-A7DV	Ancestry matching	All tissues	63
TCGA-E7-A8O8	Ancestry matching	All tissues	76
TCGA-E9-A1R5	Ancestry matching	All tissues	82
TCGA-E9-A226	Ancestry matching	All tissues	50
TCGA-E9-A22D	Ancestry matching	All tissues	34
TCGA-E9-A2JT	Ancestry matching	All tissues	50
TCGA-ED-A7PZ	Ancestry matching	All tissues	92
TCGA-ED-A82E	Ancestry matching	All tissues	72
TCGA-EL-A3CO	Ancestry matching	All tissues	32
TCGA-EL-A3H1	Ancestry matching	All tissues	140
TCGA-EM-A22J	Ancestry matching	All tissues	62
TCGA-EM-A4FK	Ancestry matching	All tissues	58
TCGA-EQ-5647	Ancestry matching	All tissues	39
TCGA-ET-A2N1	Ancestry matching	All tissues	249
TCGA-ET-A3DR	Ancestry matching	All tissues	37
TCGA-EW-A6SA	Ancestry matching	All tissues	71
TCGA-EY-A1GE	Ancestry matching	All tissues	104
TCGA-EY-A2ON	Ancestry matching	All tissues	70
TCGA-EY-A547	Ancestry matching	All tissues	83
TCGA-F1-6874	Ancestry matching	All tissues	60
TCGA-F4-6855	Ancestry matching	All tissues	66
TCGA-FD-A43X	Ancestry matching	All tissues	55
TCGA-FD-A62S	Ancestry matching	All tissues	46
TCGA-FP-8209	Ancestry matching	All tissues	30
TCGA-FP-A4BF	Ancestry matching	All tissues	46
TCGA-FP-A8CX	Ancestry matching	All tissues	74
TCGA-FV-A23B	Ancestry matching	All tissues	84
TCGA-FY-A3WA	Ancestry matching	All tissues	31
TCGA-G2-A3VY	Ancestry matching	All tissues	158
TCGA-G3-AAV2	Ancestry matching	All tissues	54
TCGA-G4-6586	Ancestry matching	All tissues	68
TCGA-G4-6625	Ancestry matching	All tissues	55
TCGA-G4-6627	Ancestry matching	All tissues	46
TCGA-G4-6628	Ancestry matching	All tissues	138
TCGA-GC-A3RB	Ancestry matching	All tissues	58
TCGA-GM-A3NW	Ancestry matching	All tissues	82
TCGA-GM-A3XL	Ancestry matching	All tissues	88
TCGA-GU-A42Q	Ancestry matching	All tissues	62
TCGA-GV-A3QF	Ancestry matching	All tissues	51
TCGA-HD-7832	Ancestry matching	All tissues	69
TCGA-HU-A4GF	Ancestry matching	All tissues	62
TCGA-IN-7808	Ancestry matching	All tissues	49
TCGA-IQ-7631	Ancestry matching	All tissues	56
TCGA-J2-A4AG	Ancestry matching	All tissues	38
TCGA-JL-A3YX	Ancestry matching	All tissues	154
TCGA-KS-A4I3	Ancestry matching	All tissues	66
TCGA-KS-A4IB	Ancestry matching	All tissues	77
TCGA-L4-A4E6	Ancestry matching	All tissues	55
TCGA-L9-A443	Ancestry matching	All tissues	41
TCGA-L9-A444	Ancestry matching	All tissues	65
TCGA-LL-A9Q3	Ancestry matching	All tissues	95
TCGA-MM-A84U	Ancestry matching	All tissues	64
TCGA-MP-A4T2	Ancestry matching	All tissues	53
TCGA-MP-A4T4	Ancestry matching	All tissues	49
TCGA-MT-A67D	Ancestry matching	All tissues	66
TCGA-NH-A6GC	Ancestry matching	All tissues	80
TCGA-NJ-A4YI	Ancestry matching	All tissues	51
TCGA-NJ-A4YP	Ancestry matching	All tissues	67
TCGA-NJ-A7XG	Ancestry matching	All tissues	61
TCGA-OK-A5Q2	Ancestry matching	All tissues	105
TCGA-QK-A6IG	Ancestry matching	All tissues	55
TCGA-QK-AA3J	Ancestry matching	All tissues	73
TCGA-QL-A97D	Ancestry matching	All tissues	86
TCGA-RC-A7SB	Ancestry matching	All tissues	97
TCGA-RD-A8N4	Ancestry matching	All tissues	49
TCGA-RR-A6KB	Ancestry matching	All tissues	232
TCGA-T2-A6X0	Ancestry matching	All tissues	49
TCGA-TN-A7HL	Ancestry matching	All tissues	79
TCGA-UB-AA0U	Ancestry matching	All tissues	78
TCGA-UF-A71D	Ancestry matching	All tissues	90
TCGA-UF-A71E	Ancestry matching	All tissues	89
TCGA-UF-A7JV	Ancestry matching	All tissues	60
TCGA-UP-A6WW	Ancestry matching	All tissues	52
TCGA-VQ-A91K	Ancestry matching	All tissues	80
TCGA-VQ-A91U	Ancestry matching	All tissues	60
TCGA-VQ-A923	Ancestry matching	All tissues	66
TCGA-VQ-A94U	Ancestry matching	All tissues	58
TCGA-VQ-AA6D	Ancestry matching	All tissues	82
TCGA-XF-A9T0	Ancestry matching	All tissues	66
TCGA-ZF-A9R3	Ancestry matching	All tissues	53
TCGA-ZF-A9R7	Ancestry matching	All tissues	57
TCGA-ZF-AA53	Ancestry matching	All tissues	61
TCGA-12-1092	Regressing out germline SBS	All tissues	142
TCGA-41-2573	Regressing out germline SBS	All tissues	66
TCGA-76-4929	Regressing out germline SBS	All tissues	69
TCGA-06-0132	Regressing out germline SBS	All tissues	58
TCGA-14-1795	Regressing out germline SBS	All tissues	115
TCGA-RR-A6KB	Regressing out germline SBS	All tissues	246
TCGA-14-3477	Regressing out germline SBS	All tissues	116
TCGA-12-5299	Regressing out germline SBS	All tissues	61
TCGA-76-4931	Regressing out germline SBS	All tissues	98
TCGA-12-3653	Regressing out germline SBS	All tissues	57
TCGA-19-A60I	Regressing out germline SBS	All tissues	101
TCGA-16-0846	Regressing out germline SBS	All tissues	64
TCGA-06-0184	Regressing out germline SBS	All tissues	67
TCGA-32-4719	Regressing out germline SBS	All tissues	87
TCGA-06-2562	Regressing out germline SBS	All tissues	149
TCGA-06-0129	Regressing out germline SBS	All tissues	123
TCGA-06-6699	Regressing out germline SBS	All tissues	74
TCGA-74-6575	Regressing out germline SBS	All tissues	61
TCGA-32-2616	Regressing out germline SBS	All tissues	391
TCGA-19-5960	Regressing out germline SBS	All tissues	41
TCGA-19-2619	Regressing out germline SBS	All tissues	85
TCGA-76-4932	Regressing out germline SBS	All tissues	68
TCGA-19-2624	Regressing out germline SBS	All tissues	61
TCGA-19-A6J5	Regressing out germline SBS	All tissues	89
TCGA-14-1453	Regressing out germline SBS	All tissues	114
TCGA-76-6660	Regressing out germline SBS	All tissues	86
TCGA-06-5414	Regressing out germline SBS	All tissues	64
TCGA-06-0219	Regressing out germline SBS	All tissues	64
TCGA-41-4097	Regressing out germline SBS	All tissues	52
TCGA-32-1991	Regressing out germline SBS	All tissues	54
TCGA-19-5951	Regressing out germline SBS	All tissues	55
TCGA-27-2524	Regressing out germline SBS	All tissues	129
TCGA-02-2486	Regressing out germline SBS	All tissues	97
TCGA-12-3651	Regressing out germline SBS	All tissues	70
TCGA-26-6173	Regressing out germline SBS	All tissues	69
TCGA-06-0881	Regressing out germline SBS	All tissues	94
TCGA-06-5859	Regressing out germline SBS	All tissues	136
TCGA-06-1087	Regressing out germline SBS	All tissues	98
TCGA-06-0213	Regressing out germline SBS	All tissues	67
TCGA-12-0773	Regressing out germline SBS	All tissues	146
TCGA-41-6646	Regressing out germline SBS	All tissues	52
TCGA-06-A7TK	Regressing out germline SBS	All tissues	73
TCGA-76-4927	Regressing out germline SBS	All tissues	56
TCGA-06-0210	Regressing out germline SBS	All tissues	58
TCGA-06-1084	Regressing out germline SBS	All tissues	118
TCGA-12-1597	Regressing out germline SBS	All tissues	94
TCGA-06-2561	Regressing out germline SBS	All tissues	166
TCGA-28-1752	Regressing out germline SBS	All tissues	64
TCGA-76-6285	Regressing out germline SBS	All tissues	55
TCGA-12-0821	Regressing out germline SBS	All tissues	52
TCGA-26-A7UX	Regressing out germline SBS	All tissues	82
TCGA-06-0187	Regressing out germline SBS	All tissues	57
TCGA-14-0867	Regressing out germline SBS	All tissues	98
TCGA-04-1644	Regressing out germline SBS	All tissues	149
TCGA-04-1360	Regressing out germline SBS	All tissues	128
TCGA-13-0800	Regressing out germline SBS	All tissues	124
TCGA-13-0891	Regressing out germline SBS	All tissues	69
TCGA-09-1674	Regressing out germline SBS	All tissues	119
TCGA-13-0757	Regressing out germline SBS	All tissues	79
TCGA-04-1349	Regressing out germline SBS	All tissues	136
TCGA-09-1673	Regressing out germline SBS	All tissues	147
TCGA-04-1652	Regressing out germline SBS	All tissues	56
TCGA-13-0911	Regressing out germline SBS	All tissues	82
TCGA-09-2045	Regressing out germline SBS	All tissues	155
TCGA-13-0795	Regressing out germline SBS	All tissues	116
TCGA-13-0794	Regressing out germline SBS	All tissues	36
TCGA-13-0768	Regressing out germline SBS	All tissues	44
TCGA-09-2043	Regressing out germline SBS	All tissues	87
TCGA-13-0758	Regressing out germline SBS	All tissues	40
TCGA-10-0934	Regressing out germline SBS	All tissues	128
TCGA-13-0724	Regressing out germline SBS	All tissues	202
TCGA-04-1331	Regressing out germline SBS	All tissues	85
TCGA-13-0890	Regressing out germline SBS	All tissues	59
TCGA-04-1371	Regressing out germline SBS	All tissues	120
TCGA-09-0367	Regressing out germline SBS	All tissues	2460
TCGA-10-0927	Regressing out germline SBS	All tissues	116
TCGA-09-0364	Regressing out germline SBS	All tissues	1550
TCGA-04-1348	Regressing out germline SBS	All tissues	105
TCGA-04-1542	Regressing out germline SBS	All tissues	72
TCGA-10-0930	Regressing out germline SBS	All tissues	152
TCGA-13-0883	Regressing out germline SBS	All tissues	80
TCGA-13-0720	Regressing out germline SBS	All tissues	456
TCGA-04-1347	Regressing out germline SBS	All tissues	94
TCGA-13-0797	Regressing out germline SBS	All tissues	40
TCGA-13-0766	Regressing out germline SBS	All tissues	637
TCGA-13-0751	Regressing out germline SBS	All tissues	126
TCGA-13-0726	Regressing out germline SBS	All tissues	129
TCGA-04-1357	Regressing out germline SBS	All tissues	89
TCGA-13-0804	Regressing out germline SBS	All tissues	57
TCGA-09-2050	Regressing out germline SBS	All tissues	69
TCGA-04-1646	Regressing out germline SBS	All tissues	56
TCGA-09-2049	Regressing out germline SBS	All tissues	56
TCGA-04-1638	Regressing out germline SBS	All tissues	145
TCGA-04-1356	Regressing out germline SBS	All tissues	98
TCGA-10-0926	Regressing out germline SBS	All tissues	61
TCGA-04-1343	Regressing out germline SBS	All tissues	72
TCGA-55-A490	Regressing out germline SBS	All tissues	84
TCGA-62-A472	Regressing out germline SBS	All tissues	87
TCGA-73-4677	Regressing out germline SBS	All tissues	64
TCGA-55-6978	Regressing out germline SBS	All tissues	80
TCGA-62-8397	Regressing out germline SBS	All tissues	66
TCGA-MP-A4T2	Regressing out germline SBS	All tissues	61
TCGA-55-A4DF	Regressing out germline SBS	All tissues	121
TCGA-97-8547	Regressing out germline SBS	All tissues	104
TCGA-99-8032	Regressing out germline SBS	All tissues	58
TCGA-NJ-A7XG	Regressing out germline SBS	All tissues	131
TCGA-55-8091	Regressing out germline SBS	All tissues	62
TCGA-44-7667	Regressing out germline SBS	All tissues	65
TCGA-J2-A4AG	Regressing out germline SBS	All tissues	48
TCGA-50-8460	Regressing out germline SBS	All tissues	85
TCGA-05-5428	Regressing out germline SBS	All tissues	72
TCGA-L9-A443	Regressing out germline SBS	All tissues	57
TCGA-78-8660	Regressing out germline SBS	All tissues	69
TCGA-44-7659	Regressing out germline SBS	All tissues	60
TCGA-64-5775	Regressing out germline SBS	All tissues	79
TCGA-L4-A4E6	Regressing out germline SBS	All tissues	75
TCGA-69-7978	Regressing out germline SBS	All tissues	97
TCGA-55-7913	Regressing out germline SBS	All tissues	69
TCGA-75-6207	Regressing out germline SBS	All tissues	103
TCGA-55-1594	Regressing out germline SBS	All tissues	79
TCGA-50-8457	Regressing out germline SBS	All tissues	82
TCGA-49-6761	Regressing out germline SBS	All tissues	149
TCGA-55-6987	Regressing out germline SBS	All tissues	100
TCGA-L9-A7SV	Regressing out germline SBS	All tissues	215
TCGA-44-7669	Regressing out germline SBS	All tissues	101
TCGA-38-4632	Regressing out germline SBS	All tissues	114
TCGA-44-6778	Regressing out germline SBS	All tissues	113
TCGA-78-7150	Regressing out germline SBS	All tissues	87
TCGA-71-8520	Regressing out germline SBS	All tissues	144
TCGA-95-7944	Regressing out germline SBS	All tissues	105
TCGA-75-6214	Regressing out germline SBS	All tissues	91
TCGA-78-7539	Regressing out germline SBS	All tissues	99
TCGA-62-8395	Regressing out germline SBS	All tissues	68
TCGA-75-5126	Regressing out germline SBS	All tissues	91
TCGA-86-8669	Regressing out germline SBS	All tissues	69
TCGA-86-7954	Regressing out germline SBS	All tissues	71
TCGA-NJ-A4YI	Regressing out germline SBS	All tissues	44
TCGA-NJ-A4YF	Regressing out germline SBS	All tissues	138
TCGA-50-6597	Regressing out germline SBS	All tissues	102
TCGA-55-7727	Regressing out germline SBS	All tissues	88
TCGA-05-4384	Regressing out germline SBS	All tissues	59
TCGA-44-A47F	Regressing out germline SBS	All tissues	82
TCGA-86-8673	Regressing out germline SBS	All tissues	91
TCGA-MP-A4T4	Regressing out germline SBS	All tissues	53
TCGA-49-AAR0	Regressing out germline SBS	All tissues	84
TCGA-35-4123	Regressing out germline SBS	All tissues	73
TCGA-49-AAR4	Regressing out germline SBS	All tissues	70
TCGA-78-7155	Regressing out germline SBS	All tissues	82
TCGA-L9-A444	Regressing out germline SBS	All tissues	65
TCGA-55-8512	Regressing out germline SBS	All tissues	43
TCGA-55-6985	Regressing out germline SBS	All tissues	77
TCGA-49-AAR3	Regressing out germline SBS	All tissues	66
TCGA-44-2665	Regressing out germline SBS	All tissues	68
TCGA-55-6984	Regressing out germline SBS	All tissues	98
TCGA-62-A46V	Regressing out germline SBS	All tissues	54
TCGA-49-4506	Regressing out germline SBS	All tissues	60
TCGA-55-7914	Regressing out germline SBS	All tissues	55
TCGA-NJ-A4YP	Regressing out germline SBS	All tissues	98
TCGA-55-8508	Regressing out germline SBS	All tissues	98
TCGA-55-1596	Regressing out germline SBS	All tissues	146
TCGA-69-7979	Regressing out germline SBS	All tissues	150
TCGA-55-6971	Regressing out germline SBS	All tissues	65
TCGA-55-1595	Regressing out germline SBS	All tissues	81
TCGA-63-A5MJ	Regressing out germline SBS	All tissues	78
TCGA-85-7844	Regressing out germline SBS	All tissues	64
TCGA-37-5819	Regressing out germline SBS	All tissues	115
TCGA-56-8628	Regressing out germline SBS	All tissues	76
TCGA-39-5037	Regressing out germline SBS	All tissues	109
TCGA-77-6845	Regressing out germline SBS	All tissues	80
TCGA-34-5234	Regressing out germline SBS	All tissues	64
TCGA-92-7340	Regressing out germline SBS	All tissues	72
TCGA-85-7710	Regressing out germline SBS	All tissues	85
TCGA-77-8009	Regressing out germline SBS	All tissues	69
TCGA-68-8250	Regressing out germline SBS	All tissues	97
TCGA-56-7582	Regressing out germline SBS	All tissues	65
TCGA-63-7021	Regressing out germline SBS	All tissues	72
TCGA-90-A59Q	Regressing out germline SBS	All tissues	55
TCGA-66-2754	Regressing out germline SBS	All tissues	71
TCGA-EY-A1GE	Regressing out germline SBS	All tissues	107
TCGA-AX-A2HA	Regressing out germline SBS	All tissues	308
TCGA-D1-A17T	Regressing out germline SBS	All tissues	58
TCGA-AX-A06B	Regressing out germline SBS	All tissues	65
TCGA-BS-A0UT	Regressing out germline SBS	All tissues	130
TCGA-BG-A0MA	Regressing out germline SBS	All tissues	94
TCGA-AX-A064	Regressing out germline SBS	All tissues	78
TCGA-BS-A0T9	Regressing out germline SBS	All tissues	139
TCGA-EY-A547	Regressing out germline SBS	All tissues	133
TCGA-EY-A2ON	Regressing out germline SBS	All tissues	124
TCGA-AX-A06F	Regressing out germline SBS	All tissues	284
TCGA-DK-AA6T	Regressing out germline SBS	All tissues	90
TCGA-ZF-AA53	Regressing out germline SBS	All tissues	110
TCGA-GU-A42Q	Regressing out germline SBS	All tissues	105
TCGA-ZF-A9R3	Regressing out germline SBS	All tissues	64
TCGA-FD-A43X	Regressing out germline SBS	All tissues	89
TCGA-E7-A8O8	Regressing out germline SBS	All tissues	153
TCGA-GV-A3QF	Regressing out germline SBS	All tissues	48
TCGA-CF-A1HS	Regressing out germline SBS	All tissues	197
TCGA-G2-A3VY	Regressing out germline SBS	All tissues	234
TCGA-DK-A1AC	Regressing out germline SBS	All tissues	131
TCGA-ZF-A9R7	Regressing out germline SBS	All tissues	89
TCGA-GC-A3RB	Regressing out germline SBS	All tissues	65
TCGA-FD-A62S	Regressing out germline SBS	All tissues	105
TCGA-E7-A7DV	Regressing out germline SBS	All tissues	122
TCGA-XF-A9T0	Regressing out germline SBS	All tissues	104
TCGA-E5-A4TZ	Regressing out germline SBS	All tissues	64
TCGA-DK-A3WW	Regressing out germline SBS	All tissues	164
TCGA-CF-A3MI	Regressing out germline SBS	All tissues	128
TCGA-CF-A47S	Regressing out germline SBS	All tissues	152
TCGA-DD-AAD8	Regressing out germline SBS	All tissues	171
TCGA-DD-A1E9	Regressing out germline SBS	All tissues	45
TCGA-CC-A9FU	Regressing out germline SBS	All tissues	151
TCGA-ED-A82E	Regressing out germline SBS	All tissues	152
TCGA-2Y-A9H9	Regressing out germline SBS	All tissues	70
TCGA-EP-A2KC	Regressing out germline SBS	All tissues	162
TCGA-DD-A4NL	Regressing out germline SBS	All tissues	92
TCGA-DD-AACC	Regressing out germline SBS	All tissues	159
TCGA-G3-AAV2	Regressing out germline SBS	All tissues	74
TCGA-RC-A7SB	Regressing out germline SBS	All tissues	182
TCGA-DD-A1EH	Regressing out germline SBS	All tissues	101
TCGA-UB-AA0U	Regressing out germline SBS	All tissues	98
TCGA-FV-A23B	Regressing out germline SBS	All tissues	95
TCGA-ED-A7PZ	Regressing out germline SBS	All tissues	135
TCGA-2Y-A9HA	Regressing out germline SBS	All tissues	63
TCGA-DD-A73E	Regressing out germline SBS	All tissues	49
TCGA-DD-AACX	Regressing out germline SBS	All tissues	160
TCGA-BH-A18M	Regressing out germline SBS	All tissues	88
TCGA-D8-A1XJ	Regressing out germline SBS	All tissues	68
TCGA-GM-A3NW	Regressing out germline SBS	All tissues	115
TCGA-C8-A12O	Regressing out germline SBS	All tissues	161
TCGA-B6-A0IA	Regressing out germline SBS	All tissues	54
TCGA-BH-A0HN	Regressing out germline SBS	All tissues	71
TCGA-A2-A0EV	Regressing out germline SBS	All tissues	56
TCGA-AC-A5XU	Regressing out germline SBS	All tissues	126
TCGA-AR-A24S	Regressing out germline SBS	All tissues	47
TCGA-A8-A093	Regressing out germline SBS	All tissues	88
TCGA-E9-A1R5	Regressing out germline SBS	All tissues	101
TCGA-A7-A6VY	Regressing out germline SBS	All tissues	128
TCGA-E2-A1LI	Regressing out germline SBS	All tissues	70
TCGA-BH-A0HO	Regressing out germline SBS	All tissues	118
TCGA-C8-A27A	Regressing out germline SBS	All tissues	189
TCGA-A8-A07O	Regressing out germline SBS	All tissues	56
TCGA-C8-A12X	Regressing out germline SBS	All tissues	143
TCGA-AN-A0XT	Regressing out germline SBS	All tissues	73
TCGA-D8-A1Y3	Regressing out germline SBS	All tissues	69
TCGA-AR-A24Q	Regressing out germline SBS	All tissues	69
TCGA-OK-A5Q2	Regressing out germline SBS	All tissues	184
TCGA-LL-A9Q3	Regressing out germline SBS	All tissues	118
TCGA-D8-A1Y2	Regressing out germline SBS	All tissues	116
TCGA-AC-A3W6	Regressing out germline SBS	All tissues	99
TCGA-A8-A09Z	Regressing out germline SBS	All tissues	311
TCGA-BH-A1F2	Regressing out germline SBS	All tissues	51
TCGA-AC-A62V	Regressing out germline SBS	All tissues	135
TCGA-BH-A0E1	Regressing out germline SBS	All tissues	62
TCGA-E2-A15P	Regressing out germline SBS	All tissues	61
TCGA-A8-A07B	Regressing out germline SBS	All tissues	43
TCGA-AR-A24R	Regressing out germline SBS	All tissues	103
TCGA-B6-A0X1	Regressing out germline SBS	All tissues	97
TCGA-E9-A22D	Regressing out germline SBS	All tissues	47
TCGA-EW-A6SA	Regressing out germline SBS	All tissues	138
TCGA-E9-A2JT	Regressing out germline SBS	All tissues	72
TCGA-C8-A275	Regressing out germline SBS	All tissues	131
TCGA-GM-A3XL	Regressing out germline SBS	All tissues	134
TCGA-BH-A0BT	Regressing out germline SBS	All tissues	55
TCGA-BH-A18H	Regressing out germline SBS	All tissues	66
TCGA-AO-A0JA	Regressing out germline SBS	All tissues	165
TCGA-AO-A124	Regressing out germline SBS	All tissues	65
TCGA-A1-A0SP	Regressing out germline SBS	All tissues	81
TCGA-BH-A0B6	Regressing out germline SBS	All tissues	115
TCGA-E9-A226	Regressing out germline SBS	All tissues	62
TCGA-5L-AAT1	Regressing out germline SBS	All tissues	144
TCGA-A2-A0T1	Regressing out germline SBS	All tissues	97
TCGA-A8-A06U	Regressing out germline SBS	All tissues	51
TCGA-E2-A14Q	Regressing out germline SBS	All tissues	100
TCGA-D8-A1XO	Regressing out germline SBS	All tissues	97
TCGA-JL-A3YX	Regressing out germline SBS	All tissues	149
TCGA-B6-A0RP	Regressing out germline SBS	All tissues	45
TCGA-A2-A0T3	Regressing out germline SBS	All tissues	77
TCGA-CM-4752	Regressing out germline SBS	All tissues	86
TCGA-D5-6539	Regressing out germline SBS	All tissues	67
TCGA-AA-3494	Regressing out germline SBS	All tissues	57
TCGA-AA-3979	Regressing out germline SBS	All tissues	163
TCGA-AA-3667	Regressing out germline SBS	All tissues	69
TCGA-A6-4105	Regressing out germline SBS	All tissues	77
TCGA-AA-3977	Regressing out germline SBS	All tissues	221
TCGA-A6-5656	Regressing out germline SBS	All tissues	305
TCGA-QL-A97D	Regressing out germline SBS	All tissues	130
TCGA-A6-3809	Regressing out germline SBS	All tissues	492
TCGA-CM-5344	Regressing out germline SBS	All tissues	64
TCGA-AA-3837	Regressing out germline SBS	All tissues	72
TCGA-A6-6648	Regressing out germline SBS	All tissues	54
TCGA-A6-5660	Regressing out germline SBS	All tissues	90
TCGA-DM-A28M	Regressing out germline SBS	All tissues	71
TCGA-D5-5540	Regressing out germline SBS	All tissues	70
TCGA-D5-6930	Regressing out germline SBS	All tissues	100
TCGA-G4-6586	Regressing out germline SBS	All tissues	211
TCGA-NH-A6GC	Regressing out germline SBS	All tissues	133
TCGA-A6-6141	Regressing out germline SBS	All tissues	124
TCGA-D5-6541	Regressing out germline SBS	All tissues	67
TCGA-D5-6534	Regressing out germline SBS	All tissues	91
TCGA-5M-AAT4	Regressing out germline SBS	All tissues	139
TCGA-D5-6531	Regressing out germline SBS	All tissues	74
TCGA-CM-6166	Regressing out germline SBS	All tissues	59
TCGA-CA-5254	Regressing out germline SBS	All tissues	127
TCGA-AA-A024	Regressing out germline SBS	All tissues	74
TCGA-AA-3506	Regressing out germline SBS	All tissues	72
TCGA-G4-6625	Regressing out germline SBS	All tissues	58
TCGA-AA-A017	Regressing out germline SBS	All tissues	61
TCGA-AA-A02F	Regressing out germline SBS	All tissues	54
TCGA-AA-3949	Regressing out germline SBS	All tissues	214
TCGA-AA-A01I	Regressing out germline SBS	All tissues	82
TCGA-CM-5348	Regressing out germline SBS	All tissues	50
TCGA-A6-3808	Regressing out germline SBS	All tissues	77
TCGA-AA-3860	Regressing out germline SBS	All tissues	62
TCGA-D5-6530	Regressing out germline SBS	All tissues	213
TCGA-G4-6627	Regressing out germline SBS	All tissues	60
TCGA-AA-3664	Regressing out germline SBS	All tissues	81
TCGA-AA-3858	Regressing out germline SBS	All tissues	159
TCGA-D5-6926	Regressing out germline SBS	All tissues	74
TCGA-D5-6923	Regressing out germline SBS	All tissues	64
TCGA-AA-3715	Regressing out germline SBS	All tissues	399
TCGA-AA-3489	Regressing out germline SBS	All tissues	52
TCGA-CK-6748	Regressing out germline SBS	All tissues	57
TCGA-G4-6628	Regressing out germline SBS	All tissues	317
TCGA-A6-2679	Regressing out germline SBS	All tissues	71
TCGA-F4-6855	Regressing out germline SBS	All tissues	86
TCGA-A6-2680	Regressing out germline SBS	All tissues	113
TCGA-AA-3844	Regressing out germline SBS	All tissues	86
TCGA-DM-A1D6	Regressing out germline SBS	All tissues	49
TCGA-FP-8209	Regressing out germline SBS	All tissues	54
TCGA-BR-A4CR	Regressing out germline SBS	All tissues	38
TCGA-IN-7808	Regressing out germline SBS	All tissues	59
TCGA-RD-A8N4	Regressing out germline SBS	All tissues	64
TCGA-BR-A4J8	Regressing out germline SBS	All tissues	59
TCGA-CG-5733	Regressing out germline SBS	All tissues	234
TCGA-HU-A4GF	Regressing out germline SBS	All tissues	103
TCGA-FP-A8CX	Regressing out germline SBS	All tissues	89
TCGA-VQ-AA6D	Regressing out germline SBS	All tissues	155
TCGA-VQ-A92D	Regressing out germline SBS	All tissues	123
TCGA-CG-4305	Regressing out germline SBS	All tissues	212
TCGA-BR-6852	Regressing out germline SBS	All tissues	173
TCGA-D7-6525	Regressing out germline SBS	All tissues	69
TCGA-BR-8380	Regressing out germline SBS	All tissues	117
TCGA-CG-5724	Regressing out germline SBS	All tissues	57
TCGA-CD-8528	Regressing out germline SBS	All tissues	137
TCGA-VQ-A923	Regressing out germline SBS	All tissues	100
TCGA-CD-8535	Regressing out germline SBS	All tissues	113
TCGA-VQ-A94U	Regressing out germline SBS	All tissues	95
TCGA-F1-6874	Regressing out germline SBS	All tissues	164
TCGA-BR-7715	Regressing out germline SBS	All tissues	78
TCGA-VQ-A91K	Regressing out germline SBS	All tissues	213
TCGA-CG-5734	Regressing out germline SBS	All tissues	69
TCGA-BR-8059	Regressing out germline SBS	All tissues	105
TCGA-EQ-5647	Regressing out germline SBS	All tissues	47
TCGA-VQ-A91U	Regressing out germline SBS	All tissues	141
TCGA-FP-A4BF	Regressing out germline SBS	All tissues	48
TCGA-CD-A4MI	Regressing out germline SBS	All tissues	173
TCGA-BR-A4J4	Regressing out germline SBS	All tissues	145
TCGA-CZ-4865	Regressing out germline SBS	All tissues	55
TCGA-AS-3778	Regressing out germline SBS	All tissues	76
TCGA-B0-5096	Regressing out germline SBS	All tissues	56
TCGA-CZ-5467	Regressing out germline SBS	All tissues	131
TCGA-B0-5709	Regressing out germline SBS	All tissues	112
TCGA-B4-5834	Regressing out germline SBS	All tissues	44
TCGA-CJ-6028	Regressing out germline SBS	All tissues	55
TCGA-B0-5095	Regressing out germline SBS	All tissues	54
TCGA-A3-3316	Regressing out germline SBS	All tissues	47
TCGA-B8-5158	Regressing out germline SBS	All tissues	58
TCGA-BP-4770	Regressing out germline SBS	All tissues	63
TCGA-B8-5164	Regressing out germline SBS	All tissues	55
TCGA-B2-5633	Regressing out germline SBS	All tissues	62
TCGA-CZ-4864	Regressing out germline SBS	All tissues	93
TCGA-B8-A54D	Regressing out germline SBS	All tissues	107
TCGA-BP-4973	Regressing out germline SBS	All tissues	77
TCGA-CZ-5988	Regressing out germline SBS	All tissues	59
TCGA-CJ-5676	Regressing out germline SBS	All tissues	117
TCGA-B0-5098	Regressing out germline SBS	All tissues	129
TCGA-B0-5702	Regressing out germline SBS	All tissues	85
TCGA-CZ-5987	Regressing out germline SBS	All tissues	52
TCGA-BP-4989	Regressing out germline SBS	All tissues	114
TCGA-CJ-4913	Regressing out germline SBS	All tissues	54
TCGA-B4-5377	Regressing out germline SBS	All tissues	67
TCGA-CJ-4916	Regressing out germline SBS	All tissues	57
TCGA-BP-4968	Regressing out germline SBS	All tissues	44
TCGA-CZ-5451	Regressing out germline SBS	All tissues	68
TCGA-B0-5083	Regressing out germline SBS	All tissues	47
TCGA-B0-5690	Regressing out germline SBS	All tissues	72
TCGA-A3-3385	Regressing out germline SBS	All tissues	42
TCGA-MM-A84U	Regressing out germline SBS	All tissues	110
TCGA-CZ-5466	Regressing out germline SBS	All tissues	95
TCGA-B0-5693	Regressing out germline SBS	All tissues	64
TCGA-ET-A2N1	Regressing out germline SBS	All tissues	232
TCGA-ET-A3DR	Regressing out germline SBS	All tissues	54
TCGA-CE-A483	Regressing out germline SBS	All tissues	195
TCGA-DJ-A3UP	Regressing out germline SBS	All tissues	136
TCGA-DJ-A3V5	Regressing out germline SBS	All tissues	127
TCGA-CE-A481	Regressing out germline SBS	All tissues	193
TCGA-DE-A0Y3	Regressing out germline SBS	All tissues	143
TCGA-KS-A4IB	Regressing out germline SBS	All tissues	195
TCGA-KS-A4I3	Regressing out germline SBS	All tissues	148
TCGA-DE-A69K	Regressing out germline SBS	All tissues	114
TCGA-FY-A3WA	Regressing out germline SBS	All tissues	61
TCGA-EM-A22J	Regressing out germline SBS	All tissues	164
TCGA-EL-A3CO	Regressing out germline SBS	All tissues	43
TCGA-EL-A3H1	Regressing out germline SBS	All tissues	178
TCGA-EM-A4FK	Regressing out germline SBS	All tissues	67
TCGA-BJ-A45H	Regressing out germline SBS	All tissues	69
TCGA-CR-6471	Regressing out germline SBS	All tissues	51
TCGA-CV-A6JU	Regressing out germline SBS	All tissues	71
TCGA-CQ-A4CD	Regressing out germline SBS	All tissues	82
TCGA-IQ-7631	Regressing out germline SBS	All tissues	65
TCGA-CN-A499	Regressing out germline SBS	All tissues	59
TCGA-CV-6941	Regressing out germline SBS	All tissues	77
TCGA-CQ-6220	Regressing out germline SBS	All tissues	49
TCGA-CN-6022	Regressing out germline SBS	All tissues	84
TCGA-QK-AA3J	Regressing out germline SBS	All tissues	99
TCGA-UP-A6WW	Regressing out germline SBS	All tissues	74
TCGA-CV-6003	Regressing out germline SBS	All tissues	78
TCGA-BA-5559	Regressing out germline SBS	All tissues	87
TCGA-CV-7099	Regressing out germline SBS	All tissues	100
TCGA-CV-7440	Regressing out germline SBS	All tissues	60
TCGA-CV-7261	Regressing out germline SBS	All tissues	55
TCGA-CQ-A4CB	Regressing out germline SBS	All tissues	45
TCGA-MT-A67D	Regressing out germline SBS	All tissues	64
TCGA-CV-7423	Regressing out germline SBS	All tissues	58
TCGA-CQ-7063	Regressing out germline SBS	All tissues	83
TCGA-CR-7368	Regressing out germline SBS	All tissues	58
TCGA-CN-5364	Regressing out germline SBS	All tissues	102
TCGA-UF-A7JV	Regressing out germline SBS	All tissues	88
TCGA-QK-A6IG	Regressing out germline SBS	All tissues	65
TCGA-CV-7101	Regressing out germline SBS	All tissues	74
TCGA-UF-A71D	Regressing out germline SBS	All tissues	92
TCGA-T2-A6X0	Regressing out germline SBS	All tissues	62
TCGA-CN-A63T	Regressing out germline SBS	All tissues	61
TCGA-UF-A71E	Regressing out germline SBS	All tissues	97
TCGA-C9-A480	Regressing out germline SBS	All tissues	166
TCGA-CV-5973	Regressing out germline SBS	All tissues	59
TCGA-BB-A5HZ	Regressing out germline SBS	All tissues	67
TCGA-CN-5363	Regressing out germline SBS	All tissues	79
TCGA-CQ-5333	Regressing out germline SBS	All tissues	84
TCGA-CV-7177	Regressing out germline SBS	All tissues	67
TCGA-CV-A6JZ	Regressing out germline SBS	All tissues	60
TCGA-TN-A7HL	Regressing out germline SBS	All tissues	134
TCGA-HD-7832	Regressing out germline SBS	All tissues	76
TCGA-CV-A461	Regressing out germline SBS	All tissues	80
TCGA-D6-6516	Regressing out germline SBS	All tissues	108
TCGA-CN-4741	Regressing out germline SBS	All tissues	65
TCGA-CR-5248	Regressing out germline SBS	All tissues	74
TCGA-CV-7434	Regressing out germline SBS	All tissues	65
TCGA-CV-6935	Regressing out germline SBS	All tissues	48
TCGA-CQ-A4CG	Regressing out germline SBS	All tissues	51
TCGA-BH-A18M	Bootstrap self-similarity	BRCA	16.1
TCGA-D8-A1XJ	Bootstrap self-similarity	BRCA	38.02
TCGA-GM-A3NW	Bootstrap self-similarity	BRCA	24.88
TCGA-C8-A12O	Bootstrap self-similarity	BRCA	12.68
TCGA-B6-A0IA	Bootstrap self-similarity	BRCA	60.98
TCGA-BH-A0HN	Bootstrap self-similarity	BRCA	11.4
TCGA-A2-A0EV	Bootstrap self-similarity	BRCA	39.24
TCGA-AC-A5XU	Bootstrap self-similarity	BRCA	30.88
TCGA-AR-A24S	Bootstrap self-similarity	BRCA	23.34
TCGA-A8-A093	Bootstrap self-similarity	BRCA	35.18
TCGA-E9-A1R5	Bootstrap self-similarity	BRCA	24.62
TCGA-A7-A6VY	Bootstrap self-similarity	BRCA	71.36
TCGA-E2-A1LI	Bootstrap self-similarity	BRCA	28.4
TCGA-BH-A0HO	Bootstrap self-similarity	BRCA	38.7
TCGA-C8-A27A	Bootstrap self-similarity	BRCA	22.38
TCGA-A8-A07O	Bootstrap self-similarity	BRCA	30.52
TCGA-C8-A12X	Bootstrap self-similarity	BRCA	44.64
TCGA-AN-A0XT	Bootstrap self-similarity	BRCA	9.14
TCGA-D8-A1Y3	Bootstrap self-similarity	BRCA	30.86
TCGA-AR-A24Q	Bootstrap self-similarity	BRCA	69.52
TCGA-OK-A5Q2	Bootstrap self-similarity	BRCA	20.82
TCGA-LL-A9Q3	Bootstrap self-similarity	BRCA	33.9
TCGA-D8-A1Y2	Bootstrap self-similarity	BRCA	25.44
TCGA-AC-A3W6	Bootstrap self-similarity	BRCA	56.68
TCGA-A8-A09Z	Bootstrap self-similarity	BRCA	170.34
TCGA-BH-A1F2	Bootstrap self-similarity	BRCA	45.64
TCGA-AC-A62V	Bootstrap self-similarity	BRCA	45.6
TCGA-BH-A0E1	Bootstrap self-similarity	BRCA	15.96
TCGA-E2-A15P	Bootstrap self-similarity	BRCA	15
TCGA-A8-A07B	Bootstrap self-similarity	BRCA	36.48
TCGA-AR-A24R	Bootstrap self-similarity	BRCA	23.76
TCGA-B6-A0X1	Bootstrap self-similarity	BRCA	42.14
TCGA-E9-A22D	Bootstrap self-similarity	BRCA	11.56
TCGA-EW-A6SA	Bootstrap self-similarity	BRCA	39.12
TCGA-E9-A2JT	Bootstrap self-similarity	BRCA	12.26
TCGA-C8-A275	Bootstrap self-similarity	BRCA	40.1
TCGA-GM-A3XL	Bootstrap self-similarity	BRCA	53.38
TCGA-BH-A0BT	Bootstrap self-similarity	BRCA	17.72
TCGA-BH-A18H	Bootstrap self-similarity	BRCA	23.32
TCGA-AO-A0JA	Bootstrap self-similarity	BRCA	18.28
TCGA-AO-A124	Bootstrap self-similarity	BRCA	72.26
TCGA-A1-A0SP	Bootstrap self-similarity	BRCA	34.48
TCGA-BH-A0B6	Bootstrap self-similarity	BRCA	96.26
TCGA-E9-A226	Bootstrap self-similarity	BRCA	26.26
TCGA-5L-AAT1	Bootstrap self-similarity	BRCA	109.18
TCGA-A2-A0T1	Bootstrap self-similarity	BRCA	20.14
TCGA-A8-A06U	Bootstrap self-similarity	BRCA	49.94
TCGA-E2-A14Q	Bootstrap self-similarity	BRCA	25.96
TCGA-D8-A1XO	Bootstrap self-similarity	BRCA	8.46
TCGA-JL-A3YX	Bootstrap self-similarity	BRCA	25.44
TCGA-B6-A0RP	Bootstrap self-similarity	BRCA	12.86
TCGA-A2-A0T3	Bootstrap self-similarity	BRCA	22.12
TCGA-BH-A18M	MAF filtered	BRCA	119
TCGA-D8-A1XJ	MAF filtered	BRCA	102
TCGA-GM-A3NW	MAF filtered	BRCA	146
TCGA-C8-A12O	MAF filtered	BRCA	229
TCGA-B6-A0IA	MAF filtered	BRCA	73
TCGA-BH-A0HN	MAF filtered	BRCA	93
TCGA-A2-A0EV	MAF filtered	BRCA	62
TCGA-AC-A5XU	MAF filtered	BRCA	174
TCGA-AR-A24S	MAF filtered	BRCA	65
TCGA-A8-A093	MAF filtered	BRCA	88
TCGA-E9-A1R5	MAF filtered	BRCA	134
TCGA-A7-A6VY	MAF filtered	BRCA	209
TCGA-E2-A1LI	MAF filtered	BRCA	101
TCGA-BH-A0HO	MAF filtered	BRCA	118
TCGA-C8-A27A	MAF filtered	BRCA	243
TCGA-A8-A07O	MAF filtered	BRCA	86
TCGA-C8-A12X	MAF filtered	BRCA	224
TCGA-AN-A0XT	MAF filtered	BRCA	103
TCGA-D8-A1Y3	MAF filtered	BRCA	94
TCGA-AR-A24Q	MAF filtered	BRCA	94
TCGA-OK-A5Q2	MAF filtered	BRCA	229
TCGA-LL-A9Q3	MAF filtered	BRCA	165
TCGA-D8-A1Y2	MAF filtered	BRCA	132
TCGA-AC-A3W6	MAF filtered	BRCA	99
TCGA-A8-A09Z	MAF filtered	BRCA	111
TCGA-BH-A1F2	MAF filtered	BRCA	98
TCGA-AC-A62V	MAF filtered	BRCA	204
TCGA-BH-A0E1	MAF filtered	BRCA	77
TCGA-E2-A15P	MAF filtered	BRCA	95
TCGA-A8-A07B	MAF filtered	BRCA	68
TCGA-AR-A24R	MAF filtered	BRCA	139
TCGA-B6-A0X1	MAF filtered	BRCA	125
TCGA-E9-A22D	MAF filtered	BRCA	74
TCGA-EW-A6SA	MAF filtered	BRCA	189
TCGA-E9-A2JT	MAF filtered	BRCA	100
TCGA-C8-A275	MAF filtered	BRCA	232
TCGA-GM-A3XL	MAF filtered	BRCA	186
TCGA-BH-A0BT	MAF filtered	BRCA	90
TCGA-BH-A18H	MAF filtered	BRCA	103
TCGA-AO-A0JA	MAF filtered	BRCA	216
TCGA-AO-A124	MAF filtered	BRCA	83
TCGA-A1-A0SP	MAF filtered	BRCA	107
TCGA-BH-A0B6	MAF filtered	BRCA	115
TCGA-E9-A226	MAF filtered	BRCA	90
TCGA-5L-AAT1	MAF filtered	BRCA	144
TCGA-A2-A0T1	MAF filtered	BRCA	149
TCGA-A8-A06U	MAF filtered	BRCA	65
TCGA-E2-A14Q	MAF filtered	BRCA	147
TCGA-D8-A1XO	MAF filtered	BRCA	130
TCGA-JL-A3YX	MAF filtered	BRCA	237
TCGA-B6-A0RP	MAF filtered	BRCA	66
TCGA-A2-A0T3	MAF filtered	BRCA	99
TCGA-5L-AAT1	Ancestry matching	BRCA	92
TCGA-A1-A0SP	Ancestry matching	BRCA	59
TCGA-A2-A0EV	Ancestry matching	BRCA	52
TCGA-A2-A0T1	Ancestry matching	BRCA	69
TCGA-A2-A0T3	Ancestry matching	BRCA	51
TCGA-A7-A6VY	Ancestry matching	BRCA	90
TCGA-A8-A06U	Ancestry matching	BRCA	46
TCGA-A8-A07B	Ancestry matching	BRCA	44
TCGA-A8-A07O	Ancestry matching	BRCA	45
TCGA-A8-A093	Ancestry matching	BRCA	55
TCGA-A8-A09Z	Ancestry matching	BRCA	64
TCGA-AC-A3W6	Ancestry matching	BRCA	70
TCGA-AC-A5XU	Ancestry matching	BRCA	76
TCGA-AC-A62V	Ancestry matching	BRCA	106
TCGA-AN-A0XT	Ancestry matching	BRCA	43
TCGA-AR-A24Q	Ancestry matching	BRCA	66
TCGA-AR-A24R	Ancestry matching	BRCA	79
TCGA-AR-A24S	Ancestry matching	BRCA	31
TCGA-B6-A0IA	Ancestry matching	BRCA	56
TCGA-B6-A0RP	Ancestry matching	BRCA	31
TCGA-B6-A0X1	Ancestry matching	BRCA	77
TCGA-BH-A0B6	Ancestry matching	BRCA	71
TCGA-BH-A0BT	Ancestry matching	BRCA	42
TCGA-BH-A0E1	Ancestry matching	BRCA	45
TCGA-BH-A0HN	Ancestry matching	BRCA	47
TCGA-BH-A0HO	Ancestry matching	BRCA	63
TCGA-BH-A18H	Ancestry matching	BRCA	50
TCGA-BH-A18M	Ancestry matching	BRCA	70
TCGA-BH-A1F2	Ancestry matching	BRCA	43
TCGA-C8-A12O	Ancestry matching	BRCA	69
TCGA-C8-A12X	Ancestry matching	BRCA	88
TCGA-C8-A275	Ancestry matching	BRCA	81
TCGA-C8-A27A	Ancestry matching	BRCA	85
TCGA-D8-A1XJ	Ancestry matching	BRCA	63
TCGA-D8-A1XO	Ancestry matching	BRCA	69
TCGA-D8-A1Y2	Ancestry matching	BRCA	83
TCGA-D8-A1Y3	Ancestry matching	BRCA	51
TCGA-E2-A14Q	Ancestry matching	BRCA	68
TCGA-E2-A15P	Ancestry matching	BRCA	48
TCGA-E2-A1LI	Ancestry matching	BRCA	51
TCGA-E9-A1R5	Ancestry matching	BRCA	82
TCGA-E9-A226	Ancestry matching	BRCA	50
TCGA-E9-A22D	Ancestry matching	BRCA	34
TCGA-E9-A2JT	Ancestry matching	BRCA	50
TCGA-EW-A6SA	Ancestry matching	BRCA	71
TCGA-GM-A3NW	Ancestry matching	BRCA	82
TCGA-GM-A3XL	Ancestry matching	BRCA	88
TCGA-JL-A3YX	Ancestry matching	BRCA	154
TCGA-LL-A9Q3	Ancestry matching	BRCA	95
TCGA-OK-A5Q2	Ancestry matching	BRCA	105
TCGA-BH-A18M	Regressing out germline SBS	BRCA	88
TCGA-D8-A1XJ	Regressing out germline SBS	BRCA	68
TCGA-GM-A3NW	Regressing out germline SBS	BRCA	115
TCGA-C8-A12O	Regressing out germline SBS	BRCA	161
TCGA-B6-A0IA	Regressing out germline SBS	BRCA	54
TCGA-BH-A0HN	Regressing out germline SBS	BRCA	71
TCGA-A2-A0EV	Regressing out germline SBS	BRCA	56
TCGA-AC-A5XU	Regressing out germline SBS	BRCA	126
TCGA-AR-A24S	Regressing out germline SBS	BRCA	47
TCGA-A8-A093	Regressing out germline SBS	BRCA	88
TCGA-E9-A1R5	Regressing out germline SBS	BRCA	101
TCGA-A7-A6VY	Regressing out germline SBS	BRCA	128
TCGA-E2-A1LI	Regressing out germline SBS	BRCA	70
TCGA-BH-A0HO	Regressing out germline SBS	BRCA	118
TCGA-C8-A27A	Regressing out germline SBS	BRCA	189
TCGA-A8-A07O	Regressing out germline SBS	BRCA	56
TCGA-C8-A12X	Regressing out germline SBS	BRCA	143
TCGA-AN-A0XT	Regressing out germline SBS	BRCA	73
TCGA-D8-A1Y3	Regressing out germline SBS	BRCA	69
TCGA-AR-A24Q	Regressing out germline SBS	BRCA	69
TCGA-OK-A5Q2	Regressing out germline SBS	BRCA	184
TCGA-LL-A9Q3	Regressing out germline SBS	BRCA	118
TCGA-D8-A1Y2	Regressing out germline SBS	BRCA	116
TCGA-AC-A3W6	Regressing out germline SBS	BRCA	99
TCGA-A8-A09Z	Regressing out germline SBS	BRCA	311
TCGA-BH-A1F2	Regressing out germline SBS	BRCA	51
TCGA-AC-A62V	Regressing out germline SBS	BRCA	135
TCGA-BH-A0E1	Regressing out germline SBS	BRCA	62
TCGA-E2-A15P	Regressing out germline SBS	BRCA	61
TCGA-A8-A07B	Regressing out germline SBS	BRCA	43
TCGA-AR-A24R	Regressing out germline SBS	BRCA	103
TCGA-B6-A0X1	Regressing out germline SBS	BRCA	97
TCGA-E9-A22D	Regressing out germline SBS	BRCA	47
TCGA-EW-A6SA	Regressing out germline SBS	BRCA	138
TCGA-E9-A2JT	Regressing out germline SBS	BRCA	72
TCGA-C8-A275	Regressing out germline SBS	BRCA	131
TCGA-GM-A3XL	Regressing out germline SBS	BRCA	134
TCGA-BH-A0BT	Regressing out germline SBS	BRCA	55
TCGA-BH-A18H	Regressing out germline SBS	BRCA	66
TCGA-AO-A0JA	Regressing out germline SBS	BRCA	165
TCGA-AO-A124	Regressing out germline SBS	BRCA	65
TCGA-A1-A0SP	Regressing out germline SBS	BRCA	81
TCGA-BH-A0B6	Regressing out germline SBS	BRCA	115
TCGA-E9-A226	Regressing out germline SBS	BRCA	62
TCGA-5L-AAT1	Regressing out germline SBS	BRCA	144
TCGA-A2-A0T1	Regressing out germline SBS	BRCA	97
TCGA-A8-A06U	Regressing out germline SBS	BRCA	51
TCGA-E2-A14Q	Regressing out germline SBS	BRCA	100
TCGA-D8-A1XO	Regressing out germline SBS	BRCA	97
TCGA-JL-A3YX	Regressing out germline SBS	BRCA	149
TCGA-B6-A0RP	Regressing out germline SBS	BRCA	45
TCGA-A2-A0T3	Regressing out germline SBS	BRCA	77
TCGA-CZ-4865	Bootstrap self-similarity	KIRC	61.58
TCGA-AS-3778	Bootstrap self-similarity	KIRC	127.06
TCGA-B0-5096	Bootstrap self-similarity	KIRC	39.06
TCGA-CZ-5467	Bootstrap self-similarity	KIRC	43.1
TCGA-B0-5709	Bootstrap self-similarity	KIRC	63.3
TCGA-B4-5834	Bootstrap self-similarity	KIRC	22.84
TCGA-CJ-6028	Bootstrap self-similarity	KIRC	22.96
TCGA-B0-5095	Bootstrap self-similarity	KIRC	40.82
TCGA-A3-3316	Bootstrap self-similarity	KIRC	25.18
TCGA-B8-5158	Bootstrap self-similarity	KIRC	30.16
TCGA-BP-4770	Bootstrap self-similarity	KIRC	45.92
TCGA-B8-5164	Bootstrap self-similarity	KIRC	42.68
TCGA-B2-5633	Bootstrap self-similarity	KIRC	49.62
TCGA-CZ-4864	Bootstrap self-similarity	KIRC	57.98
TCGA-B8-A54D	Bootstrap self-similarity	KIRC	31.44
TCGA-BP-4973	Bootstrap self-similarity	KIRC	20.48
TCGA-CZ-5988	Bootstrap self-similarity	KIRC	24.12
TCGA-CJ-5676	Bootstrap self-similarity	KIRC	45.94
TCGA-B0-5098	Bootstrap self-similarity	KIRC	132.18
TCGA-B0-5702	Bootstrap self-similarity	KIRC	71.96
TCGA-CZ-5987	Bootstrap self-similarity	KIRC	31.64
TCGA-BP-4989	Bootstrap self-similarity	KIRC	28.06
TCGA-CJ-4913	Bootstrap self-similarity	KIRC	26.38
TCGA-B4-5377	Bootstrap self-similarity	KIRC	49
TCGA-CJ-4916	Bootstrap self-similarity	KIRC	28.3
TCGA-BP-4968	Bootstrap self-similarity	KIRC	30.1
TCGA-CZ-5451	Bootstrap self-similarity	KIRC	55.98
TCGA-B0-5083	Bootstrap self-similarity	KIRC	17.54
TCGA-B0-5690	Bootstrap self-similarity	KIRC	37.88
[truncated: 643 more rows]
