# Supplementary material for: Mutational signatures are markers of drug sensitivity of cancer cells
Source: Nat Commun. 2022 May 25;13:2926. doi: 10.1038/s41467-022-30582-3 (PMC9132939; doi:10.1038/s41467-022-30582-3)
Supplement: Supplementary file 4 — Source Data [file 41467_2022_30582_MOESM4_ESM.zip › RawData_R2b/Fig2A.csv]

RRMSE_x	RRMSE_y	tissue	x	y
1.047648524	1.05826246	ALL/CLL	RRMSE (MSigs, this work)	RRMSE (MSigs, Ref. 32)
1.056485829	1.046406998	BLCA	RRMSE (MSigs, this work)	RRMSE (MSigs, Ref. 32)
1.02846439	1.0682042	BONE	RRMSE (MSigs, this work)	RRMSE (MSigs, Ref. 32)
1.051797259	1.076895748	BRCA	RRMSE (MSigs, this work)	RRMSE (MSigs, Ref. 32)
1.04932867	1.057508086	COREAD	RRMSE (MSigs, this work)	RRMSE (MSigs, Ref. 32)
1.040639778	1.061113769	DLBC	RRMSE (MSigs, this work)	RRMSE (MSigs, Ref. 32)
1.039538027	1.042132008	ESCA	RRMSE (MSigs, this work)	RRMSE (MSigs, Ref. 32)
1.048881676	1.045586973	EWING	RRMSE (MSigs, this work)	RRMSE (MSigs, Ref. 32)
1.030735113	1.067123157	GBM	RRMSE (MSigs, this work)	RRMSE (MSigs, Ref. 32)
1.051043007	1.074204336	HNSC	RRMSE (MSigs, this work)	RRMSE (MSigs, Ref. 32)
1.049948244	1.083284103	KIRC	RRMSE (MSigs, this work)	RRMSE (MSigs, Ref. 32)
1.047190288	1.073298696	LAML	RRMSE (MSigs, this work)	RRMSE (MSigs, Ref. 32)
1.007128235	1.120321903	LGG	RRMSE (MSigs, this work)	RRMSE (MSigs, Ref. 32)
1.023121571	1.045953385	LUAD	RRMSE (MSigs, this work)	RRMSE (MSigs, Ref. 32)
1.050408304	1.050292173	LUSC	RRMSE (MSigs, this work)	RRMSE (MSigs, Ref. 32)
1.005328034	1.070536174	LYMP	RRMSE (MSigs, this work)	RRMSE (MSigs, Ref. 32)
1.029120151	1.051081419	MESO	RRMSE (MSigs, this work)	RRMSE (MSigs, Ref. 32)
1.049632141	1.058703574	MM	RRMSE (MSigs, this work)	RRMSE (MSigs, Ref. 32)
1.051378208	1.032980769	NB	RRMSE (MSigs, this work)	RRMSE (MSigs, Ref. 32)
1.049306489	1.059150841	OV	RRMSE (MSigs, this work)	RRMSE (MSigs, Ref. 32)
1.018496605	1.078564866	PAAD	RRMSE (MSigs, this work)	RRMSE (MSigs, Ref. 32)
1.048571661	1.070538296	SARC	RRMSE (MSigs, this work)	RRMSE (MSigs, Ref. 32)
1.030811604	1.072158059	SCLC	RRMSE (MSigs, this work)	RRMSE (MSigs, Ref. 32)
1.053222116	1.082188263	SKCM	RRMSE (MSigs, this work)	RRMSE (MSigs, Ref. 32)
1.038455035	1.079956905	STAD	RRMSE (MSigs, this work)	RRMSE (MSigs, Ref. 32)
1.057408681	1.067260109	THCA	RRMSE (MSigs, this work)	RRMSE (MSigs, Ref. 32)
1.056899729	1.045499341	UCEC	RRMSE (MSigs, this work)	RRMSE (MSigs, Ref. 32)
1.047648524	1.08262072	ALL/CLL	RRMSE (MSigs, this work)	RRMSE (MSigs, Ref. 31)
1.056485829	1.072816033	BLCA	RRMSE (MSigs, this work)	RRMSE (MSigs, Ref. 31)
1.02846439	1.019611943	BONE	RRMSE (MSigs, this work)	RRMSE (MSigs, Ref. 31)
1.051797259	1.080273532	BRCA	RRMSE (MSigs, this work)	RRMSE (MSigs, Ref. 31)
1.04932867	1.060293938	COREAD	RRMSE (MSigs, this work)	RRMSE (MSigs, Ref. 31)
1.040639778	1.100814349	DLBC	RRMSE (MSigs, this work)	RRMSE (MSigs, Ref. 31)
1.039538027	1.054501936	ESCA	RRMSE (MSigs, this work)	RRMSE (MSigs, Ref. 31)
1.048881676	1.098145228	EWING	RRMSE (MSigs, this work)	RRMSE (MSigs, Ref. 31)
1.030735113	1.072076973	GBM	RRMSE (MSigs, this work)	RRMSE (MSigs, Ref. 31)
1.051043007	1.069892974	HNSC	RRMSE (MSigs, this work)	RRMSE (MSigs, Ref. 31)
1.049948244	1.096399742	KIRC	RRMSE (MSigs, this work)	RRMSE (MSigs, Ref. 31)
1.047190288	1.079038738	LAML	RRMSE (MSigs, this work)	RRMSE (MSigs, Ref. 31)
1.007128235	1.044894607	LGG	RRMSE (MSigs, this work)	RRMSE (MSigs, Ref. 31)
1.023121571	1.069139385	LUAD	RRMSE (MSigs, this work)	RRMSE (MSigs, Ref. 31)
1.050408304	1.080565379	LUSC	RRMSE (MSigs, this work)	RRMSE (MSigs, Ref. 31)
1.005328034	1.066182842	LYMP	RRMSE (MSigs, this work)	RRMSE (MSigs, Ref. 31)
1.029120151	1.032375354	MESO	RRMSE (MSigs, this work)	RRMSE (MSigs, Ref. 31)
1.049632141	1.095301112	MM	RRMSE (MSigs, this work)	RRMSE (MSigs, Ref. 31)
1.051378208	1.08052079	NB	RRMSE (MSigs, this work)	RRMSE (MSigs, Ref. 31)
1.049306489	1.082703827	OV	RRMSE (MSigs, this work)	RRMSE (MSigs, Ref. 31)
1.018496605	1.093422946	PAAD	RRMSE (MSigs, this work)	RRMSE (MSigs, Ref. 31)
1.048571661	1.062619803	SARC	RRMSE (MSigs, this work)	RRMSE (MSigs, Ref. 31)
1.030811604	1.064748125	SCLC	RRMSE (MSigs, this work)	RRMSE (MSigs, Ref. 31)
1.053222116	1.063981136	SKCM	RRMSE (MSigs, this work)	RRMSE (MSigs, Ref. 31)
1.038455035	1.111445902	STAD	RRMSE (MSigs, this work)	RRMSE (MSigs, Ref. 31)
1.057408681	1.050729842	THCA	RRMSE (MSigs, this work)	RRMSE (MSigs, Ref. 31)
1.056899729	1.084842569	UCEC	RRMSE (MSigs, this work)	RRMSE (MSigs, Ref. 31)
1.056485829	1.030395282	BLCA	RRMSE (MSigs, this work)	RRMSE (Muts)
1.051797259	1.078501707	BRCA	RRMSE (MSigs, this work)	RRMSE (Muts)
1.04932867	1.048164293	COREAD	RRMSE (MSigs, this work)	RRMSE (Muts)
1.040639778	1.092176245	DLBC	RRMSE (MSigs, this work)	RRMSE (Muts)
1.039538027	1.071016532	ESCA	RRMSE (MSigs, this work)	RRMSE (Muts)
1.030735113	1.098978709	GBM	RRMSE (MSigs, this work)	RRMSE (Muts)
1.051043007	1.07728846	HNSC	RRMSE (MSigs, this work)	RRMSE (Muts)
1.049948244	1.090222355	KIRC	RRMSE (MSigs, this work)	RRMSE (Muts)
1.047190288	0.980605453	LAML	RRMSE (MSigs, this work)	RRMSE (Muts)
1.007128235	1.067346403	LGG	RRMSE (MSigs, this work)	RRMSE (Muts)
1.023121571	1.10563119	LUAD	RRMSE (MSigs, this work)	RRMSE (Muts)
1.049306489	1.039724783	OV	RRMSE (MSigs, this work)	RRMSE (Muts)
1.018496605	1.071928798	PAAD	RRMSE (MSigs, this work)	RRMSE (Muts)
1.053222116	1.050034236	SKCM	RRMSE (MSigs, this work)	RRMSE (Muts)
1.038455035	1.088831049	STAD	RRMSE (MSigs, this work)	RRMSE (Muts)
1.057408681	1.044731371	THCA	RRMSE (MSigs, this work)	RRMSE (Muts)
1.056485829	1.045892821	BLCA	RRMSE (MSigs, this work)	RRMSE (CNAs)
1.051797259	1.049607577	BRCA	RRMSE (MSigs, this work)	RRMSE (CNAs)
1.04932867	1.053354717	COREAD	RRMSE (MSigs, this work)	RRMSE (CNAs)
1.040639778	1.032172217	DLBC	RRMSE (MSigs, this work)	RRMSE (CNAs)
1.039538027	1.06652576	ESCA	RRMSE (MSigs, this work)	RRMSE (CNAs)
1.030735113	1.072774217	GBM	RRMSE (MSigs, this work)	RRMSE (CNAs)
1.051043007	1.093711908	HNSC	RRMSE (MSigs, this work)	RRMSE (CNAs)
1.049948244	1.053547306	KIRC	RRMSE (MSigs, this work)	RRMSE (CNAs)
1.047190288	1.009753268	LAML	RRMSE (MSigs, this work)	RRMSE (CNAs)
1.007128235	0.934437309	LGG	RRMSE (MSigs, this work)	RRMSE (CNAs)
1.023121571	1.104025027	LUAD	RRMSE (MSigs, this work)	RRMSE (CNAs)
1.049306489	1.063528622	OV	RRMSE (MSigs, this work)	RRMSE (CNAs)
1.018496605	1.025586509	PAAD	RRMSE (MSigs, this work)	RRMSE (CNAs)
1.053222116	1.0961916	SKCM	RRMSE (MSigs, this work)	RRMSE (CNAs)
1.038455035	1.055303866	STAD	RRMSE (MSigs, this work)	RRMSE (CNAs)
1.057408681	0.996263737	THCA	RRMSE (MSigs, this work)	RRMSE (CNAs)
1.056485829	1.063120913	BLCA	RRMSE (MSigs, this work)	RRMSE (HypMet)
1.051797259	1.054508649	BRCA	RRMSE (MSigs, this work)	RRMSE (HypMet)
1.04932867	1.050446347	COREAD	RRMSE (MSigs, this work)	RRMSE (HypMet)
1.040639778	1.100522603	DLBC	RRMSE (MSigs, this work)	RRMSE (HypMet)
1.039538027	1.061441842	ESCA	RRMSE (MSigs, this work)	RRMSE (HypMet)
1.030735113	1.040385745	GBM	RRMSE (MSigs, this work)	RRMSE (HypMet)
1.051043007	1.037459632	HNSC	RRMSE (MSigs, this work)	RRMSE (HypMet)
1.049948244	1.070249147	KIRC	RRMSE (MSigs, this work)	RRMSE (HypMet)
1.047190288	1.059063072	LAML	RRMSE (MSigs, this work)	RRMSE (HypMet)
1.007128235	0.979749371	LGG	RRMSE (MSigs, this work)	RRMSE (HypMet)
1.023121571	1.080419705	LUAD	RRMSE (MSigs, this work)	RRMSE (HypMet)
1.049306489	1.060436286	OV	RRMSE (MSigs, this work)	RRMSE (HypMet)
1.018496605	1.029257543	PAAD	RRMSE (MSigs, this work)	RRMSE (HypMet)
1.053222116	1.080908463	SKCM	RRMSE (MSigs, this work)	RRMSE (HypMet)
1.038455035	1.042153117	STAD	RRMSE (MSigs, this work)	RRMSE (HypMet)
1.057408681	1.023051734	THCA	RRMSE (MSigs, this work)	RRMSE (HypMet)
1.047648524	0.964401121	ALL/CLL	RRMSE (MSigs, this work)	RRMSE (Exp)
1.056485829	0.985521374	BLCA	RRMSE (MSigs, this work)	RRMSE (Exp)
1.02846439	0.983940448	BONE	RRMSE (MSigs, this work)	RRMSE (Exp)
1.051797259	0.9744773	BRCA	RRMSE (MSigs, this work)	RRMSE (Exp)
1.04932867	0.967218503	COREAD	RRMSE (MSigs, this work)	RRMSE (Exp)
1.040639778	0.996083968	DLBC	RRMSE (MSigs, this work)	RRMSE (Exp)
1.039538027	0.99890408	ESCA	RRMSE (MSigs, this work)	RRMSE (Exp)
1.048881676	1.002639182	EWING	RRMSE (MSigs, this work)	RRMSE (Exp)
1.030735113	0.991865275	GBM	RRMSE (MSigs, this work)	RRMSE (Exp)
1.051043007	1.001136872	HNSC	RRMSE (MSigs, this work)	RRMSE (Exp)
1.049948244	1.000694157	KIRC	RRMSE (MSigs, this work)	RRMSE (Exp)
1.047190288	0.99833917	LAML	RRMSE (MSigs, this work)	RRMSE (Exp)
1.007128235	0.971958545	LGG	RRMSE (MSigs, this work)	RRMSE (Exp)
1.023121571	0.993731954	LUAD	RRMSE (MSigs, this work)	RRMSE (Exp)
1.050408304	0.995564103	LUSC	RRMSE (MSigs, this work)	RRMSE (Exp)
1.005328034	1.011212266	LYMP	RRMSE (MSigs, this work)	RRMSE (Exp)
1.029120151	1.007715202	MESO	RRMSE (MSigs, this work)	RRMSE (Exp)
1.049632141	1.011363438	MM	RRMSE (MSigs, this work)	RRMSE (Exp)
1.051378208	0.993256733	NB	RRMSE (MSigs, this work)	RRMSE (Exp)
1.049306489	0.962231583	OV	RRMSE (MSigs, this work)	RRMSE (Exp)
1.018496605	0.999857555	PAAD	RRMSE (MSigs, this work)	RRMSE (Exp)
1.048571661	0.991740663	SARC	RRMSE (MSigs, this work)	RRMSE (Exp)
1.030811604	0.97045003	SCLC	RRMSE (MSigs, this work)	RRMSE (Exp)
1.053222116	0.993690002	SKCM	RRMSE (MSigs, this work)	RRMSE (Exp)
1.038455035	0.998280233	STAD	RRMSE (MSigs, this work)	RRMSE (Exp)
1.056899729	0.991232975	UCEC	RRMSE (MSigs, this work)	RRMSE (Exp)
1.056485829	1.087451507	BLCA	RRMSE (MSigs, this work)	RRMSE (Ghandi et al.)
1.051797259	1.044126102	BRCA	RRMSE (MSigs, this work)	RRMSE (Ghandi et al.)
1.04932867	0.998161316	COREAD	RRMSE (MSigs, this work)	RRMSE (Ghandi et al.)
1.040639778	1.081122851	DLBC	RRMSE (MSigs, this work)	RRMSE (Ghandi et al.)
1.039538027	1.018055555	ESCA	RRMSE (MSigs, this work)	RRMSE (Ghandi et al.)
1.030735113	1.067701244	GBM	RRMSE (MSigs, this work)	RRMSE (Ghandi et al.)
1.051043007	1.038281893	HNSC	RRMSE (MSigs, this work)	RRMSE (Ghandi et al.)
1.049948244	1.087713826	KIRC	RRMSE (MSigs, this work)	RRMSE (Ghandi et al.)
1.047190288	1.055148504	LAML	RRMSE (MSigs, this work)	RRMSE (Ghandi et al.)
1.023121571	1.048380624	LUAD	RRMSE (MSigs, this work)	RRMSE (Ghandi et al.)
1.050408304	1.059161459	LUSC	RRMSE (MSigs, this work)	RRMSE (Ghandi et al.)
1.029120151	1.04992315	MESO	RRMSE (MSigs, this work)	RRMSE (Ghandi et al.)
1.049306489	1.039910772	OV	RRMSE (MSigs, this work)	RRMSE (Ghandi et al.)
1.018496605	1.044945729	PAAD	RRMSE (MSigs, this work)	RRMSE (Ghandi et al.)
1.053222116	1.071109421	SKCM	RRMSE (MSigs, this work)	RRMSE (Ghandi et al.)
1.038455035	1.06607299	STAD	RRMSE (MSigs, this work)	RRMSE (Ghandi et al.)
