# Supplementary material for: Mutational signatures are markers of drug sensitivity of cancer cells
Source: Nat Commun. 2022 May 25;13:2926. doi: 10.1038/s41467-022-30582-3 (PMC9132939; doi:10.1038/s41467-022-30582-3)
Supplement: Supplementary file 4 — Source Data [file 41467_2022_30582_MOESM4_ESM.zip › RawData_R2b/Fig2B.csv]

	Ref. 32	Ref. 31	This work	Muts	CNAs	HypMet	Exp
average ranks	4.4775	4.717	3.7586	4.49	4.21	4.2034	2.1435
