# Supplementary material for: Mutational signatures are markers of drug sensitivity of cancer cells
Source: Nat Commun. 2022 May 25;13:2926. doi: 10.1038/s41467-022-30582-3 (PMC9132939; doi:10.1038/s41467-022-30582-3)
Supplement: Supplementary file 4 — Source Data [file 41467_2022_30582_MOESM4_ESM.zip › RawData_R2b/Fig2C.csv]

	Ref. 32	Ref. 31	This work	Muts	CNAs	HypMet	Exp	cancer_type
average ranks	3.5653	4.25	2.8239	5.5767	5.3835	4.5312	1.8693	LUAD
average ranks	4.4407	4.6328	4.2288	4.3023	4.3164	4.4124	1.6667	COREAD
average ranks	4.8436	4.7849	3.9441	4.5084	4.067	4.1453	1.7067	BRCA
