# Supplementary material for: Mutational signatures are markers of drug sensitivity of cancer cells
Source: Nat Commun. 2022 May 25;13:2926. doi: 10.1038/s41467-022-30582-3 (PMC9132939; doi:10.1038/s41467-022-30582-3)
Supplement: Supplementary file 4 — Source Data [file 41467_2022_30582_MOESM4_ESM.zip › RawData_R2b/Fig2D.csv]

type	fraction.Predictive
Exp	0.534728516
MSigs+Muts	0.268086348
MSigs+HypMET	0.260647608
MSigs+CNAs	0.25991832
MSigs	0.244473342
CNAs	0.240538046
HypMET	0.219438217
Muts	0.204008967
