# Supplementary material for: Mutational signatures are markers of drug sensitivity of cancer cells
Source: Nat Commun. 2022 May 25;13:2926. doi: 10.1038/s41467-022-30582-3 (PMC9132939; doi:10.1038/s41467-022-30582-3)
Supplement: Supplementary file 4 — Source Data [file 41467_2022_30582_MOESM4_ESM.zip › RawData_R2b/Fig2E.csv]

feature.type	type	fraction.predictive
Exp+MSigs	exp_only	40.19393939
Exp+MSigs	either	13.84242424
Exp+MSigs	other_only	10.8
Exp+MSigs	either	13.84242424
Exp+MSigs	combination_only	5.236363636
Exp+Muts	exp_only	42.49966
Exp+Muts	either	12.43030056
Exp+Muts	other_only	7.656738746
Exp+Muts	either	12.43030056
Exp+Muts	combination_only	4.787161703
Exp+HypMET	exp_only	42.11886305
Exp+HypMET	either	12.81109751
Exp+HypMET	other_only	8.567931457
Exp+HypMET	either	12.81109751
Exp+HypMET	combination_only	4.623963008
Exp+CNAs	exp_only	40.3372773
Exp+CNAs	either	14.59268326
Exp+CNAs	other_only	8.60873113
Exp+CNAs	either	14.59268326
Exp+CNAs	combination_only	4.719162247
