# Supplementary material for: Mutational signatures are markers of drug sensitivity of cancer cells
Source: Nat Commun. 2022 May 25;13:2926. doi: 10.1038/s41467-022-30582-3 (PMC9132939; doi:10.1038/s41467-022-30582-3)
Supplement: Supplementary file 4 — Source Data [file 41467_2022_30582_MOESM4_ESM.zip › RawData_R2b/Fig3B.csv]

COSMIC_ID	status	Gene	cancer_type	NAME	SCORE
687448	Mutated	BRAF	SKCM	PLX-4720 (GDSC)	0.999153
753545	Mutated	BRAF	SKCM	PLX-4720 (GDSC)	-1.156941
753546	Wild type	BRAF	SKCM	PLX-4720 (GDSC)	2.379648
753579	Wild type	BRAF	SKCM	PLX-4720 (GDSC)	3.149465
753581	Wild type	BRAF	SKCM	PLX-4720 (GDSC)	5.147523
905954	Mutated	BRAF	SKCM	PLX-4720 (GDSC)	-0.223622
905955	Wild type	BRAF	SKCM	PLX-4720 (GDSC)	3.311549
905956	Mutated	BRAF	SKCM	PLX-4720 (GDSC)	0.684408
905974	Mutated	BRAF	SKCM	PLX-4720 (GDSC)	1.034305
905975	Mutated	BRAF	SKCM	PLX-4720 (GDSC)	-1.117511
905976	Mutated	BRAF	SKCM	PLX-4720 (GDSC)	4.33695
905977	Mutated	BRAF	SKCM	PLX-4720 (GDSC)	0.441818
906792	Mutated	BRAF	SKCM	PLX-4720 (GDSC)	2.253992
906793	Mutated	BRAF	SKCM	PLX-4720 (GDSC)	-1.003497
906813	Mutated	BRAF	SKCM	PLX-4720 (GDSC)	4.680781
906818	Mutated	BRAF	SKCM	PLX-4720 (GDSC)	0.128505
906830	Mutated	BRAF	SKCM	PLX-4720 (GDSC)	-1.481205
906865	Mutated	BRAF	SKCM	PLX-4720 (GDSC)	1.139844
907058	Mutated	BRAF	SKCM	PLX-4720 (GDSC)	3.950449
907067	Mutated	BRAF	SKCM	PLX-4720 (GDSC)	-0.153424
907169	Mutated	BRAF	SKCM	PLX-4720 (GDSC)	2.415526
907171	Wild type	BRAF	SKCM	PLX-4720 (GDSC)	2.622697
907172	Mutated	BRAF	SKCM	PLX-4720 (GDSC)	2.442063
908124	Mutated	BRAF	SKCM	PLX-4720 (GDSC)	-0.888331
908125	Wild type	BRAF	SKCM	PLX-4720 (GDSC)	4.024863
909706	Mutated	BRAF	SKCM	PLX-4720 (GDSC)	-0.153229
909713	Mutated	BRAF	SKCM	PLX-4720 (GDSC)	-0.595543
909723	Mutated	BRAF	SKCM	PLX-4720 (GDSC)	-0.200999
909724	Mutated	BRAF	SKCM	PLX-4720 (GDSC)	1.579584
909725	Mutated	BRAF	SKCM	PLX-4720 (GDSC)	2.202028
909726	Wild type	BRAF	SKCM	PLX-4720 (GDSC)	3.523767
909784	Mutated	BRAF	SKCM	PLX-4720 (GDSC)	-0.103644
910853	Wild type	BRAF	SKCM	PLX-4720 (GDSC)	1.876172
910903	Mutated	BRAF	SKCM	PLX-4720 (GDSC)	2.273203
910921	Mutated	BRAF	SKCM	PLX-4720 (GDSC)	-0.765107
910932	Wild type	BRAF	SKCM	PLX-4720 (GDSC)	3.808687
925339	Mutated	BRAF	SKCM	PLX-4720 (GDSC)	-0.338316
971777	Wild type	BRAF	SKCM	PLX-4720 (GDSC)	1.786588
1240130	Mutated	BRAF	SKCM	PLX-4720 (GDSC)	-1.094505
1240153	Mutated	BRAF	SKCM	PLX-4720 (GDSC)	-1.393989
1240226	Mutated	BRAF	SKCM	PLX-4720 (GDSC)	0.583683
1287706	Mutated	BRAF	SKCM	PLX-4720 (GDSC)	-1.541577
1298144	Mutated	BRAF	SKCM	PLX-4720 (GDSC)	0.835653
1298145	Wild type	BRAF	SKCM	PLX-4720 (GDSC)	2.095849
1298160	Mutated	BRAF	SKCM	PLX-4720 (GDSC)	1.691327
1299078	Mutated	BRAF	SKCM	PLX-4720 (GDSC)	1.694104
1299080	Mutated	BRAF	SKCM	PLX-4720 (GDSC)	4.506267
1299081	Mutated	BRAF	SKCM	PLX-4720 (GDSC)	2.35022
687448	Mutated	BRAF	SKCM	Dabrafenib (GDSC)	-2.209366
753545	Mutated	BRAF	SKCM	Dabrafenib (GDSC)	-3.779749
753546	Wild type	BRAF	SKCM	Dabrafenib (GDSC)	3.716741
753579	Wild type	BRAF	SKCM	Dabrafenib (GDSC)	4.119654
753581	Wild type	BRAF	SKCM	Dabrafenib (GDSC)	5.339328
905954	Mutated	BRAF	SKCM	Dabrafenib (GDSC)	-3.184103
905955	Wild type	BRAF	SKCM	Dabrafenib (GDSC)	0.972303
905956	Mutated	BRAF	SKCM	Dabrafenib (GDSC)	-1.401873
905974	Mutated	BRAF	SKCM	Dabrafenib (GDSC)	-2.966232
905975	Mutated	BRAF	SKCM	Dabrafenib (GDSC)	-3.802686
905976	Mutated	BRAF	SKCM	Dabrafenib (GDSC)	-3.452799
905977	Mutated	BRAF	SKCM	Dabrafenib (GDSC)	-3.347681
906793	Mutated	BRAF	SKCM	Dabrafenib (GDSC)	-4.355538
906813	Mutated	BRAF	SKCM	Dabrafenib (GDSC)	3.737072
906818	Mutated	BRAF	SKCM	Dabrafenib (GDSC)	-3.153525
906830	Mutated	BRAF	SKCM	Dabrafenib (GDSC)	-4.354652
906865	Mutated	BRAF	SKCM	Dabrafenib (GDSC)	-3.189366
907058	Mutated	BRAF	SKCM	Dabrafenib (GDSC)	1.096187
907067	Mutated	BRAF	SKCM	Dabrafenib (GDSC)	-2.294636
907172	Mutated	BRAF	SKCM	Dabrafenib (GDSC)	-0.708677
908124	Mutated	BRAF	SKCM	Dabrafenib (GDSC)	-3.998807
908125	Wild type	BRAF	SKCM	Dabrafenib (GDSC)	2.979293
909706	Mutated	BRAF	SKCM	Dabrafenib (GDSC)	-0.835873
909713	Mutated	BRAF	SKCM	Dabrafenib (GDSC)	-4.15599
909723	Mutated	BRAF	SKCM	Dabrafenib (GDSC)	-3.129724
909724	Mutated	BRAF	SKCM	Dabrafenib (GDSC)	-2.278461
909725	Mutated	BRAF	SKCM	Dabrafenib (GDSC)	-2.544774
909726	Wild type	BRAF	SKCM	Dabrafenib (GDSC)	3.230797
910853	Wild type	BRAF	SKCM	Dabrafenib (GDSC)	-0.048702
910921	Mutated	BRAF	SKCM	Dabrafenib (GDSC)	-2.73272
910932	Wild type	BRAF	SKCM	Dabrafenib (GDSC)	2.43837
925339	Mutated	BRAF	SKCM	Dabrafenib (GDSC)	-4.679318
930301	Mutated	BRAF	SKCM	Dabrafenib (GDSC)	3.630796
1240130	Mutated	BRAF	SKCM	Dabrafenib (GDSC)	-4.603553
1240153	Mutated	BRAF	SKCM	Dabrafenib (GDSC)	-4.498262
1240226	Mutated	BRAF	SKCM	Dabrafenib (GDSC)	-0.732064
1287706	Mutated	BRAF	SKCM	Dabrafenib (GDSC)	-3.540558
1298160	Mutated	BRAF	SKCM	Dabrafenib (GDSC)	-3.197362
1299078	Mutated	BRAF	SKCM	Dabrafenib (GDSC)	1.805055
1299080	Mutated	BRAF	SKCM	Dabrafenib (GDSC)	-3.722009
905955	Wild type	BRAF	SKCM	Dabrafenib (PRISM)	1.477989268
905956	Mutated	BRAF	SKCM	Dabrafenib (PRISM)	-0.174501034
905974	Mutated	BRAF	SKCM	Dabrafenib (PRISM)	-3.534319588
905976	Mutated	BRAF	SKCM	Dabrafenib (PRISM)	-2.962073968
905977	Mutated	BRAF	SKCM	Dabrafenib (PRISM)	-5.577684905
906792	Mutated	BRAF	SKCM	Dabrafenib (PRISM)	1.724258056
906793	Mutated	BRAF	SKCM	Dabrafenib (PRISM)	-6.608489535
906813	Mutated	BRAF	SKCM	Dabrafenib (PRISM)	-0.685890796
906818	Mutated	BRAF	SKCM	Dabrafenib (PRISM)	-5.323519827
906865	Mutated	BRAF	SKCM	Dabrafenib (PRISM)	-0.077203598
907067	Mutated	BRAF	SKCM	Dabrafenib (PRISM)	-4.098337601
907169	Mutated	BRAF	SKCM	Dabrafenib (PRISM)	-0.636579478
907171	Wild type	BRAF	SKCM	Dabrafenib (PRISM)	4.716852486
908124	Mutated	BRAF	SKCM	Dabrafenib (PRISM)	-5.984844066
908125	Wild type	BRAF	SKCM	Dabrafenib (PRISM)	-0.219299293
909706	Mutated	BRAF	SKCM	Dabrafenib (PRISM)	-3.227596007
909713	Mutated	BRAF	SKCM	Dabrafenib (PRISM)	-5.739387756
909724	Mutated	BRAF	SKCM	Dabrafenib (PRISM)	-2.291976307
909725	Mutated	BRAF	SKCM	Dabrafenib (PRISM)	0.376249761
910853	Wild type	BRAF	SKCM	Dabrafenib (PRISM)	0.895169707
910921	Mutated	BRAF	SKCM	Dabrafenib (PRISM)	-3.096386153
1240153	Mutated	BRAF	SKCM	Dabrafenib (PRISM)	-4.634727375
1298144	Mutated	BRAF	SKCM	Dabrafenib (PRISM)	-3.822892087
1299081	Mutated	BRAF	SKCM	Dabrafenib (PRISM)	0.436171925
905955	Wild type	BRAF	SKCM	PLX-4720 (PRISM)	1.850322204
905956	Mutated	BRAF	SKCM	PLX-4720 (PRISM)	0.622112171
905974	Mutated	BRAF	SKCM	PLX-4720 (PRISM)	-1.871075976
905976	Mutated	BRAF	SKCM	PLX-4720 (PRISM)	0.086001817
905977	Mutated	BRAF	SKCM	PLX-4720 (PRISM)	-0.39691548
906792	Mutated	BRAF	SKCM	PLX-4720 (PRISM)	0.997535243
906793	Mutated	BRAF	SKCM	PLX-4720 (PRISM)	1.10799804
906813	Mutated	BRAF	SKCM	PLX-4720 (PRISM)	0.604771017
906818	Mutated	BRAF	SKCM	PLX-4720 (PRISM)	-0.128633212
906865	Mutated	BRAF	SKCM	PLX-4720 (PRISM)	0.126071654
907067	Mutated	BRAF	SKCM	PLX-4720 (PRISM)	-0.244695071
907169	Mutated	BRAF	SKCM	PLX-4720 (PRISM)	0.388950569
907171	Wild type	BRAF	SKCM	PLX-4720 (PRISM)	0.637910091
908124	Mutated	BRAF	SKCM	PLX-4720 (PRISM)	-0.346952348
908125	Wild type	BRAF	SKCM	PLX-4720 (PRISM)	0.67846789
909706	Mutated	BRAF	SKCM	PLX-4720 (PRISM)	-0.571239454
909713	Mutated	BRAF	SKCM	PLX-4720 (PRISM)	-0.012721736
909724	Mutated	BRAF	SKCM	PLX-4720 (PRISM)	0.066427386
909725	Mutated	BRAF	SKCM	PLX-4720 (PRISM)	1.299649527
909726	Wild type	BRAF	SKCM	PLX-4720 (PRISM)	1.775689526
910853	Wild type	BRAF	SKCM	PLX-4720 (PRISM)	0.572727238
910921	Mutated	BRAF	SKCM	PLX-4720 (PRISM)	0.185233319
1240153	Mutated	BRAF	SKCM	PLX-4720 (PRISM)	-0.32966843
1298144	Mutated	BRAF	SKCM	PLX-4720 (PRISM)	-0.517397446
1299081	Mutated	BRAF	SKCM	PLX-4720 (PRISM)	1.394418466
905955	Wild type	BRAF	SKCM	BRAF (PSCORE)	-0.136589876
905976	Mutated	BRAF	SKCM	BRAF (PSCORE)	-2.943608448
906792	Mutated	BRAF	SKCM	BRAF (PSCORE)	-1.550088033
906793	Mutated	BRAF	SKCM	BRAF (PSCORE)	-1.495013901
906813	Mutated	BRAF	SKCM	BRAF (PSCORE)	-1.376074656
906818	Mutated	BRAF	SKCM	BRAF (PSCORE)	-1.623510447
906830	Mutated	BRAF	SKCM	BRAF (PSCORE)	-1.783270158
907067	Mutated	BRAF	SKCM	BRAF (PSCORE)	-1.866334168
907169	Mutated	BRAF	SKCM	BRAF (PSCORE)	-1.258995493
907171	Wild type	BRAF	SKCM	BRAF (PSCORE)	-0.344466549
907172	Mutated	BRAF	SKCM	BRAF (PSCORE)	0.010769123
908124	Mutated	BRAF	SKCM	BRAF (PSCORE)	-2.24270685
908125	Wild type	BRAF	SKCM	BRAF (PSCORE)	0.252498535
909706	Mutated	BRAF	SKCM	BRAF (PSCORE)	-2.512422863
909725	Mutated	BRAF	SKCM	BRAF (PSCORE)	-1.433999281
909726	Wild type	BRAF	SKCM	BRAF (PSCORE)	-2.124924174
909784	Mutated	BRAF	SKCM	BRAF (PSCORE)	-2.010158667
910903	Mutated	BRAF	SKCM	BRAF (PSCORE)	-0.795346117
1299081	Mutated	BRAF	SKCM	BRAF (PSCORE)	-1.900947587
