# Supplementary material for: Mutational signatures are markers of drug sensitivity of cancer cells
Source: Nat Commun. 2022 May 25;13:2926. doi: 10.1038/s41467-022-30582-3 (PMC9132939; doi:10.1038/s41467-022-30582-3)
Supplement: Supplementary file 4 — Source Data [file 41467_2022_30582_MOESM4_ESM.zip › RawData_R2b/Fig3C.csv]

COSMIC_ID	status	Gene	cancer_type	NAME	STD_SCORE
905936	Wild type	ARID1A	COREAD	Afuresertib (GDSC)	-0.285732755
905937	Wild type	ARID1A	COREAD	Afuresertib (GDSC)	-0.443083794
905939	Wild type	ARID1A	COREAD	Afuresertib (GDSC)	-0.913857941
905961	Wild type	ARID1A	COREAD	Afuresertib (GDSC)	-0.726106816
905962	Wild type	ARID1A	COREAD	Afuresertib (GDSC)	1.757493888
905989	Mutated	ARID1A	COREAD	Afuresertib (GDSC)	-1.909568378
907287	Wild type	ARID1A	COREAD	Afuresertib (GDSC)	-0.679260227
907291	Mutated	ARID1A	COREAD	Afuresertib (GDSC)	-0.759045986
907790	Mutated	ARID1A	COREAD	Afuresertib (GDSC)	-1.030696772
907792	Wild type	ARID1A	COREAD	Afuresertib (GDSC)	0.714393933
907794	Mutated	ARID1A	COREAD	Afuresertib (GDSC)	-1.086414225
908457	Wild type	ARID1A	COREAD	Afuresertib (GDSC)	-0.760695578
908458	Wild type	ARID1A	COREAD	Afuresertib (GDSC)	-0.214353607
909263	Wild type	ARID1A	COREAD	Afuresertib (GDSC)	0.781920565
909698	Mutated	ARID1A	COREAD	Afuresertib (GDSC)	-0.255426949
909718	Wild type	ARID1A	COREAD	Afuresertib (GDSC)	0.48704675
909740	Wild type	ARID1A	COREAD	Afuresertib (GDSC)	1.080377707
909746	Wild type	ARID1A	COREAD	Afuresertib (GDSC)	1.827453619
909747	Wild type	ARID1A	COREAD	Afuresertib (GDSC)	1.101674153
909748	Wild type	ARID1A	COREAD	Afuresertib (GDSC)	1.125548696
909751	Wild type	ARID1A	COREAD	Afuresertib (GDSC)	-0.762057125
909755	Wild type	ARID1A	COREAD	Afuresertib (GDSC)	1.085059896
909757	Wild type	ARID1A	COREAD	Afuresertib (GDSC)	-0.813509177
909761	Wild type	ARID1A	COREAD	Afuresertib (GDSC)	-0.47899379
910554	Mutated	ARID1A	COREAD	Afuresertib (GDSC)	-0.238311377
910569	Wild type	ARID1A	COREAD	Afuresertib (GDSC)	-1.433807743
910689	Wild type	ARID1A	COREAD	Afuresertib (GDSC)	2.861260071
910700	Wild type	ARID1A	COREAD	Afuresertib (GDSC)	0.094981609
910905	Wild type	ARID1A	COREAD	Afuresertib (GDSC)	-1.274112033
917486	Wild type	ARID1A	COREAD	Afuresertib (GDSC)	0.327769779
924108	Wild type	ARID1A	COREAD	Afuresertib (GDSC)	-0.369869093
998189	Mutated	ARID1A	COREAD	Afuresertib (GDSC)	-0.304194919
1240123	Wild type	ARID1A	COREAD	Afuresertib (GDSC)	-0.176550839
1240124	Wild type	ARID1A	COREAD	Afuresertib (GDSC)	0.882304441
1290769	Wild type	ARID1A	COREAD	Afuresertib (GDSC)	0.992923979
1659928	Wild type	ARID1A	COREAD	Afuresertib (GDSC)	-0.138921678
1660034	Wild type	ARID1A	COREAD	Afuresertib (GDSC)	-0.156190701
1660035	Wild type	ARID1A	COREAD	Afuresertib (GDSC)	1.04288184
1674021	Mutated	ARID1A	COREAD	Afuresertib (GDSC)	-0.405762834
1789883	Wild type	ARID1A	COREAD	Afuresertib (GDSC)	-0.546566588
905936	Wild type	ARID1A	COREAD	AKT2 (PSCORE)	-0.34161471
905937	Wild type	ARID1A	COREAD	AKT2 (PSCORE)	-0.901023954
905939	Wild type	ARID1A	COREAD	AKT2 (PSCORE)	-0.204853385
905961	Wild type	ARID1A	COREAD	AKT2 (PSCORE)	-0.461467588
905962	Wild type	ARID1A	COREAD	AKT2 (PSCORE)	0.068943306
905989	Mutated	ARID1A	COREAD	AKT2 (PSCORE)	-0.575262324
907287	Wild type	ARID1A	COREAD	AKT2 (PSCORE)	-0.676788479
907289	Wild type	ARID1A	COREAD	AKT2 (PSCORE)	1.317109538
907291	Mutated	ARID1A	COREAD	AKT2 (PSCORE)	-0.921672022
907790	Mutated	ARID1A	COREAD	AKT2 (PSCORE)	-1.721678752
907792	Wild type	ARID1A	COREAD	AKT2 (PSCORE)	-1.960017299
907794	Mutated	ARID1A	COREAD	AKT2 (PSCORE)	0.615338945
907795	Wild type	ARID1A	COREAD	AKT2 (PSCORE)	1.041326736
908457	Wild type	ARID1A	COREAD	AKT2 (PSCORE)	0.335997676
908458	Wild type	ARID1A	COREAD	AKT2 (PSCORE)	0.362525504
909263	Wild type	ARID1A	COREAD	AKT2 (PSCORE)	2.103899799
909698	Mutated	ARID1A	COREAD	AKT2 (PSCORE)	-0.692398948
909748	Wild type	ARID1A	COREAD	AKT2 (PSCORE)	1.942528484
909751	Wild type	ARID1A	COREAD	AKT2 (PSCORE)	0.281180641
909755	Wild type	ARID1A	COREAD	AKT2 (PSCORE)	-0.009505484
909761	Wild type	ARID1A	COREAD	AKT2 (PSCORE)	-0.144490762
910689	Wild type	ARID1A	COREAD	AKT2 (PSCORE)	0.8785403
910700	Wild type	ARID1A	COREAD	AKT2 (PSCORE)	0.602540826
910905	Wild type	ARID1A	COREAD	AKT2 (PSCORE)	-0.383613568
917486	Wild type	ARID1A	COREAD	AKT2 (PSCORE)	1.24259508
998189	Mutated	ARID1A	COREAD	AKT2 (PSCORE)	-0.729796819
1240123	Wild type	ARID1A	COREAD	AKT2 (PSCORE)	-0.294996012
1290769	Wild type	ARID1A	COREAD	AKT2 (PSCORE)	-0.075829401
1660035	Wild type	ARID1A	COREAD	AKT2 (PSCORE)	-0.607988188
1674021	Mutated	ARID1A	COREAD	AKT2 (PSCORE)	-1.514629951
1789883	Wild type	ARID1A	COREAD	AKT2 (PSCORE)	1.425100809
905936	Wild type	ARID1A	COREAD	AZD5363 (GDSC)	-0.507140344
905937	Wild type	ARID1A	COREAD	AZD5363 (GDSC)	-0.689914924
905939	Wild type	ARID1A	COREAD	AZD5363 (GDSC)	-0.446414689
905961	Wild type	ARID1A	COREAD	AZD5363 (GDSC)	-0.360499825
905962	Wild type	ARID1A	COREAD	AZD5363 (GDSC)	1.289645689
905989	Mutated	ARID1A	COREAD	AZD5363 (GDSC)	-1.803507965
907287	Wild type	ARID1A	COREAD	AZD5363 (GDSC)	-0.770808474
907291	Mutated	ARID1A	COREAD	AZD5363 (GDSC)	-0.94254873
907790	Mutated	ARID1A	COREAD	AZD5363 (GDSC)	-1.252022002
907792	Wild type	ARID1A	COREAD	AZD5363 (GDSC)	1.421495462
907794	Mutated	ARID1A	COREAD	AZD5363 (GDSC)	-1.318449908
908457	Wild type	ARID1A	COREAD	AZD5363 (GDSC)	-1.245867615
908458	Wild type	ARID1A	COREAD	AZD5363 (GDSC)	-0.858842644
909263	Wild type	ARID1A	COREAD	AZD5363 (GDSC)	1.304043035
909698	Mutated	ARID1A	COREAD	AZD5363 (GDSC)	-0.398102988
909718	Wild type	ARID1A	COREAD	AZD5363 (GDSC)	-0.233943877
909740	Wild type	ARID1A	COREAD	AZD5363 (GDSC)	0.818837453
909746	Wild type	ARID1A	COREAD	AZD5363 (GDSC)	0.648659869
909747	Wild type	ARID1A	COREAD	AZD5363 (GDSC)	1.061818618
909748	Wild type	ARID1A	COREAD	AZD5363 (GDSC)	0.801220511
909751	Wild type	ARID1A	COREAD	AZD5363 (GDSC)	-1.224084458
909755	Wild type	ARID1A	COREAD	AZD5363 (GDSC)	1.032055452
909757	Wild type	ARID1A	COREAD	AZD5363 (GDSC)	-0.622659239
909761	Wild type	ARID1A	COREAD	AZD5363 (GDSC)	-0.259321589
910554	Mutated	ARID1A	COREAD	AZD5363 (GDSC)	0.47237434
910569	Wild type	ARID1A	COREAD	AZD5363 (GDSC)	-0.300324657
910689	Wild type	ARID1A	COREAD	AZD5363 (GDSC)	2.985155136
910700	Wild type	ARID1A	COREAD	AZD5363 (GDSC)	0.130617001
910905	Wild type	ARID1A	COREAD	AZD5363 (GDSC)	-0.789108402
917486	Wild type	ARID1A	COREAD	AZD5363 (GDSC)	1.315318451
924108	Wild type	ARID1A	COREAD	AZD5363 (GDSC)	-0.145969127
998189	Mutated	ARID1A	COREAD	AZD5363 (GDSC)	0.018713835
1240123	Wild type	ARID1A	COREAD	AZD5363 (GDSC)	-0.254611717
1240124	Wild type	ARID1A	COREAD	AZD5363 (GDSC)	0.797081615
1290769	Wild type	ARID1A	COREAD	AZD5363 (GDSC)	1.348695296
1659928	Wild type	ARID1A	COREAD	AZD5363 (GDSC)	-0.067541839
1660034	Wild type	ARID1A	COREAD	AZD5363 (GDSC)	-0.444005114
1660035	Wild type	ARID1A	COREAD	AZD5363 (GDSC)	0.890471079
1674021	Mutated	ARID1A	COREAD	AZD5363 (GDSC)	-0.799120295
1789883	Wild type	ARID1A	COREAD	AZD5363 (GDSC)	-0.601392419
905936	Wild type	ARID1A	COREAD	GSK690693 (GDSC)	-0.990504812
905937	Wild type	ARID1A	COREAD	GSK690693 (GDSC)	0.009323527
905939	Wild type	ARID1A	COREAD	GSK690693 (GDSC)	-0.129029291
905961	Wild type	ARID1A	COREAD	GSK690693 (GDSC)	-0.278869349
905962	Wild type	ARID1A	COREAD	GSK690693 (GDSC)	0.027149504
905989	Mutated	ARID1A	COREAD	GSK690693 (GDSC)	-1.825285959
907287	Wild type	ARID1A	COREAD	GSK690693 (GDSC)	0.732847975
907289	Wild type	ARID1A	COREAD	GSK690693 (GDSC)	0.476420462
907291	Mutated	ARID1A	COREAD	GSK690693 (GDSC)	-1.100402079
907790	Mutated	ARID1A	COREAD	GSK690693 (GDSC)	0.518942089
907792	Wild type	ARID1A	COREAD	GSK690693 (GDSC)	0.530130938
907794	Mutated	ARID1A	COREAD	GSK690693 (GDSC)	-2.476828035
907795	Wild type	ARID1A	COREAD	GSK690693 (GDSC)	-1.183221565
908457	Wild type	ARID1A	COREAD	GSK690693 (GDSC)	-2.266344483
908458	Wild type	ARID1A	COREAD	GSK690693 (GDSC)	-0.44527097
909263	Wild type	ARID1A	COREAD	GSK690693 (GDSC)	1.000397658
909698	Mutated	ARID1A	COREAD	GSK690693 (GDSC)	-0.649597488
909718	Wild type	ARID1A	COREAD	GSK690693 (GDSC)	0.349917456
909740	Wild type	ARID1A	COREAD	GSK690693 (GDSC)	0.827132198
909746	Wild type	ARID1A	COREAD	GSK690693 (GDSC)	1.559944291
909747	Wild type	ARID1A	COREAD	GSK690693 (GDSC)	0.739573454
909748	Wild type	ARID1A	COREAD	GSK690693 (GDSC)	1.896344902
909751	Wild type	ARID1A	COREAD	GSK690693 (GDSC)	0.524805732
909755	Wild type	ARID1A	COREAD	GSK690693 (GDSC)	0.97554031
909757	Wild type	ARID1A	COREAD	GSK690693 (GDSC)	-1.121308657
909761	Wild type	ARID1A	COREAD	GSK690693 (GDSC)	-0.08195761
910554	Mutated	ARID1A	COREAD	GSK690693 (GDSC)	-0.508482465
910569	Wild type	ARID1A	COREAD	GSK690693 (GDSC)	0.398092685
910689	Wild type	ARID1A	COREAD	GSK690693 (GDSC)	1.003674964
910700	Wild type	ARID1A	COREAD	GSK690693 (GDSC)	0.382182082
910905	Wild type	ARID1A	COREAD	GSK690693 (GDSC)	0.242818234
917486	Wild type	ARID1A	COREAD	GSK690693 (GDSC)	-0.458183488
924108	Wild type	ARID1A	COREAD	GSK690693 (GDSC)	1.144489094
998189	Mutated	ARID1A	COREAD	GSK690693 (GDSC)	0.287601135
1240123	Wild type	ARID1A	COREAD	GSK690693 (GDSC)	0.051315884
1290769	Wild type	ARID1A	COREAD	GSK690693 (GDSC)	1.206935441
1659928	Wild type	ARID1A	COREAD	GSK690693 (GDSC)	-0.034010758
1660034	Wild type	ARID1A	COREAD	GSK690693 (GDSC)	-1.744605224
1660035	Wild type	ARID1A	COREAD	GSK690693 (GDSC)	0.405410779
1674021	Mutated	ARID1A	COREAD	GSK690693 (GDSC)	0.002911443
905936	Wild type	ARID1A	COREAD	Uprosertib (GDSC)	0.240032417
905937	Wild type	ARID1A	COREAD	Uprosertib (GDSC)	-0.555002552
905939	Wild type	ARID1A	COREAD	Uprosertib (GDSC)	-0.783264298
905961	Wild type	ARID1A	COREAD	Uprosertib (GDSC)	-0.588436447
905962	Wild type	ARID1A	COREAD	Uprosertib (GDSC)	2.360096187
905989	Mutated	ARID1A	COREAD	Uprosertib (GDSC)	-1.60556071
907287	Wild type	ARID1A	COREAD	Uprosertib (GDSC)	-0.458723883
907291	Mutated	ARID1A	COREAD	Uprosertib (GDSC)	-1.097737167
907790	Mutated	ARID1A	COREAD	Uprosertib (GDSC)	-1.790964846
907792	Wild type	ARID1A	COREAD	Uprosertib (GDSC)	0.122363637
907794	Mutated	ARID1A	COREAD	Uprosertib (GDSC)	-1.462841514
907795	Wild type	ARID1A	COREAD	Uprosertib (GDSC)	-0.665179107
908457	Wild type	ARID1A	COREAD	Uprosertib (GDSC)	-0.712681455
908458	Wild type	ARID1A	COREAD	Uprosertib (GDSC)	-0.932359676
909263	Wild type	ARID1A	COREAD	Uprosertib (GDSC)	0.614667872
909698	Mutated	ARID1A	COREAD	Uprosertib (GDSC)	-0.338123386
909718	Wild type	ARID1A	COREAD	Uprosertib (GDSC)	0.872107812
909740	Wild type	ARID1A	COREAD	Uprosertib (GDSC)	0.890176645
909746	Wild type	ARID1A	COREAD	Uprosertib (GDSC)	1.531234603
909747	Wild type	ARID1A	COREAD	Uprosertib (GDSC)	1.130084716
909748	Wild type	ARID1A	COREAD	Uprosertib (GDSC)	1.026278025
909755	Wild type	ARID1A	COREAD	Uprosertib (GDSC)	1.559184097
909757	Wild type	ARID1A	COREAD	Uprosertib (GDSC)	-1.214960057
909761	Wild type	ARID1A	COREAD	Uprosertib (GDSC)	0.271564829
910554	Mutated	ARID1A	COREAD	Uprosertib (GDSC)	-0.056528496
910569	Wild type	ARID1A	COREAD	Uprosertib (GDSC)	0.005317103
910689	Wild type	ARID1A	COREAD	Uprosertib (GDSC)	1.459622579
910700	Wild type	ARID1A	COREAD	Uprosertib (GDSC)	0.928124195
910905	Wild type	ARID1A	COREAD	Uprosertib (GDSC)	-1.124311612
917486	Wild type	ARID1A	COREAD	Uprosertib (GDSC)	0.507289846
924108	Wild type	ARID1A	COREAD	Uprosertib (GDSC)	-0.048640392
998189	Mutated	ARID1A	COREAD	Uprosertib (GDSC)	0.110241942
1240123	Wild type	ARID1A	COREAD	Uprosertib (GDSC)	0.78822985
1240124	Wild type	ARID1A	COREAD	Uprosertib (GDSC)	1.425162135
1290769	Wild type	ARID1A	COREAD	Uprosertib (GDSC)	0.209263337
1659928	Wild type	ARID1A	COREAD	Uprosertib (GDSC)	-0.891494096
1660034	Wild type	ARID1A	COREAD	Uprosertib (GDSC)	-0.840197204
1674021	Mutated	ARID1A	COREAD	Uprosertib (GDSC)	-0.208172874
1789883	Wild type	ARID1A	COREAD	Uprosertib (GDSC)	-0.675862055
905933	Wild type	ARID1A	OV	AZD5363 (GDSC)	-0.1632482
905959	Mutated	ARID1A	OV	AZD5363 (GDSC)	-1.20242899
905969	Wild type	ARID1A	OV	AZD5363 (GDSC)	0.852622781
905991	Wild type	ARID1A	OV	AZD5363 (GDSC)	0.090236938
910548	Mutated	ARID1A	OV	AZD5363 (GDSC)	-0.694971586
911905	Wild type	ARID1A	OV	AZD5363 (GDSC)	3.075540444
946360	Wild type	ARID1A	OV	AZD5363 (GDSC)	1.266481534
949090	Wild type	ARID1A	OV	AZD5363 (GDSC)	-0.842587194
1240129	Wild type	ARID1A	OV	AZD5363 (GDSC)	-0.082295663
1240197	Wild type	ARID1A	OV	AZD5363 (GDSC)	0.01414551
1240198	Mutated	ARID1A	OV	AZD5363 (GDSC)	-0.829951252
1240200	Wild type	ARID1A	OV	AZD5363 (GDSC)	0.731136899
1298365	Mutated	ARID1A	OV	AZD5363 (GDSC)	-1.328247033
1299070	Wild type	ARID1A	OV	AZD5363 (GDSC)	-0.513086353
1479987	Wild type	ARID1A	OV	AZD5363 (GDSC)	-0.407043898
1479988	Wild type	ARID1A	OV	AZD5363 (GDSC)	-0.01965281
1480362	Mutated	ARID1A	OV	AZD5363 (GDSC)	0.288053857
1480364	Wild type	ARID1A	OV	AZD5363 (GDSC)	-0.084924572
1480372	Wild type	ARID1A	OV	AZD5363 (GDSC)	-0.14978041
905933	Wild type	ARID1A	OV	AKT2 (PSCORE)	0.312899207
905959	Mutated	ARID1A	OV	AKT2 (PSCORE)	-1.179503786
905969	Wild type	ARID1A	OV	AKT2 (PSCORE)	-0.044394488
905991	Wild type	ARID1A	OV	AKT2 (PSCORE)	0.300098709
906825	Wild type	ARID1A	OV	AKT2 (PSCORE)	0.359835552
910548	Mutated	ARID1A	OV	AKT2 (PSCORE)	-2.433104054
911905	Wild type	ARID1A	OV	AKT2 (PSCORE)	-0.822593349
946360	Wild type	ARID1A	OV	AKT2 (PSCORE)	0.524421756
949090	Wild type	ARID1A	OV	AKT2 (PSCORE)	-0.146103835
1240197	Wild type	ARID1A	OV	AKT2 (PSCORE)	-0.503181794
1240198	Mutated	ARID1A	OV	AKT2 (PSCORE)	-1.543020789
1240200	Wild type	ARID1A	OV	AKT2 (PSCORE)	1.536311187
1298365	Mutated	ARID1A	OV	AKT2 (PSCORE)	-0.586068565
1299070	Wild type	ARID1A	OV	AKT2 (PSCORE)	0.413667212
1479987	Wild type	ARID1A	OV	AKT2 (PSCORE)	1.650248619
1479988	Wild type	ARID1A	OV	AKT2 (PSCORE)	0.064590866
1479995	Wild type	ARID1A	OV	AKT2 (PSCORE)	0.525520591
1480359	Wild type	ARID1A	OV	AKT2 (PSCORE)	-1.089727288
1480360	Wild type	ARID1A	OV	AKT2 (PSCORE)	1.140308576
1480364	Wild type	ARID1A	OV	AKT2 (PSCORE)	0.043710601
1480372	Wild type	ARID1A	OV	AKT2 (PSCORE)	1.128287124
1480374	Wild type	ARID1A	OV	AKT2 (PSCORE)	0.347797947
905933	Wild type	ARID1A	OV	GSK690693 (GDSC)	0.814105061
905959	Mutated	ARID1A	OV	GSK690693 (GDSC)	-1.865099286
905969	Wild type	ARID1A	OV	GSK690693 (GDSC)	0.306679471
905991	Wild type	ARID1A	OV	GSK690693 (GDSC)	-0.140559216
906825	Wild type	ARID1A	OV	GSK690693 (GDSC)	0.287717768
910548	Mutated	ARID1A	OV	GSK690693 (GDSC)	-0.704077514
911905	Wild type	ARID1A	OV	GSK690693 (GDSC)	-0.4122287
946360	Wild type	ARID1A	OV	GSK690693 (GDSC)	0.699307446
949090	Wild type	ARID1A	OV	GSK690693 (GDSC)	1.200695252
1240129	Wild type	ARID1A	OV	GSK690693 (GDSC)	0.961372986
1240197	Wild type	ARID1A	OV	GSK690693 (GDSC)	0.053930427
1240198	Mutated	ARID1A	OV	GSK690693 (GDSC)	-2.625696348
1240200	Wild type	ARID1A	OV	GSK690693 (GDSC)	-2.642237482
1298365	Mutated	ARID1A	OV	GSK690693 (GDSC)	0.464653568
1299070	Wild type	ARID1A	OV	GSK690693 (GDSC)	0.433251919
1479987	Wild type	ARID1A	OV	GSK690693 (GDSC)	0.150818913
1479988	Wild type	ARID1A	OV	GSK690693 (GDSC)	0.166811031
1479995	Wild type	ARID1A	OV	GSK690693 (GDSC)	0.034699461
1480358	Wild type	ARID1A	OV	GSK690693 (GDSC)	1.026007272
1480360	Wild type	ARID1A	OV	GSK690693 (GDSC)	0.096364163
1480361	Wild type	ARID1A	OV	GSK690693 (GDSC)	0.035225398
1480362	Mutated	ARID1A	OV	GSK690693 (GDSC)	-0.358008943
1480364	Wild type	ARID1A	OV	GSK690693 (GDSC)	1.073799689
1480367	Wild type	ARID1A	OV	GSK690693 (GDSC)	0.20202922
1480372	Wild type	ARID1A	OV	GSK690693 (GDSC)	0.642323722
1480374	Wild type	ARID1A	OV	GSK690693 (GDSC)	0.098114721
905933	Wild type	ARID1A	OV	MK-2206 (GDSC)	-0.694388456
905959	Mutated	ARID1A	OV	MK-2206 (GDSC)	-0.742661134
905969	Wild type	ARID1A	OV	MK-2206 (GDSC)	-0.062269113
905991	Wild type	ARID1A	OV	MK-2206 (GDSC)	1.887941247
910548	Mutated	ARID1A	OV	MK-2206 (GDSC)	-1.443900407
911905	Wild type	ARID1A	OV	MK-2206 (GDSC)	1.963814897
949090	Wild type	ARID1A	OV	MK-2206 (GDSC)	0.199398855
1240129	Wild type	ARID1A	OV	MK-2206 (GDSC)	1.093407011
1240197	Wild type	ARID1A	OV	MK-2206 (GDSC)	-0.857929284
1240198	Mutated	ARID1A	OV	MK-2206 (GDSC)	-1.503940188
1240200	Wild type	ARID1A	OV	MK-2206 (GDSC)	0.477675538
1298365	Mutated	ARID1A	OV	MK-2206 (GDSC)	-1.839775443
1299070	Wild type	ARID1A	OV	MK-2206 (GDSC)	1.447171336
1479987	Wild type	ARID1A	OV	MK-2206 (GDSC)	0.130619632
1479988	Wild type	ARID1A	OV	MK-2206 (GDSC)	-0.668761881
1479995	Wild type	ARID1A	OV	MK-2206 (GDSC)	-0.823222561
1480358	Wild type	ARID1A	OV	MK-2206 (GDSC)	0.717593053
1480359	Wild type	ARID1A	OV	MK-2206 (GDSC)	-0.429585237
1480360	Wild type	ARID1A	OV	MK-2206 (GDSC)	0.169126974
1480361	Wild type	ARID1A	OV	MK-2206 (GDSC)	-0.395580689
1480362	Mutated	ARID1A	OV	MK-2206 (GDSC)	0.747857384
1480364	Wild type	ARID1A	OV	MK-2206 (GDSC)	0.728977923
1480367	Wild type	ARID1A	OV	MK-2206 (GDSC)	-0.226930213
1480372	Wild type	ARID1A	OV	MK-2206 (GDSC)	-0.349391886
1480374	Wild type	ARID1A	OV	MK-2206 (GDSC)	0.474752638
