# Supplementary material for: Mutational signatures are markers of drug sensitivity of cancer cells
Source: Nat Commun. 2022 May 25;13:2926. doi: 10.1038/s41467-022-30582-3 (PMC9132939; doi:10.1038/s41467-022-30582-3)
Supplement: Supplementary file 4 — Source Data [file 41467_2022_30582_MOESM4_ESM.zip › RawData_R2b/Fig3D.csv]

COSMIC_ID	status	Gene	cancer_type	NAME	SCORE
687452	Mutated	TP53	BLCA	AZD7762 (GDSC)	-1.382979
687455	Wild type	TP53	BLCA	AZD7762 (GDSC)	0.864819
687457	Wild type	TP53	BLCA	AZD7762 (GDSC)	0.346035
687459	Mutated	TP53	BLCA	AZD7762 (GDSC)	0.750222
724812	Mutated	TP53	BLCA	AZD7762 (GDSC)	-1.327211
724838	Mutated	TP53	BLCA	AZD7762 (GDSC)	-0.056108
753552	Mutated	TP53	BLCA	AZD7762 (GDSC)	0.634097
753566	Mutated	TP53	BLCA	AZD7762 (GDSC)	-0.219571
753584	Mutated	TP53	BLCA	AZD7762 (GDSC)	1.327383
906797	Mutated	TP53	BLCA	AZD7762 (GDSC)	-0.546412
906798	Mutated	TP53	BLCA	AZD7762 (GDSC)	-0.221859
907065	Wild type	TP53	BLCA	AZD7762 (GDSC)	1.31894
907066	Mutated	TP53	BLCA	AZD7762 (GDSC)	1.643073
907312	Wild type	TP53	BLCA	AZD7762 (GDSC)	0.394557
909704	Mutated	TP53	BLCA	AZD7762 (GDSC)	-0.805361
909780	Mutated	TP53	BLCA	AZD7762 (GDSC)	-0.857992
910926	Mutated	TP53	BLCA	AZD7762 (GDSC)	0.058666
1290730	Mutated	TP53	BLCA	AZD7762 (GDSC)	-0.921681
687452	Mutated	TP53	BLCA	CHEK2 (PSCORE)	0.731488946
687459	Mutated	TP53	BLCA	CHEK2 (PSCORE)	0.433119735
724812	Mutated	TP53	BLCA	CHEK2 (PSCORE)	0.810675878
724838	Mutated	TP53	BLCA	CHEK2 (PSCORE)	1.032993035
906797	Mutated	TP53	BLCA	CHEK2 (PSCORE)	0.729764769
906798	Mutated	TP53	BLCA	CHEK2 (PSCORE)	0.935109974
907065	Wild type	TP53	BLCA	CHEK2 (PSCORE)	1.061418463
907066	Mutated	TP53	BLCA	CHEK2 (PSCORE)	0.666097263
907312	Wild type	TP53	BLCA	CHEK2 (PSCORE)	1.317036518
909704	Mutated	TP53	BLCA	CHEK2 (PSCORE)	0.653688864
909780	Mutated	TP53	BLCA	CHEK2 (PSCORE)	0.865268375
910926	Mutated	TP53	BLCA	CHEK2 (PSCORE)	0.86479641
1290730	Mutated	TP53	BLCA	CHEK2 (PSCORE)	0.813025112
687452	Mutated	TP53	BLCA	MK-8776 (GDSC)	3.791167
687455	Wild type	TP53	BLCA	MK-8776 (GDSC)	4.541573
687457	Wild type	TP53	BLCA	MK-8776 (GDSC)	4.815944
687459	Mutated	TP53	BLCA	MK-8776 (GDSC)	4.056697
724838	Mutated	TP53	BLCA	MK-8776 (GDSC)	4.201207
753552	Mutated	TP53	BLCA	MK-8776 (GDSC)	2.81707
753566	Mutated	TP53	BLCA	MK-8776 (GDSC)	4.141527
753584	Mutated	TP53	BLCA	MK-8776 (GDSC)	2.866819
906797	Mutated	TP53	BLCA	MK-8776 (GDSC)	4.437719
906798	Mutated	TP53	BLCA	MK-8776 (GDSC)	4.198355
907065	Wild type	TP53	BLCA	MK-8776 (GDSC)	5.154049
907066	Mutated	TP53	BLCA	MK-8776 (GDSC)	4.058432
907312	Wild type	TP53	BLCA	MK-8776 (GDSC)	3.165157
909704	Mutated	TP53	BLCA	MK-8776 (GDSC)	2.866438
909780	Mutated	TP53	BLCA	MK-8776 (GDSC)	1.902943
910926	Mutated	TP53	BLCA	MK-8776 (GDSC)	3.46304
1290730	Mutated	TP53	BLCA	MK-8776 (GDSC)	4.223131
749709	Mutated	TP53	BRCA	MK-8776 (GDSC)	4.475981
749710	Mutated	TP53	BRCA	MK-8776 (GDSC)	3.408179
749711	Wild type	TP53	BRCA	MK-8776 (GDSC)	4.651057
749712	Mutated	TP53	BRCA	MK-8776 (GDSC)	0.378149
749713	Mutated	TP53	BRCA	MK-8776 (GDSC)	-0.101173
749714	Mutated	TP53	BRCA	MK-8776 (GDSC)	1.877531
749715	Mutated	TP53	BRCA	MK-8776 (GDSC)	4.478938
749717	Mutated	TP53	BRCA	MK-8776 (GDSC)	1.663228
905945	Mutated	TP53	BRCA	MK-8776 (GDSC)	4.807165
905946	Wild type	TP53	BRCA	MK-8776 (GDSC)	5.317658
905951	Mutated	TP53	BRCA	MK-8776 (GDSC)	2.502126
905960	Mutated	TP53	BRCA	MK-8776 (GDSC)	3.662074
906801	Mutated	TP53	BRCA	MK-8776 (GDSC)	3.625029
906812	Mutated	TP53	BRCA	MK-8776 (GDSC)	4.690298
906826	Mutated	TP53	BRCA	MK-8776 (GDSC)	5.149232
906851	Mutated	TP53	BRCA	MK-8776 (GDSC)	4.083445
906862	Mutated	TP53	BRCA	MK-8776 (GDSC)	3.104082
907045	Mutated	TP53	BRCA	MK-8776 (GDSC)	2.961976
907048	Mutated	TP53	BRCA	MK-8776 (GDSC)	1.557835
908120	Wild type	TP53	BRCA	MK-8776 (GDSC)	6.402732
908121	Mutated	TP53	BRCA	MK-8776 (GDSC)	0.137498
908122	Wild type	TP53	BRCA	MK-8776 (GDSC)	3.272276
908123	Mutated	TP53	BRCA	MK-8776 (GDSC)	3.432288
908151	Wild type	TP53	BRCA	MK-8776 (GDSC)	2.340608
909256	Mutated	TP53	BRCA	MK-8776 (GDSC)	3.268049
909778	Mutated	TP53	BRCA	MK-8776 (GDSC)	1.645599
910704	Mutated	TP53	BRCA	MK-8776 (GDSC)	2.076296
910852	Mutated	TP53	BRCA	MK-8776 (GDSC)	4.948208
910910	Wild type	TP53	BRCA	MK-8776 (GDSC)	5.452645
910948	Mutated	TP53	BRCA	MK-8776 (GDSC)	4.359945
924106	Mutated	TP53	BRCA	MK-8776 (GDSC)	3.451378
924240	Mutated	TP53	BRCA	MK-8776 (GDSC)	4.057882
925338	Mutated	TP53	BRCA	MK-8776 (GDSC)	0.981647
946359	Mutated	TP53	BRCA	MK-8776 (GDSC)	5.615187
946382	Mutated	TP53	BRCA	MK-8776 (GDSC)	3.85235
1240172	Mutated	TP53	BRCA	MK-8776 (GDSC)	3.643194
1290798	Mutated	TP53	BRCA	MK-8776 (GDSC)	5.252574
1290905	Wild type	TP53	BRCA	MK-8776 (GDSC)	5.624124
1290922	Mutated	TP53	BRCA	MK-8776 (GDSC)	5.108756
1298157	Mutated	TP53	BRCA	MK-8776 (GDSC)	3.665342
749709	Mutated	TP53	BRCA	CDK2 (PSCORE)	-1.347636156
749710	Mutated	TP53	BRCA	CDK2 (PSCORE)	-1.126618761
749711	Wild type	TP53	BRCA	CDK2 (PSCORE)	-0.390853737
749712	Mutated	TP53	BRCA	CDK2 (PSCORE)	-0.461515572
749714	Mutated	TP53	BRCA	CDK2 (PSCORE)	-2.342709811
749717	Mutated	TP53	BRCA	CDK2 (PSCORE)	-1.365308917
905945	Mutated	TP53	BRCA	CDK2 (PSCORE)	-1.286195655
905946	Wild type	TP53	BRCA	CDK2 (PSCORE)	-0.387734519
905951	Mutated	TP53	BRCA	CDK2 (PSCORE)	-1.595601767
905960	Mutated	TP53	BRCA	CDK2 (PSCORE)	-1.206942209
906812	Mutated	TP53	BRCA	CDK2 (PSCORE)	-0.316128692
906851	Mutated	TP53	BRCA	CDK2 (PSCORE)	-1.679019741
906862	Mutated	TP53	BRCA	CDK2 (PSCORE)	-1.121178229
907045	Mutated	TP53	BRCA	CDK2 (PSCORE)	-0.872230895
907048	Mutated	TP53	BRCA	CDK2 (PSCORE)	-2.051895183
908121	Mutated	TP53	BRCA	CDK2 (PSCORE)	-1.926173899
908122	Wild type	TP53	BRCA	CDK2 (PSCORE)	-1.487690816
908123	Mutated	TP53	BRCA	CDK2 (PSCORE)	-1.286574414
909256	Mutated	TP53	BRCA	CDK2 (PSCORE)	-1.392017368
909778	Mutated	TP53	BRCA	CDK2 (PSCORE)	-1.044028283
910704	Mutated	TP53	BRCA	CDK2 (PSCORE)	-0.867830175
910948	Mutated	TP53	BRCA	CDK2 (PSCORE)	-0.483681558
924240	Mutated	TP53	BRCA	CDK2 (PSCORE)	-0.892585959
925338	Mutated	TP53	BRCA	CDK2 (PSCORE)	-2.472132331
946382	Mutated	TP53	BRCA	CDK2 (PSCORE)	-1.888500361
1240172	Mutated	TP53	BRCA	CDK2 (PSCORE)	-1.334665018
1290905	Wild type	TP53	BRCA	CDK2 (PSCORE)	-1.241277039
1290906	Mutated	TP53	BRCA	CDK2 (PSCORE)	-1.421639229
1298157	Mutated	TP53	BRCA	CDK2 (PSCORE)	-1.163949789
749709	Mutated	TP53	BRCA	CHEK1 (PSCORE)	-2.794627405
749710	Mutated	TP53	BRCA	CHEK1 (PSCORE)	-3.451851566
749711	Wild type	TP53	BRCA	CHEK1 (PSCORE)	-2.241005397
749712	Mutated	TP53	BRCA	CHEK1 (PSCORE)	-3.741116097
749714	Mutated	TP53	BRCA	CHEK1 (PSCORE)	-3.60683474
749717	Mutated	TP53	BRCA	CHEK1 (PSCORE)	-3.731871755
905945	Mutated	TP53	BRCA	CHEK1 (PSCORE)	-2.587433032
905946	Wild type	TP53	BRCA	CHEK1 (PSCORE)	-2.421895774
905951	Mutated	TP53	BRCA	CHEK1 (PSCORE)	-3.181940857
905960	Mutated	TP53	BRCA	CHEK1 (PSCORE)	-2.704179228
906812	Mutated	TP53	BRCA	CHEK1 (PSCORE)	-3.183593252
906851	Mutated	TP53	BRCA	CHEK1 (PSCORE)	-0.774975223
906862	Mutated	TP53	BRCA	CHEK1 (PSCORE)	-2.094064735
907045	Mutated	TP53	BRCA	CHEK1 (PSCORE)	-3.310733224
907048	Mutated	TP53	BRCA	CHEK1 (PSCORE)	-3.217951248
908121	Mutated	TP53	BRCA	CHEK1 (PSCORE)	-3.103426545
908122	Wild type	TP53	BRCA	CHEK1 (PSCORE)	-3.198245607
908123	Mutated	TP53	BRCA	CHEK1 (PSCORE)	-2.940146624
909256	Mutated	TP53	BRCA	CHEK1 (PSCORE)	-2.670553357
909778	Mutated	TP53	BRCA	CHEK1 (PSCORE)	-3.875192546
910704	Mutated	TP53	BRCA	CHEK1 (PSCORE)	-2.277027068
910948	Mutated	TP53	BRCA	CHEK1 (PSCORE)	-2.217189569
924240	Mutated	TP53	BRCA	CHEK1 (PSCORE)	-3.400051061
925338	Mutated	TP53	BRCA	CHEK1 (PSCORE)	-3.313757612
946382	Mutated	TP53	BRCA	CHEK1 (PSCORE)	-3.093230011
1240172	Mutated	TP53	BRCA	CHEK1 (PSCORE)	-3.642640971
1290905	Wild type	TP53	BRCA	CHEK1 (PSCORE)	-2.497046977
1290906	Mutated	TP53	BRCA	CHEK1 (PSCORE)	-3.550210179
1298157	Mutated	TP53	BRCA	CHEK1 (PSCORE)	-3.493935273
687561	Mutated	TP53	GBM/LGG	MK-8776 (GDSC)	2.373217
687562	Mutated	TP53	GBM/LGG	MK-8776 (GDSC)	3.726917
687563	Wild type	TP53	GBM/LGG	MK-8776 (GDSC)	4.446246
687568	Wild type	TP53	GBM/LGG	MK-8776 (GDSC)	4.524124
687586	Mutated	TP53	GBM/LGG	MK-8776 (GDSC)	1.971192
687588	Mutated	TP53	GBM/LGG	MK-8776 (GDSC)	3.362047
687590	Wild type	TP53	GBM/LGG	MK-8776 (GDSC)	3.976493
905983	Mutated	TP53	GBM/LGG	MK-8776 (GDSC)	3.906807
905984	Mutated	TP53	GBM/LGG	MK-8776 (GDSC)	0.452127
905986	Mutated	TP53	GBM/LGG	MK-8776 (GDSC)	3.014477
906746	Mutated	TP53	GBM/LGG	MK-8776 (GDSC)	3.172302
906835	Wild type	TP53	GBM/LGG	MK-8776 (GDSC)	5.915007
906839	Wild type	TP53	GBM/LGG	MK-8776 (GDSC)	4.920523
906868	Wild type	TP53	GBM/LGG	MK-8776 (GDSC)	3.941599
907042	Wild type	TP53	GBM/LGG	MK-8776 (GDSC)	3.31792
907271	Mutated	TP53	GBM/LGG	MK-8776 (GDSC)	1.366362
907279	Mutated	TP53	GBM/LGG	MK-8776 (GDSC)	3.987395
907313	Wild type	TP53	GBM/LGG	MK-8776 (GDSC)	4.43146
908144	Mutated	TP53	GBM/LGG	MK-8776 (GDSC)	4.821268
908145	Mutated	TP53	GBM/LGG	MK-8776 (GDSC)	3.094908
909729	Mutated	TP53	GBM/LGG	MK-8776 (GDSC)	3.701127
909745	Mutated	TP53	GBM/LGG	MK-8776 (GDSC)	3.246354
909750	Mutated	TP53	GBM/LGG	MK-8776 (GDSC)	1.280691
909905	Mutated	TP53	GBM/LGG	MK-8776 (GDSC)	3.273924
910694	Mutated	TP53	GBM/LGG	MK-8776 (GDSC)	3.598546
910933	Wild type	TP53	GBM/LGG	MK-8776 (GDSC)	2.856823
910943	Mutated	TP53	GBM/LGG	MK-8776 (GDSC)	2.351277
946368	Mutated	TP53	GBM/LGG	MK-8776 (GDSC)	3.830779
946370	Wild type	TP53	GBM/LGG	MK-8776 (GDSC)	4.188774
949094	Mutated	TP53	GBM/LGG	MK-8776 (GDSC)	4.138628
1240168	Mutated	TP53	GBM/LGG	MK-8776 (GDSC)	3.512556
1240169	Wild type	TP53	GBM/LGG	MK-8776 (GDSC)	2.419411
687561	Mutated	TP53	GBM/LGG	CHEK2 (PSCORE)	0.637469651
687562	Mutated	TP53	GBM/LGG	CHEK2 (PSCORE)	0.742453376
687563	Wild type	TP53	GBM/LGG	CHEK2 (PSCORE)	0.792319734
687568	Wild type	TP53	GBM/LGG	CHEK2 (PSCORE)	0.752277788
687586	Mutated	TP53	GBM/LGG	CHEK2 (PSCORE)	0.690780654
687588	Mutated	TP53	GBM/LGG	CHEK2 (PSCORE)	0.611108704
687590	Wild type	TP53	GBM/LGG	CHEK2 (PSCORE)	0.816648058
687592	Wild type	TP53	GBM/LGG	CHEK2 (PSCORE)	0.312898196
753549	Mutated	TP53	GBM/LGG	CHEK2 (PSCORE)	0.461292783
905982	Mutated	TP53	GBM/LGG	CHEK2 (PSCORE)	0.805396981
905983	Mutated	TP53	GBM/LGG	CHEK2 (PSCORE)	0.576747205
905984	Mutated	TP53	GBM/LGG	CHEK2 (PSCORE)	0.72337393
905985	Mutated	TP53	GBM/LGG	CHEK2 (PSCORE)	0.644932872
905986	Mutated	TP53	GBM/LGG	CHEK2 (PSCORE)	0.631987531
906746	Mutated	TP53	GBM/LGG	CHEK2 (PSCORE)	0.319708866
906823	Wild type	TP53	GBM/LGG	CHEK2 (PSCORE)	1.381013649
906835	Wild type	TP53	GBM/LGG	CHEK2 (PSCORE)	1.187926402
906839	Wild type	TP53	GBM/LGG	CHEK2 (PSCORE)	1.125878721
906868	Wild type	TP53	GBM/LGG	CHEK2 (PSCORE)	0.697401788
906871	Mutated	TP53	GBM/LGG	CHEK2 (PSCORE)	0.470743801
907042	Wild type	TP53	GBM/LGG	CHEK2 (PSCORE)	1.396298889
907271	Mutated	TP53	GBM/LGG	CHEK2 (PSCORE)	0.763455084
907279	Mutated	TP53	GBM/LGG	CHEK2 (PSCORE)	0.704883387
907282	Mutated	TP53	GBM/LGG	CHEK2 (PSCORE)	0.667185357
908145	Mutated	TP53	GBM/LGG	CHEK2 (PSCORE)	0.853693586
908449	Wild type	TP53	GBM/LGG	CHEK2 (PSCORE)	0.908475828
908450	Mutated	TP53	GBM/LGG	CHEK2 (PSCORE)	0.854274949
908452	Mutated	TP53	GBM/LGG	CHEK2 (PSCORE)	0.640664653
909712	Wild type	TP53	GBM/LGG	CHEK2 (PSCORE)	0.540454799
909729	Mutated	TP53	GBM/LGG	CHEK2 (PSCORE)	0.487470635
909745	Mutated	TP53	GBM/LGG	CHEK2 (PSCORE)	0.638244885
909905	Mutated	TP53	GBM/LGG	CHEK2 (PSCORE)	0.816725338
910933	Wild type	TP53	GBM/LGG	CHEK2 (PSCORE)	0.566351939
910943	Mutated	TP53	GBM/LGG	CHEK2 (PSCORE)	0.606482065
946372	Mutated	TP53	GBM/LGG	CHEK2 (PSCORE)	0.396849186
946373	Wild type	TP53	GBM/LGG	CHEK2 (PSCORE)	1.196647963
1240150	Mutated	TP53	GBM/LGG	CHEK2 (PSCORE)	0.716714214
1240168	Mutated	TP53	GBM/LGG	CHEK2 (PSCORE)	0.284814193
1240169	Wild type	TP53	GBM/LGG	CHEK2 (PSCORE)	1.029399868
1240170	Wild type	TP53	GBM/LGG	CHEK2 (PSCORE)	0.61241553
687777	Mutated	TP53	LUAD	MK-8776 (GDSC)	4.520319
687798	Mutated	TP53	LUAD	MK-8776 (GDSC)	3.562705
687799	Mutated	TP53	LUAD	MK-8776 (GDSC)	2.585054
687802	Mutated	TP53	LUAD	MK-8776 (GDSC)	4.655324
687812	Mutated	TP53	LUAD	MK-8776 (GDSC)	3.209079
687816	Mutated	TP53	LUAD	MK-8776 (GDSC)	4.60063
687819	Mutated	TP53	LUAD	MK-8776 (GDSC)	4.882399
687820	Wild type	TP53	LUAD	MK-8776 (GDSC)	5.735126
687821	Mutated	TP53	LUAD	MK-8776 (GDSC)	4.917708
713869	Mutated	TP53	LUAD	MK-8776 (GDSC)	3.371807
722046	Mutated	TP53	LUAD	MK-8776 (GDSC)	1.195643
722066	Wild type	TP53	LUAD	MK-8776 (GDSC)	3.08544
724834	Mutated	TP53	LUAD	MK-8776 (GDSC)	5.052879
724859	Mutated	TP53	LUAD	MK-8776 (GDSC)	1.35606
724866	Mutated	TP53	LUAD	MK-8776 (GDSC)	4.937068
724868	Mutated	TP53	LUAD	MK-8776 (GDSC)	2.69122
724873	Mutated	TP53	LUAD	MK-8776 (GDSC)	5.04921
724878	Wild type	TP53	LUAD	MK-8776 (GDSC)	6.352981
753592	Mutated	TP53	LUAD	MK-8776 (GDSC)	2.77483
753600	Wild type	TP53	LUAD	MK-8776 (GDSC)	5.058904
753608	Mutated	TP53	LUAD	MK-8776 (GDSC)	2.716259
905942	Mutated	TP53	LUAD	MK-8776 (GDSC)	3.163966
905944	Mutated	TP53	LUAD	MK-8776 (GDSC)	4.618486
905967	Mutated	TP53	LUAD	MK-8776 (GDSC)	0.897992
905972	Mutated	TP53	LUAD	MK-8776 (GDSC)	4.392075
908460	Mutated	TP53	LUAD	MK-8776 (GDSC)	7.001864
908463	Mutated	TP53	LUAD	MK-8776 (GDSC)	5.016123
908465	Wild type	TP53	LUAD	MK-8776 (GDSC)	5.370299
908472	Mutated	TP53	LUAD	MK-8776 (GDSC)	4.517405
908475	Mutated	TP53	LUAD	MK-8776 (GDSC)	0.999448
908476	Mutated	TP53	LUAD	MK-8776 (GDSC)	3.478498
909721	Mutated	TP53	LUAD	MK-8776 (GDSC)	2.506316
910900	Mutated	TP53	LUAD	MK-8776 (GDSC)	2.972214
924244	Mutated	TP53	LUAD	MK-8776 (GDSC)	3.981848
1240145	Mutated	TP53	LUAD	MK-8776 (GDSC)	4.075116
1240146	Wild type	TP53	LUAD	MK-8776 (GDSC)	2.211272
1240185	Wild type	TP53	LUAD	MK-8776 (GDSC)	4.192266
1240187	Mutated	TP53	LUAD	MK-8776 (GDSC)	2.645855
1240190	Mutated	TP53	LUAD	MK-8776 (GDSC)	3.906015
1240202	Mutated	TP53	LUAD	MK-8776 (GDSC)	5.540607
1290908	Mutated	TP53	LUAD	MK-8776 (GDSC)	5.503186
1298347	Mutated	TP53	LUAD	MK-8776 (GDSC)	3.757673
1298348	Mutated	TP53	LUAD	MK-8776 (GDSC)	2.751629
1298350	Mutated	TP53	LUAD	MK-8776 (GDSC)	4.337686
1298537	Mutated	TP53	LUAD	MK-8776 (GDSC)	2.643629
1503370	Wild type	TP53	LUAD	MK-8776 (GDSC)	4.165249
687794	Mutated	TP53	LUAD	CHEK2 (PSCORE)	0.690176723
687799	Mutated	TP53	LUAD	CHEK2 (PSCORE)	0.996860252
687802	Mutated	TP53	LUAD	CHEK2 (PSCORE)	0.737795866
713869	Mutated	TP53	LUAD	CHEK2 (PSCORE)	0.307508759
722045	Mutated	TP53	LUAD	CHEK2 (PSCORE)	0.986095273
722046	Mutated	TP53	LUAD	CHEK2 (PSCORE)	1.537002265
722066	Wild type	TP53	LUAD	CHEK2 (PSCORE)	0.631253097
724834	Mutated	TP53	LUAD	CHEK2 (PSCORE)	0.626415262
724859	Mutated	TP53	LUAD	CHEK2 (PSCORE)	0.599981274
724866	Mutated	TP53	LUAD	CHEK2 (PSCORE)	0.508549232
724868	Mutated	TP53	LUAD	CHEK2 (PSCORE)	0.741608386
724878	Wild type	TP53	LUAD	CHEK2 (PSCORE)	1.076010126
753592	Mutated	TP53	LUAD	CHEK2 (PSCORE)	0.704257468
753608	Mutated	TP53	LUAD	CHEK2 (PSCORE)	0.561514865
905942	Mutated	TP53	LUAD	CHEK2 (PSCORE)	0.733009208
905967	Mutated	TP53	LUAD	CHEK2 (PSCORE)	0.664271917
905970	Mutated	TP53	LUAD	CHEK2 (PSCORE)	0.142416401
905972	Mutated	TP53	LUAD	CHEK2 (PSCORE)	0.659103381
906791	Mutated	TP53	LUAD	CHEK2 (PSCORE)	0.579898973
908460	Mutated	TP53	LUAD	CHEK2 (PSCORE)	0.743172238
908463	Mutated	TP53	LUAD	CHEK2 (PSCORE)	0.827478242
908465	Wild type	TP53	LUAD	CHEK2 (PSCORE)	0.413575622
908472	Mutated	TP53	LUAD	CHEK2 (PSCORE)	0.163911169
908475	Mutated	TP53	LUAD	CHEK2 (PSCORE)	0.594727109
908476	Mutated	TP53	LUAD	CHEK2 (PSCORE)	0.758680764
910399	Mutated	TP53	LUAD	CHEK2 (PSCORE)	0.729143539
924244	Mutated	TP53	LUAD	CHEK2 (PSCORE)	0.909522653
1240146	Wild type	TP53	LUAD	CHEK2 (PSCORE)	0.861857747
1240185	Wild type	TP53	LUAD	CHEK2 (PSCORE)	1.43395191
1240187	Mutated	TP53	LUAD	CHEK2 (PSCORE)	0.701325869
1240190	Mutated	TP53	LUAD	CHEK2 (PSCORE)	0.577806483
1290908	Mutated	TP53	LUAD	CHEK2 (PSCORE)	0.62028086
1298348	Mutated	TP53	LUAD	CHEK2 (PSCORE)	0.60339473
687448	Wild type	TP53	SKCM	AZD7762 (GDSC)	-1.096067
753545	Wild type	TP53	SKCM	AZD7762 (GDSC)	3.082535
753546	Wild type	TP53	SKCM	AZD7762 (GDSC)	0.177132
753579	Wild type	TP53	SKCM	AZD7762 (GDSC)	1.017407
753581	Wild type	TP53	SKCM	AZD7762 (GDSC)	3.34674
905954	Mutated	TP53	SKCM	AZD7762 (GDSC)	1.352275
905955	Mutated	TP53	SKCM	AZD7762 (GDSC)	-2.46361
905956	Wild type	TP53	SKCM	AZD7762 (GDSC)	-0.671063
905974	Wild type	TP53	SKCM	AZD7762 (GDSC)	-1.529943
905975	Mutated	TP53	SKCM	AZD7762 (GDSC)	-1.760266
905976	Wild type	TP53	SKCM	AZD7762 (GDSC)	-0.014917
905977	Wild type	TP53	SKCM	AZD7762 (GDSC)	1.834085
906792	Mutated	TP53	SKCM	AZD7762 (GDSC)	-0.813243
906793	Wild type	TP53	SKCM	AZD7762 (GDSC)	-1.414961
906813	Mutated	TP53	SKCM	AZD7762 (GDSC)	-0.365155
906818	Wild type	TP53	SKCM	AZD7762 (GDSC)	-1.80185
906830	Wild type	TP53	SKCM	AZD7762 (GDSC)	-1.443121
906865	Wild type	TP53	SKCM	AZD7762 (GDSC)	-0.888328
907058	Wild type	TP53	SKCM	AZD7762 (GDSC)	1.026971
907067	Wild type	TP53	SKCM	AZD7762 (GDSC)	-1.290967
907169	Wild type	TP53	SKCM	AZD7762 (GDSC)	1.12722
907171	Mutated	TP53	SKCM	AZD7762 (GDSC)	-1.975554
907172	Mutated	TP53	SKCM	AZD7762 (GDSC)	-1.273216
908124	Wild type	TP53	SKCM	AZD7762 (GDSC)	-0.149474
908125	Wild type	TP53	SKCM	AZD7762 (GDSC)	-1.886718
909706	Mutated	TP53	SKCM	AZD7762 (GDSC)	0.44692
909713	Wild type	TP53	SKCM	AZD7762 (GDSC)	1.015672
909723	Wild type	TP53	SKCM	AZD7762 (GDSC)	2.592159
909724	Mutated	TP53	SKCM	AZD7762 (GDSC)	1.174377
909725	Wild type	TP53	SKCM	AZD7762 (GDSC)	0.918517
909726	Mutated	TP53	SKCM	AZD7762 (GDSC)	-1.166234
909784	Wild type	TP53	SKCM	AZD7762 (GDSC)	1.396088
910853	Mutated	TP53	SKCM	AZD7762 (GDSC)	-0.545211
910903	Mutated	TP53	SKCM	AZD7762 (GDSC)	-1.299531
910921	Wild type	TP53	SKCM	AZD7762 (GDSC)	-0.009838
910932	Wild type	TP53	SKCM	AZD7762 (GDSC)	0.050571
925339	Wild type	TP53	SKCM	AZD7762 (GDSC)	3.099499
930301	Wild type	TP53	SKCM	AZD7762 (GDSC)	2.268346
971777	Wild type	TP53	SKCM	AZD7762 (GDSC)	1.752846
1240130	Wild type	TP53	SKCM	AZD7762 (GDSC)	-2.242762
1240153	Mutated	TP53	SKCM	AZD7762 (GDSC)	-2.232979
1240226	Wild type	TP53	SKCM	AZD7762 (GDSC)	-1.434203
1287706	Mutated	TP53	SKCM	AZD7762 (GDSC)	-1.309656
1298144	Wild type	TP53	SKCM	AZD7762 (GDSC)	-0.876332
1298145	Wild type	TP53	SKCM	AZD7762 (GDSC)	-0.458431
1298160	Wild type	TP53	SKCM	AZD7762 (GDSC)	-0.452323
1299078	Mutated	TP53	SKCM	AZD7762 (GDSC)	0.353217
1299080	Wild type	TP53	SKCM	AZD7762 (GDSC)	-0.74003
1299081	Wild type	TP53	SKCM	AZD7762 (GDSC)	-0.946531
905955	Mutated	TP53	SKCM	AZD7762 (PRISM)	-3.237528545
905956	Wild type	TP53	SKCM	AZD7762 (PRISM)	-2.000510264
905974	Wild type	TP53	SKCM	AZD7762 (PRISM)	-1.551832622
905976	Wild type	TP53	SKCM	AZD7762 (PRISM)	-1.78933055
905977	Wild type	TP53	SKCM	AZD7762 (PRISM)	-1.853138201
906792	Mutated	TP53	SKCM	AZD7762 (PRISM)	-2.072131783
906793	Wild type	TP53	SKCM	AZD7762 (PRISM)	-1.631838043
906813	Mutated	TP53	SKCM	AZD7762 (PRISM)	-3.275742644
906818	Wild type	TP53	SKCM	AZD7762 (PRISM)	-2.812604874
906865	Wild type	TP53	SKCM	AZD7762 (PRISM)	-2.051533685
907067	Wild type	TP53	SKCM	AZD7762 (PRISM)	-1.905792768
907169	Wild type	TP53	SKCM	AZD7762 (PRISM)	-2.114185673
907171	Mutated	TP53	SKCM	AZD7762 (PRISM)	-3.474698104
908124	Wild type	TP53	SKCM	AZD7762 (PRISM)	-2.386709915
908125	Wild type	TP53	SKCM	AZD7762 (PRISM)	-2.612068834
909706	Mutated	TP53	SKCM	AZD7762 (PRISM)	-1.99117634
909713	Wild type	TP53	SKCM	AZD7762 (PRISM)	-1.775071801
909724	Mutated	TP53	SKCM	AZD7762 (PRISM)	-2.017670526
909725	Wild type	TP53	SKCM	AZD7762 (PRISM)	-1.301532869
909726	Mutated	TP53	SKCM	AZD7762 (PRISM)	-3.28980261
910853	Mutated	TP53	SKCM	AZD7762 (PRISM)	-1.987483588
910921	Wild type	TP53	SKCM	AZD7762 (PRISM)	-1.785507867
1240153	Mutated	TP53	SKCM	AZD7762 (PRISM)	-3.67189673
1298144	Wild type	TP53	SKCM	AZD7762 (PRISM)	-1.777058532
1299081	Wild type	TP53	SKCM	AZD7762 (PRISM)	-2.119791106
905955	Mutated	TP53	SKCM	CHEK1 (PSCORE)	-2.699791548
905976	Wild type	TP53	SKCM	CHEK1 (PSCORE)	-3.052777392
906792	Mutated	TP53	SKCM	CHEK1 (PSCORE)	-3.644044936
906793	Wild type	TP53	SKCM	CHEK1 (PSCORE)	-2.92199922
906813	Mutated	TP53	SKCM	CHEK1 (PSCORE)	-2.815623047
906818	Wild type	TP53	SKCM	CHEK1 (PSCORE)	-2.251951814
906830	Wild type	TP53	SKCM	CHEK1 (PSCORE)	-3.569264079
907067	Wild type	TP53	SKCM	CHEK1 (PSCORE)	-3.453222194
907169	Wild type	TP53	SKCM	CHEK1 (PSCORE)	-3.037004448
907171	Mutated	TP53	SKCM	CHEK1 (PSCORE)	-3.539205725
907172	Mutated	TP53	SKCM	CHEK1 (PSCORE)	-3.480744301
908124	Wild type	TP53	SKCM	CHEK1 (PSCORE)	-2.971087978
908125	Wild type	TP53	SKCM	CHEK1 (PSCORE)	-2.659922344
909706	Mutated	TP53	SKCM	CHEK1 (PSCORE)	-3.837551087
909725	Wild type	TP53	SKCM	CHEK1 (PSCORE)	-3.242602067
909726	Mutated	TP53	SKCM	CHEK1 (PSCORE)	-3.330222482
909784	Wild type	TP53	SKCM	CHEK1 (PSCORE)	-3.174766679
910903	Mutated	TP53	SKCM	CHEK1 (PSCORE)	-3.881462408
1299081	Wild type	TP53	SKCM	CHEK1 (PSCORE)	-2.334483749
905955	Mutated	TP53	SKCM	CHEK2 (PSCORE)	0.720029135
905976	Wild type	TP53	SKCM	CHEK2 (PSCORE)	1.381519367
906792	Mutated	TP53	SKCM	CHEK2 (PSCORE)	0.85031441
906793	Wild type	TP53	SKCM	CHEK2 (PSCORE)	1.18935636
906813	Mutated	TP53	SKCM	CHEK2 (PSCORE)	0.056597449
906818	Wild type	TP53	SKCM	CHEK2 (PSCORE)	1.145482988
906830	Wild type	TP53	SKCM	CHEK2 (PSCORE)	1.359259185
907067	Wild type	TP53	SKCM	CHEK2 (PSCORE)	0.789347139
907169	Wild type	TP53	SKCM	CHEK2 (PSCORE)	1.186064015
907171	Mutated	TP53	SKCM	CHEK2 (PSCORE)	0.002450415
907172	Mutated	TP53	SKCM	CHEK2 (PSCORE)	0.571696906
908124	Wild type	TP53	SKCM	CHEK2 (PSCORE)	0.893474014
908125	Wild type	TP53	SKCM	CHEK2 (PSCORE)	1.0014139
909706	Mutated	TP53	SKCM	CHEK2 (PSCORE)	1.632907218
909725	Wild type	TP53	SKCM	CHEK2 (PSCORE)	0.464943139
909726	Mutated	TP53	SKCM	CHEK2 (PSCORE)	0.818222453
909784	Wild type	TP53	SKCM	CHEK2 (PSCORE)	1.72951979
910903	Mutated	TP53	SKCM	CHEK2 (PSCORE)	1.05364244
1299081	Wild type	TP53	SKCM	CHEK2 (PSCORE)	1.503279447
687448	Wild type	TP53	SKCM	MK-8776 (GDSC)	4.536288
905955	Mutated	TP53	SKCM	MK-8776 (GDSC)	4.043674
905974	Wild type	TP53	SKCM	MK-8776 (GDSC)	2.725272
905975	Mutated	TP53	SKCM	MK-8776 (GDSC)	2.114036
905976	Wild type	TP53	SKCM	MK-8776 (GDSC)	4.02579
905977	Wild type	TP53	SKCM	MK-8776 (GDSC)	5.233046
906792	Mutated	TP53	SKCM	MK-8776 (GDSC)	3.925477
906793	Wild type	TP53	SKCM	MK-8776 (GDSC)	3.941043
906818	Wild type	TP53	SKCM	MK-8776 (GDSC)	2.596221
906830	Wild type	TP53	SKCM	MK-8776 (GDSC)	2.783412
906865	Wild type	TP53	SKCM	MK-8776 (GDSC)	3.626868
907058	Wild type	TP53	SKCM	MK-8776 (GDSC)	3.114924
907067	Wild type	TP53	SKCM	MK-8776 (GDSC)	3.582265
907169	Wild type	TP53	SKCM	MK-8776 (GDSC)	4.267286
907172	Mutated	TP53	SKCM	MK-8776 (GDSC)	4.253095
908125	Wild type	TP53	SKCM	MK-8776 (GDSC)	3.410695
909713	Wild type	TP53	SKCM	MK-8776 (GDSC)	3.409741
909723	Wild type	TP53	SKCM	MK-8776 (GDSC)	2.964234
909725	Wild type	TP53	SKCM	MK-8776 (GDSC)	4.848824
909784	Wild type	TP53	SKCM	MK-8776 (GDSC)	3.7979
910853	Mutated	TP53	SKCM	MK-8776 (GDSC)	4.067178
910903	Mutated	TP53	SKCM	MK-8776 (GDSC)	1.384269
910921	Wild type	TP53	SKCM	MK-8776 (GDSC)	2.772226
910932	Wild type	TP53	SKCM	MK-8776 (GDSC)	2.665879
1240153	Mutated	TP53	SKCM	MK-8776 (GDSC)	1.33598
1240226	Wild type	TP53	SKCM	MK-8776 (GDSC)	3.943689
1299078	Mutated	TP53	SKCM	MK-8776 (GDSC)	2.501969
1299080	Wild type	TP53	SKCM	MK-8776 (GDSC)	3.749753
1299081	Wild type	TP53	SKCM	MK-8776 (GDSC)	1.772923
