# Supplementary material for: Mutational signatures are markers of drug sensitivity of cancer cells
Source: Nat Commun. 2022 May 25;13:2926. doi: 10.1038/s41467-022-30582-3 (PMC9132939; doi:10.1038/s41467-022-30582-3)
Supplement: Supplementary file 4 — Source Data [file 41467_2022_30582_MOESM4_ESM.zip › RawData_R2b/Fig3E.csv]

cohend_x	cohend_y	xaxis	yaxis	feature	cancer_type	qres.negneg	qres.pospos	direction	feature type	test
2.239494079	2.79542553	ABT737	BCL2	loss:cnaBRCA33	BRCA	0.926741095	0.022272	Sensitivity	CNAs	GDSC/PSCORE
1.912576847	1.899967246	ABT737	BCL2	loss:cnaBRCA34	BRCA	0.926741095	0.050111999	Sensitivity	CNAs	GDSC/PSCORE
1.339508729	0.820899139	Afatinib	EGFR	gain:cnaBRCA26 (CDK12,ERBB2,MED24)	BRCA	0.926741095	0.116389159	Sensitivity	CNAs	GDSC/PSCORE
1.339508729	2.545363137	Afatinib	ERBB2	gain:cnaBRCA26 (CDK12,ERBB2,MED24)	BRCA	0.926741095	0.016704	Sensitivity	CNAs	GDSC/PSCORE
1.19322015	2.277169121	Alpelisib	PIK3CA	gain:cnaBRCA26 (CDK12,ERBB2,MED24)	BRCA	0.926741095	0.016704	Sensitivity	CNAs	GDSC/PSCORE
0.742346369	2.277169121	Apitolisib	PIK3CA	gain:cnaBRCA26 (CDK12,ERBB2,MED24)	BRCA	0.926741095	0.139335802	Sensitivity	CNAs	GDSC/PSCORE
0.8711265	0.879022658	ARRY-520	KIF11	loss:cnaBRCA17	BRCA	0.926741095	0.135302397	Sensitivity	CNAs	GDSC/PSCORE
1.781132437	0.820899139	AST-1306	EGFR	gain:cnaBRCA26 (CDK12,ERBB2,MED24)	BRCA	0.926741095	0.104078767	Sensitivity	CNAs	GDSC/PSCORE
1.104209407	1.132126059	AST-1306	ERBB4	gain:cnaBRCA27 (CLTC,PPM1D)	BRCA	0.926741095	0.041759999	Sensitivity	CNAs	GDSC/PSCORE
0.825982435	0.899787881	AST-1306	ERBB4	gain:cnaBRCA31	BRCA	0.926741095	0.095668361	Sensitivity	CNAs	GDSC/PSCORE
1.40140379	2.324536186	Bexarotene	RXRA	gain:cnaBRCA8 (CHD4,WNK1)	BRCA	0.926741095	0.129236208	Sensitivity	CNAs	GDSC/PSCORE
1.832535862	0.820899139	CI-1033	EGFR	gain:cnaBRCA26 (CDK12,ERBB2,MED24)	BRCA	0.926741095	0.120268797	Sensitivity	CNAs	GDSC/PSCORE
1.832535862	2.545363137	CI-1033	ERBB2	gain:cnaBRCA26 (CDK12,ERBB2,MED24)	BRCA	0.926741095	0.016704	Sensitivity	CNAs	GDSC/PSCORE
0.970194529	1.36469099	CI-1033	ERBB2	gain:cnaBRCA27 (CLTC,PPM1D)	BRCA	0.926741095	0.107382855	Sensitivity	CNAs	GDSC/PSCORE
0.970194529	1.132126059	CI-1033	ERBB4	gain:cnaBRCA27 (CLTC,PPM1D)	BRCA	0.926741095	0.085906284	Sensitivity	CNAs	GDSC/PSCORE
1.664994514	2.545363137	CP724714	ERBB2	gain:cnaBRCA26 (CDK12,ERBB2,MED24)	BRCA	0.926741095	0.016704	Sensitivity	CNAs	GDSC/PSCORE
1.412268038	1.36469099	CP724714	ERBB2	gain:cnaBRCA27 (CLTC,PPM1D)	BRCA	0.926741095	0.022272	Sensitivity	CNAs	GDSC/PSCORE
1.366939344	1.180618222	GenentechCpd10	AURKA	loss:cnaBRCA25 (ARID1B,MAP3K4,MLLT4)	BRCA	0.926741095	0.053452799	Sensitivity	CNAs	GDSC/PSCORE
1.373520948	0.820899139	Lapatinib	EGFR	gain:cnaBRCA26 (CDK12,ERBB2,MED24)	BRCA	0.926741095	0.118446543	Sensitivity	CNAs	GDSC/PSCORE
1.373520948	2.545363137	Lapatinib	ERBB2	gain:cnaBRCA26 (CDK12,ERBB2,MED24)	BRCA	0.926741095	0.016704	Sensitivity	CNAs	GDSC/PSCORE
2.303123007	1.467467774	MK-8776	CHEK2	loss:cnaBRCA38	BRCA	0.926741095	0.085906284	Sensitivity	CNAs	GDSC/PSCORE
1.146259635	1.901111956	Navitoclax	BCL2	loss:cnaBRCA32 (PABPC3,SACS,ZMYM2)	BRCA	0.926741095	0.127311565	Sensitivity	CNAs	GDSC/PSCORE
1.881196065	2.79542553	Navitoclax	BCL2	loss:cnaBRCA33	BRCA	0.926741095	0.073849262	Sensitivity	CNAs	GDSC/PSCORE
2.4840391	1.899967246	Navitoclax	BCL2	loss:cnaBRCA34	BRCA	0.926741095	0.04625723	Sensitivity	CNAs	GDSC/PSCORE
0.971103924	2.277169121	Omipalisib	PIK3CA	gain:cnaBRCA26 (CDK12,ERBB2,MED24)	BRCA	0.926741095	0.03644509	Sensitivity	CNAs	GDSC/PSCORE
1.120604687	0.820899139	Osimertinib	EGFR	gain:cnaBRCA26 (CDK12,ERBB2,MED24)	BRCA	0.926741095	0.120268797	Sensitivity	CNAs	GDSC/PSCORE
0.995986871	0.820899139	Pelitinib	EGFR	gain:cnaBRCA26 (CDK12,ERBB2,MED24)	BRCA	0.926741095	0.107382855	Sensitivity	CNAs	GDSC/PSCORE
1.45081053	0.820899139	PF-00299804	EGFR	gain:cnaBRCA26 (CDK12,ERBB2,MED24)	BRCA	0.926741095	0.118446543	Sensitivity	CNAs	GDSC/PSCORE
1.45081053	2.545363137	PF-00299804	ERBB2	gain:cnaBRCA26 (CDK12,ERBB2,MED24)	BRCA	0.926741095	0.016704	Sensitivity	CNAs	GDSC/PSCORE
1.012108137	1.36469099	PF-00299804	ERBB2	gain:cnaBRCA27 (CLTC,PPM1D)	BRCA	0.926741095	0.116389159	Sensitivity	CNAs	GDSC/PSCORE
1.012108137	1.132126059	PF-00299804	ERBB4	gain:cnaBRCA27 (CLTC,PPM1D)	BRCA	0.926741095	0.055679999	Sensitivity	CNAs	GDSC/PSCORE
0.816977357	0.899787881	PF-00299804	ERBB4	gain:cnaBRCA31	BRCA	0.926741095	0.110591998	Sensitivity	CNAs	GDSC/PSCORE
1.424245079	1.008850047	Ponatinib	FGFR1	loss:cnaBRCA36 (FAT1,IRF2)	BRCA	0.926741095	0.100223998	Sensitivity	CNAs	GDSC/PSCORE
1.589160876	1.125886767	SL0101	AURKB	gain:cnaBRCA62	BRCA	0.926741095	0.125279997	Sensitivity	CNAs	GDSC/PSCORE
0.999013248	2.277169121	Taselisib	PIK3CA	gain:cnaBRCA26 (CDK12,ERBB2,MED24)	BRCA	0.926741095	0.030067199	Sensitivity	CNAs	GDSC/PSCORE
1.694596763	1.793385111	Tivozanib	FLT4	loss:cnaBRCA33	BRCA	0.926741095	0.022272	Sensitivity	CNAs	GDSC/PSCORE
2.06506222	2.79542553	Venetoclax	BCL2	loss:cnaBRCA33	BRCA	0.926741095	0.055679999	Sensitivity	CNAs	GDSC/PSCORE
1.808348528	1.899967246	Venetoclax	BCL2	loss:cnaBRCA34	BRCA	0.926741095	0.095866433	Sensitivity	CNAs	GDSC/PSCORE
0.83454909	0.780710748	Vismodegib	SMO	loss:cnaBRCA18	BRCA	0.926741095	0.131062151	Sensitivity	CNAs	GDSC/PSCORE
2.791364172	1.793385111	XMD11-85h	FLT4	loss:cnaBRCA33	BRCA	0.926741095	0.100223998	Sensitivity	CNAs	GDSC/PSCORE
0.816033521	2.277169121	ZSTK474	PIK3CA	gain:cnaBRCA26 (CDK12,ERBB2,MED24)	BRCA	0.926741095	0.055679999	Sensitivity	CNAs	GDSC/PSCORE
1.433600916	1.470108755	Nutlin-3a(-)	MDM2	loss:cnaDLBC4 (CDKN2A)	DLBC	0.890585242	0.012578822	Sensitivity	CNAs	GDSC/PSCORE
2.187257013	2.525434622	AMG-319	PIK3CD	gain:cnaSTAD8 (CAT)	ESCA/STAD	0.953601311	0.089311607	Sensitivity	CNAs	GDSC/PSCORE
0.914233356	1.027926416	ARRY-520	KIF11	loss:cnaESCA14	ESCA/STAD	0.953601311	0.109158631	Sensitivity	CNAs	GDSC/PSCORE
1.250219408	1.056191832	AT-7519	CDK4	loss:cnaESCA1	ESCA/STAD	0.953601311	0.143536511	Sensitivity	CNAs	GDSC/PSCORE
1.500840636	1.265942886	Cabozantinib	AXL	loss:cnaESCA1	ESCA/STAD	0.953601311	0.130246093	Sensitivity	CNAs	GDSC/PSCORE
3.60387193	5.868977693	Cabozantinib	MET	gain:cnaESCA10	ESCA/STAD	0.953601311	0.044655803	Sensitivity	CNAs	GDSC/PSCORE
1.259678213	1.141742212	Cabozantinib	MET	loss:cnaESCA12	ESCA/STAD	0.953601311	0.089311607	Sensitivity	CNAs	GDSC/PSCORE
2.206120679	3.008088297	Cabozantinib	MET	loss:cnaSTAD23	ESCA/STAD	0.953601311	0.110576275	Sensitivity	CNAs	GDSC/PSCORE
2.915069461	3.008088297	Cabozantinib	MET	gain:cnaSTAD45 (MET)	ESCA/STAD	0.953601311	0.044655803	Sensitivity	CNAs	GDSC/PSCORE
1.341865091	2.105444156	CP724714	ERBB2	gain:cnaESCA7 (ERBB2)	ESCA/STAD	0.953601311	0.044655803	Sensitivity	CNAs	GDSC/PSCORE
4.276178166	5.868977693	Crizotinib	MET	gain:cnaESCA10	ESCA/STAD	0.953601311	0.044655803	Sensitivity	CNAs	GDSC/PSCORE
1.431487976	1.141742212	Crizotinib	MET	loss:cnaESCA12	ESCA/STAD	0.953601311	0.089311607	Sensitivity	CNAs	GDSC/PSCORE
2.62912515	3.008088297	Crizotinib	MET	loss:cnaSTAD23	ESCA/STAD	0.953601311	0.137402472	Sensitivity	CNAs	GDSC/PSCORE
4.685493754	3.008088297	Crizotinib	MET	gain:cnaSTAD45 (MET)	ESCA/STAD	0.953601311	0.055819754	Sensitivity	CNAs	GDSC/PSCORE
1.384636875	1.348507997	Foretinib	KDR	loss:cnaSTAD12	ESCA/STAD	0.953601311	0.109158631	Sensitivity	CNAs	GDSC/PSCORE
2.765689702	5.868977693	Foretinib	MET	gain:cnaESCA10	ESCA/STAD	0.953601311	0.089311607	Sensitivity	CNAs	GDSC/PSCORE
1.096256371	1.141742212	Foretinib	MET	loss:cnaESCA12	ESCA/STAD	0.953601311	0.089311607	Sensitivity	CNAs	GDSC/PSCORE
2.247132304	3.008088297	JNJ38877605	MET	loss:cnaSTAD23	ESCA/STAD	0.953601311	0.148852678	Sensitivity	CNAs	GDSC/PSCORE
3.420791453	3.008088297	JNJ38877605	MET	gain:cnaSTAD45 (MET)	ESCA/STAD	0.953601311	0.051035204	Sensitivity	CNAs	GDSC/PSCORE
1.195156202	2.105444156	Lapatinib	ERBB2	gain:cnaESCA7 (ERBB2)	ESCA/STAD	0.953601311	0.069464583	Sensitivity	CNAs	GDSC/PSCORE
1.097757708	1.134382136	NVP-BHG712	EPHB4	loss:cnaSTAD13	ESCA/STAD	0.953601311	0.148852678	Sensitivity	CNAs	GDSC/PSCORE
1.281594319	1.201960736	PHA-793887	CDK2	loss:cnaSTAD30	ESCA/STAD	0.953601311	0.110576275	Sensitivity	CNAs	GDSC/PSCORE
1.119706287	1.020381104	S-Trityl-L-cysteine	KIF11	gain:cnaESCA11 (CCND1,CTTN)	ESCA/STAD	0.953601311	0.137402472	Sensitivity	CNAs	GDSC/PSCORE
3.511189275	5.868977693	Savolitinib	MET	gain:cnaESCA10	ESCA/STAD	0.953601311	0.044655803	Sensitivity	CNAs	GDSC/PSCORE
3.444512309	3.008088297	Savolitinib	MET	loss:cnaSTAD23	ESCA/STAD	0.953601311	0.125848173	Sensitivity	CNAs	GDSC/PSCORE
6.45327518	3.008088297	Savolitinib	MET	gain:cnaSTAD45 (MET)	ESCA/STAD	0.953601311	0.044655803	Sensitivity	CNAs	GDSC/PSCORE
1.873175239	3.008088297	SU11274	MET	loss:cnaSTAD23	ESCA/STAD	0.953601311	0.109158631	Sensitivity	CNAs	GDSC/PSCORE
1.895973872	3.008088297	SU11274	MET	gain:cnaSTAD45 (MET)	ESCA/STAD	0.953601311	0.071449286	Sensitivity	CNAs	GDSC/PSCORE
0.758984544	0.757042452	Talazoparib	PARP2	gain:cnaESCA11 (CCND1,CTTN)	ESCA/STAD	0.953601311	0.143536511	Sensitivity	CNAs	GDSC/PSCORE
1.894544242	2.017007139	Wee1Inhibitor	WEE1	loss:cnaSTAD23	ESCA/STAD	0.953601311	0.110576275	Sensitivity	CNAs	GDSC/PSCORE
1.894544242	2.017007139	Wee1Inhibitor	WEE1	loss:cnaSTAD42	ESCA/STAD	0.953601311	0.12814274	Sensitivity	CNAs	GDSC/PSCORE
1.418626969	2.951164381	Palbociclib	CDK6	loss:cnaGBM2 (CDKN2A)	GBM/LGG	0.968001715	0.104511455	Sensitivity	CNAs	GDSC/PSCORE
1.335578987	1.702163271	Dactolisib	PIK3CB	gain:cnaHNSC8	HNSC	0.979406875	0.102965637	Sensitivity	CNAs	GDSC/PSCORE
1.335578987	1.594016755	Dactolisib	PIK3CG	gain:cnaHNSC8	HNSC	0.979406875	0.102965637	Sensitivity	CNAs	GDSC/PSCORE
1.822425592	2.136459063	Idelalisib	PIK3CD	gain:cnaHNSC33	HNSC	0.979406875	0.102965637	Sensitivity	CNAs	GDSC/PSCORE
0.888072837	0.833442182	PI-103	DAPK3	loss:cnaHNSC32 (FAT1)	HNSC	0.979406875	0.102965637	Sensitivity	CNAs	GDSC/PSCORE
1.811522707	1.917460408	Lestaurtinib	JAK2	gain:cnaPAAD3	PAAD	0.993068036	0.009511016	Sensitivity	CNAs	GDSC/PSCORE
1.714750699	1.568750262	Selisistat	SIRT1	gain:cnaPAAD3	PAAD	0.993068036	0.019022032	Sensitivity	CNAs	GDSC/PSCORE
1.340420666	2.0961336	Nutlin-3a(-)	MDM2	loss:cnaSKCM4 (BNC2,CDKN2A,JAK2,PSIP1)	SKCM	0.92265245	0.022133112	Sensitivity	CNAs	GDSC/PSCORE
1.653542836	3.539679696	Alpelisib	PIK3CA	PIK3CA	BRCA	0.970985747	0.006812432	Sensitivity	Muts	GDSC/PSCORE
0.91536388	0.702620476	Apitolisib	MTOR	PIK3CA	BRCA	0.970985747	0.100823992	Sensitivity	Muts	GDSC/PSCORE
1.142782207	1.959191972	Apitolisib	PIK3CA	ARID1A	BRCA	0.970985747	0.143061069	Sensitivity	Muts	GDSC/PSCORE
0.91536388	3.539679696	Apitolisib	PIK3CA	PIK3CA	BRCA	0.970985747	0.027249728	Sensitivity	Muts	GDSC/PSCORE
1.142782207	1.353859434	Apitolisib	PIK3CG	ARID1A	BRCA	0.970985747	0.1283008	Sensitivity	Muts	GDSC/PSCORE
2.052329588	3.175015	AZD8186	PIK3CB	PTEN	BRCA	0.970985747	0.006812432	Sensitivity	Muts	GDSC/PSCORE
1.232744323	1.959191972	Buparlisib	PIK3CA	ARID1A	BRCA	0.970985747	0.056202563	Sensitivity	Muts	GDSC/PSCORE
1.232744323	1.353859434	Buparlisib	PIK3CG	ARID1A	BRCA	0.970985747	0.027249728	Sensitivity	Muts	GDSC/PSCORE
0.976640844	0.879939427	Dasatinib	KIT	TP53	BRCA	0.970985747	0.089180926	Sensitivity	Muts	GDSC/PSCORE
1.240643287	1.959191972	GNE-317	PIK3CA	ARID1A	BRCA	0.970985747	0.056202563	Sensitivity	Muts	GDSC/PSCORE
1.02858701	3.539679696	GSK1059615	PIK3CA	PIK3CA	BRCA	0.970985747	0.010218648	Sensitivity	Muts	GDSC/PSCORE
1.423459476	1.098872634	GSK343	EZH2	CDH1	BRCA	0.970985747	0.1283008	Sensitivity	Muts	GDSC/PSCORE
1.10325086	0.798816225	GSK690693	AKT1	PIK3CA	BRCA	0.970985747	0.056770266	Sensitivity	Muts	GDSC/PSCORE
1.321886883	1.988004736	LY2109761	TGFB1	ARID1A	BRCA	0.970985747	0.089180926	Sensitivity	Muts	GDSC/PSCORE
0.677776591	0.798816225	MK-2206	AKT1	PIK3CA	BRCA	0.970985747	0.128463001	Sensitivity	Muts	GDSC/PSCORE
0.949997795	0.808690229	MK-8776	CDK2	TP53	BRCA	0.970985747	0.142209515	Sensitivity	Muts	GDSC/PSCORE
1.099805121	1.959191972	Omipalisib	PIK3CA	ARID1A	BRCA	0.970985747	0.137729601	Sensitivity	Muts	GDSC/PSCORE
0.634177142	3.539679696	Omipalisib	PIK3CA	PIK3CA	BRCA	0.970985747	0.128463001	Sensitivity	Muts	GDSC/PSCORE
1.099805121	1.353859434	Omipalisib	PIK3CG	ARID1A	BRCA	0.970985747	0.108573133	Sensitivity	Muts	GDSC/PSCORE
1.645162762	1.657209715	Pazopanib	KIT	MLL3	BRCA	0.970985747	0.093670938	Sensitivity	Muts	GDSC/PSCORE
1.645162762	3.051616043	Pazopanib	PDGFRA	MLL3	BRCA	0.970985747	0.131913454	Sensitivity	Muts	GDSC/PSCORE
1.369287671	1.373881388	Pilaralisib	PIK3CA	MLL3	BRCA	0.970985747	0.128463001	Sensitivity	Muts	GDSC/PSCORE
1.604791053	3.539679696	Taselisib	PIK3CA	PIK3CA	BRCA	0.970985747	0.006812432	Sensitivity	Muts	GDSC/PSCORE
0.798319037	0.702620476	Torin2	MTOR	PIK3CA	BRCA	0.970985747	0.100823992	Sensitivity	Muts	GDSC/PSCORE
0.7253306	0.798816225	Uprosertib	AKT1	PIK3CA	BRCA	0.970985747	0.100823992	Sensitivity	Muts	GDSC/PSCORE
1.661309281	1.720203252	Foretinib	MET	BCOR	ESCA/STAD	0.973838369	0.127645782	Sensitivity	Muts	GDSC/PSCORE
1.762763357	1.679236465	Nutlin-3a(-)	MDM2	ARID1A	ESCA/STAD	0.973838369	0.063822891	Sensitivity	Muts	GDSC/PSCORE
0.990531535	1.11427061	MK-8776	CHEK2	TP53	GBM/LGG	0.906573776	0.047978468	Sensitivity	Muts	GDSC/PSCORE
1.291487669	1.662672301	JQ1	BRD4	TP53	HNSC	0.980775292	0.145650395	Sensitivity	Muts	GDSC/PSCORE
1.761446989	1.825926983	PHA-793887	CDK7	TP53	HNSC	0.980775292	0.031210799	Sensitivity	Muts	GDSC/PSCORE
1.11887198	1.111999511	Selisistat	SIRT1	SMAD4	HNSC	0.980775292	0.046816199	Sensitivity	Muts	GDSC/PSCORE
3.613747143	2.629968793	Afatinib	EGFR	EGFR	LUAD	0.88723099	0.005619242	Sensitivity	Muts	GDSC/PSCORE
3.613747143	1.536193723	Afatinib	ERBB2	EGFR	LUAD	0.88723099	0.022476968	Sensitivity	Muts	GDSC/PSCORE
1.40213469	2.629968793	AST-1306	EGFR	EGFR	LUAD	0.88723099	0.033715452	Sensitivity	Muts	GDSC/PSCORE
2.589218054	2.629968793	AZD3759	EGFR	EGFR	LUAD	0.88723099	0.005619242	Sensitivity	Muts	GDSC/PSCORE
1.693076156	1.137490695	Cediranib	FLT1	EGFR	LUAD	0.88723099	0.065965015	Sensitivity	Muts	GDSC/PSCORE
1.289587093	2.629968793	Cetuximab	EGFR	EGFR	LUAD	0.88723099	0.065965015	Sensitivity	Muts	GDSC/PSCORE
1.469892655	2.629968793	CI-1033	EGFR	EGFR	LUAD	0.88723099	0.01444948	Sensitivity	Muts	GDSC/PSCORE
1.469892655	1.536193723	CI-1033	ERBB2	EGFR	LUAD	0.88723099	0.021455288	Sensitivity	Muts	GDSC/PSCORE
1.160499021	2.629968793	CUDC-101	EGFR	EGFR	LUAD	0.88723099	0.048700098	Sensitivity	Muts	GDSC/PSCORE
1.160499021	1.536193723	CUDC-101	ERBB2	EGFR	LUAD	0.88723099	0.047598286	Sensitivity	Muts	GDSC/PSCORE
1.43158643	1.63998052	Daporinad	NAMPT	KEAP1	LUAD	0.88723099	0.146487827	Sensitivity	Muts	GDSC/PSCORE
2.602213255	2.629968793	Erlotinib	EGFR	EGFR	LUAD	0.88723099	0.005619242	Sensitivity	Muts	GDSC/PSCORE
1.218250491	1.074684347	GDC0810	ESR2	STK11	LUAD	0.88723099	0.060332915	Sensitivity	Muts	GDSC/PSCORE
3.041905708	2.629968793	Gefitinib	EGFR	EGFR	LUAD	0.88723099	0.005619242	Sensitivity	Muts	GDSC/PSCORE
0.941370784	1.020019455	GSK2578215A	LRRK2	STK11	LUAD	0.88723099	0.078219849	Sensitivity	Muts	GDSC/PSCORE
1.827932348	1.71911658	JQ1	BRD3	KEAP1	LUAD	0.88723099	0.065965015	Sensitivity	Muts	GDSC/PSCORE
1.827932348	1.199710894	JQ1	BRD4	KEAP1	LUAD	0.88723099	0.119877164	Sensitivity	Muts	GDSC/PSCORE
1.216888223	2.629968793	Lapatinib	EGFR	EGFR	LUAD	0.88723099	0.070240526	Sensitivity	Muts	GDSC/PSCORE
1.216888223	1.536193723	Lapatinib	ERBB2	EGFR	LUAD	0.88723099	0.065965015	Sensitivity	Muts	GDSC/PSCORE
0.910650182	1.046515297	MN-64	TNKS2	STK11	LUAD	0.88723099	0.079101638	Sensitivity	Muts	GDSC/PSCORE
0.824140625	1.065451145	Nutlin-3a(-)	MDM2	KRAS	LUAD	0.88723099	0.023341467	Sensitivity	Muts	GDSC/PSCORE
3.576697252	2.629968793	Osimertinib	EGFR	EGFR	LUAD	0.88723099	0.005619242	Sensitivity	Muts	GDSC/PSCORE
2.199428017	2.616887335	PD173074	FGFR3	KEAP1	LUAD	0.88723099	0.033715452	Sensitivity	Muts	GDSC/PSCORE
2.771670056	2.629968793	Pelitinib	EGFR	EGFR	LUAD	0.88723099	0.005619242	Sensitivity	Muts	GDSC/PSCORE
1.628993174	2.629968793	PF-00299804	EGFR	EGFR	LUAD	0.88723099	0.021455288	Sensitivity	Muts	GDSC/PSCORE
1.628993174	1.536193723	PF-00299804	ERBB2	EGFR	LUAD	0.88723099	0.016857726	Sensitivity	Muts	GDSC/PSCORE
1.81635985	1.416494585	SB505124	ACVR1B	KEAP1	LUAD	0.88723099	0.126432946	Sensitivity	Muts	GDSC/PSCORE
1.81635985	1.693750346	SB505124	TGFBR1	KEAP1	LUAD	0.88723099	0.033715452	Sensitivity	Muts	GDSC/PSCORE
0.996525857	1.677097371	YM201636	PIKFYVE	STK11	LUAD	0.88723099	0.021455288	Sensitivity	Muts	GDSC/PSCORE
1.511262526	1.19961191	AKTinhibitorVIII	AKT2	PIK3CA	OV	0.980445318	0.126398736	Sensitivity	Muts	GDSC/PSCORE
1.120992426	2.373561506	AZD5363	AKT2	ARID1A	OV	0.980445318	0.115865508	Sensitivity	Muts	GDSC/PSCORE
0.968800585	4.109755619	Foretinib	FGFR1	SMARCA4	OV	0.980445318	0.142449369	Sensitivity	Muts	GDSC/PSCORE
0.968800585	2.60330628	Foretinib	KDR	SMARCA4	OV	0.980445318	0.138282378	Sensitivity	Muts	GDSC/PSCORE
1.431616833	2.373561506	GSK690693	AKT2	ARID1A	OV	0.980445318	0.091287976	Sensitivity	Muts	GDSC/PSCORE
1.341029712	2.373561506	MK-2206	AKT2	ARID1A	OV	0.980445318	0.091287976	Sensitivity	Muts	GDSC/PSCORE
1.748807199	3.524773113	Omipalisib	PIK3CA	PIK3CA	OV	0.980445318	0.028088608	Sensitivity	Muts	GDSC/PSCORE
1.205337741	0.930579992	Pazopanib	PDGFRB	TP53	OV	0.980445318	0.126398736	Sensitivity	Muts	GDSC/PSCORE
1.196041355	1.446029327	PI-103	CLK4	PIK3CA	OV	0.980445318	0.138282378	Sensitivity	Muts	GDSC/PSCORE
1.196041355	3.524773113	PI-103	PIK3CA	PIK3CA	OV	0.980445318	0.138282378	Sensitivity	Muts	GDSC/PSCORE
1.675615517	2.694503591	PI-103	PIM3	CTNNB1	OV	0.980445318	0.091287976	Sensitivity	Muts	GDSC/PSCORE
1.397118947	3.524773113	Taselisib	PIK3CA	PIK3CA	OV	0.980445318	0.107672997	Sensitivity	Muts	GDSC/PSCORE
1.241853252	1.802550283	TW37	MCL1	CTNNB1	OV	0.980445318	0.108341774	Sensitivity	Muts	GDSC/PSCORE
1.345465042	3.524773113	ZSTK474	PIK3CA	PIK3CA	OV	0.980445318	0.10673671	Sensitivity	Muts	GDSC/PSCORE
2.447230742	1.376312429	Dabrafenib	BRAF	BRAF	SKCM	0.953096539	0.025788631	Sensitivity	Muts	GDSC/PSCORE
1.118721164	4.253417276	Linsitinib	IGF1R	NRAS	SKCM	0.953096539	0.045130104	Sensitivity	Muts	GDSC/PSCORE
1.01076852	1.790685986	MIRA-1	TP53	TP53	SKCM	0.953096539	0.081663998	Sensitivity	Muts	GDSC/PSCORE
1.384296623	1.376312429	PLX-4720	BRAF	BRAF	SKCM	0.953096539	0.012894316	Sensitivity	Muts	GDSC/PSCORE
1.785529039	1.376312429	SB590885	BRAF	BRAF	SKCM	0.953096539	0.012894316	Sensitivity	Muts	GDSC/PSCORE
2.524481274	1.811697653	Tenovin-6	SIRT2	EZH2	SKCM	0.953096539	0.056734988	Sensitivity	Muts	GDSC/PSCORE
