# Supplementary material for: Mutational signatures are markers of drug sensitivity of cancer cells
Source: Nat Commun. 2022 May 25;13:2926. doi: 10.1038/s41467-022-30582-3 (PMC9132939; doi:10.1038/s41467-022-30582-3)
Supplement: Supplementary file 4 — Source Data [file 41467_2022_30582_MOESM4_ESM.zip › RawData_R2b/Fig4A.csv]

feature	feature type	direction	count
SBS8L/4L	Signatures	Resistance	5
SBS17aL	Signatures	Resistance	4
SBS38/45L	Signatures	Resistance	15
SBS24L	Signatures	Resistance	8
SBS28	Signatures	Resistance	2
SBS48L	Signatures	Resistance	4
SBS31L	Signatures	Resistance	15
SBS25L	Signatures	Resistance	27
Other	Signatures	Resistance	18
SBS-CL3	Signatures	Resistance	4
SBS4/45L	Signatures	Resistance	6
SBS45/38L/4L	Signatures	Resistance	1
SBS18/36L	Signatures	Resistance	15
SBS22L	Signatures	Resistance	9
SBS52	Signatures	Resistance	3
SBS55L/60L	Signatures	Resistance	3
SBS59	Signatures	Resistance	13
SBS46L	Signatures	Resistance	10
SBS2	Signatures	Resistance	4
SBS29L/18L	Signatures	Resistance	4
SBS11	Signatures	Resistance	8
SBS13	Signatures	Resistance	2
SBS36/56L	Signatures	Resistance	8
SBS-APOBEC	Signatures	Resistance	4
SBS59	Signatures	Sensitivity	6
SBS8L/4L	Signatures	Sensitivity	2
SBS33L	Signatures	Sensitivity	4
SBS17aL	Signatures	Sensitivity	1
SBS2	Signatures	Sensitivity	1
Other	Signatures	Sensitivity	7
SBS-APOBEC	Signatures	Sensitivity	4
SBS23/11L	Signatures	Resistance	10
SBS42L	Signatures	Resistance	8
SBS6	Signatures	Resistance	1
SBS49	Signatures	Resistance	3
SBS10a/56L	Signatures	Resistance	1
SBS16L	Signatures	Resistance	7
SBS6	Signatures	Sensitivity	4
SBS48L	Signatures	Sensitivity	1
SBS28	Signatures	Sensitivity	4
SBS43/60L	Signatures	Sensitivity	2
SBS55L/60L	Signatures	Sensitivity	4
SBS-CL3	Signatures	Sensitivity	1
SBS45/38L/4L	Signatures	Sensitivity	2
SBS49	Signatures	Sensitivity	1
SBS31L	Signatures	Sensitivity	1
SBS3L	Signatures	Sensitivity	2
SBS40L	Signatures	Sensitivity	1
SBS44L	Signatures	Resistance	2
SBS54	Signatures	Resistance	1
SBS53L/38L	Signatures	Sensitivity	3
SBS7dL	Signatures	Sensitivity	1
SBS13	Signatures	Sensitivity	1
SBS44L	Signatures	Sensitivity	1
SBS18/36L	Signatures	Sensitivity	3
SBS36/56L	Signatures	Sensitivity	1
SBS4/45L	Signatures	Sensitivity	1
SBS29L/18L	Signatures	Sensitivity	2
SBS24L	Signatures	Sensitivity	1
SBS53L/38L	Signatures	Resistance	1
SBS42L	Signatures	Sensitivity	2
Other	Signatures	Sensitivity	4
SBS6	Signatures	Sensitivity	1
SBS18/36L	Signatures	Sensitivity	1
SBS8L/4L	Signatures	Resistance	6
SBS17aL	Signatures	Resistance	3
SBS45/38L/4L	Signatures	Resistance	6
SBS48L	Signatures	Resistance	3
SBS31L	Signatures	Resistance	3
SBS25L	Signatures	Resistance	12
Other	Signatures	Resistance	6
SBS52	Signatures	Resistance	2
SBS22L	Signatures	Resistance	7
SBS49	Signatures	Resistance	2
SBS18/36L	Signatures	Resistance	4
SBS29L/18L	Signatures	Resistance	3
SBS-APOBEC	Signatures	Resistance	3
SBS52	Signatures	Sensitivity	1
SBS54	Signatures	Sensitivity	1
SBS36/56L	Signatures	Sensitivity	3
SBS-APOBEC	Signatures	Sensitivity	1
SBS8L/4L	Signatures	Sensitivity	1
SBS13	Signatures	Sensitivity	1
SBS7dL	Signatures	Resistance	1
SBS23/11L	Signatures	Resistance	2
SBS42L	Signatures	Resistance	6
SBS38/45L	Signatures	Resistance	5
SBS2	Signatures	Resistance	1
SBS13	Signatures	Resistance	1
SBS10a/56L	Signatures	Resistance	2
SBS4/45L	Signatures	Resistance	7
SBS-CL1	Signatures	Sensitivity	1
SBS44L	Signatures	Resistance	3
SBS60	Signatures	Resistance	5
SBS43/60L	Signatures	Resistance	3
SBS46L	Signatures	Resistance	4
SBS16L	Signatures	Resistance	2
SBS24L	Signatures	Resistance	4
SBS11	Signatures	Resistance	2
SBS44L	Signatures	Sensitivity	1
SBS3L	Signatures	Sensitivity	1
SBS40L	Signatures	Sensitivity	1
SBS42L	Signatures	Sensitivity	2
SBS38/45L	Signatures	Sensitivity	2
SBS48L	Signatures	Resistance	16
SBS16L	Signatures	Resistance	14
SBS3L	Signatures	Resistance	12
SBS40L	Signatures	Resistance	7
Other	Signatures	Resistance	51
SBS23/11L	Signatures	Sensitivity	13
Other	Signatures	Sensitivity	81
SBS44L	Signatures	Sensitivity	4
SBS52	Signatures	Sensitivity	11
SBS13	Signatures	Sensitivity	11
SBS54	Signatures	Sensitivity	43
SBS7dL	Signatures	Sensitivity	10
SBS26/12L	Signatures	Sensitivity	4
SBS33L	Signatures	Sensitivity	16
SBS16L	Signatures	Sensitivity	5
SBS17b	Signatures	Resistance	9
SBS45/38L/4L	Signatures	Resistance	22
SBS22L	Signatures	Resistance	13
SBS52	Signatures	Resistance	12
SBS29L/18L	Signatures	Resistance	11
SBS59	Signatures	Resistance	9
SBS-CL1	Signatures	Sensitivity	14
SBS-CL1	Signatures	Resistance	9
SBS38/45L	Signatures	Resistance	4
SBS23/11L	Signatures	Resistance	11
SBS43/60L	Signatures	Sensitivity	9
SBS48L	Signatures	Sensitivity	14
SBS8L/4L	Signatures	Sensitivity	16
SBS11	Signatures	Sensitivity	6
SBS17b	Signatures	Sensitivity	13
SBS-CL4	Signatures	Sensitivity	12
SBS40L	Signatures	Sensitivity	9
SBS-CL3	Signatures	Sensitivity	9
SBS22L	Signatures	Sensitivity	9
SBS2	Signatures	Sensitivity	3
SBS29L/18L	Signatures	Sensitivity	6
SBS24L	Signatures	Sensitivity	2
SBS28	Signatures	Sensitivity	13
SBS55L/60L	Signatures	Sensitivity	5
SBS-APOBEC	Signatures	Sensitivity	5
SBS-CL4	Signatures	Resistance	7
SBS53L/38L	Signatures	Resistance	17
SBS11	Signatures	Resistance	14
SBS10a/56L	Signatures	Resistance	21
SBS44L	Signatures	Resistance	9
SBS20	Signatures	Resistance	13
SBS43/60L	Signatures	Resistance	2
SBS26/12L	Signatures	Resistance	26
SBS31L	Signatures	Resistance	4
SBS2	Signatures	Resistance	17
SBS20	Signatures	Sensitivity	27
SBS60	Signatures	Sensitivity	11
SBS1	Signatures	Sensitivity	1
SBS4/45L	Signatures	Resistance	24
SBS25L	Signatures	Resistance	36
SBS17aL	Signatures	Sensitivity	2
SBS6	Signatures	Sensitivity	12
SBS36/56L	Signatures	Resistance	13
SBS28	Signatures	Resistance	10
SBS18/36L	Signatures	Resistance	15
SBS7dL	Signatures	Resistance	12
SBS6	Signatures	Resistance	4
SBS24L	Signatures	Resistance	7
SBS3L	Signatures	Sensitivity	2
SBS18/36L	Signatures	Sensitivity	26
SBS31L	Signatures	Sensitivity	1
SBS38/45L	Signatures	Sensitivity	11
SBS45/38L/4L	Signatures	Sensitivity	1
SBS59	Signatures	Sensitivity	18
SBS8L/4L	Signatures	Resistance	26
SBS17aL	Signatures	Resistance	12
SBS42L	Signatures	Resistance	2
SBS1	Signatures	Resistance	25
SBS33L	Signatures	Resistance	3
SBS54	Signatures	Resistance	10
SBS49	Signatures	Sensitivity	8
SBS42L	Signatures	Sensitivity	5
SBS60	Signatures	Resistance	32
SBS-CL3	Signatures	Resistance	2
SBS55L/60L	Signatures	Resistance	5
SBS10a/56L	Signatures	Sensitivity	1
SBS46L	Signatures	Resistance	8
SBS36/56L	Signatures	Sensitivity	8
SBS25L	Signatures	Sensitivity	13
SBS46L	Signatures	Sensitivity	7
SBS4/45L	Signatures	Sensitivity	2
SBS13	Signatures	Resistance	6
SBS49	Signatures	Resistance	4
SBS-APOBEC	Signatures	Resistance	1
gain:BLCA9	CNAs	Resistance	16
gain:BLCA19 (ERCC5,ING1,IRS2,TFDP1)	CNAs	Resistance	8
gain:BLCA15 (ASXL1)	CNAs	Resistance	17
Other	CNAs	Sensitivity	7
Other	CNAs	Resistance	29
gain:BRCA31	CNAs	Resistance	1
gain:BRCA26 (CDK12,ERBB2,MED24)	CNAs	Resistance	1
gain:BRCA27 (CLTC,PPM1D)	CNAs	Resistance	2
gain:BRCA26 (CDK12,ERBB2,MED24)	CNAs	Sensitivity	2
gain:BRCA31	CNAs	Sensitivity	1
gain:BRCA47 (EGFR)	CNAs	Sensitivity	1
gain:ESCA11 (CCND1,CTTN)	CNAs	Sensitivity	3
gain:GBM122	CNAs	Resistance	1
loss:KIRC24 (FAT1,IRF2)	CNAs	Resistance	1
loss:LUAD7	CNAs	Resistance	4
loss:LUAD31	CNAs	Resistance	2
gain:BLCA15 (ASXL1)	CNAs	Resistance	2
Other	CNAs	Resistance	5
gain:BLCA9	CNAs	Resistance	1
gain:BRCA31	CNAs	Resistance	2
gain:BRCA10 (MDM2,NUP107)	CNAs	Resistance	1
loss:BRCA33	CNAs	Sensitivity	5
Other	CNAs	Sensitivity	31
gain:BRCA26 (CDK12,ERBB2,MED24)	CNAs	Sensitivity	17
gain:BRCA27 (CLTC,PPM1D)	CNAs	Sensitivity	6
gain:BRCA31	CNAs	Sensitivity	2
loss:DLBC4 (CDKN2A)	CNAs	Resistance	5
loss:DLBC4 (CDKN2A)	CNAs	Sensitivity	1
gain:ESCA10	CNAs	Sensitivity	4
loss:STAD23	CNAs	Sensitivity	6
gain:STAD45 (MET)	CNAs	Sensitivity	5
gain:ESCA11 (CCND1,CTTN)	CNAs	Sensitivity	2
loss:STAD42	CNAs	Sensitivity	1
loss:LIHC7 (CDKN2A)	CNAs	Resistance	4
gain:BRCA10 (MDM2,NUP107)	CNAs	Resistance	7
Other	CNAs	Resistance	134
Other	CNAs	Sensitivity	77
loss:BRCA33	CNAs	Sensitivity	2
gain:BRCA26 (CDK12,ERBB2,MED24)	CNAs	Sensitivity	2
gain:BRCA47 (EGFR)	CNAs	Sensitivity	4
loss:COREAD53 (ARFGAP3)	CNAs	Resistance	5
loss:COREAD28 (SOX9)	CNAs	Resistance	7
gain:COREAD47 (MYC)	CNAs	Sensitivity	7
loss:DLBC2	CNAs	Resistance	1
loss:DLBC2	CNAs	Sensitivity	4
loss:STAD42	CNAs	Resistance	4
gain:STAD45 (MET)	CNAs	Resistance	5
gain:ESCA10	CNAs	Resistance	1
loss:STAD41	CNAs	Sensitivity	6
loss:STAD23	CNAs	Sensitivity	2
gain:STAD45 (MET)	CNAs	Sensitivity	2
gain:ESCA10	CNAs	Sensitivity	2
loss:STAD42	CNAs	Sensitivity	1
loss:LGG7 (RPL22)	CNAs	Resistance	33
gain:GBM61 (MDM4,PIK3C2B,ZC3H11A)	CNAs	Resistance	15
gain:GBM26 (MDM2,NUP107)	CNAs	Resistance	3
loss:GBM110	CNAs	Resistance	4
loss:GBM111	CNAs	Resistance	5
loss:GBM112	CNAs	Resistance	5
gain:GBM122	CNAs	Resistance	6
gain:LGG16 (EGFR)	CNAs	Sensitivity	40
gain:GBM26 (MDM2,NUP107)	CNAs	Sensitivity	4
loss:GBM110	CNAs	Sensitivity	1
loss:GBM111	CNAs	Sensitivity	1
loss:GBM112	CNAs	Sensitivity	1
gain:GBM61 (MDM4,PIK3C2B,ZC3H11A)	CNAs	Sensitivity	2
loss:KIRC23	CNAs	Resistance	17
loss:KIRC24 (FAT1,IRF2)	CNAs	Resistance	4
loss:LIHC7 (CDKN2A)	CNAs	Resistance	1
gain:LUAD32	CNAs	Resistance	13
loss:LUAD31	CNAs	Resistance	5
loss:LUAD7	CNAs	Resistance	1
loss:LUSC22 (SMARCA4)	CNAs	Resistance	8
loss:LUSC10 (CDKN2A)	CNAs	Resistance	19
loss:LUSC5 (HRAS,IRF7)	CNAs	Resistance	5
loss:LUSC8	CNAs	Resistance	8
loss:LUSC16	CNAs	Resistance	8
gain:LUSC48 (MCM3)	CNAs	Resistance	6
gain:LUSC27 (EIF4A2,RFC4)	CNAs	Resistance	5
gain:LUSC30	CNAs	Resistance	5
gain:LUSC32 (BCL11A,REL,XPO1)	CNAs	Resistance	5
gain:LUSC26 (SOX2)	CNAs	Resistance	6
loss:LUSC22 (SMARCA4)	CNAs	Sensitivity	3
EP300	Muts	Sensitivity	2
MLL2	Muts	Sensitivity	1
NRAS	Muts	Sensitivity	2
TP53	Muts	Resistance	5
PTEN	Muts	Sensitivity	1
PIK3CA	Muts	Sensitivity	1
KRAS	Muts	Resistance	1
Other	Muts	Sensitivity	2
TP53	Muts	Sensitivity	8
RB1	Muts	Sensitivity	1
PIK3CA	Muts	Resistance	2
Other	Muts	Resistance	1
EGFR	Muts	Sensitivity	4
KRAS	Muts	Sensitivity	3
MLL3	Muts	Resistance	1
PBRM1	Muts	Sensitivity	1
NRAS	Muts	Resistance	2
BRAF	Muts	Sensitivity	4
BRWD1	Muts	Sensitivity	1
PIK3CA	Muts	Sensitivity	16
ARID1A	Muts	Sensitivity	12
PTEN	Muts	Sensitivity	1
TP53	Muts	Sensitivity	7
CDH1	Muts	Sensitivity	1
MLL3	Muts	Sensitivity	3
KRAS	Muts	Resistance	12
CEP290	Muts	Resistance	1
TP53	Muts	Resistance	10
Other	Muts	Resistance	3
PIK3CA	Muts	Resistance	1
PTEN	Muts	Resistance	1
Other	Muts	Sensitivity	2
RB1	Muts	Resistance	2
PIK3R1	Muts	Resistance	1
SMAD4	Muts	Sensitivity	1
NRAS	Muts	Resistance	11
ASXL1	Muts	Resistance	1
EGFR	Muts	Sensitivity	18
KEAP1	Muts	Sensitivity	6
STK11	Muts	Sensitivity	4
KRAS	Muts	Sensitivity	1
SMARCA4	Muts	Sensitivity	2
CTNNB1	Muts	Sensitivity	2
BRAF	Muts	Sensitivity	3
NRAS	Muts	Sensitivity	1
MAP4K3	Muts	Resistance	20
ARID1A	Muts	Resistance	6
RB1	Muts	Resistance	3
Other	Muts	Resistance	36
TP53	Muts	Resistance	16
KDM6A	Muts	Sensitivity	6
Other	Muts	Sensitivity	30
EP300	Muts	Sensitivity	4
MLL2	Muts	Sensitivity	3
TP53	Muts	Sensitivity	14
NRAS	Muts	Sensitivity	3
MAP3K1	Muts	Resistance	2
BRCA1	Muts	Resistance	5
CUX1	Muts	Resistance	2
PIK3CA	Muts	Sensitivity	2
PTEN	Muts	Sensitivity	5
ARID1A	Muts	Sensitivity	2
MLL3	Muts	Sensitivity	6
CDH1	Muts	Sensitivity	8
MAP3K1	Muts	Sensitivity	2
CUX1	Muts	Sensitivity	3
ELF3	Muts	Resistance	25
ARID2	Muts	Resistance	5
ATM	Muts	Resistance	15
AXIN2	Muts	Resistance	7
EGFR	Muts	Resistance	5
MGA	Muts	Resistance	48
SOS2	Muts	Resistance	11
NR4A2	Muts	Resistance	6
ARID1B	Muts	Resistance	20
CREBBP	Muts	Resistance	8
BPTF	Muts	Resistance	27
PTEN	Muts	Resistance	6
CTCF	Muts	Resistance	6
MAP2K4	Muts	Resistance	6
FAT1	Muts	Resistance	3
EP300	Muts	Resistance	8
BMPR2	Muts	Resistance	5
KDM6A	Muts	Resistance	6
BRAF	Muts	Resistance	2
SMARCA4	Muts	Resistance	6
PBRM1	Muts	Resistance	3
PIK3R1	Muts	Resistance	2
CEP290	Muts	Resistance	3
PIK3CA	Muts	Resistance	3
BRWD1	Muts	Resistance	3
KRAS	Muts	Resistance	11
MGA	Muts	Sensitivity	1
BRAF	Muts	Sensitivity	8
CTNNB1	Muts	Sensitivity	2
NFE2L2	Muts	Resistance	4
NOTCH1	Muts	Resistance	2
SMAD4	Muts	Sensitivity	3
FAT1	Muts	Sensitivity	1
NOTCH1	Muts	Sensitivity	3
NFE2L2	Muts	Sensitivity	1
ASXL1	Muts	Resistance	6
NRAS	Muts	Resistance	18
EGFR	Muts	Sensitivity	6
STK11	Muts	Sensitivity	1
MLL3	Muts	Resistance	6
ARID2	Muts	Sensitivity	2
PIK3R1	Muts	Sensitivity	1
CTCF	Muts	Sensitivity	3
