# Supplementary material for: Mutational signatures are markers of drug sensitivity of cancer cells
Source: Nat Commun. 2022 May 25;13:2926. doi: 10.1038/s41467-022-30582-3 (PMC9132939; doi:10.1038/s41467-022-30582-3)
Supplement: Supplementary file 4 — Source Data [file 41467_2022_30582_MOESM4_ESM.zip › RawData_R2b/Fig4B.csv]

cancer_type	test type	n signatures (at FDR<15%)
SARC	GDSC/GDSC (same target)	21
DLBC	GDSC/GDSC (same target)	18
BRCA	GDSC/PRISM	15
MESO	GDSC/GDSC (same target)	15
SCLC	GDSC/PSCORE	15
SCLC	GDSC/PRISM	12
LUAD	GDSC/PRISM	11
MM	GDSC/GDSC (same target)	11
PAAD	GDSC/GDSC (same target)	11
SKCM	GDSC/GDSC (same target)	10
LIHC	GDSC/GDSC (same target)	9
BRCA	GDSC/GDSC (same target)	7
LAML	GDSC/GDSC (same target)	7
GBM/LGG	GDSC/PRISM	6
LUAD	GDSC/GDSC (same target)	6
BRCA	GDSC/PSCORE	6
SCLC	GDSC/GDSC (same target)	5
ALL/CLL	GDSC/GDSC (same target)	5
GBM/LGG	GDSC/GDSC (same target)	5
LUSC	GDSC/PRISM	4
LUSC	GDSC/GDSC (same target)	4
HNSC	GDSC/GDSC (same target)	4
COREAD_MSS	GDSC/GDSC (same target)	4
PAAD	GDSC/PRISM	3
EWING	GDSC/GDSC (same target)	3
NB	GDSC/GDSC (same target)	3
ESCA/STAD	GDSC/GDSC (same target)	3
SKCM	GDSC/PSCORE	3
LUAD	GDSC/PSCORE	2
SKCM	GDSC/PRISM	1
HNSC	GDSC/PRISM	1
ESCA/STAD	GDSC/PRISM	1
ALL/CLL	GDSC/PSCORE	1
GBM/LGG	GDSC/PSCORE	1
SARC	GDSC/PRISM	0
SARC	GDSC/PSCORE	0
DLBC	GDSC/PRISM	0
DLBC	GDSC/PSCORE	0
MESO	GDSC/PRISM	0
MESO	GDSC/PSCORE	0
MM	GDSC/PRISM	0
MM	GDSC/PSCORE	0
PAAD	GDSC/PSCORE	0
LIHC	GDSC/PRISM	0
LIHC	GDSC/PSCORE	0
LAML	GDSC/PRISM	0
LAML	GDSC/PSCORE	0
ALL/CLL	GDSC/PRISM	0
LUSC	GDSC/PSCORE	0
HNSC	GDSC/PSCORE	0
COREAD_MSS	GDSC/PRISM	0
COREAD_MSS	GDSC/PSCORE	0
EWING	GDSC/PRISM	0
EWING	GDSC/PSCORE	0
NB	GDSC/PRISM	0
NB	GDSC/PSCORE	0
ESCA/STAD	GDSC/PSCORE	0
