# Supplementary material for: Mutational signatures are markers of drug sensitivity of cancer cells
Source: Nat Commun. 2022 May 25;13:2926. doi: 10.1038/s41467-022-30582-3 (PMC9132939; doi:10.1038/s41467-022-30582-3)
Supplement: Supplementary file 4 — Source Data [file 41467_2022_30582_MOESM4_ESM.zip › RawData_R2b/Fig5A.csv]

xaxis	yaxis	feat	cancer_type	direction	type	pvalue	pvalue_log
GSK690693	AKTinhibitorVIII	SBS15	COREAD	Sensitivity	GDSC/GDSC (same target)	1.00E-05	5.000004343
AZD5363	AZD5363	SBS20	COREAD	Sensitivity	GDSC/PRISM	2.00E-05	4.698974347
AZD5363	AKT2	SBS26/12L	COREAD	Sensitivity	GDSC/PSCORE	3.00E-05	4.522883088
AZD5363	MK-2206	SBS26/12L	COREAD	Sensitivity	GDSC/GDSC (same target)	3.00E-05	4.522883088
GSK690693	AKTinhibitorVIII	SBS20	SCLC	Sensitivity	GDSC/GDSC (same target)	3.00E-05	4.522883088
MK-2206	AKT2	SBS26/12L	COREAD	Sensitivity	GDSC/PSCORE	4.00E-05	4.397944352
AT7867	AT13148	SBS20	COREAD	Sensitivity	GDSC/GDSC (same target)	4.00E-05	4.397944352
GSK690693	AKTinhibitorVIII	SBS20	COREAD	Sensitivity	GDSC/GDSC (same target)	4.00E-05	4.397944352
AT7867	AZD5363	SBS20	COREAD	Sensitivity	GDSC/GDSC (same target)	5.00E-05	4.301034339
Ipatasertib	AKTinhibitorVIII	SBS20	COREAD	Sensitivity	GDSC/GDSC (same target)	5.00E-05	4.301034339
Afuresertib	AKTinhibitorVIII	SBS20	COREAD	Sensitivity	GDSC/GDSC (same target)	6.00E-05	4.221853093
AT7867	AT13148	SBS14	LAML	Sensitivity	GDSC/GDSC (same target)	6.00E-05	4.221853093
Uprosertib	Afuresertib	SBS14	SKCM	Sensitivity	GDSC/GDSC (same target)	7.00E-05	4.154906303
Uprosertib	AKTinhibitorVIII	SBS20	COREAD	Sensitivity	GDSC/GDSC (same target)	7.00E-05	4.154906303
A-443654	GSK690693	SBS20	COREAD	Sensitivity	GDSC/GDSC (same target)	8.00E-05	4.096914356
AZD5363	AT13148	SBS20	COREAD	Sensitivity	GDSC/GDSC (same target)	8.00E-05	4.096914356
GSK690693	Afuresertib	SBS20	COREAD	Sensitivity	GDSC/GDSC (same target)	8.00E-05	4.096914356
GSK690693	Uprosertib	SBS20	COREAD	Sensitivity	GDSC/GDSC (same target)	9.00E-05	4.045761833
Ipatasertib	Afuresertib	SBS20	COREAD	Sensitivity	GDSC/GDSC (same target)	1.00E-04	4.000004343
Ipatasertib	GSK690693	SBS20	COREAD	Sensitivity	GDSC/GDSC (same target)	1.00E-04	4.000004343
Uprosertib	Afuresertib	SBS20	COREAD	Sensitivity	GDSC/GDSC (same target)	0.000109999	3.958611658
Ipatasertib	Uprosertib	SBS20	COREAD	Sensitivity	GDSC/GDSC (same target)	0.000159998	3.79588436
MK-2206	AKT2	SBS26/12L	COREAD_MSI	Sensitivity	GDSC/PSCORE	0.000179998	3.744731838
Afuresertib	AKT2	SBS20	COREAD	Sensitivity	GDSC/PSCORE	0.000209998	3.677785048
AZD5363	AKT2	SBS20	COREAD	Sensitivity	GDSC/PSCORE	0.000249998	3.602064334
Uprosertib	AKT2	SBS20	COREAD	Sensitivity	GDSC/PSCORE	0.000259997	3.585030995
Afuresertib	AKT2	SBS26/12L	COREAD	Sensitivity	GDSC/PSCORE	0.000269997	3.568640579
A-443654	AKTinhibitorVIII	SBS20	COREAD	Sensitivity	GDSC/GDSC (same target)	0.000309997	3.508642649
AT7867	AZD5363	SBS26/12L	OV	Sensitivity	GDSC/GDSC (same target)	0.000319997	3.494854365
GSK690693	AKT2	SBS20	COREAD	Sensitivity	GDSC/PSCORE	0.000369996	3.431802619
Uprosertib	AKT2	SBS14	SKCM	Sensitivity	GDSC/PSCORE	0.000369996	3.431802619
A-443654	Afuresertib	SBS20	COREAD	Sensitivity	GDSC/GDSC (same target)	0.000389996	3.408939736
Uprosertib	Afuresertib	SBS26/12L	COREAD	Sensitivity	GDSC/GDSC (same target)	0.000389996	3.408939736
Ipatasertib	Afuresertib	SBS26/12L	COREAD	Sensitivity	GDSC/GDSC (same target)	0.000409996	3.387220486
A-443654	AKTinhibitorVIII	SBS15	COREAD	Sensitivity	GDSC/GDSC (same target)	0.000429996	3.366535887
A-443654	GSK690693	SBS15	COREAD	Sensitivity	GDSC/GDSC (same target)	0.000489995	3.309808263
Ipatasertib	Uprosertib	SBS14	SKCM	Sensitivity	GDSC/GDSC (same target)	0.000489995	3.309808263
Afuresertib	AKT1	SBS6	OV	Sensitivity	GDSC/PSCORE	0.000519995	3.284000999
Uprosertib	AKT2	SBS26/12L	COREAD	Sensitivity	GDSC/PSCORE	0.000619994	3.207612653
Ipatasertib	Uprosertib	SBS26/12L	COREAD	Sensitivity	GDSC/GDSC (same target)	0.000649994	3.187090986
A-443654	Ipatasertib	SBS20	COREAD	Sensitivity	GDSC/GDSC (same target)	0.000699993	3.154906303
AT7867	AT13148	SBS15	COREAD	Sensitivity	GDSC/GDSC (same target)	0.000729993	3.136681483
AT7867	AT13148	SBS44L	LUAD	Sensitivity	GDSC/GDSC (same target)	0.000879991	3.055521671
A-443654	AKT2	SBS26/12L	COREAD	Sensitivity	GDSC/PSCORE	0.000909991	3.040962951
GSK690693	AKTinhibitorVIII	SBS26/12L	BRCA	Sensitivity	GDSC/GDSC (same target)	0.000909991	3.040962951
AZD5363	AKT2	SBS14	SKCM	Sensitivity	GDSC/PSCORE	0.000949991	3.022280738
Uprosertib	Afuresertib	SBS14	COREAD	Sensitivity	GDSC/GDSC (same target)	0.000949991	3.022280738
Afuresertib	AKT2	SBS14	SKCM	Sensitivity	GDSC/PSCORE	0.00095999	3.01773311
A-443654	Uprosertib	SBS20	COREAD	Sensitivity	GDSC/GDSC (same target)	0.00098999	3.004369148
GSK690693	AKTinhibitorVIII	SBS15	BRCA	Sensitivity	GDSC/GDSC (same target)	0.00098999	3.004369148
Ipatasertib	Afuresertib	SBS14	SKCM	Sensitivity	GDSC/GDSC (same target)	0.00098999	3.004369148
GSK690693	AKTinhibitorVIII	SBS6	SCLC	Sensitivity	GDSC/GDSC (same target)	0.001079989	2.966580587
Ipatasertib	Afuresertib	SBS14	COREAD	Sensitivity	GDSC/GDSC (same target)	0.001479985	2.829742628
AZD5363	AT13148	SBS15	COREAD	Sensitivity	GDSC/GDSC (same target)	0.001499985	2.823913084
AT7867	AZD5363	SBS15	COREAD	Sensitivity	GDSC/GDSC (same target)	0.001579984	2.801347256
Ipatasertib	Uprosertib	SBS14	COREAD	Sensitivity	GDSC/GDSC (same target)	0.001759982	2.754491675
AZD5363	MK-2206	SBS15	COREAD	Sensitivity	GDSC/GDSC (same target)	0.001819982	2.739932955
Ipatasertib	Afuresertib	SBS26/12L	OV	Sensitivity	GDSC/GDSC (same target)	0.001929981	2.714447034
AT7867	MK-2206	SBS15	COREAD	Sensitivity	GDSC/GDSC (same target)	0.00199998	2.698974347
AZD5363	AT13148	SBS26/12L	COREAD	Sensitivity	GDSC/GDSC (same target)	0.00200998	2.696808286
MK-2206	AKT1	SBS26/12L	COREAD_MSI	Sensitivity	GDSC/PSCORE	0.00203998	2.690374175
Uprosertib	AKTinhibitorVIII	SBS14	COREAD	Sensitivity	GDSC/GDSC (same target)	0.00203998	2.690374175
A-443654	AKT2	SBS20	COREAD	Sensitivity	GDSC/PSCORE	0.00204998	2.688250482
Afuresertib	AKTinhibitorVIII	SBS14	COREAD	Sensitivity	GDSC/GDSC (same target)	0.002069979	2.684033997
Ipatasertib	AKTinhibitorVIII	SBS14	COREAD	Sensitivity	GDSC/GDSC (same target)	0.002089979	2.679858057
AT13148	MK-2206	SBS15	COREAD	Sensitivity	GDSC/GDSC (same target)	0.002099979	2.677785048
Uprosertib	Afuresertib	SBS14	PRAD	Sensitivity	GDSC/GDSC (same target)	0.002259977	2.645895904
AT13148	MK-2206	SBS26/12L	COREAD	Sensitivity	GDSC/GDSC (same target)	0.002269977	2.643978486
A-443654	Afuresertib	SBS26/12L	COREAD	Sensitivity	GDSC/GDSC (same target)	0.002339977	2.630788486
Ipatasertib	Uprosertib	SBS26/12L	OV	Sensitivity	GDSC/GDSC (same target)	0.002459975	2.609069236
Uprosertib	Afuresertib	SBS14	COREAD_MSS	Sensitivity	GDSC/GDSC (same target)	0.002639974	2.578400416
AZD5363	MK-2206	SBS26/12L	COREAD_MSI	Sensitivity	GDSC/GDSC (same target)	0.002799972	2.552846312
Uprosertib	Afuresertib	SBS26/12L	OV	Sensitivity	GDSC/GDSC (same target)	0.002929971	2.533136723
AT13148	AKT1	SBS14	LAML	Sensitivity	GDSC/PSCORE	0.00300997	2.521437847
Ipatasertib	Afuresertib	SBS14	COREAD_MSS	Sensitivity	GDSC/GDSC (same target)	0.003129969	2.504460005
AZD5363	AKT2	SBS15	COREAD	Sensitivity	GDSC/PSCORE	0.003319967	2.478866259
Afuresertib	AKT3	SBS26/12L	ESCA_STAD	Sensitivity	GDSC/PSCORE	0.003449966	2.462185248
GSK690693	AKTinhibitorVIII	SBS6	LUAD	Sensitivity	GDSC/GDSC (same target)	0.003449966	2.462185248
Ipatasertib	AKT3	SBS26/12L	ESCA_STAD	Sensitivity	GDSC/PSCORE	0.003539965	2.451001081
A-443654	Uprosertib	SBS26/12L	COREAD	Sensitivity	GDSC/GDSC (same target)	0.003579964	2.446121316
Ipatasertib	Afuresertib	SBS26/12L	ESCA_STAD	Sensitivity	GDSC/GDSC (same target)	0.003649964	2.437711478
A-443654	GSK690693	SBS20	GBM_LGG	Sensitivity	GDSC/GDSC (same target)	0.003719963	2.429461403
A-443654	Ipatasertib	SBS26/12L	COREAD	Sensitivity	GDSC/GDSC (same target)	0.00400996	2.39685997
MK-2206	AKT2	SBS15	COREAD	Sensitivity	GDSC/PSCORE	0.004109959	2.386162521
GSK690693	Uprosertib	SBS26/12L	OV	Sensitivity	GDSC/GDSC (same target)	0.004259957	2.370594744
A-443654	AKT2	SBS20	GBM_LGG	Sensitivity	GDSC/PSCORE	0.004279957	2.368560574
Ipatasertib	Uprosertib	SBS14	COREAD_MSS	Sensitivity	GDSC/GDSC (same target)	0.004309957	2.365527073
GSK690693	AKT2	SBS15	COREAD	Sensitivity	GDSC/PSCORE	0.004339957	2.362514613
AZD5363	AKT1	SBS26/12L	COREAD_MSI	Sensitivity	GDSC/PSCORE	0.004359956	2.360517854
Ipatasertib	GSK690693	SBS26/12L	OV	Sensitivity	GDSC/GDSC (same target)	0.004549955	2.341992946
AZD5363	AKT2	SBS26/12L	COREAD_MSI	Sensitivity	GDSC/PSCORE	0.004619954	2.335362367
Ipatasertib	AKTinhibitorVIII	SBS15	COREAD	Sensitivity	GDSC/GDSC (same target)	0.004689953	2.3288315
A-443654	Uprosertib	SBS14	SKCM	Sensitivity	GDSC/GDSC (same target)	0.004839952	2.315158981
GSK690693	Afuresertib	SBS26/12L	OV	Sensitivity	GDSC/GDSC (same target)	0.004859951	2.313368074
GSK690693	AKT2	SBS20	GBM_LGG	Sensitivity	GDSC/PSCORE	0.005209948	2.28316662
AT7867	AZD5363	SBS14	COREAD	Sensitivity	GDSC/GDSC (same target)	0.005469945	2.262017017
Uprosertib	AKTinhibitorVIII	SBS6	COREAD	Sensitivity	GDSC/GDSC (same target)	0.005589944	2.252592535
Ipatasertib	GSK690693	SBS15	COREAD	Sensitivity	GDSC/GDSC (same target)	0.005639944	2.248725239
Uprosertib	AKTinhibitorVIII	SBS44L	LUAD	Sensitivity	GDSC/GDSC (same target)	0.005729943	2.241849721
AT7867	AT13148	SBS26/12L	ESCA_STAD	Sensitivity	GDSC/GDSC (same target)	0.00600994	2.221129871
Uprosertib	AKTinhibitorVIII	SBS15	COREAD	Sensitivity	GDSC/GDSC (same target)	0.00602994	2.219687031
Ipatasertib	Uprosertib	SBS15	COREAD	Sensitivity	GDSC/GDSC (same target)	0.00603994	2.218967404
A-443654	AKT1	SBS44L	ALL/CLL	Sensitivity	GDSC/PSCORE	0.006169938	2.209719179
GSK690693	Uprosertib	SBS15	COREAD	Sensitivity	GDSC/GDSC (same target)	0.006219938	2.206213958
AT7867	AZD5363	SBS6	OV	Sensitivity	GDSC/GDSC (same target)	0.006269937	2.202736802
Ipatasertib	GSK690693	SBS26/12L	BRCA	Sensitivity	GDSC/GDSC (same target)	0.006309937	2.199974984
AT7867	MK-2206	SBS14	COREAD_MSS	Sensitivity	GDSC/GDSC (same target)	0.006469935	2.189100062
Ipatasertib	GSK690693	SBS15	BRCA	Sensitivity	GDSC/GDSC (same target)	0.006699933	2.17392954
Ipatasertib	AKTinhibitorVIII	SBS15	BRCA	Sensitivity	GDSC/GDSC (same target)	0.006709933	2.173281823
Ipatasertib	AKTinhibitorVIII	SBS26/12L	BRCA	Sensitivity	GDSC/GDSC (same target)	0.006739933	2.171344446
A-443654	AKT2	SBS6	COREAD	Sensitivity	GDSC/PSCORE	0.006879931	2.162415905
GSK690693	AKTinhibitorVIII	SBS6	HL	Sensitivity	GDSC/GDSC (same target)	0.00699993	2.154906303
AT7867	AZD5363	SBS14	COREAD_MSS	Sensitivity	GDSC/GDSC (same target)	0.007069929	2.150584929
A-443654	Afuresertib	SBS14	SKCM	Sensitivity	GDSC/GDSC (same target)	0.007079929	2.149971085
GSK690693	Afuresertib	SBS14	COREAD	Sensitivity	GDSC/GDSC (same target)	0.007249928	2.139666336
Uprosertib	AKT2	SBS6	COREAD	Sensitivity	GDSC/PSCORE	0.007329927	2.134900368
AZD5363	AT13148	SBS14	SKCM	Sensitivity	GDSC/GDSC (same target)	0.007419926	2.129600438
GSK690693	AKTinhibitorVIII	SBS14	COREAD	Sensitivity	GDSC/GDSC (same target)	0.007619924	2.118049372
A-443654	AKT3	SBS6	COREAD_MSS	Sensitivity	GDSC/PSCORE	0.007649924	2.116342908
AT7867	AZD5363	SBS26/12L	ESCA_STAD	Sensitivity	GDSC/GDSC (same target)	0.007719923	2.112387043
AZD5363	AKT1	SBS6	OV	Sensitivity	GDSC/PSCORE	0.007789922	2.108466885
Ipatasertib	GSK690693	SBS14	COREAD	Sensitivity	GDSC/GDSC (same target)	0.007859921	2.104581797
A-443654	Ipatasertib	SBS14	SKCM	Sensitivity	GDSC/GDSC (same target)	0.008149919	2.088846734
GSK690693	Uprosertib	SBS14	COREAD	Sensitivity	GDSC/GDSC (same target)	0.008239918	2.084077131
AZD5363	MK-2206	SBS14	COREAD_MSS	Sensitivity	GDSC/GDSC (same target)	0.008419916	2.074692251
AZD5363	AT13148	SBS26/12L	ESCA_STAD	Sensitivity	GDSC/GDSC (same target)	0.008779912	2.056509827
AT7867	MK-2206	SBS6	KIRC	Sensitivity	GDSC/GDSC (same target)	0.00898991	2.046244651
AZD5363	MK-2206	SBS14	SKCM	Sensitivity	GDSC/GDSC (same target)	0.00900991	2.045279552
Afuresertib	AKT1	SBS26/12L	COREAD_MSI	Sensitivity	GDSC/PSCORE	0.009619904	2.016829271
AT7867	MK-2206	SBS26/12L	KIRC	Sensitivity	GDSC/GDSC (same target)	0.009679903	2.014128986
Ipatasertib	Afuresertib	SBS14	PRAD	Sensitivity	GDSC/GDSC (same target)	0.009839902	2.007009244
Uprosertib	AKT2	SBS15	COREAD	Sensitivity	GDSC/PSCORE	0.009859901	2.006127428
AT13148	MK-2206	SBS14	SKCM	Sensitivity	GDSC/GDSC (same target)	0.0099899	2.000438855
AZD5363	AKT3	SBS26/12L	ESCA_STAD	Sensitivity	GDSC/PSCORE	0.010089899	1.996113177
Afuresertib	AKT2	SBS26/12L	COREAD_MSI	Sensitivity	GDSC/PSCORE	0.010119899	1.99482383
Ipatasertib	GSK690693	SBS26/12L	COREAD	Sensitivity	GDSC/GDSC (same target)	0.010379896	1.983806989
GSK690693	Uprosertib	SBS26/12L	COREAD	Sensitivity	GDSC/GDSC (same target)	0.01101989	1.957822748
GSK690693	Afuresertib	SBS26/12L	COREAD	Sensitivity	GDSC/GDSC (same target)	0.011149889	1.952729476
Afuresertib	AKT2	SBS6	ALL/CLL	Sensitivity	GDSC/PSCORE	0.011499885	1.939306503
Uprosertib	uprosertib	SBS26/12L	OV	Sensitivity	GDSC/PRISM	0.011559884	1.937046509
GSK690693	AKT2	SBS26/12L	COREAD	Sensitivity	GDSC/PSCORE	0.011879881	1.925187902
A-443654	AKT2	SBS15	COREAD	Sensitivity	GDSC/PSCORE	0.01202988	1.919738716
AZD5363	MK-2206	SBS26/12L	BLCA	Sensitivity	GDSC/GDSC (same target)	0.012129879	1.916143542
A-443654	AKTinhibitorVIII	SBS6	COREAD	Sensitivity	GDSC/GDSC (same target)	0.012659873	1.897570637
A-443654	Ipatasertib	SBS15	COREAD	Sensitivity	GDSC/GDSC (same target)	0.012709873	1.895858792
AT7867	MK-2206	SBS26/12L	COREAD	Sensitivity	GDSC/GDSC (same target)	0.012709873	1.895858792
AT7867	AZD5363	SBS26/12L	COREAD	Sensitivity	GDSC/GDSC (same target)	0.012729873	1.895175939
AT7867	AT13148	SBS21	COREAD	Sensitivity	GDSC/GDSC (same target)	0.012809872	1.892455213
GSK690693	AKTinhibitorVIII	SBS14	LUSC	Sensitivity	GDSC/GDSC (same target)	0.012819872	1.892116318
AZD5363	AZD5363	SBS26/12L	ESCA_STAD	Sensitivity	GDSC/PRISM	0.012859871	1.890763374
AT7867	AT13148	SBS26/12L	COREAD	Sensitivity	GDSC/GDSC (same target)	0.012869871	1.890425796
Afuresertib	AKTinhibitorVIII	SBS15	COREAD	Sensitivity	GDSC/GDSC (same target)	0.01296987	1.887064367
Uprosertib	Afuresertib	SBS15	COREAD	Sensitivity	GDSC/GDSC (same target)	0.013239868	1.878116358
MK-2206	AKT1	SBS21	ALL/CLL	Sensitivity	GDSC/PSCORE	0.013399866	1.872899545
A-443654	GSK690693	SBS6	BRCA	Sensitivity	GDSC/GDSC (same target)	0.013429866	1.87192833
Ipatasertib	Afuresertib	SBS15	COREAD	Sensitivity	GDSC/GDSC (same target)	0.013569864	1.867424495
GSK690693	Afuresertib	SBS15	COREAD	Sensitivity	GDSC/GDSC (same target)	0.013629864	1.865508487
GSK690693	Uprosertib	SBS6	SCLC	Sensitivity	GDSC/GDSC (same target)	0.013759862	1.861385909
AZD5363	AKT3	SBS26/12L	COREAD_MSI	Sensitivity	GDSC/PSCORE	0.013839862	1.858868253
Ipatasertib	Afuresertib	SBS14	ESCA_STAD	Sensitivity	GDSC/GDSC (same target)	0.013909861	1.856677213
Ipatasertib	Afuresertib	SBS26/12L	COREAD_MSI	Sensitivity	GDSC/GDSC (same target)	0.014139859	1.849554933
AT7867	MK-2206	SBS20	COREAD	Sensitivity	GDSC/GDSC (same target)	0.014199858	1.847715999
AT13148	AKT1	SBS26/12L	PAAD	Sensitivity	GDSC/PSCORE	0.014269857	1.84558037
AZD5363	AZD5363	SBS26/12L	COREAD	Sensitivity	GDSC/PRISM	0.014409856	1.841340362
AT7867	MK-2206	SBS44L	ESCA_STAD	Sensitivity	GDSC/GDSC (same target)	0.014459855	1.83983605
Afuresertib	AKT3	SBS26/12L	COREAD_MSI	Sensitivity	GDSC/PSCORE	0.014629854	1.834760017
GSK690693	AKT1	SBS20	OV	Sensitivity	GDSC/PSCORE	0.014729853	1.831801596
Afuresertib	AKTinhibitorVIII	SBS14	PRAD	Sensitivity	GDSC/GDSC (same target)	0.014799852	1.829742628
AT13148	MK-2206	SBS20	COREAD	Sensitivity	GDSC/GDSC (same target)	0.014909851	1.826526699
AZD5363	MK-2206	SBS20	COREAD	Sensitivity	GDSC/GDSC (same target)	0.014949851	1.82536315
AT7867	AT13148	SBS6	OV	Sensitivity	GDSC/GDSC (same target)	0.015079849	1.821603001
A-443654	AKT2	SBS6	COREAD_MSS	Sensitivity	GDSC/PSCORE	0.015139849	1.819878468
Ipatasertib	Uprosertib	SBS14	PRAD	Sensitivity	GDSC/GDSC (same target)	0.015339847	1.814178983
A-443654	Uprosertib	SBS15	COREAD	Sensitivity	GDSC/GDSC (same target)	0.015569844	1.80771573
AT7867	MK-2206	SBS21	COREAD	Sensitivity	GDSC/GDSC (same target)	0.015679843	1.804658285
A-443654	Uprosertib	SBS6	COREAD	Sensitivity	GDSC/GDSC (same target)	0.015859841	1.79970116
MK-2206	AKT1	SBS6	KIRC	Sensitivity	GDSC/PSCORE	0.016389836	1.785425389
Afuresertib	AKTinhibitorVIII	SBS26/12L	COREAD	Sensitivity	GDSC/GDSC (same target)	0.016549835	1.781206345
Ipatasertib	AKTinhibitorVIII	SBS26/12L	COREAD	Sensitivity	GDSC/GDSC (same target)	0.016609834	1.77963471
GSK690693	AKTinhibitorVIII	SBS44L	LUSC	Sensitivity	GDSC/GDSC (same target)	0.016799832	1.774695061
Uprosertib	AKTinhibitorVIII	SBS26/12L	COREAD	Sensitivity	GDSC/GDSC (same target)	0.016869831	1.77288926
Ipatasertib	AKT3	SBS14	ESCA_STAD	Sensitivity	GDSC/PSCORE	0.01695983	1.770578495
AT13148	MK-2206	SBS21	COREAD	Sensitivity	GDSC/GDSC (same target)	0.017269827	1.762712005
GSK690693	AKTinhibitorVIII	SBS26/12L	COREAD	Sensitivity	GDSC/GDSC (same target)	0.017349827	1.760704864
Ipatasertib	Uprosertib	SBS21	COREAD	Sensitivity	GDSC/GDSC (same target)	0.017349827	1.760704864
MK-2206	AKT1	SBS44L	ESCA_STAD	Sensitivity	GDSC/PSCORE	0.017359826	1.760454622
Ipatasertib	AKT3	SBS26/12L	COREAD_MSI	Sensitivity	GDSC/PSCORE	0.017389826	1.759704761
Ipatasertib	AKT1	SBS26/12L	COREAD_MSI	Sensitivity	GDSC/PSCORE	0.017619824	1.753998439
GSK690693	AKTinhibitorVIII	SBS6	COREAD	Sensitivity	GDSC/GDSC (same target)	0.017739823	1.751050727
GSK690693	Uprosertib	SBS6	COREAD	Sensitivity	GDSC/GDSC (same target)	0.018129819	1.741606539
GSK690693	AKT1	SBS44L	LUSC	Sensitivity	GDSC/PSCORE	0.018309817	1.737315999
Afuresertib	AKT2	SBS15	COREAD	Sensitivity	GDSC/PSCORE	0.018329817	1.736841878
MK-2206	AKT2	SBS14	SKCM	Sensitivity	GDSC/PSCORE	0.018369816	1.735895187
A-443654	AKT2	SBS14	SKCM	Sensitivity	GDSC/PSCORE	0.018429816	1.734479008
AT13148	AKT1	SBS6	OV	Sensitivity	GDSC/PSCORE	0.018509815	1.732597924
MK-2206	AKT2	SBS20	COREAD	Sensitivity	GDSC/PSCORE	0.018859811	1.724462655
Uprosertib	AKTinhibitorVIII	SBS15	ESCA_STAD	Sensitivity	GDSC/GDSC (same target)	0.018879811	1.724002353
GSK690693	AKT2	SBS44L	LUSC	Sensitivity	GDSC/PSCORE	0.018889811	1.723772385
Uprosertib	AKTinhibitorVIII	SBS6	SCLC	Sensitivity	GDSC/GDSC (same target)	0.01896981	1.721937012
Ipatasertib	AKT1	SBS26/12L	PAAD	Sensitivity	GDSC/PSCORE	0.019499805	1.709969732
A-443654	GSK690693	SBS20	LCML	Sensitivity	GDSC/GDSC (same target)	0.019579804	1.708191655
Afuresertib	AKT3	SBS14	ESCA_STAD	Sensitivity	GDSC/PSCORE	0.019659803	1.706420829
Afuresertib	AKT2	SBS14	ESCA_STAD	Sensitivity	GDSC/PSCORE	0.019849802	1.702243832
Ipatasertib	GSK690693	SBS21	COREAD	Sensitivity	GDSC/GDSC (same target)	0.020169798	1.695298445
MK-2206	AKT2	SBS44L	ESCA_STAD	Sensitivity	GDSC/PSCORE	0.020309797	1.69229442
AZD5363	AT13148	SBS6	OV	Sensitivity	GDSC/GDSC (same target)	0.020389796	1.690587117
AT7867	MK-2206	SBS6	SCLC	Sensitivity	GDSC/GDSC (same target)	0.020439796	1.689523451
Uprosertib	Afuresertib	SBS44L	LAML	Sensitivity	GDSC/GDSC (same target)	0.02101979	1.677371631
AZD5363	AT13148	SBS26/12L	PAAD	Sensitivity	GDSC/GDSC (same target)	0.021069789	1.676339807
AZD5363	AKT1	SBS26/12L	PAAD	Sensitivity	GDSC/PSCORE	0.021369786	1.670199821
AZD5363	MK-2206	SBS26/12L	PAAD	Sensitivity	GDSC/GDSC (same target)	0.021379786	1.669996642
GSK690693	AKT1	SBS26/12L	OV	Sensitivity	GDSC/PSCORE	0.021409786	1.669387676
Ipatasertib	Afuresertib	SBS15	ALL/CLL	Sensitivity	GDSC/GDSC (same target)	0.021409786	1.669387676
MK-2206	AKT2	SBS26/12L	PAAD	Sensitivity	GDSC/PSCORE	0.021419786	1.669184876
GSK690693	Afuresertib	SBS20	COREAD_MSS	Sensitivity	GDSC/GDSC (same target)	0.021499785	1.667565883
GSK690693	Uprosertib	SBS21	COREAD	Sensitivity	GDSC/GDSC (same target)	0.021499785	1.667565883
GSK690693	AKTinhibitorVIII	SBS14	PAAD	Sensitivity	GDSC/GDSC (same target)	0.021529785	1.666960313
MK-2206	AKT2	SBS21	COREAD	Sensitivity	GDSC/PSCORE	0.021699783	1.663544609
Uprosertib	AKT2	SBS21	COREAD	Sensitivity	GDSC/PSCORE	0.021739783	1.662744803
GSK690693	AKT2	SBS6	COREAD	Sensitivity	GDSC/PSCORE	0.022529775	1.647243151
MK-2206	AKT2	SBS6	ALL/CLL	Sensitivity	GDSC/PSCORE	0.022549775	1.646857797
Ipatasertib	Afuresertib	SBS26/12L	LUSC	Sensitivity	GDSC/GDSC (same target)	0.022709773	1.643787209
Ipatasertib	GSK690693	SBS20	COREAD_MSS	Sensitivity	GDSC/GDSC (same target)	0.022879771	1.640548323
Uprosertib	AKTinhibitorVIII	SBS6	HL	Sensitivity	GDSC/GDSC (same target)	0.02297977	1.638654319
AT13148	MK-2206	SBS26/12L	PAAD	Sensitivity	GDSC/GDSC (same target)	0.023729763	1.624706605
Uprosertib	uprosertib	SBS15	ESCA_STAD	Sensitivity	GDSC/PRISM	0.023789762	1.623609901
AZD5363	MK-2206	SBS26/12L	BRCA	Sensitivity	GDSC/GDSC (same target)	0.023869761	1.622151924
Afuresertib	AKTinhibitorVIII	SBS26/12L	ALL/CLL	Sensitivity	GDSC/GDSC (same target)	0.023909761	1.621424767
AZD5363	MK-2206	SBS15	BRCA	Sensitivity	GDSC/GDSC (same target)	0.023939761	1.620880197
Afuresertib	AKT1	SBS26/12L	OV	Sensitivity	GDSC/PSCORE	0.024149759	1.617087208
GSK690693	AKT2	SBS14	BRCA	Sensitivity	GDSC/PSCORE	0.024229758	1.615650929
Ipatasertib	AKTinhibitorVIII	SBS20	COREAD_MSS	Sensitivity	GDSC/GDSC (same target)	0.024529755	1.610306795
MK-2206	AKT1	SBS26/12L	PAAD	Sensitivity	GDSC/PSCORE	0.024769752	1.606078336
AZD5363	AT13148	SBS20	COREAD_MSS	Sensitivity	GDSC/GDSC (same target)	0.024789752	1.605727816
MK-2206	AKT1	SBS26/12L	BLCA	Sensitivity	GDSC/PSCORE	0.024839752	1.604852751
GSK690693	AKTinhibitorVIII	SBS20	COREAD_MSS	Sensitivity	GDSC/GDSC (same target)	0.025069749	1.600850009
A-443654	Afuresertib	SBS15	COREAD	Sensitivity	GDSC/GDSC (same target)	0.025329747	1.596369153
Afuresertib	AKTinhibitorVIII	SBS20	COREAD_MSS	Sensitivity	GDSC/GDSC (same target)	0.025589744	1.591934057
GSK690693	Afuresertib	SBS6	COREAD	Sensitivity	GDSC/GDSC (same target)	0.025779742	1.58872143
AZD5363	AKT2	SBS26/12L	PAAD	Sensitivity	GDSC/PSCORE	0.025939741	1.586034371
MK-2206	MK-2206	SBS26/12L	BLCA	Sensitivity	GDSC/PRISM	0.02602974	1.584530175
Uprosertib	Afuresertib	SBS6	COREAD	Sensitivity	GDSC/GDSC (same target)	0.026179738	1.582034701
Afuresertib	AKTinhibitorVIII	SBS6	COREAD	Sensitivity	GDSC/GDSC (same target)	0.026379736	1.578729552
Uprosertib	AKT1	SBS26/12L	OV	Sensitivity	GDSC/PSCORE	0.026429736	1.57790718
AZD5363	AKT1	SBS26/12L	OV	Sensitivity	GDSC/PSCORE	0.026449736	1.577578667
AZD5363	AKT1	SBS26/12L	BLCA	Sensitivity	GDSC/PSCORE	0.026479735	1.577086362
Ipatasertib	GSK690693	SBS6	HL	Sensitivity	GDSC/GDSC (same target)	0.026509735	1.576594615
GSK690693	AKT2	SBS21	COREAD	Sensitivity	GDSC/PSCORE	0.026659733	1.574144198
Ipatasertib	Afuresertib	SBS20	COREAD_MSS	Sensitivity	GDSC/GDSC (same target)	0.026669733	1.573981327
GSK690693	Uprosertib	SBS20	SCLC	Sensitivity	GDSC/GDSC (same target)	0.026709733	1.573330455
Ipatasertib	AKTinhibitorVIII	SBS6	HL	Sensitivity	GDSC/GDSC (same target)	0.026859731	1.570898335
AT7867	MK-2206	SBS44L	OV	Sensitivity	GDSC/GDSC (same target)	0.02698973	1.568801458
Ipatasertib	AKT1	SBS26/12L	OV	Sensitivity	GDSC/PSCORE	0.02704973	1.567837073
Ipatasertib	AKT1	SBS26/12L	BLCA	Sensitivity	GDSC/PSCORE	0.027249728	1.564637836
Afuresertib	AKTinhibitorVIII	SBS6	HL	Sensitivity	GDSC/GDSC (same target)	0.027289727	1.564000807
AT7867	AT13148	SBS44L	HNSC	Sensitivity	GDSC/GDSC (same target)	0.027709723	1.557367817
A-443654	GSK690693	SBS26/12L	COREAD	Sensitivity	GDSC/GDSC (same target)	0.027769722	1.556428463
Afuresertib	AKTinhibitorVIII	SBS6	LUAD	Sensitivity	GDSC/GDSC (same target)	0.027889721	1.554555829
Uprosertib	AKTinhibitorVIII	SBS20	SCLC	Sensitivity	GDSC/GDSC (same target)	0.028619714	1.543334713
GSK690693	AKT1	SBS14	LUSC	Sensitivity	GDSC/PSCORE	0.02897971	1.537905962
Ipatasertib	Uprosertib	SBS15	ESCA_STAD	Sensitivity	GDSC/GDSC (same target)	0.02899971	1.537606345
GSK690693	Afuresertib	SBS6	LUAD	Sensitivity	GDSC/GDSC (same target)	0.02900971	1.537456614
Ipatasertib	AKTinhibitorVIII	SBS15	ESCA_STAD	Sensitivity	GDSC/GDSC (same target)	0.029309707	1.532988524
A-443654	AKTinhibitorVIII	SBS26/12L	ALL/CLL	Sensitivity	GDSC/GDSC (same target)	0.029599704	1.528712632
MK-2206	AKT2	SBS44L	OV	Sensitivity	GDSC/PSCORE	0.029619704	1.528419289
GSK690693	Uprosertib	SBS14	PRAD	Sensitivity	GDSC/GDSC (same target)	0.030179698	1.520285107
Ipatasertib	AKTinhibitorVIII	SBS14	PRAD	Sensitivity	GDSC/GDSC (same target)	0.030569694	1.514708904
Ipatasertib	GSK690693	SBS14	PRAD	Sensitivity	GDSC/GDSC (same target)	0.030689693	1.513007454
AZD5363	AZD5363	SBS15	COREAD	Sensitivity	GDSC/PRISM	0.030719693	1.512583132
Afuresertib	AKT2	SBS6	COREAD	Sensitivity	GDSC/PSCORE	0.03103969	1.50808263
GSK690693	AKTinhibitorVIII	SBS21	COREAD	Sensitivity	GDSC/GDSC (same target)	0.031119689	1.506964755
Ipatasertib	GSK690693	SBS26/12L	BLCA	Sensitivity	GDSC/GDSC (same target)	0.031349687	1.503766798
GSK690693	Uprosertib	SBS6	HL	Sensitivity	GDSC/GDSC (same target)	0.031419686	1.502798162
Uprosertib	uprosertib	SBS20	COREAD	Sensitivity	GDSC/PRISM	0.031439686	1.502521806
AT13148	MK-2206	SBS14	ESCA_STAD	Sensitivity	GDSC/GDSC (same target)	0.031469685	1.5021076
A-443654	Afuresertib	SBS26/12L	ALL/CLL	Sensitivity	GDSC/GDSC (same target)	0.031629684	1.499905151
A-443654	AKTinhibitorVIII	SBS26/12L	COREAD	Sensitivity	GDSC/GDSC (same target)	0.03197968	1.495125884
Uprosertib	Afuresertib	SBS6	HL	Sensitivity	GDSC/GDSC (same target)	0.032259677	1.49133998
GSK690693	Afuresertib	SBS15	BRCA	Sensitivity	GDSC/GDSC (same target)	0.032509675	1.487987373
AT7867	AT13148	SBS14	COREAD	Sensitivity	GDSC/GDSC (same target)	0.032549675	1.48745335
AT7867	MK-2206	SBS26/12L	BLCA	Sensitivity	GDSC/GDSC (same target)	0.032559674	1.487319947
A-443654	Afuresertib	SBS26/12L	ESCA_STAD	Sensitivity	GDSC/GDSC (same target)	0.032899671	1.482808445
Afuresertib	AKTinhibitorVIII	SBS15	BRCA	Sensitivity	GDSC/GDSC (same target)	0.032899671	1.482808445
Ipatasertib	Afuresertib	SBS26/12L	BRCA	Sensitivity	GDSC/GDSC (same target)	0.03296967	1.481885396
GSK690693	Afuresertib	SBS26/12L	BRCA	Sensitivity	GDSC/GDSC (same target)	0.03304967	1.480832879
AT7867	AZD5363	SBS26/12L	BLCA	Sensitivity	GDSC/GDSC (same target)	0.033149669	1.47952081
A-443654	AKT3	SBS26/12L	ESCA_STAD	Sensitivity	GDSC/PSCORE	0.033189668	1.478997091
GSK690693	Uprosertib	SBS20	COREAD_MSS	Sensitivity	GDSC/GDSC (same target)	0.033189668	1.478997091
Ipatasertib	Afuresertib	SBS15	BRCA	Sensitivity	GDSC/GDSC (same target)	0.033229668	1.478474002
A-443654	Ipatasertib	SBS26/12L	ESCA_STAD	Sensitivity	GDSC/GDSC (same target)	0.033239668	1.478343328
Afuresertib	AKTinhibitorVIII	SBS26/12L	BRCA	Sensitivity	GDSC/GDSC (same target)	0.033419666	1.475997897
AT7867	MK-2206	SBS14	ESCA_STAD	Sensitivity	GDSC/GDSC (same target)	0.033419666	1.475997897
Ipatasertib	AKTinhibitorVIII	SBS21	COREAD	Sensitivity	GDSC/GDSC (same target)	0.033679663	1.47263226
AT7867	MK-2206	SBS20	HNSC	Sensitivity	GDSC/GDSC (same target)	0.033829662	1.470702345
Ipatasertib	Uprosertib	SBS20	COREAD_MSS	Sensitivity	GDSC/GDSC (same target)	0.034169658	1.466359364
GSK690693	AKT1	SBS26/12L	BLCA	Sensitivity	GDSC/PSCORE	0.034509655	1.462059384
Afuresertib	AKTinhibitorVIII	SBS14	COREAD_MSS	Sensitivity	GDSC/GDSC (same target)	0.034509655	1.462059384
AZD5363	AT13148	SBS14	COREAD	Sensitivity	GDSC/GDSC (same target)	0.034569654	1.461304963
Uprosertib	AKTinhibitorVIII	SBS20	COREAD_MSS	Sensitivity	GDSC/GDSC (same target)	0.034679653	1.459925254
GSK690693	AKTinhibitorVIII	SBS6	BRCA	Sensitivity	GDSC/GDSC (same target)	0.034709653	1.459549729
Ipatasertib	AKTinhibitorVIII	SBS14	COREAD_MSS	Sensitivity	GDSC/GDSC (same target)	0.03502965	1.455564206
A-443654	AKT2	SBS14	BRCA	Sensitivity	GDSC/PSCORE	0.035119649	1.454449836
Uprosertib	AKTinhibitorVIII	SBS21	COREAD	Sensitivity	GDSC/GDSC (same target)	0.035309647	1.452106625
Uprosertib	AKTinhibitorVIII	SBS14	COREAD_MSS	Sensitivity	GDSC/GDSC (same target)	0.035809642	1.446000022
GSK690693	AKTinhibitorVIII	SBS6	LIHC	Sensitivity	GDSC/GDSC (same target)	0.036119639	1.442256601
Uprosertib	AKT3	SBS6	COREAD_MSS	Sensitivity	GDSC/PSCORE	0.036419636	1.438664401
Uprosertib	AKT2	SBS6	COREAD_MSS	Sensitivity	GDSC/PSCORE	0.036839632	1.433684721
AT7867	AZD5363	SBS21	COREAD	Sensitivity	GDSC/GDSC (same target)	0.036879631	1.433213431
AZD5363	MK-2206	SBS21	COREAD	Sensitivity	GDSC/GDSC (same target)	0.03704963	1.431216131
Uprosertib	AKTinhibitorVIII	SBS20	ESCA_STAD	Sensitivity	GDSC/GDSC (same target)	0.037179628	1.429694957
Uprosertib	Afuresertib	SBS20	COREAD_MSS	Sensitivity	GDSC/GDSC (same target)	0.037329627	1.427946353
Ipatasertib	Uprosertib	SBS26/12L	COREAD_MSI	Sensitivity	GDSC/GDSC (same target)	0.037439626	1.426668503
AT7867	AT13148	SBS14	ESCA_STAD	Sensitivity	GDSC/GDSC (same target)	0.037499625	1.425973075
GSK690693	AKTinhibitorVIII	SBS14	SCLC	Sensitivity	GDSC/GDSC (same target)	0.037669623	1.424008723
A-443654	GSK690693	SBS44L	ALL/CLL	Sensitivity	GDSC/GDSC (same target)	0.038119619	1.418851451
GSK690693	Afuresertib	SBS6	HL	Sensitivity	GDSC/GDSC (same target)	0.038179618	1.418168419
GSK690693	Uprosertib	SBS15	BRCA	Sensitivity	GDSC/GDSC (same target)	0.038259617	1.417259377
Afuresertib	AKTinhibitorVIII	SBS6	LIHC	Sensitivity	GDSC/GDSC (same target)	0.038309617	1.416692191
AZD5363	AT13148	SBS6	LAML	Sensitivity	GDSC/GDSC (same target)	0.038359616	1.416125744
AZD5363	AT13148	SBS21	COREAD	Sensitivity	GDSC/GDSC (same target)	0.038869611	1.410389802
Uprosertib	Afuresertib	SBS26/12L	COREAD_MSI	Sensitivity	GDSC/GDSC (same target)	0.038919611	1.409831511
GSK690693	AKT1	SBS15	BRCA	Sensitivity	GDSC/PSCORE	0.03895961	1.409385395
AZD5363	AKT1	SBS15	BRCA	Sensitivity	GDSC/PSCORE	0.03904961	1.408383305
Afuresertib	AKT1	SBS26/12L	BRCA	Sensitivity	GDSC/PSCORE	0.039269607	1.405943442
GSK690693	AKT1	SBS26/12L	BRCA	Sensitivity	GDSC/PSCORE	0.039329607	1.405280397
Ipatasertib	AKTinhibitorVIII	SBS6	LIHC	Sensitivity	GDSC/GDSC (same target)	0.039329607	1.405280397
Afuresertib	AKT1	SBS15	BRCA	Sensitivity	GDSC/PSCORE	0.039619604	1.402089872
MK-2206	AKT1	SBS26/12L	BRCA	Sensitivity	GDSC/PSCORE	0.039819602	1.399903087
GSK690693	Afuresertib	SBS14	PRAD	Sensitivity	GDSC/GDSC (same target)	0.039849602	1.399576017
AZD5363	AKT1	SBS26/12L	BRCA	Sensitivity	GDSC/PSCORE	0.039939601	1.398596282
AT7867	AT13148	SBS20	GBM_LGG	Sensitivity	GDSC/GDSC (same target)	0.0399996	1.397944352
Uprosertib	AKTinhibitorVIII	SBS26/12L	BRCA	Sensitivity	GDSC/GDSC (same target)	0.040099599	1.39685997
Uprosertib	Afuresertib	SBS26/12L	BRCA	Sensitivity	GDSC/GDSC (same target)	0.040139599	1.396426975
AT7867	AZD5363	SBS21	LIHC	Sensitivity	GDSC/GDSC (same target)	0.040189598	1.395886337
MK-2206	AKT1	SBS15	BRCA	Sensitivity	GDSC/PSCORE	0.040339597	1.394268449
Ipatasertib	Uprosertib	SBS26/12L	BRCA	Sensitivity	GDSC/GDSC (same target)	0.040359596	1.394053185
Ipatasertib	AKT1	SBS15	BRCA	Sensitivity	GDSC/PSCORE	0.040379596	1.393838028
Ipatasertib	AKT1	SBS26/12L	BRCA	Sensitivity	GDSC/PSCORE	0.040389596	1.39373049
Uprosertib	AKTinhibitorVIII	SBS15	BRCA	Sensitivity	GDSC/GDSC (same target)	0.040529595	1.392227739
GSK690693	Uprosertib	SBS26/12L	BRCA	Sensitivity	GDSC/GDSC (same target)	0.040819592	1.389131343
A-443654	GSK690693	SBS6	COREAD	Sensitivity	GDSC/GDSC (same target)	0.040889591	1.388387232
Uprosertib	Afuresertib	SBS15	BRCA	Sensitivity	GDSC/GDSC (same target)	0.040889591	1.388387232
A-443654	GSK690693	SBS14	BRCA	Sensitivity	GDSC/GDSC (same target)	0.041119589	1.385951237
Ipatasertib	Uprosertib	SBS6	HL	Sensitivity	GDSC/GDSC (same target)	0.041439586	1.382584596
MK-2206	AKT2	SBS14	ESCA_STAD	Sensitivity	GDSC/PSCORE	0.041569584	1.381224318
Afuresertib	AKT1	SBS26/12L	ALL/CLL	Sensitivity	GDSC/PSCORE	0.041719583	1.379660043
Ipatasertib	Uprosertib	SBS15	BRCA	Sensitivity	GDSC/GDSC (same target)	0.04196958	1.377065374
Uprosertib	AKT2	SBS15	ESCA_STAD	Sensitivity	GDSC/PSCORE	0.042189578	1.374794818
AZD5363	AT13148	SBS21	LIHC	Sensitivity	GDSC/GDSC (same target)	0.042559574	1.371002724
Uprosertib	AKT2	SBS20	ESCA_STAD	Sensitivity	GDSC/PSCORE	0.042649574	1.370085307
MK-2206	AKT2	SBS15	ALL/CLL	Sensitivity	GDSC/PSCORE	0.042659573	1.369983492
Afuresertib	AKT2	SBS26/12L	PAAD	Sensitivity	GDSC/PSCORE	0.042889571	1.367648297
Uprosertib	AKT1	SBS26/12L	BRCA	Sensitivity	GDSC/PSCORE	0.043069569	1.365829471
Uprosertib	AKT1	SBS15	BRCA	Sensitivity	GDSC/PSCORE	0.043079569	1.365728648
AT7867	AT13148	SBS21	LIHC	Sensitivity	GDSC/GDSC (same target)	0.043409566	1.362414557
AT7867	AT13148	SBS6	ESCA_STAD	Sensitivity	GDSC/GDSC (same target)	0.043579564	1.360717117
AT7867	AZD5363	SBS6	LUAD	Sensitivity	GDSC/GDSC (same target)	0.043729563	1.359224866
GSK690693	AKT1	SBS6	OV	Sensitivity	GDSC/PSCORE	0.043859561	1.357935716
A-443654	AKT1	SBS26/12L	ALL/CLL	Sensitivity	GDSC/PSCORE	0.044059559	1.35595985
Ipatasertib	AKTinhibitorVIII	SBS26/12L	PAAD	Sensitivity	GDSC/GDSC (same target)	0.044059559	1.35595985
Ipatasertib	Afuresertib	SBS26/12L	PAAD	Sensitivity	GDSC/GDSC (same target)	0.044399556	1.352621373
Uprosertib	AKT3	SBS26/12L	COREAD_MSI	Sensitivity	GDSC/PSCORE	0.044489555	1.351741937
Uprosertib	AKTinhibitorVIII	SBS14	PRAD	Sensitivity	GDSC/GDSC (same target)	0.04495955	1.34717804
GSK690693	Uprosertib	SBS44L	LUAD	Sensitivity	GDSC/GDSC (same target)	0.04501955	1.346598852
Uprosertib	uprosertib	SBS20	ESCA_STAD	Sensitivity	GDSC/PRISM	0.04504955	1.346309548
GSK690693	AKT2	SBS44L	LIHC	Sensitivity	GDSC/PSCORE	0.045119549	1.345635252
Ipatasertib	Afuresertib	SBS6	LIHC	Sensitivity	GDSC/GDSC (same target)	0.045169548	1.345154252
Afuresertib	AKTinhibitorVIII	SBS21	COREAD	Sensitivity	GDSC/GDSC (same target)	0.045329547	1.343618624
GSK690693	Afuresertib	SBS6	OV	Sensitivity	GDSC/GDSC (same target)	0.045349547	1.343427052
GSK690693	AKTinhibitorVIII	SBS15	COREAD_MSI	Sensitivity	GDSC/GDSC (same target)	0.045389546	1.34304416
Afuresertib	AKT1	SBS26/12L	PAAD	Sensitivity	GDSC/PSCORE	0.045429546	1.342661606
GSK690693	AKT2	SBS6	LUAD	Sensitivity	GDSC/PSCORE	0.045639544	1.340658707
GSK690693	AKTinhibitorVIII	SBS44L	LUAD	Sensitivity	GDSC/GDSC (same target)	0.045799542	1.339138865
Afuresertib	AKT2	SBS14	NB	Sensitivity	GDSC/PSCORE	0.04604954	1.336774708
GSK690693	AKT3	SBS44L	LIHC	Sensitivity	GDSC/PSCORE	0.046169538	1.335644468
Uprosertib	AKT1	SBS26/12L	COREAD_MSI	Sensitivity	GDSC/PSCORE	0.046199538	1.335362367
GSK690693	Afuresertib	SBS21	COREAD	Sensitivity	GDSC/GDSC (same target)	0.046559534	1.331991371
AT7867	MK-2206	SBS20	GBM_LGG	Sensitivity	GDSC/GDSC (same target)	0.046719533	1.330501509
AZD5363	MK-2206	SBS6	HL	Sensitivity	GDSC/GDSC (same target)	0.046849532	1.329294748
GSK690693	AKT1	SBS15	COREAD_MSI	Sensitivity	GDSC/PSCORE	0.047069529	1.327260145
AZD5363	AKT2	SBS21	COREAD	Sensitivity	GDSC/PSCORE	0.047109529	1.326891239
AZD5363	AKT2	SBS14	NB	Sensitivity	GDSC/PSCORE	0.04800952	1.318672637
Ipatasertib	GSK690693	SBS6	LIHC	Sensitivity	GDSC/GDSC (same target)	0.048239518	1.316597044
A-443654	Uprosertib	SBS44L	NB	Sensitivity	GDSC/GDSC (same target)	0.048349517	1.315607865
Uprosertib	Afuresertib	SBS21	COREAD	Sensitivity	GDSC/GDSC (same target)	0.048419516	1.314979558
Afuresertib	AKT1	SBS26/12L	BLCA	Sensitivity	GDSC/PSCORE	0.048539515	1.313904571
GSK690693	AKT1	SBS44L	ALL/CLL	Sensitivity	GDSC/PSCORE	0.048749513	1.312029723
Uprosertib	AKT2	SBS26/12L	COREAD_MSI	Sensitivity	GDSC/PSCORE	0.048769512	1.311851587
Ipatasertib	Afuresertib	SBS6	HL	Sensitivity	GDSC/GDSC (same target)	0.048839512	1.311228688
GSK690693	Afuresertib	SBS6	LIHC	Sensitivity	GDSC/GDSC (same target)	0.049449506	1.305838047
Ipatasertib	Afuresertib	SBS21	COREAD	Sensitivity	GDSC/GDSC (same target)	0.049549505	1.304960684
Afuresertib	AKT2	SBS15	ALL/CLL	Sensitivity	GDSC/PSCORE	0.049739503	1.303298562
MK-2206	AKT2	SBS20	GBM_LGG	Sensitivity	GDSC/PSCORE	0.049919501	1.301729766
Ipatasertib	Afuresertib	SBS26/12L	BLCA	Sensitivity	GDSC/GDSC (same target)	0.0500395	1.300687042
MK-2206	MK-2206	SBS14	ESCA_STAD	Sensitivity	GDSC/PRISM	0.050379496	1.29774618
AT7867	MK-2206	SBS6	PAAD	Sensitivity	GDSC/GDSC (same target)	0.050899491	1.293286561
Ipatasertib	AKTinhibitorVIII	SBS6	MM	Sensitivity	GDSC/GDSC (same target)	0.050919491	1.293115948
Ipatasertib	Uprosertib	SBS6	ESCA_STAD	Sensitivity	GDSC/GDSC (same target)	0.051529485	1.2879442
Uprosertib	AKT1	SBS44L	LAML	Sensitivity	GDSC/PSCORE	0.05201948	1.283833995
A-443654	Afuresertib	SBS6	COREAD	Sensitivity	GDSC/GDSC (same target)	0.05201948	1.283833995
Uprosertib	AKTinhibitorVIII	SBS21	ALL/CLL	Sensitivity	GDSC/GDSC (same target)	0.052059479	1.283500179
Afuresertib	AKT2	SBS26/12L	ALL/CLL	Sensitivity	GDSC/PSCORE	0.052349477	1.281087657
GSK690693	AKT3	SBS15	BRCA	Sensitivity	GDSC/PSCORE	0.052789472	1.277452681
GSK690693	AKT3	SBS26/12L	BRCA	Sensitivity	GDSC/PSCORE	0.052939471	1.276220406
A-443654	AKT2	SBS26/12L	ALL/CLL	Sensitivity	GDSC/PSCORE	0.05300947	1.275646539
MK-2206	MK-2206	SBS26/12L	LUAD	Sensitivity	GDSC/PRISM	0.053409466	1.272381765
Afuresertib	AKTinhibitorVIII	SBS26/12L	PAAD	Sensitivity	GDSC/GDSC (same target)	0.053439466	1.272137893
A-443654	AKTinhibitorVIII	SBS14	SARC	Sensitivity	GDSC/GDSC (same target)	0.053549465	1.271244868
Afuresertib	AKT1	SBS44L	LAML	Sensitivity	GDSC/PSCORE	0.053629464	1.270596546
AZD5363	MK-2206	SBS26/12L	LUSC	Sensitivity	GDSC/GDSC (same target)	0.053709463	1.269949191
AZD5363	AZD5363	SBS21	COREAD	Sensitivity	GDSC/PRISM	0.053869461	1.268657367
AZD5363	AKT3	SBS26/12L	BRCA	Sensitivity	GDSC/PSCORE	0.054159458	1.266325687
MK-2206	MK-2206	SBS6	PAAD	Sensitivity	GDSC/PRISM	0.054379456	1.26456514
GSK690693	Afuresertib	SBS44L	LUAD	Sensitivity	GDSC/GDSC (same target)	0.054929451	1.260194744
Uprosertib	AKT3	SBS21	PAAD	Sensitivity	GDSC/PSCORE	0.055619444	1.254773358
Afuresertib	AKT3	SBS26/12L	BRCA	Sensitivity	GDSC/PSCORE	0.055639444	1.254617222
GSK690693	AKT1	SBS14	BRCA	Sensitivity	GDSC/PSCORE	0.055769442	1.253603698
AT7867	MK-2206	SBS20	KIRC	Sensitivity	GDSC/GDSC (same target)	0.055879441	1.252747945
Afuresertib	AKT3	SBS15	BRCA	Sensitivity	GDSC/PSCORE	0.056119439	1.250886681
Ipatasertib	Afuresertib	SBS15	ESCA_STAD	Sensitivity	GDSC/GDSC (same target)	0.056289437	1.249573094
Afuresertib	AKT2	SBS6	LUAD	Sensitivity	GDSC/PSCORE	0.056359436	1.249033358
A-443654	Uprosertib	SBS6	COREAD_MSS	Sensitivity	GDSC/GDSC (same target)	0.056379436	1.248879271
Afuresertib	AKTinhibitorVIII	SBS26/12L	ESCA_STAD	Sensitivity	GDSC/GDSC (same target)	0.056449436	1.248340397
Uprosertib	Afuresertib	SBS26/12L	BLCA	Sensitivity	GDSC/GDSC (same target)	0.056479435	1.248109655
Afuresertib	AKT2	SBS21	COREAD	Sensitivity	GDSC/PSCORE	0.056519435	1.24780219
Afuresertib	AKTinhibitorVIII	SBS15	ESCA_STAD	Sensitivity	GDSC/GDSC (same target)	0.056629434	1.246957781
Afuresertib	AKTinhibitorVIII	SBS44L	LUAD	Sensitivity	GDSC/GDSC (same target)	0.056729433	1.246191559
AZD5363	AKT3	SBS15	BRCA	Sensitivity	GDSC/PSCORE	0.056749433	1.246038477
Ipatasertib	AKTinhibitorVIII	SBS26/12L	ESCA_STAD	Sensitivity	GDSC/GDSC (same target)	0.05699943	1.244129487
Uprosertib	AKT2	SBS6	ESCA_STAD	Sensitivity	GDSC/PSCORE	0.057309427	1.241773934
Afuresertib	AKT2	SBS15	ESCA_STAD	Sensitivity	GDSC/PSCORE	0.057369426	1.241319493
Uprosertib	AKT3	SBS15	BRCA	Sensitivity	GDSC/PSCORE	0.057509425	1.240260975
Ipatasertib	GSK690693	SBS44L	LUAD	Sensitivity	GDSC/GDSC (same target)	0.057529425	1.240109969
Uprosertib	Afuresertib	SBS15	ESCA_STAD	Sensitivity	GDSC/GDSC (same target)	0.057739423	1.238527563
AZD5363	AKT2	SBS6	LUAD	Sensitivity	GDSC/PSCORE	0.057759422	1.238377158
GSK690693	Afuresertib	SBS26/12L	BLCA	Sensitivity	GDSC/GDSC (same target)	0.057909421	1.237250778
Ipatasertib	AKTinhibitorVIII	SBS44L	LUAD	Sensitivity	GDSC/GDSC (same target)	0.05801942	1.236426618
Uprosertib	AKT3	SBS26/12L	BRCA	Sensitivity	GDSC/PSCORE	0.058259417	1.234633863
Ipatasertib	AKT3	SBS26/12L	BRCA	Sensitivity	GDSC/PSCORE	0.058429416	1.233368457
A-443654	Ipatasertib	SBS26/12L	COREAD_MSI	Sensitivity	GDSC/GDSC (same target)	0.058579414	1.232254976
Ipatasertib	Uprosertib	SBS44L	LUAD	Sensitivity	GDSC/GDSC (same target)	0.058689413	1.231440233
Uprosertib	Afuresertib	SBS44L	LUAD	Sensitivity	GDSC/GDSC (same target)	0.058759412	1.230922556
Ipatasertib	AKT3	SBS15	BRCA	Sensitivity	GDSC/PSCORE	0.058799412	1.230627017
GSK690693	AKTinhibitorVIII	SBS44L	LIHC	Sensitivity	GDSC/GDSC (same target)	0.059119409	1.228269918
Uprosertib	AKT1	SBS26/12L	BLCA	Sensitivity	GDSC/PSCORE	0.059449406	1.225852484
Uprosertib	AKTinhibitorVIII	SBS6	COREAD_MSS	Sensitivity	GDSC/GDSC (same target)	0.059559404	1.225049654
Uprosertib	AKT2	SBS6	GBM_LGG	Sensitivity	GDSC/PSCORE	0.059629404	1.224539534
Afuresertib	AKTinhibitorVIII	SBS26/12L	BLCA	Sensitivity	GDSC/GDSC (same target)	0.0599694	1.222070294
Ipatasertib	Afuresertib	SBS44L	LUAD	Sensitivity	GDSC/GDSC (same target)	0.0600094	1.221780716
Uprosertib	Afuresertib	SBS21	ALL/CLL	Sensitivity	GDSC/GDSC (same target)	0.060259397	1.219975216
GSK690693	AKTinhibitorVIII	SBS14	PRAD	Sensitivity	GDSC/GDSC (same target)	0.060319397	1.21954301
GSK690693	Afuresertib	SBS15	ESCA_STAD	Sensitivity	GDSC/GDSC (same target)	0.060519395	1.218105424
Uprosertib	AKT1	SBS21	ALL/CLL	Sensitivity	GDSC/PSCORE	0.06102939	1.214460973
AT13148	MK-2206	SBS20	GBM_LGG	Sensitivity	GDSC/GDSC (same target)	0.061299387	1.212543868
AT7867	MK-2206	SBS6	ESCA_STAD	Sensitivity	GDSC/GDSC (same target)	0.061649384	1.210071262
Ipatasertib	Uprosertib	SBS26/12L	BLCA	Sensitivity	GDSC/GDSC (same target)	0.061859381	1.208594427
MK-2206	MK-2206	SBS44L	ESCA_STAD	Sensitivity	GDSC/PRISM	0.061869381	1.208524227
A-443654	Ipatasertib	SBS6	ESCA_STAD	Sensitivity	GDSC/GDSC (same target)	0.06196938	1.207822847
GSK690693	AKTinhibitorVIII	SBS15	ESCA_STAD	Sensitivity	GDSC/GDSC (same target)	0.06197938	1.207752771
AT13148	MK-2206	SBS6	ESCA_STAD	Sensitivity	GDSC/GDSC (same target)	0.06200938	1.207542612
Ipatasertib	Afuresertib	SBS6	ALL/CLL	Sensitivity	GDSC/GDSC (same target)	0.062059379	1.207192572
Ipatasertib	AKT1	SBS14	ALL/CLL	Sensitivity	GDSC/PSCORE	0.062399376	1.204819753
Ipatasertib	GSK690693	SBS6	LUAD	Sensitivity	GDSC/GDSC (same target)	0.062469375	1.204332837
Ipatasertib	GSK690693	SBS15	ESCA_STAD	Sensitivity	GDSC/GDSC (same target)	0.062489375	1.204193818
AZD5363	AZD5363	SBS6	LUAD	Sensitivity	GDSC/PRISM	0.062769372	1.202252214
Uprosertib	AKTinhibitorVIII	SBS6	LIHC	Sensitivity	GDSC/GDSC (same target)	0.062869371	1.201560883
AT7867	AT13148	SBS20	KIRC	Sensitivity	GDSC/GDSC (same target)	0.063099369	1.199974984
GSK690693	AKT2	SBS15	ESCA_STAD	Sensitivity	GDSC/PSCORE	0.063259367	1.198875155
Ipatasertib	Uprosertib	SBS6	GBM_LGG	Sensitivity	GDSC/GDSC (same target)	0.063599364	1.196547227
Ipatasertib	AKTinhibitorVIII	SBS6	LUAD	Sensitivity	GDSC/GDSC (same target)	0.063709363	1.195796738
AZD5363	AKT2	SBS15	ESCA_STAD	Sensitivity	GDSC/PSCORE	0.063769362	1.195387926
Uprosertib	AKTinhibitorVIII	SBS26/12L	BLCA	Sensitivity	GDSC/GDSC (same target)	0.064449356	1.190781421
Uprosertib	AKT2	SBS26/12L	BLCA	Sensitivity	GDSC/PSCORE	0.064529355	1.190242678
GSK690693	Uprosertib	SBS15	ESCA_STAD	Sensitivity	GDSC/GDSC (same target)	0.064539355	1.190175382
Afuresertib	AKTinhibitorVIII	SBS21	ALL/CLL	Sensitivity	GDSC/GDSC (same target)	0.064699353	1.189100062
A-443654	AKTinhibitorVIII	SBS6	BRCA	Sensitivity	GDSC/GDSC (same target)	0.064779352	1.188563399
Uprosertib	uprosertib	SBS26/12L	BLCA	Sensitivity	GDSC/PRISM	0.064859351	1.188027399
A-443654	Afuresertib	SBS26/12L	COREAD_MSI	Sensitivity	GDSC/GDSC (same target)	0.06503935	1.18682381
GSK690693	Uprosertib	SBS26/12L	BLCA	Sensitivity	GDSC/GDSC (same target)	0.065359346	1.184692299
Ipatasertib	AKTinhibitorVIII	SBS26/12L	BLCA	Sensitivity	GDSC/GDSC (same target)	0.065419346	1.184293803
MK-2206	AKT2	SBS21	COREAD_MSI	Sensitivity	GDSC/PSCORE	0.065459345	1.184028342
Afuresertib	AKT2	SBS26/12L	BLCA	Sensitivity	GDSC/PSCORE	0.065889341	1.181184835
GSK690693	AKTinhibitorVIII	SBS20	ESCA_STAD	Sensitivity	GDSC/GDSC (same target)	0.067479325	1.170829269
MK-2206	AKT1	SBS21	COREAD_MSI	Sensitivity	GDSC/PSCORE	0.067519325	1.170571909
MK-2206	AKT2	SBS6	ESCA_STAD	Sensitivity	GDSC/PSCORE	0.068059319	1.167112398
GSK690693	AKT2	SBS20	OV	Sensitivity	GDSC/PSCORE	0.068339317	1.165329368
Uprosertib	Afuresertib	SBS26/12L	LUSC	Sensitivity	GDSC/GDSC (same target)	0.068379316	1.165075246
MK-2206	AKT1	SBS14	BRCA	Sensitivity	GDSC/PSCORE	0.068419316	1.164821273
MK-2206	AKT2	SBS26/12L	BLCA	Sensitivity	GDSC/PSCORE	0.068849312	1.162100398
MK-2206	AKT2	SBS44L	LUSC	Sensitivity	GDSC/PSCORE	0.068929311	1.161596064
GSK690693	AKTinhibitorVIII	SBS26/12L	BLCA	Sensitivity	GDSC/GDSC (same target)	0.06904931	1.16084066
MK-2206	AKT1	SBS14	LUSC	Sensitivity	GDSC/PSCORE	0.069219308	1.159772748
AT7867	MK-2206	SBS15	BRCA	Sensitivity	GDSC/GDSC (same target)	0.069299307	1.159271108
MK-2206	AKT2	SBS14	BRCA	Sensitivity	GDSC/PSCORE	0.069739303	1.1565224
AZD5363	AZD5363	SBS15	ESCA_STAD	Sensitivity	GDSC/PRISM	0.069859301	1.155775762
AT7867	AZD5363	SBS26/12L	BRCA	Sensitivity	GDSC/GDSC (same target)	0.069859301	1.155775762
Ipatasertib	Uprosertib	SBS26/12L	LUSC	Sensitivity	GDSC/GDSC (same target)	0.0699993	1.154906303
AT7867	MK-2206	SBS26/12L	BRCA	Sensitivity	GDSC/GDSC (same target)	0.070079299	1.15441025
AT7867	AZD5363	SBS15	BRCA	Sensitivity	GDSC/GDSC (same target)	0.070739293	1.150339287
AT7867	MK-2206	SBS14	BRCA	Sensitivity	GDSC/GDSC (same target)	0.070879291	1.149480634
Ipatasertib	Afuresertib	SBS44L	LAML	Sensitivity	GDSC/GDSC (same target)	0.07097929	1.148868348
Ipatasertib	AKT1	SBS6	GBM_LGG	Sensitivity	GDSC/PSCORE	0.07098929	1.148807167
GSK690693	AKTinhibitorVIII	SBS26/12L	KIRC	Sensitivity	GDSC/GDSC (same target)	0.07100929	1.14868483
MK-2206	AKT1	SBS44L	LUSC	Sensitivity	GDSC/PSCORE	0.071119289	1.148012595
Ipatasertib	AKT3	SBS6	SKCM	Sensitivity	GDSC/PSCORE	0.071579284	1.145212649
AT13148	AKT1	SBS6	GBM_LGG	Sensitivity	GDSC/PSCORE	0.071909281	1.143215054
GSK690693	Uprosertib	SBS20	ESCA_STAD	Sensitivity	GDSC/GDSC (same target)	0.07201928	1.142551226
GSK690693	Uprosertib	SBS6	OV	Sensitivity	GDSC/GDSC (same target)	0.072369276	1.14044577
Uprosertib	AKT1	SBS6	GBM_LGG	Sensitivity	GDSC/PSCORE	0.072409276	1.140205795
AZD5363	MK-2206	SBS6	MM	Sensitivity	GDSC/GDSC (same target)	0.072449276	1.139965953
A-443654	AKT3	SBS26/12L	COREAD_MSI	Sensitivity	GDSC/PSCORE	0.072809272	1.137813312
AT7867	MK-2206	SBS6	COREAD	Sensitivity	GDSC/GDSC (same target)	0.073349267	1.134604225
AZD5363	AKT1	SBS44L	LAML	Sensitivity	GDSC/PSCORE	0.073419266	1.134189963
Ipatasertib	Afuresertib	SBS6	LUAD	Sensitivity	GDSC/GDSC (same target)	0.07397926	1.130890016
GSK690693	AKTinhibitorVIII	SBS6	OV	Sensitivity	GDSC/GDSC (same target)	0.074089259	1.130244748
GSK690693	AKT2	SBS26/12L	BLCA	Sensitivity	GDSC/PSCORE	0.074259257	1.129249398
GSK690693	AKT2	SBS20	ESCA_STAD	Sensitivity	GDSC/PSCORE	0.074869251	1.12569651
AZD5363	AKT2	SBS26/12L	BLCA	Sensitivity	GDSC/PSCORE	0.07497925	1.125058907
Uprosertib	uprosertib	SBS6	ESCA_STAD	Sensitivity	GDSC/PRISM	0.075119249	1.124248764
Ipatasertib	Uprosertib	SBS6	MM	Sensitivity	GDSC/GDSC (same target)	0.075479245	1.122172451
GSK690693	Uprosertib	SBS44L	SARC	Sensitivity	GDSC/GDSC (same target)	0.075759242	1.120564377
AZD5363	AT13148	SBS44L	LUAD	Sensitivity	GDSC/GDSC (same target)	0.075839242	1.120106019
MK-2206	MK-2206	SBS6	ESCA_STAD	Sensitivity	GDSC/PRISM	0.075849242	1.120048758
Uprosertib	AKT3	SBS26/12L	MM	Sensitivity	GDSC/PSCORE	0.076309237	1.117422889
Ipatasertib	GSK690693	SBS6	BRCA	Sensitivity	GDSC/GDSC (same target)	0.076579234	1.115888981
A-443654	AKT2	SBS26/12L	COREAD_MSI	Sensitivity	GDSC/PSCORE	0.076619234	1.115662195
AT7867	MK-2206	SBS14	MESO	Sensitivity	GDSC/GDSC (same target)	0.076649234	1.115492184
A-443654	AKTinhibitorVIII	SBS6	COREAD_MSS	Sensitivity	GDSC/GDSC (same target)	0.076939231	1.113852161
MK-2206	AKT2	SBS6	COREAD	Sensitivity	GDSC/PSCORE	0.07697923	1.113626436
AZD5363	AT13148	SBS15	ESCA_STAD	Sensitivity	GDSC/GDSC (same target)	0.077519225	1.110590579
A-443654	AKT1	SBS26/12L	COREAD_MSI	Sensitivity	GDSC/PSCORE	0.077589224	1.110198591
AT7867	AZD5363	SBS44L	LUAD	Sensitivity	GDSC/GDSC (same target)	0.077649224	1.109862883
GSK690693	Uprosertib	SBS6	LIHC	Sensitivity	GDSC/GDSC (same target)	0.077669223	1.109751038
GSK690693	AKTinhibitorVIII	SBS14	COREAD_MSI	Sensitivity	GDSC/GDSC (same target)	0.077919221	1.108355399
Uprosertib	AKTinhibitorVIII	SBS6	MM	Sensitivity	GDSC/GDSC (same target)	0.078559214	1.104802868
AT7867	MK-2206	SBS44L	SARC	Sensitivity	GDSC/GDSC (same target)	0.078679213	1.104139992
GSK690693	AKT3	SBS21	COREAD	Sensitivity	GDSC/PSCORE	0.078949211	1.102652209
A-443654	AKTinhibitorVIII	SBS26/12L	ESCA_STAD	Sensitivity	GDSC/GDSC (same target)	0.078949211	1.102652209
Afuresertib	AKTinhibitorVIII	SBS6	OV	Sensitivity	GDSC/GDSC (same target)	0.079219208	1.101169505
Ipatasertib	AKTinhibitorVIII	SBS6	BRCA	Sensitivity	GDSC/GDSC (same target)	0.079279207	1.100840701
Uprosertib	Afuresertib	SBS6	OV	Sensitivity	GDSC/GDSC (same target)	0.079369206	1.100347963
Uprosertib	uprosertib	SBS20	GBM_LGG	Sensitivity	GDSC/PRISM	0.079459205	1.099855782
AT7867	AT13148	SBS6	HNSC	Sensitivity	GDSC/GDSC (same target)	0.079509205	1.099582589
Uprosertib	AKT1	SBS6	OV	Sensitivity	GDSC/PSCORE	0.079789202	1.098055878
AT13148	MK-2206	SBS20	KIRC	Sensitivity	GDSC/GDSC (same target)	0.079869201	1.097620658
Afuresertib	AKT1	SBS14	HNSC	Sensitivity	GDSC/PSCORE	0.080089199	1.096426049
A-443654	Uprosertib	SBS6	ESCA_STAD	Sensitivity	GDSC/GDSC (same target)	0.080209198	1.095775827
AT7867	MK-2206	SBS6	LUAD	Sensitivity	GDSC/GDSC (same target)	0.080659193	1.093346125
Ipatasertib	GSK690693	SBS15	ALL/CLL	Sensitivity	GDSC/GDSC (same target)	0.080819192	1.092485497
GSK690693	AKT3	SBS44L	LUAD	Sensitivity	GDSC/PSCORE	0.080899191	1.092055821
GSK690693	Afuresertib	SBS44L	SARC	Sensitivity	GDSC/GDSC (same target)	0.08101919	1.091412104
Ipatasertib	Afuresertib	SBS6	MESO	Sensitivity	GDSC/GDSC (same target)	0.081129189	1.090822867
Ipatasertib	Afuresertib	SBS14	ALL/CLL	Sensitivity	GDSC/GDSC (same target)	0.081189188	1.090501802
Afuresertib	AKTinhibitorVIII	SBS26/12L	OV	Sensitivity	GDSC/GDSC (same target)	0.081339187	1.089700175
Ipatasertib	AKT3	SBS44L	LUAD	Sensitivity	GDSC/PSCORE	0.081509185	1.08879345
Uprosertib	AKTinhibitorVIII	SBS6	OV	Sensitivity	GDSC/GDSC (same target)	0.081559184	1.088527126
GSK690693	AKTinhibitorVIII	SBS26/12L	OV	Sensitivity	GDSC/GDSC (same target)	0.081819182	1.087144868
Uprosertib	AKT3	SBS44L	LUAD	Sensitivity	GDSC/PSCORE	0.081869181	1.086879553
Ipatasertib	Uprosertib	SBS44L	LAML	Sensitivity	GDSC/GDSC (same target)	0.082139179	1.085449644
Ipatasertib	GSK690693	SBS6	ESCA_STAD	Sensitivity	GDSC/GDSC (same target)	0.082389176	1.08412984
AT7867	AZD5363	SBS14	LAML	Sensitivity	GDSC/GDSC (same target)	0.082909171	1.081397428
AT13148	AKT1	SBS14	ALL/CLL	Sensitivity	GDSC/PSCORE	0.083199168	1.079881017
Afuresertib	AKT3	SBS44L	LUAD	Sensitivity	GDSC/PSCORE	0.083279167	1.079463626
GSK690693	Uprosertib	SBS20	GBM_LGG	Sensitivity	GDSC/GDSC (same target)	0.083419166	1.078734157
Afuresertib	AKT1	SBS21	ALL/CLL	Sensitivity	GDSC/PSCORE	0.083499165	1.078317867
Uprosertib	Afuresertib	SBS6	LIHC	Sensitivity	GDSC/GDSC (same target)	0.083569164	1.077953941
A-443654	AKT2	SBS6	ESCA_STAD	Sensitivity	GDSC/PSCORE	0.083789162	1.076812153
Ipatasertib	AKT3	SBS21	COREAD	Sensitivity	GDSC/PSCORE	0.083839162	1.076553073
AT7867	AT13148	SBS20	COREAD_MSS	Sensitivity	GDSC/GDSC (same target)	0.084089159	1.07525999
AT7867	AZD5363	SBS20	COREAD_MSS	Sensitivity	GDSC/GDSC (same target)	0.084189158	1.074743833
Ipatasertib	Afuresertib	SBS26/12L	ALL/CLL	Sensitivity	GDSC/GDSC (same target)	0.084189158	1.074743833
Uprosertib	AKT2	SBS20	GBM_LGG	Sensitivity	GDSC/PSCORE	0.084209158	1.074640676
AZD5363	AKT3	SBS44L	LUAD	Sensitivity	GDSC/PSCORE	0.084429156	1.073507554
Uprosertib	AKT3	SBS21	COREAD	Sensitivity	GDSC/PSCORE	0.084679153	1.072223494
Ipatasertib	AKTinhibitorVIII	SBS26/12L	OV	Sensitivity	GDSC/GDSC (same target)	0.084729153	1.071967137
MK-2206	AKT2	SBS6	KIRC	Sensitivity	GDSC/PSCORE	0.084759152	1.071813395
AT7867	MK-2206	SBS44L	LUSC	Sensitivity	GDSC/GDSC (same target)	0.085149149	1.069819691
AT7867	MK-2206	SBS14	SCLC	Sensitivity	GDSC/GDSC (same target)	0.085389146	1.068597329
A-443654	Ipatasertib	SBS26/12L	ALL/CLL	Sensitivity	GDSC/GDSC (same target)	0.085619144	1.067429119
Ipatasertib	AKT3	SBS14	COREAD_MSS	Sensitivity	GDSC/PSCORE	0.085739143	1.066820864
Ipatasertib	AKTinhibitorVIII	SBS26/12L	ALL/CLL	Sensitivity	GDSC/GDSC (same target)	0.085819142	1.066415833
AZD5363	AKT3	SBS21	COREAD	Sensitivity	GDSC/PSCORE	0.085899141	1.066011179
GSK690693	AKT1	SBS26/12L	COREAD	Sensitivity	GDSC/PSCORE	0.085929141	1.065859531
Afuresertib	AKT3	SBS21	COREAD	Sensitivity	GDSC/PSCORE	0.086209138	1.064446698
A-443654	AKT1	SBS14	BRCA	Sensitivity	GDSC/PSCORE	0.086679133	1.06208544
GSK690693	Afuresertib	SBS26/12L	ALL/CLL	Sensitivity	GDSC/GDSC (same target)	0.087109129	1.059936329
GSK690693	AKT1	SBS14	COREAD_MSI	Sensitivity	GDSC/PSCORE	0.087189128	1.059537665
Ipatasertib	GSK690693	SBS26/12L	ALL/CLL	Sensitivity	GDSC/GDSC (same target)	0.087319127	1.058890616
Ipatasertib	GSK690693	SBS44L	SARC	Sensitivity	GDSC/GDSC (same target)	0.087909121	1.055966063
Afuresertib	AKT3	SBS14	COREAD_MSS	Sensitivity	GDSC/PSCORE	0.089169108	1.049785576
A-443654	GSK690693	SBS26/12L	ALL/CLL	Sensitivity	GDSC/GDSC (same target)	0.089599104	1.047696333
GSK690693	AKT1	SBS21	COREAD	Sensitivity	GDSC/PSCORE	0.089819102	1.046631292
AZD5363	AKT3	SBS14	COREAD_MSS	Sensitivity	GDSC/PSCORE	0.089879101	1.046341279
GSK690693	AKTinhibitorVIII	SBS26/12L	ALL/CLL	Sensitivity	GDSC/GDSC (same target)	0.090079099	1.045375965
Uprosertib	AKT1	SBS26/12L	COREAD	Sensitivity	GDSC/PSCORE	0.090119099	1.04518316
AT13148	AKT1	SBS26/12L	COREAD	Sensitivity	GDSC/PSCORE	0.090129099	1.045134972
AZD5363	MK-2206	SBS6	LUAD	Sensitivity	GDSC/GDSC (same target)	0.090219098	1.04470152
MK-2206	AKT1	SBS14	HNSC	Sensitivity	GDSC/PSCORE	0.090289097	1.04436469
AZD5363	AKT2	SBS26/12L	OV	Sensitivity	GDSC/PSCORE	0.090399096	1.043835912
MK-2206	AKT1	SBS26/12L	COREAD	Sensitivity	GDSC/PSCORE	0.090569094	1.043019975
Ipatasertib	AKT1	SBS26/12L	COREAD	Sensitivity	GDSC/PSCORE	0.090869091	1.041583815
Afuresertib	AKT2	SBS14	HNSC	Sensitivity	GDSC/PSCORE	0.091089089	1.040533641
Afuresertib	AKT1	SBS26/12L	COREAD	Sensitivity	GDSC/PSCORE	0.091669083	1.037777112
MK-2206	AKT1	SBS21	COREAD	Sensitivity	GDSC/PSCORE	0.091699083	1.037635007
Ipatasertib	Uprosertib	SBS6	LIHC	Sensitivity	GDSC/GDSC (same target)	0.091939081	1.036499844
Ipatasertib	Afuresertib	SBS21	LUSC	Sensitivity	GDSC/GDSC (same target)	0.092329077	1.034661507
GSK690693	AKT2	SBS14	NB	Sensitivity	GDSC/PSCORE	0.092399076	1.034332372
AZD5363	AKT1	SBS26/12L	COREAD	Sensitivity	GDSC/PSCORE	0.092519075	1.033768719
Uprosertib	Afuresertib	SBS6	MESO	Sensitivity	GDSC/GDSC (same target)	0.092529075	1.033721781
Ipatasertib	Uprosertib	SBS6	MESO	Sensitivity	GDSC/GDSC (same target)	0.092619074	1.033299566
GSK690693	Afuresertib	SBS44L	LUSC	Sensitivity	GDSC/GDSC (same target)	0.092799072	1.032456367
Afuresertib	AKT2	SBS26/12L	OV	Sensitivity	GDSC/PSCORE	0.092879071	1.032082136
Uprosertib	AKTinhibitorVIII	SBS26/12L	OV	Sensitivity	GDSC/GDSC (same target)	0.093059069	1.031241295
Uprosertib	AKT3	SBS14	COREAD_MSS	Sensitivity	GDSC/PSCORE	0.093529065	1.029053409
GSK690693	AKT2	SBS26/12L	OV	Sensitivity	GDSC/PSCORE	0.094089059	1.026460874
Afuresertib	AKT1	SBS14	ALL/CLL	Sensitivity	GDSC/PSCORE	0.094139059	1.026230149
AZD5363	AKT3	SBS26/12L	PAAD	Sensitivity	GDSC/PSCORE	0.094309057	1.025446598
AT13148	AKT1	SBS21	COREAD	Sensitivity	GDSC/PSCORE	0.094679053	1.023746094
Uprosertib	uprosertib	SBS6	OV	Sensitivity	GDSC/PRISM	0.095109049	1.021778161
GSK690693	AKTinhibitorVIII	SBS14	NB	Sensitivity	GDSC/GDSC (same target)	0.095179048	1.021458642
GSK690693	AKTinhibitorVIII	SBS44L	ALL/CLL	Sensitivity	GDSC/GDSC (same target)	0.095189048	1.021413016
Ipatasertib	AKT3	SBS26/12L	PAAD	Sensitivity	GDSC/PSCORE	0.095269047	1.021048178
Uprosertib	AKT1	SBS21	COREAD	Sensitivity	GDSC/PSCORE	0.095329047	1.02077475
Afuresertib	AKT1	SBS21	COREAD	Sensitivity	GDSC/PSCORE	0.095699043	1.019092405
Ipatasertib	Afuresertib	SBS14	OV	Sensitivity	GDSC/GDSC (same target)	0.096219038	1.01673899
Ipatasertib	AKT1	SBS26/12L	ALL/CLL	Sensitivity	GDSC/PSCORE	0.096439036	1.015747141
AZD5363	AKT1	SBS21	COREAD	Sensitivity	GDSC/PSCORE	0.096499035	1.01547703
GSK690693	Afuresertib	SBS14	NB	Sensitivity	GDSC/GDSC (same target)	0.096659033	1.014757552
Ipatasertib	AKT1	SBS21	COREAD	Sensitivity	GDSC/PSCORE	0.097249028	1.012114733
AT7867	AZD5363	SBS21	GBM_LGG	Sensitivity	GDSC/GDSC (same target)	0.097269027	1.012025427
Ipatasertib	AKT1	SBS44L	LAML	Sensitivity	GDSC/PSCORE	0.097439026	1.011267068
Ipatasertib	GSK690693	SBS20	ESCA_STAD	Sensitivity	GDSC/GDSC (same target)	0.097509025	1.010955186
GSK690693	AKT3	SBS15	COREAD_MSI	Sensitivity	GDSC/PSCORE	0.097639024	1.010376572
GSK690693	AKT2	SBS26/12L	ALL/CLL	Sensitivity	GDSC/PSCORE	0.097719023	1.010020885
A-443654	Uprosertib	SBS26/12L	COREAD_MSI	Sensitivity	GDSC/GDSC (same target)	0.097939021	1.009044243
Afuresertib	AKTinhibitorVIII	SBS44L	LUSC	Sensitivity	GDSC/GDSC (same target)	0.09804902	1.008556745
A-443654	Uprosertib	SBS26/12L	MM	Sensitivity	GDSC/GDSC (same target)	0.098329017	1.007318304
MK-2206	AKT2	SBS44L	SCLC	Sensitivity	GDSC/PSCORE	0.098349017	1.007229979
GSK690693	AKT1	SBS26/12L	ALL/CLL	Sensitivity	GDSC/PSCORE	0.098399016	1.007009244
Afuresertib	AKT2	SBS44L	LUSC	Sensitivity	GDSC/PSCORE	0.098779012	1.005335321
GSK690693	AKT3	SBS6	LUAD	Sensitivity	GDSC/PSCORE	0.09898901	1.004413019
A-443654	AKT3	SBS26/12L	MM	Sensitivity	GDSC/PSCORE	0.09904901	1.004149863
AZD5363	AT13148	SBS6	LIHC	Sensitivity	GDSC/GDSC (same target)	0.099209008	1.003448893
A-443654	AKTinhibitorVIII	SBS44L	ALL/CLL	Sensitivity	GDSC/GDSC (same target)	0.099649004	1.00152704
MK-2206	AKT2	SBS6	LUAD	Sensitivity	GDSC/PSCORE	0.100039	0.99983066
Ipatasertib	AKTinhibitorVIII	SBS20	ESCA_STAD	Sensitivity	GDSC/GDSC (same target)	0.100108999	0.999526882
A-443654	Ipatasertib	SBS14	EWING	Sensitivity	GDSC/GDSC (same target)	0.100308997	0.998660113
Uprosertib	AKTinhibitorVIII	SBS14	COREAD_MSI	Sensitivity	GDSC/GDSC (same target)	0.101388986	0.99400922
GSK690693	Uprosertib	SBS14	COREAD_MSI	Sensitivity	GDSC/GDSC (same target)	0.101568984	0.99323889
A-443654	Ipatasertib	SBS6	HL	Sensitivity	GDSC/GDSC (same target)	0.101788982	0.992299229
GSK690693	AKT3	SBS20	ESCA_STAD	Sensitivity	GDSC/PSCORE	0.10195898	0.991574516
A-443654	AKTinhibitorVIII	SBS6	HL	Sensitivity	GDSC/GDSC (same target)	0.102088979	0.991021139
Afuresertib	AKTinhibitorVIII	SBS14	NB	Sensitivity	GDSC/GDSC (same target)	0.102498975	0.989280478
Afuresertib	AKT1	SBS44L	LUSC	Sensitivity	GDSC/PSCORE	0.103108969	0.986703556
Ipatasertib	Uprosertib	SBS20	ESCA_STAD	Sensitivity	GDSC/GDSC (same target)	0.103208968	0.986282565
AZD5363	AKT1	SBS14	LAML	Sensitivity	GDSC/PSCORE	0.103248968	0.986114283
AZD5363	AT13148	SBS14	LAML	Sensitivity	GDSC/GDSC (same target)	0.103688963	0.984267468
GSK690693	Uprosertib	SBS6	LUAD	Sensitivity	GDSC/GDSC (same target)	0.103718963	0.984141835
AZD5363	AZD5363	SBS14	ESCA_STAD	Sensitivity	GDSC/PRISM	0.104418956	0.981220654
A-443654	GSK690693	SBS14	COREAD	Sensitivity	GDSC/GDSC (same target)	0.104928951	0.97910467
GSK690693	Afuresertib	SBS6	BRCA	Sensitivity	GDSC/GDSC (same target)	0.105108949	0.978360307
GSK690693	Afuresertib	SBS21	LIHC	Sensitivity	GDSC/GDSC (same target)	0.105678943	0.976011538
GSK690693	AKT3	SBS15	ESCA_STAD	Sensitivity	GDSC/PSCORE	0.105748943	0.975723967
MK-2206	AKT2	SBS14	HNSC	Sensitivity	GDSC/PSCORE	0.105748943	0.975723967
Uprosertib	AKT2	SBS26/12L	OV	Sensitivity	GDSC/PSCORE	0.10597894	0.974780428
AZD5363	AKT2	SBS6	NB	Sensitivity	GDSC/PSCORE	0.10602894	0.974575582
A-443654	Afuresertib	SBS44L	LAML	Sensitivity	GDSC/GDSC (same target)	0.10603894	0.974534624
AZD5363	MK-2206	SBS14	ESCA_STAD	Sensitivity	GDSC/GDSC (same target)	0.106318937	0.973389375
Ipatasertib	GSK690693	SBS26/12L	ESCA_STAD	Sensitivity	GDSC/GDSC (same target)	0.106378936	0.973144357
Afuresertib	AKT3	SBS26/12L	PAAD	Sensitivity	GDSC/PSCORE	0.106448936	0.972858677
GSK690693	AKTinhibitorVIII	SBS20	LCML	Sensitivity	GDSC/GDSC (same target)	0.107538925	0.968434311
A-443654	AKTinhibitorVIII	SBS14	COREAD	Sensitivity	GDSC/GDSC (same target)	0.107638924	0.968030654
AZD5363	MK-2206	SBS26/12L	LUAD	Sensitivity	GDSC/GDSC (same target)	0.107708923	0.967748317
Uprosertib	uprosertib	SBS6	COREAD	Sensitivity	GDSC/PRISM	0.107778922	0.967466164
Ipatasertib	Afuresertib	SBS6	BRCA	Sensitivity	GDSC/GDSC (same target)	0.108118919	0.966098306
A-443654	Uprosertib	SBS20	GBM_LGG	Sensitivity	GDSC/GDSC (same target)	0.108258917	0.96553632
GSK690693	AKT3	SBS6	BRCA	Sensitivity	GDSC/PSCORE	0.108398916	0.964975061
A-443654	Uprosertib	SBS14	COREAD	Sensitivity	GDSC/GDSC (same target)	0.108478915	0.964654666
Ipatasertib	AKT3	SBS20	ESCA_STAD	Sensitivity	GDSC/PSCORE	0.109138909	0.962020393
Ipatasertib	AKT3	SBS6	BRCA	Sensitivity	GDSC/PSCORE	0.109278907	0.961463657
Uprosertib	Afuresertib	SBS44L	SARC	Sensitivity	GDSC/GDSC (same target)	0.109768902	0.959520679
A-443654	GSK690693	SBS6	HL	Sensitivity	GDSC/GDSC (same target)	0.1100289	0.95849323
A-443654	Afuresertib	SBS14	COREAD	Sensitivity	GDSC/GDSC (same target)	0.110298897	0.95742883
Uprosertib	AKT1	SBS14	COREAD_MSI	Sensitivity	GDSC/PSCORE	0.110438896	0.956877945
Ipatasertib	AKT3	SBS6	LUAD	Sensitivity	GDSC/PSCORE	0.110588894	0.956288485
AT7867	AT13148	SBS20	ESCA_STAD	Sensitivity	GDSC/GDSC (same target)	0.110718893	0.955778266
A-443654	GSK690693	SBS6	ESCA_STAD	Sensitivity	GDSC/GDSC (same target)	0.110828892	0.95534701
A-443654	Ipatasertib	SBS14	COREAD	Sensitivity	GDSC/GDSC (same target)	0.11097889	0.954759622
A-443654	Afuresertib	SBS6	HL	Sensitivity	GDSC/GDSC (same target)	0.111088889	0.954329376
Uprosertib	AKT3	SBS20	ESCA_STAD	Sensitivity	GDSC/PSCORE	0.111278887	0.953587226
Ipatasertib	Uprosertib	SBS6	ALL/CLL	Sensitivity	GDSC/GDSC (same target)	0.111358886	0.953275121
MK-2206	AKT2	SBS6	PAAD	Sensitivity	GDSC/PSCORE	0.111478885	0.952807383
Ipatasertib	GSK690693	SBS21	LIHC	Sensitivity	GDSC/GDSC (same target)	0.11202888	0.950670007
AZD5363	AT13148	SBS14	ESCA_STAD	Sensitivity	GDSC/GDSC (same target)	0.112238878	0.949856685
AZD5363	AKT3	SBS6	LUAD	Sensitivity	GDSC/PSCORE	0.112428876	0.949122132
GSK690693	AKTinhibitorVIII	SBS14	DLBC	Sensitivity	GDSC/GDSC (same target)	0.11296887	0.947041214
Afuresertib	AKT3	SBS6	LUAD	Sensitivity	GDSC/PSCORE	0.113768862	0.943976585
Afuresertib	AKT3	SBS15	ESCA_STAD	Sensitivity	GDSC/PSCORE	0.11396886	0.943213795
A-443654	AKT1	SBS26/12L	COREAD	Sensitivity	GDSC/PSCORE	0.114158858	0.942490383
Ipatasertib	AKT3	SBS15	ESCA_STAD	Sensitivity	GDSC/PSCORE	0.114888851	0.939722113
MK-2206	AKT1	SBS6	ESCA_STAD	Sensitivity	GDSC/PSCORE	0.115428846	0.937685647
AT7867	AZD5363	SBS14	ESCA_STAD	Sensitivity	GDSC/GDSC (same target)	0.11602884	0.935434051
Ipatasertib	Uprosertib	SBS6	LUAD	Sensitivity	GDSC/GDSC (same target)	0.116428836	0.933939445
AZD5363	AKT3	SBS15	ESCA_STAD	Sensitivity	GDSC/PSCORE	0.116818832	0.932487141
AT13148	AKT1	SBS6	ESCA_STAD	Sensitivity	GDSC/PSCORE	0.11699883	0.931818481
AT13148	MK-2206	SBS26/12L	LUAD	Sensitivity	GDSC/GDSC (same target)	0.11704883	0.931632925
A-443654	Ipatasertib	SBS44L	LAML	Sensitivity	GDSC/GDSC (same target)	0.117118829	0.931373279
A-443654	Ipatasertib	SBS6	BRCA	Sensitivity	GDSC/GDSC (same target)	0.117248828	0.930891492
AZD5363	AKT3	SBS14	ESCA_STAD	Sensitivity	GDSC/PSCORE	0.117268827	0.930817418
Uprosertib	AKT1	SBS6	ESCA_STAD	Sensitivity	GDSC/PSCORE	0.117278827	0.930780386
A-443654	Uprosertib	SBS44L	LAML	Sensitivity	GDSC/GDSC (same target)	0.117668823	0.929338589
Ipatasertib	AKT1	SBS6	ESCA_STAD	Sensitivity	GDSC/PSCORE	0.117938821	0.928343219
AZD5363	AKT2	SBS14	LAML	Sensitivity	GDSC/PSCORE	0.118458815	0.926432615
Ipatasertib	Uprosertib	SBS44L	SARC	Sensitivity	GDSC/GDSC (same target)	0.118528815	0.926176059
Uprosertib	AKT3	SBS15	ESCA_STAD	Sensitivity	GDSC/PSCORE	0.118538815	0.92613942
AZD5363	AKT2	SBS44L	LUSC	Sensitivity	GDSC/PSCORE	0.118818812	0.925114795
A-443654	Uprosertib	SBS6	HL	Sensitivity	GDSC/GDSC (same target)	0.119078809	0.924165517
AT13148	MK-2206	SBS14	PRAD	Sensitivity	GDSC/GDSC (same target)	0.119448806	0.922818189
Ipatasertib	GSK690693	SBS44L	LUSC	Sensitivity	GDSC/GDSC (same target)	0.119588804	0.922309477
A-443654	AKTinhibitorVIII	SBS20	LCML	Sensitivity	GDSC/GDSC (same target)	0.119748803	0.921728821
Ipatasertib	Afuresertib	SBS44L	SARC	Sensitivity	GDSC/GDSC (same target)	0.119928801	0.921076509
A-443654	AKT1	SBS44L	LAML	Sensitivity	GDSC/PSCORE	0.120498795	0.919017296
MK-2206	MK-2206	SBS14	BRCA	Sensitivity	GDSC/PRISM	0.121498785	0.915428065
AT13148	AKT1	SBS14	EWING	Sensitivity	GDSC/PSCORE	0.121938781	0.913858152
MK-2206	AKT2	SBS20	OV	Sensitivity	GDSC/PSCORE	0.122198778	0.912933137
AZD5363	AT13148	SBS26/12L	LUAD	Sensitivity	GDSC/GDSC (same target)	0.122268777	0.912684431
Ipatasertib	GSK690693	SBS14	COREAD_MSS	Sensitivity	GDSC/GDSC (same target)	0.122268777	0.912684431
A-443654	AKT3	SBS44L	NB	Sensitivity	GDSC/PSCORE	0.122498775	0.911868254
GSK690693	AKT1	SBS6	BRCA	Sensitivity	GDSC/PSCORE	0.123738763	0.907494231
AZD5363	AKT2	SBS14	ESCA_STAD	Sensitivity	GDSC/PSCORE	0.12396876	0.906687742
AZD5363	MK-2206	SBS44L	LUSC	Sensitivity	GDSC/GDSC (same target)	0.12396876	0.906687742
Ipatasertib	AKT1	SBS14	EWING	Sensitivity	GDSC/PSCORE	0.12400876	0.906547635
Uprosertib	AKTinhibitorVIII	SBS44L	MESO	Sensitivity	GDSC/GDSC (same target)	0.124058759	0.906372566
AZD5363	AT13148	SBS44L	LAML	Sensitivity	GDSC/GDSC (same target)	0.124278757	0.905603098
GSK690693	AKTinhibitorVIII	SBS14	COREAD_MSS	Sensitivity	GDSC/GDSC (same target)	0.124888751	0.903476677
Ipatasertib	AKT1	SBS6	BRCA	Sensitivity	GDSC/PSCORE	0.125308747	0.902018613
AZD5363	AKT1	SBS44L	LUSC	Sensitivity	GDSC/PSCORE	0.125768742	0.900427282
AT7867	AZD5363	SBS44L	LUSC	Sensitivity	GDSC/GDSC (same target)	0.126468735	0.898016824
AT7867	AT13148	SBS21	LUSC	Sensitivity	GDSC/GDSC (same target)	0.126768732	0.896987853
Ipatasertib	GSK690693	SBS6	ALL/CLL	Sensitivity	GDSC/GDSC (same target)	0.127058729	0.895995492
MK-2206	AKT1	SBS20	OV	Sensitivity	GDSC/PSCORE	0.127608724	0.894119634
GSK690693	AKT3	SBS14	COREAD_MSS	Sensitivity	GDSC/PSCORE	0.128068719	0.892556933
GSK690693	Uprosertib	SBS14	COREAD_MSS	Sensitivity	GDSC/GDSC (same target)	0.128118719	0.892387413
A-443654	AKT2	SBS14	EWING	Sensitivity	GDSC/PSCORE	0.128618714	0.890695838
A-443654	AKT1	SBS14	EWING	Sensitivity	GDSC/PSCORE	0.128898711	0.889751426
AZD5363	AZD5363	SBS14	SKCM	Sensitivity	GDSC/PRISM	0.129078709	0.889145386
Afuresertib	AKT2	SBS20	GBM_LGG	Sensitivity	GDSC/PSCORE	0.129448706	0.887902288
Ipatasertib	AKTinhibitorVIII	SBS44L	LUSC	Sensitivity	GDSC/GDSC (same target)	0.129538705	0.88760045
AT7867	AT13148	SBS6	PAAD	Sensitivity	GDSC/GDSC (same target)	0.129618704	0.887332326
A-443654	GSK690693	SBS26/12L	ESCA_STAD	Sensitivity	GDSC/GDSC (same target)	0.129678703	0.887131341
Uprosertib	AKT3	SBS44L	NB	Sensitivity	GDSC/PSCORE	0.129778702	0.886796573
GSK690693	Afuresertib	SBS14	COREAD_MSS	Sensitivity	GDSC/GDSC (same target)	0.131058689	0.882534179
Uprosertib	uprosertib	SBS6	GBM_LGG	Sensitivity	GDSC/PRISM	0.131518685	0.881012543
Uprosertib	AKTinhibitorVIII	SBS21	PAAD	Sensitivity	GDSC/GDSC (same target)	0.132318677	0.878378851
GSK690693	AKTinhibitorVIII	SBS20	OV	Sensitivity	GDSC/GDSC (same target)	0.132778672	0.876871679
GSK690693	Afuresertib	SBS20	GBM_LGG	Sensitivity	GDSC/GDSC (same target)	0.133068669	0.875924186
Ipatasertib	AKT1	SBS44L	LUSC	Sensitivity	GDSC/PSCORE	0.133098669	0.875826287
Ipatasertib	Uprosertib	SBS26/12L	ALL/CLL	Sensitivity	GDSC/GDSC (same target)	0.133258667	0.875304534
AT7867	AZD5363	SBS44L	SARC	Sensitivity	GDSC/GDSC (same target)	0.133808662	0.873515772
GSK690693	AKT1	SBS14	NB	Sensitivity	GDSC/PSCORE	0.134328657	0.871831328
GSK690693	AKT1	SBS44L	LIHC	Sensitivity	GDSC/PSCORE	0.13497865	0.869734919
AZD5363	AT13148	SBS14	PRAD	Sensitivity	GDSC/GDSC (same target)	0.135618644	0.867680603
GSK690693	Uprosertib	SBS26/12L	ALL/CLL	Sensitivity	GDSC/GDSC (same target)	0.136468635	0.864967151
AT13148	AKT1	SBS44L	LAML	Sensitivity	GDSC/PSCORE	0.136738633	0.864108767
A-443654	AKT2	SBS44L	MM	Sensitivity	GDSC/PSCORE	0.137418626	0.861954399
AT7867	AZD5363	SBS6	ESCA_STAD	Sensitivity	GDSC/GDSC (same target)	0.138408616	0.858836874
MK-2206	AKT1	SBS15	COREAD_MSI	Sensitivity	GDSC/PSCORE	0.13900861	0.8569583
A-443654	AKT3	SBS44L	MM	Sensitivity	GDSC/PSCORE	0.139478605	0.855492404
AT13148	MK-2206	SBS15	ESCA_STAD	Sensitivity	GDSC/GDSC (same target)	0.139698603	0.854807937
GSK690693	AKTinhibitorVIII	SBS26/12L	EWING	Sensitivity	GDSC/GDSC (same target)	0.140358596	0.852760983
AZD5363	AKT1	SBS14	NB	Sensitivity	GDSC/PSCORE	0.14100859	0.85075443
Ipatasertib	Uprosertib	SBS21	LUSC	Sensitivity	GDSC/GDSC (same target)	0.141078589	0.850538892
AZD5363	MK-2206	SBS15	ESCA_STAD	Sensitivity	GDSC/GDSC (same target)	0.141108589	0.850446551
AZD5363	AKT3	SBS14	LAML	Sensitivity	GDSC/PSCORE	0.141488585	0.849278596
A-443654	Afuresertib	SBS6	BRCA	Sensitivity	GDSC/GDSC (same target)	0.14197858	0.847777171
Afuresertib	AKT1	SBS14	NB	Sensitivity	GDSC/PSCORE	0.142328577	0.846707894
AT13148	MK-2206	SBS26/12L	ESCA_STAD	Sensitivity	GDSC/GDSC (same target)	0.142358576	0.846616364
A-443654	Uprosertib	SBS26/12L	ALL/CLL	Sensitivity	GDSC/GDSC (same target)	0.142498575	0.846189479
AZD5363	MK-2206	SBS20	COREAD_MSS	Sensitivity	GDSC/GDSC (same target)	0.143548565	0.843001146
Ipatasertib	Afuresertib	SBS44L	LUSC	Sensitivity	GDSC/GDSC (same target)	0.143648564	0.842698713
A-443654	AKT1	SBS6	ESCA_STAD	Sensitivity	GDSC/PSCORE	0.143768562	0.84233607
GSK690693	AKT2	SBS14	COREAD_MSS	Sensitivity	GDSC/PSCORE	0.144288557	0.84076811
AT7867	AZD5363	SBS20	ESCA_STAD	Sensitivity	GDSC/GDSC (same target)	0.14502855	0.838546496
AT7867	MK-2206	SBS26/12L	ESCA_STAD	Sensitivity	GDSC/GDSC (same target)	0.145818542	0.836187249
Uprosertib	Afuresertib	SBS26/12L	MM	Sensitivity	GDSC/GDSC (same target)	0.14600854	0.835621742
AT7867	MK-2206	SBS26/12L	LUAD	Sensitivity	GDSC/GDSC (same target)	0.146538535	0.834048156
AT7867	MK-2206	SBS20	COREAD_MSS	Sensitivity	GDSC/GDSC (same target)	0.147368526	0.831595259
GSK690693	AKTinhibitorVIII	SBS21	BRCA	Sensitivity	GDSC/GDSC (same target)	0.147518525	0.831153439
Uprosertib	Afuresertib	SBS21	LUSC	Sensitivity	GDSC/GDSC (same target)	0.147528525	0.831124001
A-443654	AKT3	SBS6	BRCA	Sensitivity	GDSC/PSCORE	0.147828522	0.830241766
AT7867	AZD5363	SBS26/12L	LUAD	Sensitivity	GDSC/GDSC (same target)	0.147898521	0.830036169
AZD5363	MK-2206	SBS26/12L	ESCA_STAD	Sensitivity	GDSC/GDSC (same target)	0.148138519	0.829332003
AT13148	MK-2206	SBS20	COREAD_MSS	Sensitivity	GDSC/GDSC (same target)	0.149338507	0.825828196
AZD5363	MK-2206	SBS6	NB	Sensitivity	GDSC/GDSC (same target)	0.150088499	0.823652585
AT7867	AT13148	SBS26/12L	LUAD	Sensitivity	GDSC/GDSC (same target)	0.152238478	0.817475568
GSK690693	AKTinhibitorVIII	SBS21	LIHC	Sensitivity	GDSC/GDSC (same target)	0.152778472	0.815937837
GSK690693	Uprosertib	SBS6	EWING	Sensitivity	GDSC/GDSC (same target)	0.153288467	0.814490519
AT7867	MK-2206	SBS20	OV	Sensitivity	GDSC/GDSC (same target)	0.15401846	0.812427224
Ipatasertib	Afuresertib	SBS21	LIHC	Sensitivity	GDSC/GDSC (same target)	0.154238458	0.811807326
A-443654	Ipatasertib	SBS6	COREAD	Sensitivity	GDSC/GDSC (same target)	0.155178448	0.809168595
A-443654	Afuresertib	SBS20	GBM_LGG	Sensitivity	GDSC/GDSC (same target)	0.155678443	0.80777152
AT13148	MK-2206	SBS14	ALL/CLL	Sensitivity	GDSC/GDSC (same target)	0.156228438	0.80623991
MK-2206	AKT2	SBS14	KIRC	Sensitivity	GDSC/PSCORE	0.156468435	0.80557326
Uprosertib	AKT2	SBS26/12L	MM	Sensitivity	GDSC/PSCORE	0.157658423	0.802282821
MK-2206	AKT2	SBS14	COREAD_MSS	Sensitivity	GDSC/PSCORE	0.157728423	0.80209004
AT7867	MK-2206	SBS21	LIHC	Sensitivity	GDSC/GDSC (same target)	0.157898421	0.801622213
A-443654	AKT1	SBS6	BRCA	Sensitivity	GDSC/PSCORE	0.157918421	0.801567208
AT7867	AT13148	SBS44L	SARC	Sensitivity	GDSC/GDSC (same target)	0.160148399	0.7954774
Uprosertib	Afuresertib	SBS20	GBM_LGG	Sensitivity	GDSC/GDSC (same target)	0.16098839	0.793205443
AT7867	MK-2206	SBS20	SCLC	Sensitivity	GDSC/GDSC (same target)	0.161598384	0.791562986
AZD5363	AZD5363	SBS26/12L	OV	Sensitivity	GDSC/PRISM	0.162068379	0.790301711
GSK690693	Afuresertib	SBS20	ESCA_STAD	Sensitivity	GDSC/GDSC (same target)	0.163378366	0.786805451
AZD5363	MK-2206	SBS21	LIHC	Sensitivity	GDSC/GDSC (same target)	0.163678363	0.786008727
Afuresertib	AKT2	SBS14	COREAD_MSS	Sensitivity	GDSC/PSCORE	0.165308347	0.781705217
AT7867	MK-2206	SBS14	COREAD	Sensitivity	GDSC/GDSC (same target)	0.165418346	0.781416326
AT13148	MK-2206	SBS6	HNSC	Sensitivity	GDSC/GDSC (same target)	0.165548345	0.781075158
AT13148	MK-2206	SBS14	COREAD	Sensitivity	GDSC/GDSC (same target)	0.165908341	0.78013178
AZD5363	MK-2206	SBS14	COREAD	Sensitivity	GDSC/GDSC (same target)	0.167278327	0.776560323
AZD5363	AKT2	SBS14	COREAD_MSS	Sensitivity	GDSC/PSCORE	0.167378326	0.776300779
GSK690693	AKT2	SBS44L	LUAD	Sensitivity	GDSC/PSCORE	0.167378326	0.776300779
Uprosertib	AKT2	SBS44L	LUAD	Sensitivity	GDSC/PSCORE	0.167608324	0.775704417
Uprosertib	AKT2	SBS14	COREAD_MSS	Sensitivity	GDSC/PSCORE	0.168398316	0.773662256
A-443654	GSK690693	SBS6	COREAD_MSS	Sensitivity	GDSC/GDSC (same target)	0.168628314	0.773069503
A-443654	Afuresertib	SBS26/12L	MM	Sensitivity	GDSC/GDSC (same target)	0.169478305	0.770885888
GSK690693	AKTinhibitorVIII	SBS14	BRCA	Sensitivity	GDSC/GDSC (same target)	0.171328287	0.766170928
Uprosertib	Afuresertib	SBS6	COREAD_MSS	Sensitivity	GDSC/GDSC (same target)	0.171548285	0.765613621
Afuresertib	AKTinhibitorVIII	SBS21	LIHC	Sensitivity	GDSC/GDSC (same target)	0.171778282	0.765031745
AZD5363	AKT2	SBS44L	LUAD	Sensitivity	GDSC/PSCORE	0.171868281	0.764804266
Ipatasertib	Uprosertib	SBS15	ALL/CLL	Sensitivity	GDSC/GDSC (same target)	0.17204828	0.764349666
AT7867	AT13148	SBS14	COREAD_MSI	Sensitivity	GDSC/GDSC (same target)	0.172278277	0.76376948
AT13148	MK-2206	SBS21	LIHC	Sensitivity	GDSC/GDSC (same target)	0.172288277	0.763744272
Afuresertib	AKT2	SBS44L	LUAD	Sensitivity	GDSC/PSCORE	0.172798272	0.762460605
AT7867	MK-2206	SBS6	HNSC	Sensitivity	GDSC/GDSC (same target)	0.173428266	0.760880119
A-443654	Ipatasertib	SBS21	HL	Sensitivity	GDSC/GDSC (same target)	0.17397826	0.759505016
Ipatasertib	AKTinhibitorVIII	SBS6	MESO	Sensitivity	GDSC/GDSC (same target)	0.174208258	0.758931262
Afuresertib	AKTinhibitorVIII	SBS6	MESO	Sensitivity	GDSC/GDSC (same target)	0.175228248	0.756395882
AT13148	AKT1	SBS20	KIRC	Sensitivity	GDSC/PSCORE	0.175688243	0.7552573
A-443654	AKT2	SBS26/12L	MM	Sensitivity	GDSC/PSCORE	0.176278237	0.753801301
Uprosertib	Afuresertib	SBS20	ESCA_STAD	Sensitivity	GDSC/GDSC (same target)	0.176668233	0.752841534
Ipatasertib	Uprosertib	SBS14	OV	Sensitivity	GDSC/GDSC (same target)	0.176878231	0.752325613
Uprosertib	AKTinhibitorVIII	SBS6	ESCA_STAD	Sensitivity	GDSC/GDSC (same target)	0.177448226	0.750928339
Uprosertib	AKTinhibitorVIII	SBS6	MESO	Sensitivity	GDSC/GDSC (same target)	0.177628224	0.750488027
Ipatasertib	AKTinhibitorVIII	SBS6	ESCA_STAD	Sensitivity	GDSC/GDSC (same target)	0.177768222	0.750145871
Ipatasertib	Afuresertib	SBS20	ESCA_STAD	Sensitivity	GDSC/GDSC (same target)	0.17795822	0.749681946
MK-2206	AKT1	SBS20	KIRC	Sensitivity	GDSC/PSCORE	0.178918211	0.747345453
A-443654	AKTinhibitorVIII	SBS14	BRCA	Sensitivity	GDSC/GDSC (same target)	0.179128209	0.746836017
Ipatasertib	AKTinhibitorVIII	SBS21	LIHC	Sensitivity	GDSC/GDSC (same target)	0.180078199	0.744538861
GSK690693	Afuresertib	SBS6	EWING	Sensitivity	GDSC/GDSC (same target)	0.182788172	0.73805191
A-443654	AKTinhibitorVIII	SBS21	HL	Sensitivity	GDSC/GDSC (same target)	0.184328157	0.73440832
Ipatasertib	AKTinhibitorVIII	SBS21	HL	Sensitivity	GDSC/GDSC (same target)	0.184858151	0.733161394
AZD5363	AT13148	SBS6	HL	Sensitivity	GDSC/GDSC (same target)	0.185088149	0.732621387
Ipatasertib	AKT3	SBS14	SKCM	Sensitivity	GDSC/PSCORE	0.187688123	0.726563209
AZD5363	AKT3	SBS14	SKCM	Sensitivity	GDSC/PSCORE	0.187698123	0.72654007
Ipatasertib	Uprosertib	SBS14	EWING	Sensitivity	GDSC/GDSC (same target)	0.18798812	0.725869595
A-443654	Uprosertib	SBS14	EWING	Sensitivity	GDSC/GDSC (same target)	0.192248078	0.716137994
GSK690693	Uprosertib	SBS20	LCML	Sensitivity	GDSC/GDSC (same target)	0.192318077	0.715979893
A-443654	GSK690693	SBS26/12L	MM	Sensitivity	GDSC/GDSC (same target)	0.193568064	0.713166293
AT7867	AT13148	SBS44L	ESCA_STAD	Sensitivity	GDSC/GDSC (same target)	0.193618064	0.713054127
A-443654	Afuresertib	SBS6	COREAD_MSS	Sensitivity	GDSC/GDSC (same target)	0.193658063	0.712964415
Afuresertib	AKT3	SBS14	SKCM	Sensitivity	GDSC/PSCORE	0.193728063	0.712807464
Ipatasertib	GSK690693	SBS21	HL	Sensitivity	GDSC/GDSC (same target)	0.196558034	0.706509199
AT7867	MK-2206	SBS44L	SKCM	Sensitivity	GDSC/GDSC (same target)	0.19704803	0.705427904
A-443654	GSK690693	SBS21	HL	Sensitivity	GDSC/GDSC (same target)	0.19803802	0.703251425
A-443654	AKTinhibitorVIII	SBS6	ESCA_STAD	Sensitivity	GDSC/GDSC (same target)	0.198838012	0.701500588
GSK690693	AKT1	SBS15	COREAD	Sensitivity	GDSC/PSCORE	0.200117999	0.698713849
AZD5363	MK-2206	SBS14	PRAD	Sensitivity	GDSC/GDSC (same target)	0.200117999	0.698713849
AT7867	AT13148	SBS44L	EWING	Sensitivity	GDSC/GDSC (same target)	0.200217998	0.698496886
AT13148	MK-2206	SBS6	LIHC	Sensitivity	GDSC/GDSC (same target)	0.20298797	0.692529699
MK-2206	AKT1	SBS15	COREAD	Sensitivity	GDSC/PSCORE	0.203657963	0.691098603
Uprosertib	AKT1	SBS15	COREAD	Sensitivity	GDSC/PSCORE	0.203907961	0.690565818
AT13148	AKT1	SBS14	ESCA_STAD	Sensitivity	GDSC/PSCORE	0.204437956	0.689438471
A-443654	AKT3	SBS14	SKCM	Sensitivity	GDSC/PSCORE	0.204577954	0.689141169
MK-2206	AKT1	SBS14	ESCA_STAD	Sensitivity	GDSC/PSCORE	0.20498795	0.688271667
Ipatasertib	AKT1	SBS14	ESCA_STAD	Sensitivity	GDSC/PSCORE	0.205697943	0.686770051
AT13148	AKT1	SBS15	COREAD	Sensitivity	GDSC/PSCORE	0.205797942	0.686558972
Ipatasertib	AKT1	SBS15	COREAD	Sensitivity	GDSC/PSCORE	0.205877941	0.686390183
Uprosertib	AKT3	SBS14	SKCM	Sensitivity	GDSC/PSCORE	0.206207938	0.685694621
GSK690693	AKTinhibitorVIII	SBS20	HNSC	Sensitivity	GDSC/GDSC (same target)	0.20702793	0.683971061
Afuresertib	AKT1	SBS14	ESCA_STAD	Sensitivity	GDSC/PSCORE	0.207437926	0.683111839
AZD5363	AKT1	SBS15	COREAD	Sensitivity	GDSC/PSCORE	0.208097919	0.681732263
Ipatasertib	AKT3	SBS6	GBM_LGG	Sensitivity	GDSC/PSCORE	0.208267917	0.681377626
Ipatasertib	Afuresertib	SBS6	MM	Sensitivity	GDSC/GDSC (same target)	0.208367916	0.681169151
GSK690693	AKT1	SBS14	COREAD	Sensitivity	GDSC/PSCORE	0.209557904	0.678695953
Afuresertib	AKT1	SBS15	COREAD	Sensitivity	GDSC/PSCORE	0.209807902	0.678178159
AZD5363	AKT1	SBS14	ESCA_STAD	Sensitivity	GDSC/PSCORE	0.2099679	0.677847095
Uprosertib	Afuresertib	SBS6	MM	Sensitivity	GDSC/GDSC (same target)	0.21104789	0.675618986
Uprosertib	AKT3	SBS6	GBM_LGG	Sensitivity	GDSC/PSCORE	0.212187878	0.67327943
AT13148	MK-2206	SBS14	EWING	Sensitivity	GDSC/GDSC (same target)	0.212517875	0.672604536
Uprosertib	AKT1	SBS14	COREAD	Sensitivity	GDSC/PSCORE	0.214767852	0.668030726
A-443654	AKT1	SBS15	COREAD	Sensitivity	GDSC/PSCORE	0.214807852	0.667949848
AT7867	AT13148	SBS26/12L	ALL/CLL	Sensitivity	GDSC/GDSC (same target)	0.215147849	0.667262993
AT13148	AKT1	SBS14	COREAD	Sensitivity	GDSC/PSCORE	0.215787842	0.665973028
GSK690693	Afuresertib	SBS14	BRCA	Sensitivity	GDSC/GDSC (same target)	0.216237838	0.66506831
A-443654	Afuresertib	SBS14	BRCA	Sensitivity	GDSC/GDSC (same target)	0.218327817	0.660890928
AZD5363	AT13148	SBS26/12L	COREAD_MSI	Sensitivity	GDSC/GDSC (same target)	0.218367816	0.660811369
Afuresertib	AKT1	SBS14	COREAD	Sensitivity	GDSC/PSCORE	0.21901781	0.659520568
AZD5363	AKT1	SBS14	COREAD	Sensitivity	GDSC/PSCORE	0.219277807	0.65900532
GSK690693	AKT2	SBS14	COREAD	Sensitivity	GDSC/PSCORE	0.220607794	0.656379148
AZD5363	MK-2206	SBS6	LIHC	Sensitivity	GDSC/GDSC (same target)	0.220757792	0.656083958
Ipatasertib	AKT1	SBS14	COREAD	Sensitivity	GDSC/PSCORE	0.220837792	0.655926604
AZD5363	MK-2206	SBS44L	LAML	Sensitivity	GDSC/GDSC (same target)	0.222617774	0.652440165
A-443654	AKT1	SBS14	COREAD	Sensitivity	GDSC/PSCORE	0.224157758	0.649446225
AT7867	AT13148	SBS44L	NB	Sensitivity	GDSC/GDSC (same target)	0.22896771	0.640225759
Uprosertib	AKT2	SBS14	COREAD	Sensitivity	GDSC/PSCORE	0.229467705	0.639278427
AZD5363	AKT2	SBS14	COREAD	Sensitivity	GDSC/PSCORE	0.231257687	0.635903822
GSK690693	Afuresertib	SBS26/12L	EWING	Sensitivity	GDSC/GDSC (same target)	0.231867681	0.634759781
GSK690693	AKT2	SBS14	LUSC	Sensitivity	GDSC/PSCORE	0.23202768	0.634460203
Afuresertib	AKT2	SBS14	COREAD	Sensitivity	GDSC/PSCORE	0.232607674	0.633375962
A-443654	AKT2	SBS14	COREAD	Sensitivity	GDSC/PSCORE	0.233557664	0.631605876
AT13148	MK-2206	SBS44L	LAML	Sensitivity	GDSC/GDSC (same target)	0.235077649	0.628788661
AT7867	AZD5363	SBS6	COREAD	Sensitivity	GDSC/GDSC (same target)	0.236527635	0.626118111
GSK690693	AKTinhibitorVIII	SBS6	EWING	Sensitivity	GDSC/GDSC (same target)	0.236547635	0.626081391
AT7867	MK-2206	SBS6	EWING	Sensitivity	GDSC/GDSC (same target)	0.239307607	0.621043496
Afuresertib	AKT3	SBS44L	LAML	Sensitivity	GDSC/PSCORE	0.241477585	0.617123176
A-443654	AKTinhibitorVIII	SBS21	EWING	Sensitivity	GDSC/GDSC (same target)	0.241727583	0.616673791
MK-2206	AKT2	SBS14	LUSC	Sensitivity	GDSC/PSCORE	0.242107579	0.615991615
Uprosertib	Afuresertib	SBS6	ESCA_STAD	Sensitivity	GDSC/GDSC (same target)	0.245387546	0.610147482
Ipatasertib	Afuresertib	SBS6	ESCA_STAD	Sensitivity	GDSC/GDSC (same target)	0.245757542	0.609493145
AT7867	MK-2206	SBS21	COREAD_MSS	Sensitivity	GDSC/GDSC (same target)	0.246097539	0.608892729
Ipatasertib	AKTinhibitorVIII	SBS6	SKCM	Sensitivity	GDSC/GDSC (same target)	0.249847502	0.602324989
A-443654	Uprosertib	SBS20	LCML	Sensitivity	GDSC/GDSC (same target)	0.250797492	0.600676811
AZD5363	AT13148	SBS26/12L	BLCA	Sensitivity	GDSC/GDSC (same target)	0.25195748	0.598672743
AT7867	AT13148	SBS6	EWING	Sensitivity	GDSC/GDSC (same target)	0.255767442	0.592154739
A-443654	Afuresertib	SBS6	ESCA_STAD	Sensitivity	GDSC/GDSC (same target)	0.25602744	0.591713487
AT7867	AT13148	SBS26/12L	BLCA	Sensitivity	GDSC/GDSC (same target)	0.257317427	0.5895308
Uprosertib	AKT3	SBS44L	LAML	Sensitivity	GDSC/PSCORE	0.261747383	0.582117653
AZD5363	AKT3	SBS44L	LAML	Sensitivity	GDSC/PSCORE	0.261797382	0.582034701
Ipatasertib	AKT3	SBS44L	LAML	Sensitivity	GDSC/PSCORE	0.262087379	0.581553892
A-443654	AKT3	SBS44L	LAML	Sensitivity	GDSC/PSCORE	0.262887371	0.580230277
A-443654	Uprosertib	SBS21	HL	Sensitivity	GDSC/GDSC (same target)	0.263857361	0.578630785
Ipatasertib	Uprosertib	SBS21	HL	Sensitivity	GDSC/GDSC (same target)	0.275067249	0.560561115
AT7867	MK-2206	SBS20	SKCM	Sensitivity	GDSC/GDSC (same target)	0.277407226	0.556882231
AZD5363	AZD5363	SBS6	BRCA	Sensitivity	GDSC/PRISM	0.5	0.301029996
AZD5363	AZD5363	SBS6	COREAD	Sensitivity	GDSC/PRISM	0.5	0.301029996
AZD5363	AZD5363	SBS6	ESCA_STAD	Sensitivity	GDSC/PRISM	0.5	0.301029996
AZD5363	AZD5363	SBS20	ESCA_STAD	Sensitivity	GDSC/PRISM	0.5	0.301029996
MK-2206	MK-2206	SBS20	SKCM	Sensitivity	GDSC/PRISM	0.5	0.301029996
MK-2206	MK-2206	SBS6	BLCA	Sensitivity	GDSC/PRISM	0.5	0.301029996
MK-2206	MK-2206	SBS6	BRCA	Sensitivity	GDSC/PRISM	0.5	0.301029996
MK-2206	MK-2206	SBS15	ESCA_STAD	Sensitivity	GDSC/PRISM	0.5	0.301029996
MK-2206	MK-2206	SBS26/12L	ESCA_STAD	Sensitivity	GDSC/PRISM	0.5	0.301029996
MK-2206	MK-2206	SBS14	GBM_LGG	Sensitivity	GDSC/PRISM	0.5	0.301029996
MK-2206	MK-2206	SBS44L	GBM_LGG	Sensitivity	GDSC/PRISM	0.5	0.301029996
Uprosertib	uprosertib	SBS6	LUAD	Sensitivity	GDSC/PRISM	0.5	0.301029996
Uprosertib	uprosertib	SBS6	PAAD	Sensitivity	GDSC/PRISM	0.5	0.301029996
A-443654	AKT1	SBS14	LUAD	Sensitivity	GDSC/PSCORE	0.5	0.301029996
A-443654	AKT1	SBS21	COREAD	Sensitivity	GDSC/PSCORE	0.5	0.301029996
A-443654	AKT1	SBS44L	GBM_LGG	Sensitivity	GDSC/PSCORE	0.5	0.301029996
A-443654	AKT2	SBS6	NB	Sensitivity	GDSC/PSCORE	0.5	0.301029996
A-443654	AKT2	SBS21	COREAD	Sensitivity	GDSC/PSCORE	0.5	0.301029996
A-443654	AKT2	SBS44L	DLBC	Sensitivity	GDSC/PSCORE	0.5	0.301029996
A-443654	AKT2	SBS44L	GBM_LGG	Sensitivity	GDSC/PSCORE	0.5	0.301029996
A-443654	AKT3	SBS21	COREAD	Sensitivity	GDSC/PSCORE	0.5	0.301029996
A-443654	AKT3	SBS44L	GBM_LGG	Sensitivity	GDSC/PSCORE	0.5	0.301029996
Afuresertib	AKT1	SBS6	LUSC	Sensitivity	GDSC/PSCORE	0.5	0.301029996
Afuresertib	AKT1	SBS6	BRCA	Sensitivity	GDSC/PSCORE	0.5	0.301029996
Afuresertib	AKT1	SBS14	BRCA	Sensitivity	GDSC/PSCORE	0.5	0.301029996
Afuresertib	AKT1	SBS6	ESCA_STAD	Sensitivity	GDSC/PSCORE	0.5	0.301029996
Afuresertib	AKT1	SBS44L	ESCA_STAD	Sensitivity	GDSC/PSCORE	0.5	0.301029996
Afuresertib	AKT2	SBS26/12L	MM	Sensitivity	GDSC/PSCORE	0.5	0.301029996
Afuresertib	AKT2	SBS6	PAAD	Sensitivity	GDSC/PSCORE	0.5	0.301029996
Afuresertib	AKT2	SBS14	BRCA	Sensitivity	GDSC/PSCORE	0.5	0.301029996
Afuresertib	AKT2	SBS6	ESCA_STAD	Sensitivity	GDSC/PSCORE	0.5	0.301029996
Afuresertib	AKT2	SBS20	ESCA_STAD	Sensitivity	GDSC/PSCORE	0.5	0.301029996
Afuresertib	AKT2	SBS44L	ESCA_STAD	Sensitivity	GDSC/PSCORE	0.5	0.301029996
Afuresertib	AKT2	SBS6	COREAD_MSS	Sensitivity	GDSC/PSCORE	0.5	0.301029996
Afuresertib	AKT3	SBS26/12L	MM	Sensitivity	GDSC/PSCORE	0.5	0.301029996
Afuresertib	AKT3	SBS6	BRCA	Sensitivity	GDSC/PSCORE	0.5	0.301029996
Afuresertib	AKT3	SBS20	ESCA_STAD	Sensitivity	GDSC/PSCORE	0.5	0.301029996
Afuresertib	AKT3	SBS44L	ESCA_STAD	Sensitivity	GDSC/PSCORE	0.5	0.301029996
Afuresertib	AKT3	SBS6	COREAD_MSS	Sensitivity	GDSC/PSCORE	0.5	0.301029996
AT13148	AKT1	SBS26/12L	BLCA	Sensitivity	GDSC/PSCORE	0.5	0.301029996
AT13148	AKT1	SBS6	LUSC	Sensitivity	GDSC/PSCORE	0.5	0.301029996
AT13148	AKT1	SBS14	LUSC	Sensitivity	GDSC/PSCORE	0.5	0.301029996
AT13148	AKT1	SBS26/12L	ALL/CLL	Sensitivity	GDSC/PSCORE	0.5	0.301029996
AT13148	AKT1	SBS44L	ESCA_STAD	Sensitivity	GDSC/PSCORE	0.5	0.301029996
AT13148	AKT1	SBS14	COREAD_MSI	Sensitivity	GDSC/PSCORE	0.5	0.301029996
AT13148	AKT1	SBS26/12L	COREAD_MSI	Sensitivity	GDSC/PSCORE	0.5	0.301029996
AZD5363	AKT1	SBS14	EWING	Sensitivity	GDSC/PSCORE	0.5	0.301029996
AZD5363	AKT1	SBS6	BRCA	Sensitivity	GDSC/PSCORE	0.5	0.301029996
AZD5363	AKT1	SBS14	HNSC	Sensitivity	GDSC/PSCORE	0.5	0.301029996
AZD5363	AKT1	SBS14	ALL/CLL	Sensitivity	GDSC/PSCORE	0.5	0.301029996
AZD5363	AKT1	SBS6	ESCA_STAD	Sensitivity	GDSC/PSCORE	0.5	0.301029996
AZD5363	AKT1	SBS6	GBM_LGG	Sensitivity	GDSC/PSCORE	0.5	0.301029996
AZD5363	AKT2	SBS26/12L	MM	Sensitivity	GDSC/PSCORE	0.5	0.301029996
AZD5363	AKT2	SBS14	EWING	Sensitivity	GDSC/PSCORE	0.5	0.301029996
AZD5363	AKT2	SBS6	SKCM	Sensitivity	GDSC/PSCORE	0.5	0.301029996
AZD5363	AKT2	SBS14	HNSC	Sensitivity	GDSC/PSCORE	0.5	0.301029996
AZD5363	AKT2	SBS6	COREAD	Sensitivity	GDSC/PSCORE	0.5	0.301029996
AZD5363	AKT2	SBS6	ESCA_STAD	Sensitivity	GDSC/PSCORE	0.5	0.301029996
AZD5363	AKT2	SBS20	ESCA_STAD	Sensitivity	GDSC/PSCORE	0.5	0.301029996
AZD5363	AKT2	SBS6	GBM_LGG	Sensitivity	GDSC/PSCORE	0.5	0.301029996
AZD5363	AKT3	SBS26/12L	MM	Sensitivity	GDSC/PSCORE	0.5	0.301029996
AZD5363	AKT3	SBS6	SKCM	Sensitivity	GDSC/PSCORE	0.5	0.301029996
AZD5363	AKT3	SBS6	BRCA	Sensitivity	GDSC/PSCORE	0.5	0.301029996
AZD5363	AKT3	SBS20	ESCA_STAD	Sensitivity	GDSC/PSCORE	0.5	0.301029996
AZD5363	AKT3	SBS6	GBM_LGG	Sensitivity	GDSC/PSCORE	0.5	0.301029996
GSK690693	AKT1	SBS20	SKCM	Sensitivity	GDSC/PSCORE	0.5	0.301029996
GSK690693	AKT1	SBS6	KIRC	Sensitivity	GDSC/PSCORE	0.5	0.301029996
GSK690693	AKT1	SBS20	KIRC	Sensitivity	GDSC/PSCORE	0.5	0.301029996
GSK690693	AKT1	SBS21	ALL/CLL	Sensitivity	GDSC/PSCORE	0.5	0.301029996
GSK690693	AKT1	SBS6	ESCA_STAD	Sensitivity	GDSC/PSCORE	0.5	0.301029996
GSK690693	AKT1	SBS44L	ESCA_STAD	Sensitivity	GDSC/PSCORE	0.5	0.301029996
GSK690693	AKT1	SBS15	GBM_LGG	Sensitivity	GDSC/PSCORE	0.5	0.301029996
GSK690693	AKT1	SBS44L	GBM_LGG	Sensitivity	GDSC/PSCORE	0.5	0.301029996
GSK690693	AKT2	SBS26/12L	MM	Sensitivity	GDSC/PSCORE	0.5	0.301029996
GSK690693	AKT2	SBS20	SKCM	Sensitivity	GDSC/PSCORE	0.5	0.301029996
GSK690693	AKT2	SBS6	PAAD	Sensitivity	GDSC/PSCORE	0.5	0.301029996
GSK690693	AKT2	SBS6	KIRC	Sensitivity	GDSC/PSCORE	0.5	0.301029996
GSK690693	AKT2	SBS6	ALL/CLL	Sensitivity	GDSC/PSCORE	0.5	0.301029996
GSK690693	AKT2	SBS15	ALL/CLL	Sensitivity	GDSC/PSCORE	0.5	0.301029996
GSK690693	AKT2	SBS44L	DLBC	Sensitivity	GDSC/PSCORE	0.5	0.301029996
GSK690693	AKT2	SBS6	ESCA_STAD	Sensitivity	GDSC/PSCORE	0.5	0.301029996
GSK690693	AKT2	SBS44L	ESCA_STAD	Sensitivity	GDSC/PSCORE	0.5	0.301029996
GSK690693	AKT2	SBS44L	GBM_LGG	Sensitivity	GDSC/PSCORE	0.5	0.301029996
GSK690693	AKT2	SBS6	COREAD_MSS	Sensitivity	GDSC/PSCORE	0.5	0.301029996
GSK690693	AKT3	SBS26/12L	MM	Sensitivity	GDSC/PSCORE	0.5	0.301029996
GSK690693	AKT3	SBS26/12L	ESCA_STAD	Sensitivity	GDSC/PSCORE	0.5	0.301029996
GSK690693	AKT3	SBS44L	ESCA_STAD	Sensitivity	GDSC/PSCORE	0.5	0.301029996
GSK690693	AKT3	SBS15	GBM_LGG	Sensitivity	GDSC/PSCORE	0.5	0.301029996
GSK690693	AKT3	SBS44L	GBM_LGG	Sensitivity	GDSC/PSCORE	0.5	0.301029996
GSK690693	AKT3	SBS6	COREAD_MSS	Sensitivity	GDSC/PSCORE	0.5	0.301029996
Ipatasertib	AKT1	SBS14	NB	Sensitivity	GDSC/PSCORE	0.5	0.301029996
Ipatasertib	AKT1	SBS14	HNSC	Sensitivity	GDSC/PSCORE	0.5	0.301029996
Ipatasertib	AKT1	SBS14	LAML	Sensitivity	GDSC/PSCORE	0.5	0.301029996
Ipatasertib	AKT1	SBS6	OV	Sensitivity	GDSC/PSCORE	0.5	0.301029996
Ipatasertib	AKT1	SBS21	ALL/CLL	Sensitivity	GDSC/PSCORE	0.5	0.301029996
Ipatasertib	AKT3	SBS14	LAML	Sensitivity	GDSC/PSCORE	0.5	0.301029996
MK-2206	AKT1	SBS14	EWING	Sensitivity	GDSC/PSCORE	0.5	0.301029996
MK-2206	AKT1	SBS20	SKCM	Sensitivity	GDSC/PSCORE	0.5	0.301029996
MK-2206	AKT1	SBS6	BLCA	Sensitivity	GDSC/PSCORE	0.5	0.301029996
MK-2206	AKT1	SBS6	BRCA	Sensitivity	GDSC/PSCORE	0.5	0.301029996
MK-2206	AKT1	SBS44L	LAML	Sensitivity	GDSC/PSCORE	0.5	0.301029996
MK-2206	AKT1	SBS14	COREAD	Sensitivity	GDSC/PSCORE	0.5	0.301029996
MK-2206	AKT1	SBS14	ALL/CLL	Sensitivity	GDSC/PSCORE	0.5	0.301029996
MK-2206	AKT1	SBS44L	GBM_LGG	Sensitivity	GDSC/PSCORE	0.5	0.301029996
MK-2206	AKT2	SBS14	EWING	Sensitivity	GDSC/PSCORE	0.5	0.301029996
MK-2206	AKT2	SBS20	SKCM	Sensitivity	GDSC/PSCORE	0.5	0.301029996
MK-2206	AKT2	SBS6	NB	Sensitivity	GDSC/PSCORE	0.5	0.301029996
MK-2206	AKT2	SBS14	COREAD	Sensitivity	GDSC/PSCORE	0.5	0.301029996
MK-2206	AKT2	SBS44L	DLBC	Sensitivity	GDSC/PSCORE	0.5	0.301029996
MK-2206	AKT2	SBS15	ESCA_STAD	Sensitivity	GDSC/PSCORE	0.5	0.301029996
MK-2206	AKT2	SBS44L	GBM_LGG	Sensitivity	GDSC/PSCORE	0.5	0.301029996
MK-2206	AKT2	SBS6	COREAD_MSS	Sensitivity	GDSC/PSCORE	0.5	0.301029996
Uprosertib	AKT1	SBS14	EWING	Sensitivity	GDSC/PSCORE	0.5	0.301029996
Uprosertib	AKT1	SBS14	LAML	Sensitivity	GDSC/PSCORE	0.5	0.301029996
Uprosertib	AKT1	SBS26/12L	ALL/CLL	Sensitivity	GDSC/PSCORE	0.5	0.301029996
Uprosertib	AKT2	SBS14	EWING	Sensitivity	GDSC/PSCORE	0.5	0.301029996
Uprosertib	AKT2	SBS6	LUAD	Sensitivity	GDSC/PSCORE	0.5	0.301029996
Uprosertib	AKT2	SBS6	PAAD	Sensitivity	GDSC/PSCORE	0.5	0.301029996
Uprosertib	AKT2	SBS14	LAML	Sensitivity	GDSC/PSCORE	0.5	0.301029996
Uprosertib	AKT2	SBS6	ALL/CLL	Sensitivity	GDSC/PSCORE	0.5	0.301029996
Uprosertib	AKT2	SBS15	ALL/CLL	Sensitivity	GDSC/PSCORE	0.5	0.301029996
Uprosertib	AKT2	SBS26/12L	ALL/CLL	Sensitivity	GDSC/PSCORE	0.5	0.301029996
Uprosertib	AKT3	SBS6	LUAD	Sensitivity	GDSC/PSCORE	0.5	0.301029996
Uprosertib	AKT3	SBS6	HNSC	Sensitivity	GDSC/PSCORE	0.5	0.301029996
Uprosertib	AKT3	SBS14	LAML	Sensitivity	GDSC/PSCORE	0.5	0.301029996
A-443654	Afuresertib	SBS21	COREAD	Sensitivity	GDSC/GDSC (same target)	0.5	0.301029996
A-443654	AKTinhibitorVIII	SBS6	SCLC	Sensitivity	GDSC/GDSC (same target)	0.5	0.301029996
A-443654	AKTinhibitorVIII	SBS21	COREAD	Sensitivity	GDSC/GDSC (same target)	0.5	0.301029996
A-443654	AKTinhibitorVIII	SBS21	DLBC	Sensitivity	GDSC/GDSC (same target)	0.5	0.301029996
A-443654	AKTinhibitorVIII	SBS44L	DLBC	Sensitivity	GDSC/GDSC (same target)	0.5	0.301029996
A-443654	AKTinhibitorVIII	SBS14	GBM_LGG	Sensitivity	GDSC/GDSC (same target)	0.5	0.301029996
A-443654	GSK690693	SBS6	SCLC	Sensitivity	GDSC/GDSC (same target)	0.5	0.301029996
A-443654	GSK690693	SBS21	COREAD	Sensitivity	GDSC/GDSC (same target)	0.5	0.301029996
A-443654	GSK690693	SBS44L	DLBC	Sensitivity	GDSC/GDSC (same target)	0.5	0.301029996
A-443654	GSK690693	SBS14	GBM_LGG	Sensitivity	GDSC/GDSC (same target)	0.5	0.301029996
A-443654	GSK690693	SBS44L	GBM_LGG	Sensitivity	GDSC/GDSC (same target)	0.5	0.301029996
A-443654	Ipatasertib	SBS6	SCLC	Sensitivity	GDSC/GDSC (same target)	0.5	0.301029996
A-443654	Ipatasertib	SBS6	LAML	Sensitivity	GDSC/GDSC (same target)	0.5	0.301029996
A-443654	Ipatasertib	SBS21	COREAD	Sensitivity	GDSC/GDSC (same target)	0.5	0.301029996
A-443654	Uprosertib	SBS6	SCLC	Sensitivity	GDSC/GDSC (same target)	0.5	0.301029996
A-443654	Uprosertib	SBS6	LAML	Sensitivity	GDSC/GDSC (same target)	0.5	0.301029996
A-443654	Uprosertib	SBS21	COREAD	Sensitivity	GDSC/GDSC (same target)	0.5	0.301029996
Afuresertib	AKTinhibitorVIII	SBS6	MM	Sensitivity	GDSC/GDSC (same target)	0.5	0.301029996
Afuresertib	AKTinhibitorVIII	SBS6	EWING	Sensitivity	GDSC/GDSC (same target)	0.5	0.301029996
Afuresertib	AKTinhibitorVIII	SBS26/12L	EWING	Sensitivity	GDSC/GDSC (same target)	0.5	0.301029996
Afuresertib	AKTinhibitorVIII	SBS6	LUSC	Sensitivity	GDSC/GDSC (same target)	0.5	0.301029996
Afuresertib	AKTinhibitorVIII	SBS6	PAAD	Sensitivity	GDSC/GDSC (same target)	0.5	0.301029996
Afuresertib	AKTinhibitorVIII	SBS6	BRCA	Sensitivity	GDSC/GDSC (same target)	0.5	0.301029996
Afuresertib	AKTinhibitorVIII	SBS14	BRCA	Sensitivity	GDSC/GDSC (same target)	0.5	0.301029996
Afuresertib	AKTinhibitorVIII	SBS6	ESCA_STAD	Sensitivity	GDSC/GDSC (same target)	0.5	0.301029996
Afuresertib	AKTinhibitorVIII	SBS20	ESCA_STAD	Sensitivity	GDSC/GDSC (same target)	0.5	0.301029996
Afuresertib	AKTinhibitorVIII	SBS6	COREAD_MSS	Sensitivity	GDSC/GDSC (same target)	0.5	0.301029996
AT13148	MK-2206	SBS44L	SARC	Sensitivity	GDSC/GDSC (same target)	0.5	0.301029996
AT13148	MK-2206	SBS6	EWING	Sensitivity	GDSC/GDSC (same target)	0.5	0.301029996
AT13148	MK-2206	SBS26/12L	BLCA	Sensitivity	GDSC/GDSC (same target)	0.5	0.301029996
AT13148	MK-2206	SBS14	LUSC	Sensitivity	GDSC/GDSC (same target)	0.5	0.301029996
AT13148	MK-2206	SBS44L	SCLC	Sensitivity	GDSC/GDSC (same target)	0.5	0.301029996
AT13148	MK-2206	SBS6	PAAD	Sensitivity	GDSC/GDSC (same target)	0.5	0.301029996
AT13148	MK-2206	SBS6	ALL/CLL	Sensitivity	GDSC/GDSC (same target)	0.5	0.301029996
AT13148	MK-2206	SBS15	ALL/CLL	Sensitivity	GDSC/GDSC (same target)	0.5	0.301029996
AT13148	MK-2206	SBS6	HL	Sensitivity	GDSC/GDSC (same target)	0.5	0.301029996
AT13148	MK-2206	SBS44L	ESCA_STAD	Sensitivity	GDSC/GDSC (same target)	0.5	0.301029996
AT13148	MK-2206	SBS26/12L	COREAD_MSI	Sensitivity	GDSC/GDSC (same target)	0.5	0.301029996
AT7867	AT13148	SBS44L	MM	Sensitivity	GDSC/GDSC (same target)	0.5	0.301029996
AT7867	AT13148	SBS14	EWING	Sensitivity	GDSC/GDSC (same target)	0.5	0.301029996
AT7867	AT13148	SBS14	LUSC	Sensitivity	GDSC/GDSC (same target)	0.5	0.301029996
AT7867	AT13148	SBS21	BRCA	Sensitivity	GDSC/GDSC (same target)	0.5	0.301029996
AT7867	AT13148	SBS14	PRAD	Sensitivity	GDSC/GDSC (same target)	0.5	0.301029996
AT7867	AT13148	SBS15	ALL/CLL	Sensitivity	GDSC/GDSC (same target)	0.5	0.301029996
AT7867	AT13148	SBS15	ESCA_STAD	Sensitivity	GDSC/GDSC (same target)	0.5	0.301029996
AT7867	AT13148	SBS6	GBM_LGG	Sensitivity	GDSC/GDSC (same target)	0.5	0.301029996
AT7867	AZD5363	SBS14	EWING	Sensitivity	GDSC/GDSC (same target)	0.5	0.301029996
AT7867	AZD5363	SBS26/12L	LUSC	Sensitivity	GDSC/GDSC (same target)	0.5	0.301029996
AT7867	AZD5363	SBS14	PRAD	Sensitivity	GDSC/GDSC (same target)	0.5	0.301029996
AT7867	AZD5363	SBS15	ESCA_STAD	Sensitivity	GDSC/GDSC (same target)	0.5	0.301029996
AT7867	AZD5363	SBS6	GBM_LGG	Sensitivity	GDSC/GDSC (same target)	0.5	0.301029996
AT7867	MK-2206	SBS14	EWING	Sensitivity	GDSC/GDSC (same target)	0.5	0.301029996
AT7867	MK-2206	SBS14	LUSC	Sensitivity	GDSC/GDSC (same target)	0.5	0.301029996
AT7867	MK-2206	SBS26/12L	LUSC	Sensitivity	GDSC/GDSC (same target)	0.5	0.301029996
AT7867	MK-2206	SBS14	PRAD	Sensitivity	GDSC/GDSC (same target)	0.5	0.301029996
AT7867	MK-2206	SBS15	ALL/CLL	Sensitivity	GDSC/GDSC (same target)	0.5	0.301029996
AT7867	MK-2206	SBS21	ALL/CLL	Sensitivity	GDSC/GDSC (same target)	0.5	0.301029996
AT7867	MK-2206	SBS21	DLBC	Sensitivity	GDSC/GDSC (same target)	0.5	0.301029996
AT7867	MK-2206	SBS44L	DLBC	Sensitivity	GDSC/GDSC (same target)	0.5	0.301029996
AT7867	MK-2206	SBS15	ESCA_STAD	Sensitivity	GDSC/GDSC (same target)	0.5	0.301029996
AT7867	MK-2206	SBS6	COREAD_MSS	Sensitivity	GDSC/GDSC (same target)	0.5	0.301029996
AZD5363	AT13148	SBS26/12L	MM	Sensitivity	GDSC/GDSC (same target)	0.5	0.301029996
AZD5363	AT13148	SBS44L	SARC	Sensitivity	GDSC/GDSC (same target)	0.5	0.301029996
AZD5363	AT13148	SBS14	EWING	Sensitivity	GDSC/GDSC (same target)	0.5	0.301029996
AZD5363	AT13148	SBS6	SKCM	Sensitivity	GDSC/GDSC (same target)	0.5	0.301029996
AZD5363	AT13148	SBS14	ALL/CLL	Sensitivity	GDSC/GDSC (same target)	0.5	0.301029996
AZD5363	AT13148	SBS6	ESCA_STAD	Sensitivity	GDSC/GDSC (same target)	0.5	0.301029996
AZD5363	AT13148	SBS20	ESCA_STAD	Sensitivity	GDSC/GDSC (same target)	0.5	0.301029996
AZD5363	AT13148	SBS6	GBM_LGG	Sensitivity	GDSC/GDSC (same target)	0.5	0.301029996
AZD5363	MK-2206	SBS44L	SARC	Sensitivity	GDSC/GDSC (same target)	0.5	0.301029996
AZD5363	MK-2206	SBS14	EWING	Sensitivity	GDSC/GDSC (same target)	0.5	0.301029996
AZD5363	MK-2206	SBS6	BRCA	Sensitivity	GDSC/GDSC (same target)	0.5	0.301029996
AZD5363	MK-2206	SBS14	HNSC	Sensitivity	GDSC/GDSC (same target)	0.5	0.301029996
AZD5363	MK-2206	SBS6	COREAD	Sensitivity	GDSC/GDSC (same target)	0.5	0.301029996
AZD5363	MK-2206	SBS14	ALL/CLL	Sensitivity	GDSC/GDSC (same target)	0.5	0.301029996
AZD5363	MK-2206	SBS21	HL	Sensitivity	GDSC/GDSC (same target)	0.5	0.301029996
AZD5363	MK-2206	SBS6	ESCA_STAD	Sensitivity	GDSC/GDSC (same target)	0.5	0.301029996
GSK690693	Afuresertib	SBS26/12L	MM	Sensitivity	GDSC/GDSC (same target)	0.5	0.301029996
GSK690693	Afuresertib	SBS26/12L	LUAD	Sensitivity	GDSC/GDSC (same target)	0.5	0.301029996
GSK690693	Afuresertib	SBS6	PAAD	Sensitivity	GDSC/GDSC (same target)	0.5	0.301029996
GSK690693	Afuresertib	SBS6	ALL/CLL	Sensitivity	GDSC/GDSC (same target)	0.5	0.301029996
GSK690693	Afuresertib	SBS15	ALL/CLL	Sensitivity	GDSC/GDSC (same target)	0.5	0.301029996
GSK690693	Afuresertib	SBS21	ALL/CLL	Sensitivity	GDSC/GDSC (same target)	0.5	0.301029996
GSK690693	Afuresertib	SBS6	ESCA_STAD	Sensitivity	GDSC/GDSC (same target)	0.5	0.301029996
GSK690693	Afuresertib	SBS26/12L	ESCA_STAD	Sensitivity	GDSC/GDSC (same target)	0.5	0.301029996
GSK690693	Afuresertib	SBS44L	ESCA_STAD	Sensitivity	GDSC/GDSC (same target)	0.5	0.301029996
GSK690693	Afuresertib	SBS21	GBM_LGG	Sensitivity	GDSC/GDSC (same target)	0.5	0.301029996
GSK690693	Afuresertib	SBS6	COREAD_MSS	Sensitivity	GDSC/GDSC (same target)	0.5	0.301029996
GSK690693	AKTinhibitorVIII	SBS20	SKCM	Sensitivity	GDSC/GDSC (same target)	0.5	0.301029996
GSK690693	AKTinhibitorVIII	SBS6	PAAD	Sensitivity	GDSC/GDSC (same target)	0.5	0.301029996
GSK690693	AKTinhibitorVIII	SBS44L	HNSC	Sensitivity	GDSC/GDSC (same target)	0.5	0.301029996
GSK690693	AKTinhibitorVIII	SBS6	KIRC	Sensitivity	GDSC/GDSC (same target)	0.5	0.301029996
GSK690693	AKTinhibitorVIII	SBS20	KIRC	Sensitivity	GDSC/GDSC (same target)	0.5	0.301029996
GSK690693	AKTinhibitorVIII	SBS21	ALL/CLL	Sensitivity	GDSC/GDSC (same target)	0.5	0.301029996
GSK690693	AKTinhibitorVIII	SBS44L	DLBC	Sensitivity	GDSC/GDSC (same target)	0.5	0.301029996
GSK690693	AKTinhibitorVIII	SBS21	HL	Sensitivity	GDSC/GDSC (same target)	0.5	0.301029996
GSK690693	AKTinhibitorVIII	SBS6	ESCA_STAD	Sensitivity	GDSC/GDSC (same target)	0.5	0.301029996
GSK690693	AKTinhibitorVIII	SBS26/12L	ESCA_STAD	Sensitivity	GDSC/GDSC (same target)	0.5	0.301029996
GSK690693	AKTinhibitorVIII	SBS14	GBM_LGG	Sensitivity	GDSC/GDSC (same target)	0.5	0.301029996
GSK690693	AKTinhibitorVIII	SBS6	COREAD_MSS	Sensitivity	GDSC/GDSC (same target)	0.5	0.301029996
GSK690693	AKTinhibitorVIII	SBS21	COREAD_MSS	Sensitivity	GDSC/GDSC (same target)	0.5	0.301029996
GSK690693	Uprosertib	SBS26/12L	MM	Sensitivity	GDSC/GDSC (same target)	0.5	0.301029996
GSK690693	Uprosertib	SBS6	PAAD	Sensitivity	GDSC/GDSC (same target)	0.5	0.301029996
GSK690693	Uprosertib	SBS6	ALL/CLL	Sensitivity	GDSC/GDSC (same target)	0.5	0.301029996
GSK690693	Uprosertib	SBS15	ALL/CLL	Sensitivity	GDSC/GDSC (same target)	0.5	0.301029996
GSK690693	Uprosertib	SBS21	ALL/CLL	Sensitivity	GDSC/GDSC (same target)	0.5	0.301029996
GSK690693	Uprosertib	SBS21	HL	Sensitivity	GDSC/GDSC (same target)	0.5	0.301029996
GSK690693	Uprosertib	SBS6	ESCA_STAD	Sensitivity	GDSC/GDSC (same target)	0.5	0.301029996
GSK690693	Uprosertib	SBS6	COREAD_MSS	Sensitivity	GDSC/GDSC (same target)	0.5	0.301029996
Ipatasertib	Afuresertib	SBS6	EWING	Sensitivity	GDSC/GDSC (same target)	0.5	0.301029996
Ipatasertib	Afuresertib	SBS26/12L	EWING	Sensitivity	GDSC/GDSC (same target)	0.5	0.301029996
Ipatasertib	Afuresertib	SBS26/12L	LUAD	Sensitivity	GDSC/GDSC (same target)	0.5	0.301029996
Ipatasertib	Afuresertib	SBS14	NB	Sensitivity	GDSC/GDSC (same target)	0.5	0.301029996
Ipatasertib	Afuresertib	SBS14	HNSC	Sensitivity	GDSC/GDSC (same target)	0.5	0.301029996
Ipatasertib	Afuresertib	SBS6	OV	Sensitivity	GDSC/GDSC (same target)	0.5	0.301029996
Ipatasertib	Afuresertib	SBS6	COREAD	Sensitivity	GDSC/GDSC (same target)	0.5	0.301029996
Ipatasertib	Afuresertib	SBS21	ALL/CLL	Sensitivity	GDSC/GDSC (same target)	0.5	0.301029996
Ipatasertib	Afuresertib	SBS21	GBM_LGG	Sensitivity	GDSC/GDSC (same target)	0.5	0.301029996
Ipatasertib	AKTinhibitorVIII	SBS6	EWING	Sensitivity	GDSC/GDSC (same target)	0.5	0.301029996
Ipatasertib	AKTinhibitorVIII	SBS26/12L	EWING	Sensitivity	GDSC/GDSC (same target)	0.5	0.301029996
Ipatasertib	AKTinhibitorVIII	SBS6	SCLC	Sensitivity	GDSC/GDSC (same target)	0.5	0.301029996
Ipatasertib	AKTinhibitorVIII	SBS20	MESO	Sensitivity	GDSC/GDSC (same target)	0.5	0.301029996
Ipatasertib	AKTinhibitorVIII	SBS44L	MESO	Sensitivity	GDSC/GDSC (same target)	0.5	0.301029996
Ipatasertib	AKTinhibitorVIII	SBS14	NB	Sensitivity	GDSC/GDSC (same target)	0.5	0.301029996
Ipatasertib	AKTinhibitorVIII	SBS21	BRCA	Sensitivity	GDSC/GDSC (same target)	0.5	0.301029996
Ipatasertib	AKTinhibitorVIII	SBS6	OV	Sensitivity	GDSC/GDSC (same target)	0.5	0.301029996
Ipatasertib	AKTinhibitorVIII	SBS6	COREAD	Sensitivity	GDSC/GDSC (same target)	0.5	0.301029996
Ipatasertib	AKTinhibitorVIII	SBS21	ALL/CLL	Sensitivity	GDSC/GDSC (same target)	0.5	0.301029996
Ipatasertib	GSK690693	SBS6	EWING	Sensitivity	GDSC/GDSC (same target)	0.5	0.301029996
Ipatasertib	GSK690693	SBS26/12L	EWING	Sensitivity	GDSC/GDSC (same target)	0.5	0.301029996
Ipatasertib	GSK690693	SBS26/12L	LUAD	Sensitivity	GDSC/GDSC (same target)	0.5	0.301029996
Ipatasertib	GSK690693	SBS6	SCLC	Sensitivity	GDSC/GDSC (same target)	0.5	0.301029996
Ipatasertib	GSK690693	SBS14	NB	Sensitivity	GDSC/GDSC (same target)	0.5	0.301029996
Ipatasertib	GSK690693	SBS21	BRCA	Sensitivity	GDSC/GDSC (same target)	0.5	0.301029996
Ipatasertib	GSK690693	SBS6	OV	Sensitivity	GDSC/GDSC (same target)	0.5	0.301029996
Ipatasertib	GSK690693	SBS6	COREAD	Sensitivity	GDSC/GDSC (same target)	0.5	0.301029996
Ipatasertib	GSK690693	SBS21	ALL/CLL	Sensitivity	GDSC/GDSC (same target)	0.5	0.301029996
Ipatasertib	GSK690693	SBS21	GBM_LGG	Sensitivity	GDSC/GDSC (same target)	0.5	0.301029996
Ipatasertib	Uprosertib	SBS6	EWING	Sensitivity	GDSC/GDSC (same target)	0.5	0.301029996
Ipatasertib	Uprosertib	SBS6	SCLC	Sensitivity	GDSC/GDSC (same target)	0.5	0.301029996
Ipatasertib	Uprosertib	SBS44L	MESO	Sensitivity	GDSC/GDSC (same target)	0.5	0.301029996
Ipatasertib	Uprosertib	SBS6	LAML	Sensitivity	GDSC/GDSC (same target)	0.5	0.301029996
Ipatasertib	Uprosertib	SBS14	LAML	Sensitivity	GDSC/GDSC (same target)	0.5	0.301029996
Ipatasertib	Uprosertib	SBS6	OV	Sensitivity	GDSC/GDSC (same target)	0.5	0.301029996
Ipatasertib	Uprosertib	SBS6	COREAD	Sensitivity	GDSC/GDSC (same target)	0.5	0.301029996
Ipatasertib	Uprosertib	SBS21	ALL/CLL	Sensitivity	GDSC/GDSC (same target)	0.5	0.301029996
Uprosertib	Afuresertib	SBS6	EWING	Sensitivity	GDSC/GDSC (same target)	0.5	0.301029996
Uprosertib	Afuresertib	SBS6	LUAD	Sensitivity	GDSC/GDSC (same target)	0.5	0.301029996
Uprosertib	Afuresertib	SBS6	PAAD	Sensitivity	GDSC/GDSC (same target)	0.5	0.301029996
Uprosertib	Afuresertib	SBS14	OV	Sensitivity	GDSC/GDSC (same target)	0.5	0.301029996
Uprosertib	Afuresertib	SBS6	ALL/CLL	Sensitivity	GDSC/GDSC (same target)	0.5	0.301029996
Uprosertib	Afuresertib	SBS15	ALL/CLL	Sensitivity	GDSC/GDSC (same target)	0.5	0.301029996
Uprosertib	Afuresertib	SBS26/12L	ALL/CLL	Sensitivity	GDSC/GDSC (same target)	0.5	0.301029996
Uprosertib	AKTinhibitorVIII	SBS6	EWING	Sensitivity	GDSC/GDSC (same target)	0.5	0.301029996
Uprosertib	AKTinhibitorVIII	SBS6	LUAD	Sensitivity	GDSC/GDSC (same target)	0.5	0.301029996
Uprosertib	AKTinhibitorVIII	SBS6	PAAD	Sensitivity	GDSC/GDSC (same target)	0.5	0.301029996
Uprosertib	AKTinhibitorVIII	SBS6	HNSC	Sensitivity	GDSC/GDSC (same target)	0.5	0.301029996
Uprosertib	AKTinhibitorVIII	SBS20	LCML	Sensitivity	GDSC/GDSC (same target)	0.5	0.301029996
Uprosertib	AKTinhibitorVIII	SBS26/12L	ALL/CLL	Sensitivity	GDSC/GDSC (same target)	0.5	0.301029996
Uprosertib	AKTinhibitorVIII	SBS21	HL	Sensitivity	GDSC/GDSC (same target)	0.5	0.301029996
MK-2206	MK-2206	SBS14	LUAD	Resistance	GDSC/PRISM	0.5	-0.301029996
MK-2206	MK-2206	SBS44L	COREAD_MSS	Resistance	GDSC/PRISM	0.5	-0.301029996
Uprosertib	uprosertib	SBS6	SKCM	Resistance	GDSC/PRISM	0.5	-0.301029996
Uprosertib	uprosertib	SBS6	BRCA	Resistance	GDSC/PRISM	0.5	-0.301029996
Uprosertib	uprosertib	SBS14	BRCA	Resistance	GDSC/PRISM	0.5	-0.301029996
Uprosertib	uprosertib	SBS21	LIHC	Resistance	GDSC/PRISM	0.5	-0.301029996
A-443654	AKT1	SBS6	SKCM	Resistance	GDSC/PSCORE	0.5	-0.301029996
A-443654	AKT1	SBS6	LUAD	Resistance	GDSC/PSCORE	0.5	-0.301029996
A-443654	AKT2	SBS14	ALL/CLL	Resistance	GDSC/PSCORE	0.5	-0.301029996
A-443654	AKT3	SBS14	ALL/CLL	Resistance	GDSC/PSCORE	0.5	-0.301029996
Afuresertib	AKT1	SBS44L	MM	Resistance	GDSC/PSCORE	0.5	-0.301029996
Afuresertib	AKT1	SBS6	SKCM	Resistance	GDSC/PSCORE	0.5	-0.301029996
Afuresertib	AKT1	SBS6	NB	Resistance	GDSC/PSCORE	0.5	-0.301029996
Afuresertib	AKT1	SBS44L	HNSC	Resistance	GDSC/PSCORE	0.5	-0.301029996
Afuresertib	AKT2	SBS44L	HNSC	Resistance	GDSC/PSCORE	0.5	-0.301029996
Afuresertib	AKT2	SBS14	COREAD_MSI	Resistance	GDSC/PSCORE	0.5	-0.301029996
Afuresertib	AKT3	SBS14	EWING	Resistance	GDSC/PSCORE	0.5	-0.301029996
Afuresertib	AKT3	SBS6	NB	Resistance	GDSC/PSCORE	0.5	-0.301029996
Afuresertib	AKT3	SBS44L	HNSC	Resistance	GDSC/PSCORE	0.5	-0.301029996
Afuresertib	AKT3	SBS14	COREAD_MSI	Resistance	GDSC/PSCORE	0.5	-0.301029996
AT13148	AKT1	SBS6	LUAD	Resistance	GDSC/PSCORE	0.5	-0.301029996
AT13148	AKT1	SBS44L	OV	Resistance	GDSC/PSCORE	0.5	-0.301029996
AT13148	AKT1	SBS6	COREAD	Resistance	GDSC/PSCORE	0.5	-0.301029996
AT13148	AKT1	SBS14	GBM_LGG	Resistance	GDSC/PSCORE	0.5	-0.301029996
AZD5363	AKT1	SBS6	ALL/CLL	Resistance	GDSC/PSCORE	0.5	-0.301029996
AZD5363	AKT1	SBS15	ALL/CLL	Resistance	GDSC/PSCORE	0.5	-0.301029996
AZD5363	AKT1	SBS44L	DLBC	Resistance	GDSC/PSCORE	0.5	-0.301029996
AZD5363	AKT2	SBS21	ALL/CLL	Resistance	GDSC/PSCORE	0.5	-0.301029996
AZD5363	AKT3	SBS14	BRCA	Resistance	GDSC/PSCORE	0.5	-0.301029996
AZD5363	AKT3	SBS6	ALL/CLL	Resistance	GDSC/PSCORE	0.5	-0.301029996
AZD5363	AKT3	SBS15	ALL/CLL	Resistance	GDSC/PSCORE	0.5	-0.301029996
AZD5363	AKT3	SBS21	ALL/CLL	Resistance	GDSC/PSCORE	0.5	-0.301029996
AZD5363	AKT3	SBS26/12L	ALL/CLL	Resistance	GDSC/PSCORE	0.5	-0.301029996
AZD5363	AKT3	SBS44L	DLBC	Resistance	GDSC/PSCORE	0.5	-0.301029996
GSK690693	AKT1	SBS6	MM	Resistance	GDSC/PSCORE	0.5	-0.301029996
GSK690693	AKT1	SBS21	PAAD	Resistance	GDSC/PSCORE	0.5	-0.301029996
GSK690693	AKT1	SBS44L	BRCA	Resistance	GDSC/PSCORE	0.5	-0.301029996
GSK690693	AKT1	SBS6	COREAD_MSI	Resistance	GDSC/PSCORE	0.5	-0.301029996
GSK690693	AKT2	SBS6	MM	Resistance	GDSC/PSCORE	0.5	-0.301029996
GSK690693	AKT2	SBS6	LUSC	Resistance	GDSC/PSCORE	0.5	-0.301029996
GSK690693	AKT2	SBS21	PAAD	Resistance	GDSC/PSCORE	0.5	-0.301029996
GSK690693	AKT2	SBS44L	BRCA	Resistance	GDSC/PSCORE	0.5	-0.301029996
GSK690693	AKT2	SBS6	COREAD_MSI	Resistance	GDSC/PSCORE	0.5	-0.301029996
GSK690693	AKT3	SBS6	MM	Resistance	GDSC/PSCORE	0.5	-0.301029996
GSK690693	AKT3	SBS6	LUSC	Resistance	GDSC/PSCORE	0.5	-0.301029996
GSK690693	AKT3	SBS6	COREAD_MSI	Resistance	GDSC/PSCORE	0.5	-0.301029996
Ipatasertib	AKT1	SBS26/12L	MM	Resistance	GDSC/PSCORE	0.5	-0.301029996
Ipatasertib	AKT1	SBS6	HNSC	Resistance	GDSC/PSCORE	0.5	-0.301029996
Ipatasertib	AKT1	SBS6	COREAD_MSS	Resistance	GDSC/PSCORE	0.5	-0.301029996
Ipatasertib	AKT3	SBS6	LUSC	Resistance	GDSC/PSCORE	0.5	-0.301029996
Ipatasertib	AKT3	SBS14	BRCA	Resistance	GDSC/PSCORE	0.5	-0.301029996
Ipatasertib	AKT3	SBS44L	ALL/CLL	Resistance	GDSC/PSCORE	0.5	-0.301029996
Ipatasertib	AKT3	SBS14	COREAD_MSI	Resistance	GDSC/PSCORE	0.5	-0.301029996
MK-2206	AKT1	SBS44L	MM	Resistance	GDSC/PSCORE	0.5	-0.301029996
MK-2206	AKT1	SBS44L	COREAD_MSS	Resistance	GDSC/PSCORE	0.5	-0.301029996
MK-2206	AKT2	SBS14	LUAD	Resistance	GDSC/PSCORE	0.5	-0.301029996
Uprosertib	AKT1	SBS6	SKCM	Resistance	GDSC/PSCORE	0.5	-0.301029996
Uprosertib	AKT1	SBS21	LIHC	Resistance	GDSC/PSCORE	0.5	-0.301029996
Uprosertib	AKT1	SBS26/12L	ESCA_STAD	Resistance	GDSC/PSCORE	0.5	-0.301029996
Uprosertib	AKT2	SBS6	BRCA	Resistance	GDSC/PSCORE	0.5	-0.301029996
Uprosertib	AKT2	SBS14	ALL/CLL	Resistance	GDSC/PSCORE	0.5	-0.301029996
Uprosertib	AKT2	SBS21	LIHC	Resistance	GDSC/PSCORE	0.5	-0.301029996
Uprosertib	AKT2	SBS26/12L	ESCA_STAD	Resistance	GDSC/PSCORE	0.5	-0.301029996
Uprosertib	AKT3	SBS44L	LUSC	Resistance	GDSC/PSCORE	0.5	-0.301029996
Uprosertib	AKT3	SBS14	NB	Resistance	GDSC/PSCORE	0.5	-0.301029996
Uprosertib	AKT3	SBS14	BRCA	Resistance	GDSC/PSCORE	0.5	-0.301029996
Uprosertib	AKT3	SBS14	ALL/CLL	Resistance	GDSC/PSCORE	0.5	-0.301029996
Uprosertib	AKT3	SBS21	LIHC	Resistance	GDSC/PSCORE	0.5	-0.301029996
A-443654	Afuresertib	SBS6	SKCM	Resistance	GDSC/GDSC (same target)	0.5	-0.301029996
A-443654	Afuresertib	SBS14	LCML	Resistance	GDSC/GDSC (same target)	0.5	-0.301029996
A-443654	AKTinhibitorVIII	SBS14	LCML	Resistance	GDSC/GDSC (same target)	0.5	-0.301029996
A-443654	AKTinhibitorVIII	SBS14	ALL/CLL	Resistance	GDSC/GDSC (same target)	0.5	-0.301029996
A-443654	AKTinhibitorVIII	SBS14	ESCA_STAD	Resistance	GDSC/GDSC (same target)	0.5	-0.301029996
A-443654	GSK690693	SBS6	SKCM	Resistance	GDSC/GDSC (same target)	0.5	-0.301029996
A-443654	GSK690693	SBS14	LCML	Resistance	GDSC/GDSC (same target)	0.5	-0.301029996
A-443654	GSK690693	SBS14	ALL/CLL	Resistance	GDSC/GDSC (same target)	0.5	-0.301029996
A-443654	GSK690693	SBS26/12L	DLBC	Resistance	GDSC/GDSC (same target)	0.5	-0.301029996
A-443654	GSK690693	SBS14	ESCA_STAD	Resistance	GDSC/GDSC (same target)	0.5	-0.301029996
A-443654	Ipatasertib	SBS14	LCML	Resistance	GDSC/GDSC (same target)	0.5	-0.301029996
A-443654	Uprosertib	SBS6	SKCM	Resistance	GDSC/GDSC (same target)	0.5	-0.301029996
A-443654	Uprosertib	SBS14	LCML	Resistance	GDSC/GDSC (same target)	0.5	-0.301029996
A-443654	Uprosertib	SBS14	ALL/CLL	Resistance	GDSC/GDSC (same target)	0.5	-0.301029996
A-443654	Uprosertib	SBS14	ESCA_STAD	Resistance	GDSC/GDSC (same target)	0.5	-0.301029996
Afuresertib	AKTinhibitorVIII	SBS44L	MM	Resistance	GDSC/GDSC (same target)	0.5	-0.301029996
Afuresertib	AKTinhibitorVIII	SBS14	EWING	Resistance	GDSC/GDSC (same target)	0.5	-0.301029996
Afuresertib	AKTinhibitorVIII	SBS6	NB	Resistance	GDSC/GDSC (same target)	0.5	-0.301029996
Afuresertib	AKTinhibitorVIII	SBS44L	HL	Resistance	GDSC/GDSC (same target)	0.5	-0.301029996
Afuresertib	AKTinhibitorVIII	SBS6	GBM_LGG	Resistance	GDSC/GDSC (same target)	0.5	-0.301029996
AT13148	MK-2206	SBS14	LUAD	Resistance	GDSC/GDSC (same target)	0.5	-0.301029996
AT7867	AT13148	SBS6	BLCA	Resistance	GDSC/GDSC (same target)	0.5	-0.301029996
AT7867	AT13148	SBS14	LUAD	Resistance	GDSC/GDSC (same target)	0.5	-0.301029996
AT7867	AT13148	SBS6	NB	Resistance	GDSC/GDSC (same target)	0.5	-0.301029996
AT7867	AT13148	SBS14	NB	Resistance	GDSC/GDSC (same target)	0.5	-0.301029996
AT7867	AT13148	SBS6	BRCA	Resistance	GDSC/GDSC (same target)	0.5	-0.301029996
AT7867	AT13148	SBS14	HNSC	Resistance	GDSC/GDSC (same target)	0.5	-0.301029996
AT7867	AT13148	SBS15	COREAD_MSI	Resistance	GDSC/GDSC (same target)	0.5	-0.301029996
AT7867	AZD5363	SBS6	BLCA	Resistance	GDSC/GDSC (same target)	0.5	-0.301029996
AT7867	AZD5363	SBS14	LUAD	Resistance	GDSC/GDSC (same target)	0.5	-0.301029996
AT7867	AZD5363	SBS44L	SCLC	Resistance	GDSC/GDSC (same target)	0.5	-0.301029996
AT7867	AZD5363	SBS6	ALL/CLL	Resistance	GDSC/GDSC (same target)	0.5	-0.301029996
AT7867	AZD5363	SBS15	COREAD_MSI	Resistance	GDSC/GDSC (same target)	0.5	-0.301029996
AT7867	MK-2206	SBS6	SKCM	Resistance	GDSC/GDSC (same target)	0.5	-0.301029996
AT7867	MK-2206	SBS14	LUAD	Resistance	GDSC/GDSC (same target)	0.5	-0.301029996
AT7867	MK-2206	SBS14	NB	Resistance	GDSC/GDSC (same target)	0.5	-0.301029996
AZD5363	AT13148	SBS20	SCLC	Resistance	GDSC/GDSC (same target)	0.5	-0.301029996
AZD5363	AT13148	SBS14	BRCA	Resistance	GDSC/GDSC (same target)	0.5	-0.301029996
AZD5363	AT13148	SBS6	LCML	Resistance	GDSC/GDSC (same target)	0.5	-0.301029996
AZD5363	AT13148	SBS20	LCML	Resistance	GDSC/GDSC (same target)	0.5	-0.301029996
AZD5363	AT13148	SBS21	ALL/CLL	Resistance	GDSC/GDSC (same target)	0.5	-0.301029996
AZD5363	AT13148	SBS44L	DLBC	Resistance	GDSC/GDSC (same target)	0.5	-0.301029996
AZD5363	AT13148	SBS44L	HL	Resistance	GDSC/GDSC (same target)	0.5	-0.301029996
AZD5363	MK-2206	SBS44L	EWING	Resistance	GDSC/GDSC (same target)	0.5	-0.301029996
AZD5363	MK-2206	SBS21	LUSC	Resistance	GDSC/GDSC (same target)	0.5	-0.301029996
AZD5363	MK-2206	SBS6	MESO	Resistance	GDSC/GDSC (same target)	0.5	-0.301029996
AZD5363	MK-2206	SBS6	LCML	Resistance	GDSC/GDSC (same target)	0.5	-0.301029996
AZD5363	MK-2206	SBS20	LCML	Resistance	GDSC/GDSC (same target)	0.5	-0.301029996
AZD5363	MK-2206	SBS26/12L	ALL/CLL	Resistance	GDSC/GDSC (same target)	0.5	-0.301029996
AZD5363	MK-2206	SBS44L	HL	Resistance	GDSC/GDSC (same target)	0.5	-0.301029996
GSK690693	Afuresertib	SBS14	SARC	Resistance	GDSC/GDSC (same target)	0.5	-0.301029996
GSK690693	Afuresertib	SBS21	EWING	Resistance	GDSC/GDSC (same target)	0.5	-0.301029996
GSK690693	Afuresertib	SBS44L	EWING	Resistance	GDSC/GDSC (same target)	0.5	-0.301029996
GSK690693	Afuresertib	SBS21	PAAD	Resistance	GDSC/GDSC (same target)	0.5	-0.301029996
GSK690693	Afuresertib	SBS44L	BRCA	Resistance	GDSC/GDSC (same target)	0.5	-0.301029996
GSK690693	Afuresertib	SBS14	LAML	Resistance	GDSC/GDSC (same target)	0.5	-0.301029996
GSK690693	Afuresertib	SBS44L	HL	Resistance	GDSC/GDSC (same target)	0.5	-0.301029996
GSK690693	Afuresertib	SBS6	GBM_LGG	Resistance	GDSC/GDSC (same target)	0.5	-0.301029996
GSK690693	Afuresertib	SBS6	COREAD_MSI	Resistance	GDSC/GDSC (same target)	0.5	-0.301029996
GSK690693	Afuresertib	SBS21	COREAD_MSI	Resistance	GDSC/GDSC (same target)	0.5	-0.301029996
GSK690693	AKTinhibitorVIII	SBS44L	EWING	Resistance	GDSC/GDSC (same target)	0.5	-0.301029996
GSK690693	AKTinhibitorVIII	SBS44L	BRCA	Resistance	GDSC/GDSC (same target)	0.5	-0.301029996
GSK690693	AKTinhibitorVIII	SBS14	LAML	Resistance	GDSC/GDSC (same target)	0.5	-0.301029996
GSK690693	AKTinhibitorVIII	SBS44L	HL	Resistance	GDSC/GDSC (same target)	0.5	-0.301029996
GSK690693	AKTinhibitorVIII	SBS14	ESCA_STAD	Resistance	GDSC/GDSC (same target)	0.5	-0.301029996
GSK690693	AKTinhibitorVIII	SBS6	GBM_LGG	Resistance	GDSC/GDSC (same target)	0.5	-0.301029996
GSK690693	AKTinhibitorVIII	SBS6	COREAD_MSI	Resistance	GDSC/GDSC (same target)	0.5	-0.301029996
GSK690693	AKTinhibitorVIII	SBS21	COREAD_MSI	Resistance	GDSC/GDSC (same target)	0.5	-0.301029996
GSK690693	AKTinhibitorVIII	SBS26/12L	COREAD_MSI	Resistance	GDSC/GDSC (same target)	0.5	-0.301029996
GSK690693	Uprosertib	SBS14	SARC	Resistance	GDSC/GDSC (same target)	0.5	-0.301029996
GSK690693	Uprosertib	SBS44L	EWING	Resistance	GDSC/GDSC (same target)	0.5	-0.301029996
GSK690693	Uprosertib	SBS6	LUSC	Resistance	GDSC/GDSC (same target)	0.5	-0.301029996
GSK690693	Uprosertib	SBS26/12L	PAAD	Resistance	GDSC/GDSC (same target)	0.5	-0.301029996
GSK690693	Uprosertib	SBS44L	BRCA	Resistance	GDSC/GDSC (same target)	0.5	-0.301029996
GSK690693	Uprosertib	SBS44L	HL	Resistance	GDSC/GDSC (same target)	0.5	-0.301029996
GSK690693	Uprosertib	SBS14	ESCA_STAD	Resistance	GDSC/GDSC (same target)	0.5	-0.301029996
GSK690693	Uprosertib	SBS6	COREAD_MSI	Resistance	GDSC/GDSC (same target)	0.5	-0.301029996
GSK690693	Uprosertib	SBS21	COREAD_MSI	Resistance	GDSC/GDSC (same target)	0.5	-0.301029996
Ipatasertib	Afuresertib	SBS14	SCLC	Resistance	GDSC/GDSC (same target)	0.5	-0.301029996
Ipatasertib	Afuresertib	SBS20	SCLC	Resistance	GDSC/GDSC (same target)	0.5	-0.301029996
Ipatasertib	Afuresertib	SBS6	HNSC	Resistance	GDSC/GDSC (same target)	0.5	-0.301029996
Ipatasertib	Afuresertib	SBS6	LCML	Resistance	GDSC/GDSC (same target)	0.5	-0.301029996
Ipatasertib	Afuresertib	SBS20	LCML	Resistance	GDSC/GDSC (same target)	0.5	-0.301029996
Ipatasertib	Afuresertib	SBS44L	ALL/CLL	Resistance	GDSC/GDSC (same target)	0.5	-0.301029996
Ipatasertib	Afuresertib	SBS14	COREAD_MSI	Resistance	GDSC/GDSC (same target)	0.5	-0.301029996
Ipatasertib	AKTinhibitorVIII	SBS26/12L	MM	Resistance	GDSC/GDSC (same target)	0.5	-0.301029996
Ipatasertib	GSK690693	SBS6	LUSC	Resistance	GDSC/GDSC (same target)	0.5	-0.301029996
Ipatasertib	GSK690693	SBS6	HNSC	Resistance	GDSC/GDSC (same target)	0.5	-0.301029996
Ipatasertib	Uprosertib	SBS6	LUSC	Resistance	GDSC/GDSC (same target)	0.5	-0.301029996
Ipatasertib	Uprosertib	SBS14	SCLC	Resistance	GDSC/GDSC (same target)	0.5	-0.301029996
Ipatasertib	Uprosertib	SBS14	BRCA	Resistance	GDSC/GDSC (same target)	0.5	-0.301029996
Ipatasertib	Uprosertib	SBS6	LCML	Resistance	GDSC/GDSC (same target)	0.5	-0.301029996
Ipatasertib	Uprosertib	SBS44L	ALL/CLL	Resistance	GDSC/GDSC (same target)	0.5	-0.301029996
Uprosertib	Afuresertib	SBS6	SKCM	Resistance	GDSC/GDSC (same target)	0.5	-0.301029996
Uprosertib	AKTinhibitorVIII	SBS26/12L	LUAD	Resistance	GDSC/GDSC (same target)	0.5	-0.301029996
Uprosertib	AKTinhibitorVIII	SBS14	ALL/CLL	Resistance	GDSC/GDSC (same target)	0.5	-0.301029996
Uprosertib	AKTinhibitorVIII	SBS14	ESCA_STAD	Resistance	GDSC/GDSC (same target)	0.5	-0.301029996
GSK690693	AKTinhibitorVIII	SBS14	LCML	Resistance	GDSC/GDSC (same target)	0.307556924	-0.512074491
A-443654	GSK690693	SBS21	COREAD_MSI	Resistance	GDSC/GDSC (same target)	0.281267187	-0.55088093
Ipatasertib	AKTinhibitorVIII	SBS6	COREAD_MSI	Resistance	GDSC/GDSC (same target)	0.279377206	-0.55380903
Afuresertib	AKTinhibitorVIII	SBS14	LCML	Resistance	GDSC/GDSC (same target)	0.264127359	-0.578186612
A-443654	AKT3	SBS21	ALL/CLL	Resistance	GDSC/PSCORE	0.263897361	-0.578564953
MK-2206	AKT1	SBS20	ESCA_STAD	Resistance	GDSC/PSCORE	0.262077379	-0.581570463
Ipatasertib	AKT1	SBS6	NB	Resistance	GDSC/PSCORE	0.260617394	-0.583996602
Ipatasertib	Afuresertib	SBS44L	HNSC	Resistance	GDSC/GDSC (same target)	0.257717423	-0.58885622
Uprosertib	AKTinhibitorVIII	SBS6	COREAD_MSI	Resistance	GDSC/GDSC (same target)	0.255257447	-0.593021578
AT13148	AKT1	SBS6	NB	Resistance	GDSC/PSCORE	0.25501745	-0.593430102
AZD5363	AT13148	SBS44L	OV	Resistance	GDSC/GDSC (same target)	0.254147459	-0.594914229
Afuresertib	AKT2	SBS44L	ALL/CLL	Resistance	GDSC/PSCORE	0.253407466	-0.596180594
Uprosertib	Afuresertib	SBS44L	HNSC	Resistance	GDSC/GDSC (same target)	0.252187478	-0.598276481
A-443654	AKT1	SBS15	ALL/CLL	Resistance	GDSC/PSCORE	0.250357496	-0.6014394
GSK690693	AKT1	SBS6	NB	Resistance	GDSC/PSCORE	0.249857501	-0.602307607
Uprosertib	AKT2	SBS44L	ALL/CLL	Resistance	GDSC/PSCORE	0.249747503	-0.602498846
Afuresertib	AKTinhibitorVIII	SBS6	COREAD_MSI	Resistance	GDSC/GDSC (same target)	0.249337507	-0.603212388
AZD5363	AKT2	SBS44L	ALL/CLL	Resistance	GDSC/PSCORE	0.249257507	-0.603351752
Ipatasertib	AKTinhibitorVIII	SBS14	LCML	Resistance	GDSC/GDSC (same target)	0.248367516	-0.604905206
Uprosertib	uprosertib	SBS14	LUAD	Resistance	GDSC/PRISM	0.247947521	-0.60564023
AZD5363	AKT1	SBS44L	NB	Resistance	GDSC/PSCORE	0.247597524	-0.606253703
GSK690693	AKTinhibitorVIII	SBS44L	KIRC	Resistance	GDSC/GDSC (same target)	0.245877541	-0.609281138
Uprosertib	AKT1	SBS6	NB	Resistance	GDSC/PSCORE	0.242067579	-0.616063373
Ipatasertib	AKTinhibitorVIII	SBS44L	KIRC	Resistance	GDSC/GDSC (same target)	0.241777582	-0.61658397
MK-2206	AKT1	SBS44L	LUAD	Resistance	GDSC/PSCORE	0.240457595	-0.6189615
Afuresertib	AKTinhibitorVIII	SBS44L	KIRC	Resistance	GDSC/GDSC (same target)	0.240327597	-0.619196356
MK-2206	AKT2	SBS44L	ALL/CLL	Resistance	GDSC/PSCORE	0.240227598	-0.619377102
Uprosertib	AKT2	SBS14	PAAD	Resistance	GDSC/PSCORE	0.239797602	-0.620155164
AZD5363	AKT2	SBS6	LUSC	Resistance	GDSC/PSCORE	0.239447606	-0.620789502
AZD5363	AT13148	SBS6	KIRC	Resistance	GDSC/GDSC (same target)	0.239217608	-0.621206857
A-443654	AKT2	SBS6	MM	Resistance	GDSC/PSCORE	0.23904761	-0.621515595
MK-2206	AKT2	SBS14	PAAD	Resistance	GDSC/PSCORE	0.238557614	-0.622406717
Afuresertib	AKT1	SBS44L	NB	Resistance	GDSC/PSCORE	0.23500765	-0.628918
Uprosertib	AKTinhibitorVIII	SBS44L	KIRC	Resistance	GDSC/GDSC (same target)	0.234777652	-0.629343245
Uprosertib	AKT2	SBS6	LUSC	Resistance	GDSC/PSCORE	0.234097659	-0.630602929
Afuresertib	AKT2	SBS44L	KIRC	Resistance	GDSC/PSCORE	0.233567664	-0.631587282
AZD5363	AKT2	SBS14	PAAD	Resistance	GDSC/PSCORE	0.232467675	-0.633637427
GSK690693	AKT1	SBS44L	NB	Resistance	GDSC/PSCORE	0.232437676	-0.633693476
GSK690693	AKT2	SBS44L	KIRC	Resistance	GDSC/PSCORE	0.232357676	-0.633842975
AZD5363	AKT2	SBS44L	KIRC	Resistance	GDSC/PSCORE	0.231677683	-0.635115798
MK-2206	AKT2	SBS6	LUSC	Resistance	GDSC/PSCORE	0.231527685	-0.635397071
Ipatasertib	AKT1	SBS44L	NB	Resistance	GDSC/PSCORE	0.231497685	-0.635453348
A-443654	AKTinhibitorVIII	SBS6	ALL/CLL	Resistance	GDSC/GDSC (same target)	0.229517705	-0.639183808
Uprosertib	AKT2	SBS44L	KIRC	Resistance	GDSC/PSCORE	0.229387706	-0.639429862
A-443654	GSK690693	SBS6	MM	Resistance	GDSC/GDSC (same target)	0.228057719	-0.641955223
GSK690693	Afuresertib	SBS20	CESC	Resistance	GDSC/GDSC (same target)	0.227267727	-0.643462231
Afuresertib	AKT2	SBS14	PAAD	Resistance	GDSC/PSCORE	0.225547745	-0.646761511
GSK690693	Afuresertib	SBS14	EWING	Resistance	GDSC/GDSC (same target)	0.224357756	-0.649058912
MK-2206	AKT1	SBS44L	NB	Resistance	GDSC/PSCORE	0.223377766	-0.650960056
Ipatasertib	GSK690693	SBS21	COREAD_MSI	Resistance	GDSC/GDSC (same target)	0.221747783	-0.654140714
Ipatasertib	GSK690693	SBS14	SARC	Resistance	GDSC/GDSC (same target)	0.221737783	-0.6541603
Ipatasertib	Afuresertib	SBS44L	MM	Resistance	GDSC/GDSC (same target)	0.221657783	-0.654317014
Uprosertib	uprosertib	SBS44L	COREAD	Resistance	GDSC/PRISM	0.221407786	-0.654807111
GSK690693	AKT2	SBS14	ALL/CLL	Resistance	GDSC/PSCORE	0.221397786	-0.654826726
GSK690693	AKTinhibitorVIII	SBS20	CESC	Resistance	GDSC/GDSC (same target)	0.221317787	-0.654983681
GSK690693	AKT1	SBS44L	OV	Resistance	GDSC/PSCORE	0.220917791	-0.655769308
Ipatasertib	GSK690693	SBS44L	HL	Resistance	GDSC/GDSC (same target)	0.219627804	-0.658312681
AZD5363	AT13148	SBS20	MESO	Resistance	GDSC/GDSC (same target)	0.219207808	-0.659143981
A-443654	AKTinhibitorVIII	SBS15	ALL/CLL	Resistance	GDSC/GDSC (same target)	0.215787842	-0.665973028
MK-2206	AKT1	SBS26/12L	MM	Resistance	GDSC/PSCORE	0.215387846	-0.666778807
MK-2206	AKT2	SBS44L	KIRC	Resistance	GDSC/PSCORE	0.215077849	-0.667404315
GSK690693	AKT2	SBS14	OV	Resistance	GDSC/PSCORE	0.213857861	-0.66987478
Uprosertib	Afuresertib	SBS6	LCML	Resistance	GDSC/GDSC (same target)	0.213457865	-0.670687838
GSK690693	Afuresertib	SBS44L	MM	Resistance	GDSC/GDSC (same target)	0.211807882	-0.674057883
AZD5363	AKT1	SBS44L	OV	Resistance	GDSC/PSCORE	0.211797882	-0.674078387
A-443654	Afuresertib	SBS6	GBM_LGG	Resistance	GDSC/GDSC (same target)	0.211617884	-0.674447633
Uprosertib	Afuresertib	SBS44L	MM	Resistance	GDSC/GDSC (same target)	0.211407886	-0.674878817
Afuresertib	AKT1	SBS44L	OV	Resistance	GDSC/PSCORE	0.211137889	-0.675433826
MK-2206	MK-2206	SBS6	LUSC	Resistance	GDSC/PRISM	0.207477925	-0.683028104
Ipatasertib	GSK690693	SBS6	COREAD_MSI	Resistance	GDSC/GDSC (same target)	0.207277927	-0.683446943
AZD5363	AKT1	SBS6	COREAD_MSS	Resistance	GDSC/PSCORE	0.206247938	-0.685610386
Ipatasertib	AKT1	SBS44L	OV	Resistance	GDSC/PSCORE	0.205547945	-0.687086862
A-443654	AKTinhibitorVIII	SBS21	COREAD_MSI	Resistance	GDSC/GDSC (same target)	0.204837952	-0.688589576
AT13148	AKT1	SBS14	COREAD_MSS	Resistance	GDSC/PSCORE	0.204307957	-0.689714719
Ipatasertib	AKT1	SBS44L	MM	Resistance	GDSC/PSCORE	0.203787962	-0.690821474
AT13148	AKT1	SBS6	COREAD_MSS	Resistance	GDSC/PSCORE	0.202877971	-0.692765107
Uprosertib	AKTinhibitorVIII	SBS14	LCML	Resistance	GDSC/GDSC (same target)	0.201487985	-0.695750846
Ipatasertib	GSK690693	SBS20	CESC	Resistance	GDSC/GDSC (same target)	0.199468005	-0.700126755
GSK690693	Uprosertib	SBS20	CESC	Resistance	GDSC/GDSC (same target)	0.19903801	-0.70106398
GSK690693	Uprosertib	SBS14	ALL/CLL	Resistance	GDSC/GDSC (same target)	0.198388016	-0.702484565
Uprosertib	AKTinhibitorVIII	SBS44L	HL	Resistance	GDSC/GDSC (same target)	0.197948021	-0.703448837
Uprosertib	AKT1	SBS44L	OV	Resistance	GDSC/PSCORE	0.197598024	-0.704217403
AT7867	AT13148	SBS20	MESO	Resistance	GDSC/GDSC (same target)	0.197298027	-0.704877258
AZD5363	AKT2	SBS6	EWING	Resistance	GDSC/PSCORE	0.196328037	-0.707017676
AZD5363	AZD5363	SBS6	LUSC	Resistance	GDSC/PRISM	0.194888051	-0.710214787
Uprosertib	AKT1	SBS44L	MM	Resistance	GDSC/PSCORE	0.193618064	-0.713054127
A-443654	Uprosertib	SBS14	NB	Resistance	GDSC/GDSC (same target)	0.193338067	-0.713682629
A-443654	AKT2	SBS6	EWING	Resistance	GDSC/PSCORE	0.192368076	-0.715866998
Uprosertib	AKT2	SBS20	KIRC	Resistance	GDSC/PSCORE	0.190878091	-0.719243917
AZD5363	AT13148	SBS14	GBM_LGG	Resistance	GDSC/GDSC (same target)	0.190678093	-0.7196992
AT7867	AZD5363	SBS6	MESO	Resistance	GDSC/GDSC (same target)	0.189808102	-0.721685254
AZD5363	AKT1	SBS44L	MM	Resistance	GDSC/PSCORE	0.189518105	-0.722349295
Ipatasertib	AKTinhibitorVIII	SBS20	GBM_LGG	Resistance	GDSC/GDSC (same target)	0.189068109	-0.723381719
A-443654	Ipatasertib	SBS20	SCLC	Resistance	GDSC/GDSC (same target)	0.188378116	-0.72496955
AZD5363	AKT2	SBS14	OV	Resistance	GDSC/PSCORE	0.186378136	-0.729605036
Afuresertib	AKT2	SBS20	KIRC	Resistance	GDSC/PSCORE	0.186238138	-0.72993138
AZD5363	AKT2	SBS20	KIRC	Resistance	GDSC/PSCORE	0.185828142	-0.730888516
Ipatasertib	Afuresertib	SBS6	NB	Resistance	GDSC/GDSC (same target)	0.182838172	-0.73793313
GSK690693	Afuresertib	SBS6	SKCM	Resistance	GDSC/GDSC (same target)	0.182708173	-0.738242025
Uprosertib	uprosertib	SBS6	LUSC	Resistance	GDSC/PRISM	0.182058179	-0.739789805
AT7867	AT13148	SBS14	GBM_LGG	Resistance	GDSC/GDSC (same target)	0.18196818	-0.740004548
Afuresertib	AKTinhibitorVIII	SBS20	ALL/CLL	Resistance	GDSC/GDSC (same target)	0.181648184	-0.740768941
Ipatasertib	GSK690693	SBS21	PAAD	Resistance	GDSC/GDSC (same target)	0.181558184	-0.740984169
Ipatasertib	AKTinhibitorVIII	SBS20	ALL/CLL	Resistance	GDSC/GDSC (same target)	0.180198198	-0.744249556
Ipatasertib	AKTinhibitorVIII	SBS44L	HL	Resistance	GDSC/GDSC (same target)	0.179528205	-0.745867312
GSK690693	AKT3	SBS14	OV	Resistance	GDSC/PSCORE	0.178878211	-0.747442557
GSK690693	AKT1	SBS44L	MM	Resistance	GDSC/PSCORE	0.178798212	-0.747636828
AZD5363	MK-2206	SBS44L	MM	Resistance	GDSC/GDSC (same target)	0.178618214	-0.748074258
GSK690693	Uprosertib	SBS6	SKCM	Resistance	GDSC/GDSC (same target)	0.178518215	-0.748317465
Uprosertib	uprosertib	SBS6	KIRC	Resistance	GDSC/PRISM	0.176678233	-0.752816952
Uprosertib	AKT2	SBS44L	HNSC	Resistance	GDSC/PSCORE	0.175768242	-0.75505959
Uprosertib	AKTinhibitorVIII	SBS20	ALL/CLL	Resistance	GDSC/GDSC (same target)	0.175678243	-0.75528202
Uprosertib	Afuresertib	SBS6	NB	Resistance	GDSC/GDSC (same target)	0.175668243	-0.755306742
A-443654	Afuresertib	SBS20	SCLC	Resistance	GDSC/GDSC (same target)	0.174788252	-0.757487761
GSK690693	AKTinhibitorVIII	SBS20	ALL/CLL	Resistance	GDSC/GDSC (same target)	0.17404826	-0.759330315
GSK690693	AKT2	SBS44L	COREAD	Resistance	GDSC/PSCORE	0.17296827	-0.762033558
AZD5363	AKT2	SBS44L	HNSC	Resistance	GDSC/PSCORE	0.171758282	-0.765082311
Ipatasertib	Afuresertib	SBS44L	HL	Resistance	GDSC/GDSC (same target)	0.171648284	-0.765360535
Uprosertib	Afuresertib	SBS44L	HL	Resistance	GDSC/GDSC (same target)	0.170278297	-0.768840701
Ipatasertib	GSK690693	SBS21	EWING	Resistance	GDSC/GDSC (same target)	0.169108309	-0.771835053
GSK690693	Afuresertib	SBS6	HNSC	Resistance	GDSC/GDSC (same target)	0.168428316	-0.773584894
A-443654	AKTinhibitorVIII	SBS6	GBM_LGG	Resistance	GDSC/GDSC (same target)	0.167628324	-0.775652598
Afuresertib	AKT3	SBS6	KIRC	Resistance	GDSC/PSCORE	0.167088329	-0.777053884
A-443654	GSK690693	SBS44L	EWING	Resistance	GDSC/GDSC (same target)	0.166798332	-0.777808297
A-443654	AKT1	SBS6	MM	Resistance	GDSC/PSCORE	0.165518345	-0.781153865
AZD5363	AZD5363	SBS44L	COREAD	Resistance	GDSC/PRISM	0.165398346	-0.781468838
A-443654	AKT2	SBS21	ALL/CLL	Resistance	GDSC/PSCORE	0.165338347	-0.78162641
A-443654	AKTinhibitorVIII	SBS20	ALL/CLL	Resistance	GDSC/GDSC (same target)	0.165128349	-0.782178362
Uprosertib	AKT2	SBS14	MM	Resistance	GDSC/PSCORE	0.164898351	-0.782783687
A-443654	GSK690693	SBS6	GBM_LGG	Resistance	GDSC/GDSC (same target)	0.164828352	-0.782968084
MK-2206	AKT2	SBS44L	COREAD	Resistance	GDSC/PSCORE	0.164418356	-0.784049699
Ipatasertib	AKT3	SBS6	KIRC	Resistance	GDSC/PSCORE	0.164318357	-0.784313917
Uprosertib	AKT2	SBS44L	COREAD	Resistance	GDSC/PSCORE	0.164318357	-0.784313917
AT13148	MK-2206	SBS26/12L	OV	Resistance	GDSC/GDSC (same target)	0.163838362	-0.785584404
GSK690693	Afuresertib	SBS6	NB	Resistance	GDSC/GDSC (same target)	0.163508365	-0.786460024
Ipatasertib	GSK690693	SBS44L	EWING	Resistance	GDSC/GDSC (same target)	0.162918371	-0.788029942
Uprosertib	AKT2	SBS15	COREAD_MSI	Resistance	GDSC/PSCORE	0.162868371	-0.788163247
Uprosertib	AKT3	SBS6	KIRC	Resistance	GDSC/PSCORE	0.162448376	-0.789284627
AZD5363	AKT3	SBS6	KIRC	Resistance	GDSC/PSCORE	0.161918381	-0.790703848
Ipatasertib	Uprosertib	SBS20	LAML	Resistance	GDSC/GDSC (same target)	0.161358386	-0.792208458
MK-2206	AKT2	SBS44L	HNSC	Resistance	GDSC/PSCORE	0.161328387	-0.792289209
AT13148	AKT1	SBS6	MM	Resistance	GDSC/PSCORE	0.161238388	-0.792531553
Uprosertib	Afuresertib	SBS20	LAML	Resistance	GDSC/GDSC (same target)	0.160628394	-0.794177684
Ipatasertib	Uprosertib	SBS44L	HL	Resistance	GDSC/GDSC (same target)	0.160608394	-0.794231761
AZD5363	AKT2	SBS44L	COREAD	Resistance	GDSC/PSCORE	0.159888401	-0.79618304
Afuresertib	AKT2	SBS44L	COREAD	Resistance	GDSC/PSCORE	0.159458405	-0.797352583
Ipatasertib	AKT1	SBS21	PAAD	Resistance	GDSC/PSCORE	0.159088409	-0.798361461
Uprosertib	AKTinhibitorVIII	SBS14	HNSC	Resistance	GDSC/GDSC (same target)	0.158908411	-0.798853115
AZD5363	AKT2	SBS15	COREAD_MSI	Resistance	GDSC/PSCORE	0.158388416	-0.800276584
Ipatasertib	GSK690693	SBS14	LCML	Resistance	GDSC/GDSC (same target)	0.157448426	-0.802861678
GSK690693	Uprosertib	SBS14	LCML	Resistance	GDSC/GDSC (same target)	0.157358426	-0.803109996
A-443654	GSK690693	SBS14	LAML	Resistance	GDSC/GDSC (same target)	0.156948431	-0.804243023
Ipatasertib	AKT3	SBS6	PAAD	Resistance	GDSC/PSCORE	0.156898431	-0.804381399
AZD5363	AKT3	SBS14	OV	Resistance	GDSC/PSCORE	0.156448436	-0.805628775
A-443654	AKT3	SBS6	ALL/CLL	Resistance	GDSC/PSCORE	0.155388446	-0.808581276
Uprosertib	AKT3	SBS14	HNSC	Resistance	GDSC/PSCORE	0.155348447	-0.808693085
Uprosertib	AKTinhibitorVIII	SBS44L	EWING	Resistance	GDSC/GDSC (same target)	0.154858451	-0.810065088
GSK690693	AKTinhibitorVIII	SBS14	HNSC	Resistance	GDSC/GDSC (same target)	0.154538455	-0.810963435
GSK690693	AKT3	SBS14	ALL/CLL	Resistance	GDSC/PSCORE	0.154488455	-0.81110397
AZD5363	AKT3	SBS6	PAAD	Resistance	GDSC/PSCORE	0.153108469	-0.815000786
GSK690693	Uprosertib	SBS14	HNSC	Resistance	GDSC/GDSC (same target)	0.152198478	-0.81758969
GSK690693	Uprosertib	SBS44L	MM	Resistance	GDSC/GDSC (same target)	0.151488485	-0.819620377
Ipatasertib	GSK690693	SBS44L	MM	Resistance	GDSC/GDSC (same target)	0.15102849	-0.820941121
Afuresertib	AKT2	SBS15	COREAD_MSI	Resistance	GDSC/PSCORE	0.150828492	-0.821516612
AZD5363	AT13148	SBS44L	MESO	Resistance	GDSC/GDSC (same target)	0.150818492	-0.821545406
MK-2206	AKT2	SBS14	MM	Resistance	GDSC/PSCORE	0.150448496	-0.822612151
AT7867	MK-2206	SBS14	MM	Resistance	GDSC/GDSC (same target)	0.150238498	-0.823218768
AZD5363	AKT2	SBS14	MM	Resistance	GDSC/PSCORE	0.149938501	-0.824086836
GSK690693	AKT1	SBS14	SKCM	Resistance	GDSC/PSCORE	0.149098509	-0.826526699
Afuresertib	AKTinhibitorVIII	SBS14	LAML	Resistance	GDSC/GDSC (same target)	0.149098509	-0.826526699
Afuresertib	AKTinhibitorVIII	SBS44L	EWING	Resistance	GDSC/GDSC (same target)	0.14902851	-0.826730641
Afuresertib	AKT1	SBS21	PAAD	Resistance	GDSC/PSCORE	0.148848512	-0.827255504
Afuresertib	AKT1	SBS6	HNSC	Resistance	GDSC/PSCORE	0.148668513	-0.827781001
AT7867	AZD5363	SBS14	MM	Resistance	GDSC/GDSC (same target)	0.148208518	-0.829126836
GSK690693	AKTinhibitorVIII	SBS44L	MM	Resistance	GDSC/GDSC (same target)	0.147938521	-0.829918729
Ipatasertib	AKTinhibitorVIII	SBS44L	EWING	Resistance	GDSC/GDSC (same target)	0.147468525	-0.831300663
A-443654	AKT2	SBS14	MM	Resistance	GDSC/PSCORE	0.146528535	-0.834077793
AZD5363	AZD5363	SBS6	KIRC	Resistance	GDSC/PRISM	0.146448536	-0.834314967
A-443654	AKTinhibitorVIII	SBS44L	EWING	Resistance	GDSC/GDSC (same target)	0.146208538	-0.835027266
Ipatasertib	AKT3	SBS20	SKCM	Resistance	GDSC/PSCORE	0.145788542	-0.836276607
Afuresertib	AKT2	SBS14	MM	Resistance	GDSC/PSCORE	0.145608544	-0.836813141
AT7867	AZD5363	SBS20	CESC	Resistance	GDSC/GDSC (same target)	0.145358546	-0.837559429
Afuresertib	AKT2	SBS21	PAAD	Resistance	GDSC/PSCORE	0.145088549	-0.838366862
GSK690693	AKT2	SBS44L	LAML	Resistance	GDSC/PSCORE	0.144718553	-0.839475789
AZD5363	AKT1	SBS21	PAAD	Resistance	GDSC/PSCORE	0.144298557	-0.840738012
GSK690693	Afuresertib	SBS14	LCML	Resistance	GDSC/GDSC (same target)	0.144248558	-0.840888521
Ipatasertib	Uprosertib	SBS6	NB	Resistance	GDSC/GDSC (same target)	0.143588564	-0.842880147
MK-2206	AKT1	SBS21	PAAD	Resistance	GDSC/PSCORE	0.143248568	-0.843909712
AZD5363	MK-2206	SBS20	LAML	Resistance	GDSC/GDSC (same target)	0.143238568	-0.843940031
AZD5363	AKT3	SBS20	SKCM	Resistance	GDSC/PSCORE	0.142588574	-0.845915274
AT7867	AT13148	SBS44L	MESO	Resistance	GDSC/GDSC (same target)	0.14200858	-0.847685415
Uprosertib	AKT3	SBS6	LUSC	Resistance	GDSC/PSCORE	0.140588594	-0.852049912
Uprosertib	Afuresertib	SBS6	COREAD_MSI	Resistance	GDSC/GDSC (same target)	0.140238598	-0.85313244
MK-2206	MK-2206	SBS6	OV	Resistance	GDSC/PRISM	0.138638614	-0.858115793
A-443654	Uprosertib	SBS21	COREAD_MSI	Resistance	GDSC/GDSC (same target)	0.138428616	-0.858774124
Ipatasertib	GSK690693	SBS44L	BRCA	Resistance	GDSC/GDSC (same target)	0.138168618	-0.859590585
Ipatasertib	Afuresertib	SBS6	COREAD_MSI	Resistance	GDSC/GDSC (same target)	0.13802862	-0.860030855
AZD5363	AT13148	SBS14	LUAD	Resistance	GDSC/GDSC (same target)	0.13800862	-0.860093787
Afuresertib	AKT2	SBS6	HNSC	Resistance	GDSC/PSCORE	0.137708623	-0.861038865
A-443654	AKT3	SBS15	ALL/CLL	Resistance	GDSC/PSCORE	0.137638624	-0.861259679
A-443654	AKT3	SBS20	SKCM	Resistance	GDSC/PSCORE	0.13703863	-0.863156993
AT7867	AT13148	SBS21	HL	Resistance	GDSC/GDSC (same target)	0.135858641	-0.866912733
Ipatasertib	GSK690693	SBS6	CESC	Resistance	GDSC/GDSC (same target)	0.135658643	-0.86755253
GSK690693	Uprosertib	SBS20	LAML	Resistance	GDSC/GDSC (same target)	0.135358646	-0.868513997
GSK690693	Afuresertib	SBS6	CESC	Resistance	GDSC/GDSC (same target)	0.134628654	-0.870862497
AT7867	MK-2206	SBS20	CESC	Resistance	GDSC/GDSC (same target)	0.134058659	-0.872705128
AT7867	AT13148	SBS20	CESC	Resistance	GDSC/GDSC (same target)	0.13396866	-0.872996786
GSK690693	Uprosertib	SBS6	CESC	Resistance	GDSC/GDSC (same target)	0.133708663	-0.873840454
AZD5363	AT13148	SBS6	SCLC	Resistance	GDSC/GDSC (same target)	0.133318667	-0.875109038
AT7867	MK-2206	SBS20	LAML	Resistance	GDSC/GDSC (same target)	0.13296867	-0.876250674
Afuresertib	AKT2	SBS6	LAML	Resistance	GDSC/PSCORE	0.132328677	-0.87834603
Afuresertib	AKTinhibitorVIII	SBS20	CESC	Resistance	GDSC/GDSC (same target)	0.132308677	-0.878411673
Afuresertib	AKT3	SBS20	SKCM	Resistance	GDSC/PSCORE	0.131398686	-0.881408978
Uprosertib	AKTinhibitorVIII	SBS14	LUAD	Resistance	GDSC/GDSC (same target)	0.131268687	-0.881838858
GSK690693	AKTinhibitorVIII	SBS6	CESC	Resistance	GDSC/GDSC (same target)	0.129918701	-0.886328331
Ipatasertib	AKTinhibitorVIII	SBS14	LUAD	Resistance	GDSC/GDSC (same target)	0.129778702	-0.886796573
GSK690693	AKT1	SBS44L	KIRC	Resistance	GDSC/PSCORE	0.129558704	-0.887533404
AZD5363	AKT1	SBS6	HNSC	Resistance	GDSC/PSCORE	0.129188708	-0.888775445
Afuresertib	AKTinhibitorVIII	SBS14	LUAD	Resistance	GDSC/GDSC (same target)	0.128888711	-0.889785119
Afuresertib	AKT2	SBS6	COREAD_MSI	Resistance	GDSC/PSCORE	0.128428716	-0.89133786
A-443654	Uprosertib	SBS20	LAML	Resistance	GDSC/GDSC (same target)	0.128058719	-0.892590845
GSK690693	AKTinhibitorVIII	SBS14	LUAD	Resistance	GDSC/GDSC (same target)	0.126948731	-0.896371638
Afuresertib	AKT1	SBS6	COREAD_MSI	Resistance	GDSC/PSCORE	0.125938741	-0.899840654
Ipatasertib	Afuresertib	SBS21	PAAD	Resistance	GDSC/GDSC (same target)	0.125148749	-0.902573489
A-443654	AKTinhibitorVIII	SBS14	LAML	Resistance	GDSC/GDSC (same target)	0.124858751	-0.903581012
Uprosertib	AKTinhibitorVIII	SBS20	LAML	Resistance	GDSC/GDSC (same target)	0.12402876	-0.906477599
GSK690693	AKTinhibitorVIII	SBS14	KIRC	Resistance	GDSC/GDSC (same target)	0.123738763	-0.907494231
Ipatasertib	AKT3	SBS6	NB	Resistance	GDSC/PSCORE	0.122838772	-0.910664535
Ipatasertib	AKT3	SBS44L	DLBC	Resistance	GDSC/PSCORE	0.120848792	-0.917757688
GSK690693	AKT3	SBS44L	KIRC	Resistance	GDSC/PSCORE	0.120548795	-0.918837128
AZD5363	AZD5363	SBS44L	GBM_LGG	Resistance	GDSC/PRISM	0.120458795	-0.919161484
Ipatasertib	GSK690693	SBS6	NB	Resistance	GDSC/GDSC (same target)	0.120188798	-0.920136008
AT7867	MK-2206	SBS44L	COREAD_MSS	Resistance	GDSC/GDSC (same target)	0.120148799	-0.920280568
Uprosertib	AKTinhibitorVIII	SBS21	COREAD_MSI	Resistance	GDSC/GDSC (same target)	0.118858811	-0.924968617
Ipatasertib	AKTinhibitorVIII	SBS20	CESC	Resistance	GDSC/GDSC (same target)	0.118768812	-0.925297586
Uprosertib	Afuresertib	SBS44L	EWING	Resistance	GDSC/GDSC (same target)	0.118598814	-0.925919654
AZD5363	AKT2	SBS6	HNSC	Resistance	GDSC/PSCORE	0.118538815	-0.92613942
Ipatasertib	Afuresertib	SBS20	ALL/CLL	Resistance	GDSC/GDSC (same target)	0.117918821	-0.928416872
AZD5363	MK-2206	SBS44L	COREAD_MSS	Resistance	GDSC/GDSC (same target)	0.11700883	-0.931781364
AZD5363	MK-2206	SBS6	LUSC	Resistance	GDSC/GDSC (same target)	0.116898831	-0.932189832
MK-2206	AKT2	SBS6	LAML	Resistance	GDSC/PSCORE	0.116338837	-0.934275283
Ipatasertib	Uprosertib	SBS44L	EWING	Resistance	GDSC/GDSC (same target)	0.116258837	-0.934574024
Ipatasertib	AKT1	SBS44L	DLBC	Resistance	GDSC/PSCORE	0.116178838	-0.934872971
AT13148	MK-2206	SBS44L	COREAD_MSS	Resistance	GDSC/GDSC (same target)	0.11603884	-0.935396623
GSK690693	Afuresertib	SBS44L	KIRC	Resistance	GDSC/GDSC (same target)	0.115698843	-0.936670984
Ipatasertib	AKTinhibitorVIII	SBS21	COREAD_MSI	Resistance	GDSC/GDSC (same target)	0.115648844	-0.936858706
Uprosertib	Afuresertib	SBS20	ALL/CLL	Resistance	GDSC/GDSC (same target)	0.115488845	-0.937459962
GSK690693	AKT3	SBS14	EWING	Resistance	GDSC/PSCORE	0.115458845	-0.93757279
Afuresertib	AKTinhibitorVIII	SBS21	COREAD_MSI	Resistance	GDSC/GDSC (same target)	0.115288847	-0.938212704
GSK690693	Afuresertib	SBS20	ALL/CLL	Resistance	GDSC/GDSC (same target)	0.114748853	-0.940251649
Ipatasertib	AKTinhibitorVIII	SBS6	NB	Resistance	GDSC/GDSC (same target)	0.114658853	-0.940592405
GSK690693	AKT2	SBS6	LAML	Resistance	GDSC/PSCORE	0.114558854	-0.940971338
AT7867	AZD5363	SBS44L	MESO	Resistance	GDSC/GDSC (same target)	0.114148859	-0.942528427
Uprosertib	AKTinhibitorVIII	SBS20	CESC	Resistance	GDSC/GDSC (same target)	0.113838862	-0.943709456
A-443654	Afuresertib	SBS44L	EWING	Resistance	GDSC/GDSC (same target)	0.113558864	-0.944778959
A-443654	AKT1	SBS6	ALL/CLL	Resistance	GDSC/PSCORE	0.113468865	-0.945123288
A-443654	Ipatasertib	SBS14	SCLC	Resistance	GDSC/GDSC (same target)	0.11300887	-0.946887468
Ipatasertib	GSK690693	SBS44L	KIRC	Resistance	GDSC/GDSC (same target)	0.112948871	-0.947118108
GSK690693	AKT1	SBS6	LAML	Resistance	GDSC/PSCORE	0.11195888	-0.950941453
Ipatasertib	Uprosertib	SBS14	LCML	Resistance	GDSC/GDSC (same target)	0.111208888	-0.953860502
AZD5363	AKT3	SBS44L	ALL/CLL	Resistance	GDSC/PSCORE	0.110858891	-0.955229469
Uprosertib	Afuresertib	SBS6	KIRC	Resistance	GDSC/GDSC (same target)	0.110788892	-0.955503781
AZD5363	AKT3	SBS6	LUSC	Resistance	GDSC/PSCORE	0.109758902	-0.959560245
Ipatasertib	Uprosertib	SBS6	KIRC	Resistance	GDSC/GDSC (same target)	0.109478905	-0.960669554
A-443654	AKT3	SBS6	EWING	Resistance	GDSC/PSCORE	0.109098909	-0.962179592
A-443654	Ipatasertib	SBS44L	EWING	Resistance	GDSC/GDSC (same target)	0.108868911	-0.96309612
Afuresertib	AKT3	SBS6	COREAD_MSI	Resistance	GDSC/PSCORE	0.108778912	-0.963455288
A-443654	Afuresertib	SBS14	LAML	Resistance	GDSC/GDSC (same target)	0.108658913	-0.963934642
A-443654	AKT1	SBS44L	SCLC	Resistance	GDSC/PSCORE	0.108578914	-0.964254506
Ipatasertib	AKT3	SBS14	GBM_LGG	Resistance	GDSC/PSCORE	0.108368916	-0.96509527
Uprosertib	Afuresertib	SBS20	MESO	Resistance	GDSC/GDSC (same target)	0.108358916	-0.965135347
GSK690693	AKTinhibitorVIII	SBS44L	LAML	Resistance	GDSC/GDSC (same target)	0.108178918	-0.965857366
GSK690693	AKTinhibitorVIII	SBS26/12L	GBM_LGG	Resistance	GDSC/GDSC (same target)	0.107818922	-0.967305015
GSK690693	Uprosertib	SBS44L	KIRC	Resistance	GDSC/GDSC (same target)	0.107648924	-0.967990309
Ipatasertib	Afuresertib	SBS44L	EWING	Resistance	GDSC/GDSC (same target)	0.107598924	-0.968192072
Uprosertib	AKT3	SBS20	SKCM	Resistance	GDSC/PSCORE	0.107548925	-0.968393928
AZD5363	AKT3	SBS14	GBM_LGG	Resistance	GDSC/PSCORE	0.107108929	-0.970174324
A-443654	Afuresertib	SBS20	ALL/CLL	Resistance	GDSC/GDSC (same target)	0.106818932	-0.971351769
Ipatasertib	Uprosertib	SBS44L	DLBC	Resistance	GDSC/GDSC (same target)	0.106788932	-0.971473756
GSK690693	Afuresertib	SBS44L	NB	Resistance	GDSC/GDSC (same target)	0.106708933	-0.971799223
Ipatasertib	GSK690693	SBS44L	NB	Resistance	GDSC/GDSC (same target)	0.106278937	-0.973552797
MK-2206	AKT1	SBS44L	BRCA	Resistance	GDSC/PSCORE	0.10596894	-0.974821409
AZD5363	MK-2206	SBS44L	HNSC	Resistance	GDSC/GDSC (same target)	0.105608944	-0.9762993
Uprosertib	AKT1	SBS44L	SCLC	Resistance	GDSC/PSCORE	0.105508945	-0.97671072
AT7867	AZD5363	SBS14	SARC	Resistance	GDSC/GDSC (same target)	0.105438946	-0.976998946
Uprosertib	AKT1	SBS14	PAAD	Resistance	GDSC/PSCORE	0.104938951	-0.979063283
Ipatasertib	Afuresertib	SBS14	LCML	Resistance	GDSC/GDSC (same target)	0.103748963	-0.984016238
AT7867	AZD5363	SBS6	CESC	Resistance	GDSC/GDSC (same target)	0.103688963	-0.984267468
Ipatasertib	AKT3	SBS14	LUAD	Resistance	GDSC/PSCORE	0.103518965	-0.98498008
Ipatasertib	Afuresertib	SBS44L	DLBC	Resistance	GDSC/GDSC (same target)	0.103378966	-0.985567815
GSK690693	AKT2	SBS44L	NB	Resistance	GDSC/PSCORE	0.103108969	-0.986703556
Afuresertib	AKT3	SBS14	GBM_LGG	Resistance	GDSC/PSCORE	0.103098969	-0.986745678
A-443654	AKT1	SBS6	EWING	Resistance	GDSC/PSCORE	0.102678973	-0.988518483
AT13148	MK-2206	SBS21	GBM_LGG	Resistance	GDSC/GDSC (same target)	0.102188978	-0.990595944
Uprosertib	AKT3	SBS14	GBM_LGG	Resistance	GDSC/PSCORE	0.102118979	-0.990893537
A-443654	AKTinhibitorVIII	SBS44L	ESCA_STAD	Resistance	GDSC/GDSC (same target)	0.102118979	-0.990893537
A-443654	GSK690693	SBS44L	LCML	Resistance	GDSC/GDSC (same target)	0.102078979	-0.991063682
Afuresertib	AKT3	SBS14	LUAD	Resistance	GDSC/PSCORE	0.101878981	-0.991915407
AT13148	MK-2206	SBS20	LCML	Resistance	GDSC/GDSC (same target)	0.101648984	-0.99289696
AZD5363	AKT3	SBS14	LUAD	Resistance	GDSC/PSCORE	0.101428986	-0.993837917
Uprosertib	AKT1	SBS44L	BRCA	Resistance	GDSC/PSCORE	0.101418986	-0.993880737
Uprosertib	AKT3	SBS14	LUAD	Resistance	GDSC/PSCORE	0.101188988	-0.994866747
Afuresertib	AKT1	SBS44L	BRCA	Resistance	GDSC/PSCORE	0.101108989	-0.995210233
AZD5363	AKT1	SBS6	COREAD_MSI	Resistance	GDSC/PSCORE	0.100928991	-0.99598407
A-443654	AKT3	SBS6	MM	Resistance	GDSC/PSCORE	0.100528995	-0.99770866
GSK690693	Afuresertib	SBS20	MESO	Resistance	GDSC/GDSC (same target)	0.100518995	-0.997751863
Uprosertib	AKT3	SBS44L	DLBC	Resistance	GDSC/PSCORE	0.100298997	-0.99870341
GSK690693	AKTinhibitorVIII	SBS14	EWING	Resistance	GDSC/GDSC (same target)	0.100168998	-0.999266669
Uprosertib	AKT1	SBS44L	DLBC	Resistance	GDSC/PSCORE	0.100009	-0.999960916
GSK690693	AKTinhibitorVIII	SBS44L	LCML	Resistance	GDSC/GDSC (same target)	0.099639004	-1.001570624
GSK690693	Uprosertib	SBS20	MESO	Resistance	GDSC/GDSC (same target)	0.099579004	-1.001832221
AZD5363	AKT1	SBS44L	BRCA	Resistance	GDSC/PSCORE	0.098499015	-1.006568112
GSK690693	AKT3	SBS14	LUAD	Resistance	GDSC/PSCORE	0.098069019	-1.008468168
AT13148	AKT1	SBS44L	BRCA	Resistance	GDSC/PSCORE	0.097879021	-1.009310382
AZD5363	AKT2	SBS14	COREAD_MSI	Resistance	GDSC/PSCORE	0.097609024	-1.01051003
AZD5363	AKT1	SBS44L	SCLC	Resistance	GDSC/PSCORE	0.097309027	-1.01184687
Afuresertib	AKT1	SBS44L	SCLC	Resistance	GDSC/PSCORE	0.09703903	-1.013053555
Ipatasertib	AKT1	SBS44L	BRCA	Resistance	GDSC/PSCORE	0.096859031	-1.013859878
AZD5363	MK-2206	SBS6	COREAD_MSI	Resistance	GDSC/GDSC (same target)	0.096509035	-1.015432027
Ipatasertib	AKT1	SBS44L	SCLC	Resistance	GDSC/PSCORE	0.096209038	-1.016784128
AT13148	AKT1	SBS44L	DLBC	Resistance	GDSC/PSCORE	0.096199038	-1.016829271
Uprosertib	AKT3	SBS14	PAAD	Resistance	GDSC/PSCORE	0.096119039	-1.017190581
AZD5363	AKT2	SBS14	GBM_LGG	Resistance	GDSC/PSCORE	0.095489045	-1.02004645
Ipatasertib	Uprosertib	SBS14	MM	Resistance	GDSC/GDSC (same target)	0.095459045	-1.020182913
Afuresertib	AKT1	SBS44L	DLBC	Resistance	GDSC/PSCORE	0.095219048	-1.021276166
Uprosertib	Afuresertib	SBS21	BRCA	Resistance	GDSC/GDSC (same target)	0.095099049	-1.021823826
A-443654	Uprosertib	SBS14	MM	Resistance	GDSC/GDSC (same target)	0.09504905	-1.022052222
AZD5363	AKT3	SBS14	COREAD_MSI	Resistance	GDSC/PSCORE	0.094699053	-1.023654364
Uprosertib	Afuresertib	SBS14	MM	Resistance	GDSC/GDSC (same target)	0.094659053	-1.023837843
GSK690693	Afuresertib	SBS44L	MESO	Resistance	GDSC/GDSC (same target)	0.094479055	-1.024664458
Uprosertib	uprosertib	SBS20	KIRC	Resistance	GDSC/PRISM	0.094439056	-1.024848365
Ipatasertib	Uprosertib	SBS14	PAAD	Resistance	GDSC/GDSC (same target)	0.094429056	-1.024894353
AT7867	MK-2206	SBS6	LUSC	Resistance	GDSC/GDSC (same target)	0.094409056	-1.024986345
AZD5363	AKT2	SBS6	COREAD_MSI	Resistance	GDSC/PSCORE	0.094389056	-1.025078357
Uprosertib	Afuresertib	SBS20	KIRC	Resistance	GDSC/GDSC (same target)	0.09402906	-1.026737907
AZD5363	MK-2206	SBS14	MM	Resistance	GDSC/GDSC (same target)	0.093919061	-1.027246259
AT7867	MK-2206	SBS6	LAML	Resistance	GDSC/GDSC (same target)	0.093829062	-1.027662627
GSK690693	AKT1	SBS44L	SCLC	Resistance	GDSC/PSCORE	0.093749063	-1.028033067
Uprosertib	Afuresertib	SBS14	PAAD	Resistance	GDSC/GDSC (same target)	0.092629074	-1.033252679
Afuresertib	AKT2	SBS14	GBM_LGG	Resistance	GDSC/PSCORE	0.092499075	-1.03386261
AZD5363	AT13148	SBS6	COREAD_MSI	Resistance	GDSC/GDSC (same target)	0.091809082	-1.037114356
Ipatasertib	GSK690693	SBS44L	OV	Resistance	GDSC/GDSC (same target)	0.091799082	-1.037161662
GSK690693	AKTinhibitorVIII	SBS44L	NB	Resistance	GDSC/GDSC (same target)	0.091069089	-1.040629006
Afuresertib	AKT3	SBS44L	DLBC	Resistance	GDSC/PSCORE	0.09101909	-1.040867512
AZD5363	AKT1	SBS14	MM	Resistance	GDSC/PSCORE	0.090899091	-1.04144046
Uprosertib	AKT1	SBS14	MM	Resistance	GDSC/PSCORE	0.090559094	-1.043067929
AT7867	MK-2206	SBS26/12L	GBM_LGG	Resistance	GDSC/GDSC (same target)	0.090559094	-1.043067929
MK-2206	MK-2206	SBS44L	LUAD	Resistance	GDSC/PRISM	0.090469095	-1.043499753
MK-2206	AKT1	SBS44L	HNSC	Resistance	GDSC/PSCORE	0.090469095	-1.043499753
Uprosertib	AKT3	SBS20	KIRC	Resistance	GDSC/PSCORE	0.089949101	-1.046003175
Ipatasertib	Uprosertib	SBS6	COREAD_MSI	Resistance	GDSC/GDSC (same target)	0.089779102	-1.046824742
Uprosertib	AKT2	SBS6	COREAD_MSI	Resistance	GDSC/PSCORE	0.089489105	-1.048229835
AZD5363	MK-2206	SBS14	COREAD_MSI	Resistance	GDSC/GDSC (same target)	0.089339107	-1.048958395
Ipatasertib	Uprosertib	SBS20	KIRC	Resistance	GDSC/GDSC (same target)	0.089289107	-1.04920152
Uprosertib	AKT2	SBS14	GBM_LGG	Resistance	GDSC/PSCORE	0.089229108	-1.04949345
Uprosertib	AKT1	SBS6	COREAD_MSI	Resistance	GDSC/PSCORE	0.088759112	-1.051787049
AZD5363	AKT3	SBS6	COREAD_MSI	Resistance	GDSC/PSCORE	0.088699113	-1.052080723
MK-2206	AKT2	SBS15	GBM_LGG	Resistance	GDSC/PSCORE	0.088499115	-1.053061072
GSK690693	Uprosertib	SBS44L	OV	Resistance	GDSC/GDSC (same target)	0.088419116	-1.053453832
AZD5363	AT13148	SBS44L	ALL/CLL	Resistance	GDSC/GDSC (same target)	0.088149119	-1.054782026
AT7867	MK-2206	SBS6	CESC	Resistance	GDSC/GDSC (same target)	0.08796912	-1.055669751
AZD5363	MK-2206	SBS14	LUAD	Resistance	GDSC/GDSC (same target)	0.087329127	-1.058840883
AZD5363	MK-2206	SBS14	SARC	Resistance	GDSC/GDSC (same target)	0.086579134	-1.062586761
GSK690693	Afuresertib	SBS44L	LCML	Resistance	GDSC/GDSC (same target)	0.086239138	-1.064295595
AT13148	AKT1	SBS44L	COREAD_MSS	Resistance	GDSC/PSCORE	0.08599914	-1.065505892
AT7867	AT13148	SBS6	CESC	Resistance	GDSC/GDSC (same target)	0.085659143	-1.067226273
Uprosertib	Afuresertib	SBS14	SARC	Resistance	GDSC/GDSC (same target)	0.085349147	-1.068800817
GSK690693	Afuresertib	SBS44L	OV	Resistance	GDSC/GDSC (same target)	0.085059149	-1.070278965
Ipatasertib	AKT1	SBS20	GBM_LGG	Resistance	GDSC/PSCORE	0.084699153	-1.072120933
GSK690693	Afuresertib	SBS6	LAML	Resistance	GDSC/GDSC (same target)	0.084649154	-1.07237738
Afuresertib	AKTinhibitorVIII	SBS44L	LCML	Resistance	GDSC/GDSC (same target)	0.084189158	-1.074743833
Ipatasertib	Afuresertib	SBS44L	GBM_LGG	Resistance	GDSC/GDSC (same target)	0.084099159	-1.075208347
Ipatasertib	Uprosertib	SBS44L	GBM_LGG	Resistance	GDSC/GDSC (same target)	0.08399916	-1.075725057
Uprosertib	AKT3	SBS6	COREAD_MSI	Resistance	GDSC/PSCORE	0.083939161	-1.076035378
AT7867	MK-2206	SBS14	SARC	Resistance	GDSC/GDSC (same target)	0.083769162	-1.076915827
AT7867	AZD5363	SBS6	LUSC	Resistance	GDSC/GDSC (same target)	0.083689163	-1.077330775
A-443654	Uprosertib	SBS44L	LCML	Resistance	GDSC/GDSC (same target)	0.082879171	-1.081554601
AT13148	MK-2206	SBS44L	ALL/CLL	Resistance	GDSC/GDSC (same target)	0.082809172	-1.081921558
A-443654	AKTinhibitorVIII	SBS44L	LCML	Resistance	GDSC/GDSC (same target)	0.082729173	-1.082341319
AZD5363	MK-2206	SBS21	BRCA	Resistance	GDSC/GDSC (same target)	0.082689173	-1.082551351
AT7867	AZD5363	SBS20	MESO	Resistance	GDSC/GDSC (same target)	0.082099179	-1.085661186
AZD5363	AKT1	SBS20	GBM_LGG	Resistance	GDSC/PSCORE	0.081719183	-1.087675985
AZD5363	AKT3	SBS20	GBM_LGG	Resistance	GDSC/PSCORE	0.081179188	-1.090555296
Ipatasertib	Afuresertib	SBS20	KIRC	Resistance	GDSC/GDSC (same target)	0.080619194	-1.093561549
GSK690693	AKT1	SBS14	KIRC	Resistance	GDSC/PSCORE	0.080539195	-1.093992718
Uprosertib	AKTinhibitorVIII	SBS44L	LCML	Resistance	GDSC/GDSC (same target)	0.080499195	-1.094208463
AZD5363	AZD5363	SBS44L	SCLC	Resistance	GDSC/PRISM	0.080389196	-1.094802314
Uprosertib	Afuresertib	SBS44L	DLBC	Resistance	GDSC/GDSC (same target)	0.080089199	-1.096426049
MK-2206	AKT1	SBS14	MM	Resistance	GDSC/PSCORE	0.079439206	-1.099965107
AZD5363	MK-2206	SBS44L	LCML	Resistance	GDSC/GDSC (same target)	0.079189208	-1.101334
Ipatasertib	Uprosertib	SBS14	SARC	Resistance	GDSC/GDSC (same target)	0.079099209	-1.101827859
Uprosertib	AKTinhibitorVIII	SBS44L	ESCA_STAD	Resistance	GDSC/GDSC (same target)	0.078849212	-1.103202645
A-443654	Afuresertib	SBS20	SKCM	Resistance	GDSC/GDSC (same target)	0.078729213	-1.103864091
Afuresertib	AKT3	SBS20	KIRC	Resistance	GDSC/PSCORE	0.078599214	-1.104581797
GSK690693	AKT2	SBS14	LUAD	Resistance	GDSC/PSCORE	0.078279217	-1.106353526
A-443654	AKT1	SBS14	MM	Resistance	GDSC/PSCORE	0.078189218	-1.10685313
A-443654	Ipatasertib	SBS44L	LCML	Resistance	GDSC/GDSC (same target)	0.077519225	-1.110590579
AZD5363	MK-2206	SBS44L	ALL/CLL	Resistance	GDSC/GDSC (same target)	0.077379226	-1.111375618
Afuresertib	AKT3	SBS44L	ALL/CLL	Resistance	GDSC/PSCORE	0.076459235	-1.116570049
Afuresertib	AKTinhibitorVIII	SBS6	CESC	Resistance	GDSC/GDSC (same target)	0.076269237	-1.117650597
Ipatasertib	AKTinhibitorVIII	SBS44L	ESCA_STAD	Resistance	GDSC/GDSC (same target)	0.076059239	-1.118848022
Ipatasertib	GSK690693	SBS44L	LCML	Resistance	GDSC/GDSC (same target)	0.07604924	-1.118905125
GSK690693	AKT3	SBS6	LAML	Resistance	GDSC/PSCORE	0.075489245	-1.122114918
MK-2206	AKT2	SBS6	COREAD_MSI	Resistance	GDSC/PSCORE	0.075329247	-1.123036375
Afuresertib	AKT1	SBS6	LAML	Resistance	GDSC/PSCORE	0.074929251	-1.12534861
A-443654	Ipatasertib	SBS20	SKCM	Resistance	GDSC/GDSC (same target)	0.074929251	-1.12534861
A-443654	Afuresertib	SBS44L	LCML	Resistance	GDSC/GDSC (same target)	0.074649254	-1.126974531
GSK690693	AKT3	SBS14	KIRC	Resistance	GDSC/PSCORE	0.074389256	-1.128489784
Ipatasertib	AKT3	SBS20	GBM_LGG	Resistance	GDSC/PSCORE	0.074379256	-1.128548169
Ipatasertib	AKTinhibitorVIII	SBS44L	GBM_LGG	Resistance	GDSC/GDSC (same target)	0.074349257	-1.12872337
GSK690693	Uprosertib	SBS44L	LCML	Resistance	GDSC/GDSC (same target)	0.074119259	-1.130068932
Ipatasertib	AKT1	SBS14	MM	Resistance	GDSC/PSCORE	0.07400926	-1.130713939
MK-2206	AKT1	SBS6	SKCM	Resistance	GDSC/PSCORE	0.073869261	-1.131536244
A-443654	Ipatasertib	SBS6	DLBC	Resistance	GDSC/GDSC (same target)	0.073859261	-1.13159504
AT13148	AKT1	SBS14	OV	Resistance	GDSC/PSCORE	0.073849262	-1.131653843
AZD5363	AZD5363	SBS14	GBM_LGG	Resistance	GDSC/PRISM	0.073799262	-1.131947981
AZD5363	AKT1	SBS44L	COREAD_MSS	Resistance	GDSC/PSCORE	0.073139269	-1.135849387
Afuresertib	AKT1	SBS14	MM	Resistance	GDSC/PSCORE	0.072739273	-1.138231046
AT13148	AKT1	SBS44L	KIRC	Resistance	GDSC/PSCORE	0.072409276	-1.140205795
AT7867	MK-2206	SBS44L	LCML	Resistance	GDSC/GDSC (same target)	0.072209278	-1.141406998
Uprosertib	Afuresertib	SBS14	SCLC	Resistance	GDSC/GDSC (same target)	0.071559284	-1.145334011
A-443654	Afuresertib	SBS14	SCLC	Resistance	GDSC/GDSC (same target)	0.071429286	-1.146123693
A-443654	Uprosertib	SBS6	DLBC	Resistance	GDSC/GDSC (same target)	0.071379286	-1.146427799
A-443654	Afuresertib	SBS6	DLBC	Resistance	GDSC/GDSC (same target)	0.071099289	-1.148134742
Ipatasertib	AKTinhibitorVIII	SBS6	CESC	Resistance	GDSC/GDSC (same target)	0.071089289	-1.148195829
Uprosertib	AKTinhibitorVIII	SBS6	CESC	Resistance	GDSC/GDSC (same target)	0.07103929	-1.14850139
Uprosertib	uprosertib	SBS44L	HNSC	Resistance	GDSC/PRISM	0.070869291	-1.14954191
Ipatasertib	Uprosertib	SBS44L	OV	Resistance	GDSC/GDSC (same target)	0.070869291	-1.14954191
AT13148	MK-2206	SBS44L	BRCA	Resistance	GDSC/GDSC (same target)	0.070709293	-1.150523506
AT7867	AT13148	SBS14	OV	Resistance	GDSC/GDSC (same target)	0.070659293	-1.15083071
AZD5363	AKT2	SBS21	PAAD	Resistance	GDSC/PSCORE	0.069889301	-1.155589302
Ipatasertib	AKTinhibitorVIII	SBS44L	LCML	Resistance	GDSC/GDSC (same target)	0.069559304	-1.15764477
Uprosertib	uprosertib	SBS21	COREAD_MSI	Resistance	GDSC/PRISM	0.069349307	-1.158957878
Uprosertib	Afuresertib	SBS44L	LCML	Resistance	GDSC/GDSC (same target)	0.069249308	-1.159584565
A-443654	Uprosertib	SBS44L	ESCA_STAD	Resistance	GDSC/GDSC (same target)	0.068579314	-1.163806862
A-443654	Uprosertib	SBS20	SKCM	Resistance	GDSC/GDSC (same target)	0.068539315	-1.164060243
AZD5363	AT13148	SBS14	OV	Resistance	GDSC/GDSC (same target)	0.068439316	-1.164694342
GSK690693	Afuresertib	SBS14	LUAD	Resistance	GDSC/GDSC (same target)	0.068359316	-1.165202289
Ipatasertib	GSK690693	SBS14	LUAD	Resistance	GDSC/GDSC (same target)	0.068339317	-1.165329368
GSK690693	AKT1	SBS6	SKCM	Resistance	GDSC/PSCORE	0.067899321	-1.168134569
GSK690693	Uprosertib	SBS14	LUAD	Resistance	GDSC/GDSC (same target)	0.067849322	-1.168454491
GSK690693	AKTinhibitorVIII	SBS6	LAML	Resistance	GDSC/GDSC (same target)	0.067629324	-1.169864955
Uprosertib	Afuresertib	SBS44L	OV	Resistance	GDSC/GDSC (same target)	0.067279327	-1.17211836
Afuresertib	AKTinhibitorVIII	SBS44L	GBM_LGG	Resistance	GDSC/GDSC (same target)	0.066509335	-1.177117395
AZD5363	AKT1	SBS44L	HNSC	Resistance	GDSC/PSCORE	0.066299337	-1.178490815
GSK690693	Uprosertib	SBS6	NB	Resistance	GDSC/GDSC (same target)	0.066089339	-1.179868591
Uprosertib	AKTinhibitorVIII	SBS44L	GBM_LGG	Resistance	GDSC/GDSC (same target)	0.065789342	-1.181844457
AT13148	MK-2206	SBS44L	LCML	Resistance	GDSC/GDSC (same target)	0.065669343	-1.182637327
Uprosertib	AKTinhibitorVIII	SBS44L	MM	Resistance	GDSC/GDSC (same target)	0.065469345	-1.183962002
Ipatasertib	Afuresertib	SBS44L	OV	Resistance	GDSC/GDSC (same target)	0.065309347	-1.185024659
AZD5363	AKT3	SBS44L	HNSC	Resistance	GDSC/PSCORE	0.065059349	-1.186690284
AT7867	AT13148	SBS44L	BRCA	Resistance	GDSC/GDSC (same target)	0.064279357	-1.191928475
Ipatasertib	Uprosertib	SBS44L	MM	Resistance	GDSC/GDSC (same target)	0.064229358	-1.192266421
Afuresertib	AKT3	SBS6	LAML	Resistance	GDSC/PSCORE	0.064069359	-1.193349619
AZD5363	AKT3	SBS6	EWING	Resistance	GDSC/PSCORE	0.063479365	-1.197367425
AZD5363	AKT1	SBS6	EWING	Resistance	GDSC/PSCORE	0.063309367	-1.198532029
A-443654	Ipatasertib	SBS44L	ESCA_STAD	Resistance	GDSC/GDSC (same target)	0.06301937	-1.200525944
Afuresertib	AKT2	SBS44L	BRCA	Resistance	GDSC/PSCORE	0.062659373	-1.203013952
AZD5363	AT13148	SBS44L	BRCA	Resistance	GDSC/GDSC (same target)	0.062529375	-1.203915914
MK-2206	AKT1	SBS44L	COREAD	Resistance	GDSC/PSCORE	0.062199378	-1.206213958
AT13148	MK-2206	SBS14	NB	Resistance	GDSC/GDSC (same target)	0.061709383	-1.209648797
Ipatasertib	Afuresertib	SBS44L	LCML	Resistance	GDSC/GDSC (same target)	0.061619384	-1.210282649
A-443654	Uprosertib	SBS44L	EWING	Resistance	GDSC/GDSC (same target)	0.061109389	-1.213892059
MK-2206	MK-2206	SBS44L	COREAD	Resistance	GDSC/PRISM	0.060859391	-1.215672395
A-443654	Uprosertib	SBS14	SCLC	Resistance	GDSC/GDSC (same target)	0.060419396	-1.218823622
Uprosertib	AKT2	SBS44L	BRCA	Resistance	GDSC/PSCORE	0.060259397	-1.219975216
MK-2206	AKT2	SBS6	OV	Resistance	GDSC/PSCORE	0.059939401	-1.222287604
A-443654	AKT3	SBS14	NB	Resistance	GDSC/PSCORE	0.059689403	-1.224102764
GSK690693	AKT1	SBS6	HNSC	Resistance	GDSC/PSCORE	0.059089409	-1.228490353
AT13148	MK-2206	SBS6	COREAD_MSI	Resistance	GDSC/GDSC (same target)	0.05903941	-1.228857994
Ipatasertib	AKT3	SBS6	COREAD_MSI	Resistance	GDSC/PSCORE	0.05900941	-1.229078728
Uprosertib	AKT1	SBS44L	COREAD_MSS	Resistance	GDSC/PSCORE	0.058759412	-1.230922556
Ipatasertib	Uprosertib	SBS44L	HNSC	Resistance	GDSC/GDSC (same target)	0.058359416	-1.23388906
MK-2206	AKT1	SBS6	COREAD_MSI	Resistance	GDSC/PSCORE	0.058099419	-1.235828211
AT7867	AT13148	SBS21	COREAD_MSI	Resistance	GDSC/GDSC (same target)	0.057889421	-1.237400793
AZD5363	AT13148	SBS14	SCLC	Resistance	GDSC/GDSC (same target)	0.057479425	-1.240487583
AZD5363	AT13148	SBS20	SKCM	Resistance	GDSC/GDSC (same target)	0.057429426	-1.240865527
AT7867	AT13148	SBS44L	COREAD_MSS	Resistance	GDSC/GDSC (same target)	0.057389426	-1.241168118
MK-2206	AKT1	SBS14	PAAD	Resistance	GDSC/PSCORE	0.057309427	-1.241773934
AT7867	AZD5363	SBS21	COREAD_MSI	Resistance	GDSC/GDSC (same target)	0.056129439	-1.250809301
MK-2206	AKT2	SBS21	PAAD	Resistance	GDSC/PSCORE	0.055889441	-1.252670233
AZD5363	AT13148	SBS44L	COREAD_MSS	Resistance	GDSC/GDSC (same target)	0.055759442	-1.253681578
AZD5363	AKT3	SBS20	KIRC	Resistance	GDSC/PSCORE	0.055189448	-1.258143949
Uprosertib	AKT3	SBS14	LUSC	Resistance	GDSC/PSCORE	0.055159448	-1.258380085
Afuresertib	AKT1	SBS44L	COREAD_MSS	Resistance	GDSC/PSCORE	0.055129449	-1.25861635
Uprosertib	AKT3	SBS44L	ALL/CLL	Resistance	GDSC/PSCORE	0.054159458	-1.266325687
AT7867	AZD5363	SBS44L	LCML	Resistance	GDSC/GDSC (same target)	0.054159458	-1.266325687
A-443654	Ipatasertib	SBS20	LAML	Resistance	GDSC/GDSC (same target)	0.053919461	-1.268254459
Uprosertib	Afuresertib	SBS21	COREAD_MSI	Resistance	GDSC/GDSC (same target)	0.053749463	-1.269625874
Ipatasertib	AKT1	SBS6	COREAD_MSI	Resistance	GDSC/PSCORE	0.053539465	-1.271325976
Ipatasertib	AKT1	SBS6	PAAD	Resistance	GDSC/PSCORE	0.053239468	-1.273766296
Ipatasertib	Uprosertib	SBS21	COREAD_MSI	Resistance	GDSC/GDSC (same target)	0.05303947	-1.275400828
AT13148	MK-2206	SBS14	PAAD	Resistance	GDSC/GDSC (same target)	0.05295947	-1.276056366
A-443654	GSK690693	SBS6	DLBC	Resistance	GDSC/GDSC (same target)	0.052919471	-1.276384507
A-443654	AKTinhibitorVIII	SBS6	DLBC	Resistance	GDSC/GDSC (same target)	0.052789472	-1.277452681
GSK690693	AKT2	SBS6	HNSC	Resistance	GDSC/PSCORE	0.052679473	-1.278358577
Ipatasertib	AKT3	SBS20	KIRC	Resistance	GDSC/PSCORE	0.052449476	-1.28025885
AZD5363	AT13148	SBS21	COREAD_MSI	Resistance	GDSC/GDSC (same target)	0.052399476	-1.280673056
Afuresertib	AKTinhibitorVIII	SBS44L	BRCA	Resistance	GDSC/GDSC (same target)	0.052219478	-1.282167475
AZD5363	AKT2	SBS44L	NB	Resistance	GDSC/PSCORE	0.052209478	-1.28225065
A-443654	Afuresertib	SBS20	LAML	Resistance	GDSC/GDSC (same target)	0.052119479	-1.282999936
AT7867	AZD5363	SBS44L	COREAD_MSS	Resistance	GDSC/GDSC (same target)	0.05197948	-1.284168068
Afuresertib	AKTinhibitorVIII	SBS44L	NB	Resistance	GDSC/GDSC (same target)	0.051549485	-1.287775673
Uprosertib	Afuresertib	SBS14	LUSC	Resistance	GDSC/GDSC (same target)	0.051489485	-1.288281451
AZD5363	AT13148	SBS44L	KIRC	Resistance	GDSC/GDSC (same target)	0.051119489	-1.291413498
Ipatasertib	Afuresertib	SBS20	SKCM	Resistance	GDSC/GDSC (same target)	0.051099489	-1.291583443
Ipatasertib	Afuresertib	SBS44L	BRCA	Resistance	GDSC/GDSC (same target)	0.050749493	-1.294568296
AT7867	AZD5363	SBS6	DLBC	Resistance	GDSC/GDSC (same target)	0.050669493	-1.295253439
Ipatasertib	Uprosertib	SBS14	LUSC	Resistance	GDSC/GDSC (same target)	0.050169498	-1.299560242
Afuresertib	AKT2	SBS44L	NB	Resistance	GDSC/PSCORE	0.049909501	-1.301816773
AZD5363	AT13148	SBS44L	LCML	Resistance	GDSC/GDSC (same target)	0.049819502	-1.30260062
AT13148	MK-2206	SBS44L	KIRC	Resistance	GDSC/GDSC (same target)	0.049809502	-1.302687801
Ipatasertib	AKTinhibitorVIII	SBS44L	NB	Resistance	GDSC/GDSC (same target)	0.049559504	-1.304873045
Uprosertib	Afuresertib	SBS44L	BRCA	Resistance	GDSC/GDSC (same target)	0.049299507	-1.307157424
Uprosertib	AKTinhibitorVIII	SBS44L	BRCA	Resistance	GDSC/GDSC (same target)	0.048689513	-1.312564568
AZD5363	MK-2206	SBS14	PAAD	Resistance	GDSC/GDSC (same target)	0.048589514	-1.313457444
Ipatasertib	Uprosertib	SBS44L	BRCA	Resistance	GDSC/GDSC (same target)	0.048109519	-1.317768986
AZD5363	AT13148	SBS15	COREAD_MSI	Resistance	GDSC/GDSC (same target)	0.047359526	-1.324592649
A-443654	GSK690693	SBS20	LAML	Resistance	GDSC/GDSC (same target)	0.047249528	-1.32560253
GSK690693	AKTinhibitorVIII	SBS14	SKCM	Resistance	GDSC/GDSC (same target)	0.046769532	-1.330036973
Uprosertib	Afuresertib	SBS20	SKCM	Resistance	GDSC/GDSC (same target)	0.046529535	-1.33227129
GSK690693	AKT3	SBS6	NB	Resistance	GDSC/PSCORE	0.046309537	-1.334329562
AT7867	MK-2206	SBS15	GBM_LGG	Resistance	GDSC/GDSC (same target)	0.045589544	-1.341134751
AZD5363	AZD5363	SBS14	LUSC	Resistance	GDSC/PRISM	0.045119549	-1.345635252
GSK690693	AKT1	SBS14	OV	Resistance	GDSC/PSCORE	0.044629554	-1.350377456
Uprosertib	Afuresertib	SBS44L	GBM_LGG	Resistance	GDSC/GDSC (same target)	0.044559554	-1.351059161
AT7867	AT13148	SBS44L	LCML	Resistance	GDSC/GDSC (same target)	0.044199558	-1.354582074
AZD5363	MK-2206	SBS14	LCML	Resistance	GDSC/GDSC (same target)	0.044119559	-1.355368839
AT13148	AKT1	SBS6	COREAD_MSI	Resistance	GDSC/PSCORE	0.043779562	-1.358728586
Uprosertib	AKT1	SBS44L	HNSC	Resistance	GDSC/PSCORE	0.043439566	-1.362114526
AT7867	AZD5363	SBS14	LCML	Resistance	GDSC/GDSC (same target)	0.043339567	-1.363115436
GSK690693	AKTinhibitorVIII	SBS6	NB	Resistance	GDSC/GDSC (same target)	0.043259567	-1.363917828
Uprosertib	uprosertib	SBS6	BLCA	Resistance	GDSC/PRISM	0.043129569	-1.365224885
GSK690693	AKT3	SBS14	HNSC	Resistance	GDSC/PSCORE	0.042889571	-1.367648297
Uprosertib	AKT3	SBS44L	HNSC	Resistance	GDSC/PSCORE	0.042759572	-1.368966646
Afuresertib	AKTinhibitorVIII	SBS6	LAML	Resistance	GDSC/GDSC (same target)	0.042559574	-1.371002724
Ipatasertib	Afuresertib	SBS14	MM	Resistance	GDSC/GDSC (same target)	0.042479575	-1.371819835
A-443654	Ipatasertib	SBS14	MM	Resistance	GDSC/GDSC (same target)	0.042379576	-1.372843391
A-443654	AKTinhibitorVIII	SBS20	LAML	Resistance	GDSC/GDSC (same target)	0.042169578	-1.375000742
A-443654	AKTinhibitorVIII	SBS44L	SCLC	Resistance	GDSC/GDSC (same target)	0.04196958	-1.377065374
A-443654	Ipatasertib	SBS21	COREAD_MSI	Resistance	GDSC/GDSC (same target)	0.041649584	-1.380389337
Ipatasertib	Uprosertib	SBS6	DLBC	Resistance	GDSC/GDSC (same target)	0.041149589	-1.385634503
AT13148	MK-2206	SBS44L	HL	Resistance	GDSC/GDSC (same target)	0.040919591	-1.388068718
Afuresertib	AKT1	SBS14	PAAD	Resistance	GDSC/PSCORE	0.040209598	-1.39567027
GSK690693	AKTinhibitorVIII	SBS14	OV	Resistance	GDSC/GDSC (same target)	0.039899601	-1.399031447
A-443654	Afuresertib	SBS44L	SCLC	Resistance	GDSC/GDSC (same target)	0.039869601	-1.399358107
Uprosertib	Afuresertib	SBS44L	ALL/CLL	Resistance	GDSC/GDSC (same target)	0.039869601	-1.399358107
Uprosertib	Afuresertib	SBS6	DLBC	Resistance	GDSC/GDSC (same target)	0.039619604	-1.402089872
Uprosertib	AKTinhibitorVIII	SBS44L	SCLC	Resistance	GDSC/GDSC (same target)	0.039569604	-1.402638293
AZD5363	MK-2206	SBS44L	COREAD	Resistance	GDSC/GDSC (same target)	0.039449606	-1.403957335
AT7867	MK-2206	SBS44L	COREAD	Resistance	GDSC/GDSC (same target)	0.039369606	-1.404838928
AZD5363	AT13148	SBS14	LCML	Resistance	GDSC/GDSC (same target)	0.039319607	-1.405390834
AT13148	MK-2206	SBS44L	COREAD	Resistance	GDSC/GDSC (same target)	0.038749613	-1.411732636
Ipatasertib	Uprosertib	SBS44L	ESCA_STAD	Resistance	GDSC/GDSC (same target)	0.038569614	-1.413754704
GSK690693	Uprosertib	SBS44L	COREAD_MSS	Resistance	GDSC/GDSC (same target)	0.038519615	-1.414318064
MK-2206	AKT2	SBS44L	NB	Resistance	GDSC/PSCORE	0.038309617	-1.416692191
Afuresertib	AKT3	SBS14	PAAD	Resistance	GDSC/PSCORE	0.038279617	-1.417032414
AZD5363	AZD5363	SBS15	COREAD_MSI	Resistance	GDSC/PRISM	0.038239618	-1.417486459
Uprosertib	Afuresertib	SBS44L	COREAD_MSS	Resistance	GDSC/GDSC (same target)	0.03804962	-1.419649682
Uprosertib	Afuresertib	SBS44L	SCLC	Resistance	GDSC/GDSC (same target)	0.037349627	-1.427713737
Uprosertib	AKTinhibitorVIII	SBS44L	COREAD_MSS	Resistance	GDSC/GDSC (same target)	0.037169628	-1.429811782
Ipatasertib	Afuresertib	SBS14	PAAD	Resistance	GDSC/GDSC (same target)	0.037139629	-1.430162444
Ipatasertib	Uprosertib	SBS44L	COREAD_MSS	Resistance	GDSC/GDSC (same target)	0.037079629	-1.430864617
AT7867	MK-2206	SBS6	MESO	Resistance	GDSC/GDSC (same target)	0.036709633	-1.435219958
AT7867	AZD5363	SBS14	OV	Resistance	GDSC/GDSC (same target)	0.036399636	-1.438902959
AZD5363	AKT1	SBS14	OV	Resistance	GDSC/PSCORE	0.036069639	-1.442858201
GSK690693	AKTinhibitorVIII	SBS44L	SKCM	Resistance	GDSC/GDSC (same target)	0.035869641	-1.445272966
Ipatasertib	Uprosertib	SBS20	SKCM	Resistance	GDSC/GDSC (same target)	0.035499645	-1.44977599
Uprosertib	AKTinhibitorVIII	SBS21	GBM_LGG	Resistance	GDSC/GDSC (same target)	0.03503965	-1.455440245
Ipatasertib	AKTinhibitorVIII	SBS44L	SCLC	Resistance	GDSC/GDSC (same target)	0.034849652	-1.45780156
AT7867	AZD5363	SBS21	PAAD	Resistance	GDSC/GDSC (same target)	0.034839652	-1.457926197
Ipatasertib	Afuresertib	SBS44L	SCLC	Resistance	GDSC/GDSC (same target)	0.034439656	-1.4629412
Afuresertib	AKTinhibitorVIII	SBS44L	SCLC	Resistance	GDSC/GDSC (same target)	0.034129659	-1.466868055
AZD5363	MK-2206	SBS44L	NB	Resistance	GDSC/GDSC (same target)	0.034119659	-1.46699532
Ipatasertib	Afuresertib	SBS20	CESC	Resistance	GDSC/GDSC (same target)	0.033619664	-1.473406634
MK-2206	AKT2	SBS44L	BRCA	Resistance	GDSC/PSCORE	0.033419666	-1.475997897
Afuresertib	AKTinhibitorVIII	SBS44L	COREAD_MSS	Resistance	GDSC/GDSC (same target)	0.032839672	-1.483601194
AT7867	MK-2206	SBS6	DLBC	Resistance	GDSC/GDSC (same target)	0.032809672	-1.483998113
AT13148	MK-2206	SBS6	LCML	Resistance	GDSC/GDSC (same target)	0.032799672	-1.484130499
MK-2206	AKT1	SBS6	LAML	Resistance	GDSC/PSCORE	0.032359676	-1.48999583
GSK690693	AKTinhibitorVIII	SBS44L	SCLC	Resistance	GDSC/GDSC (same target)	0.032339677	-1.490264327
AZD5363	AKT1	SBS14	GBM_LGG	Resistance	GDSC/PSCORE	0.031619684	-1.500042477
GSK690693	Afuresertib	SBS44L	COREAD_MSS	Resistance	GDSC/GDSC (same target)	0.031509685	-1.50155594
Ipatasertib	Afuresertib	SBS44L	COREAD_MSS	Resistance	GDSC/GDSC (same target)	0.031409686	-1.502936407
Afuresertib	AKT1	SBS14	GBM_LGG	Resistance	GDSC/PSCORE	0.031339687	-1.503905351
Ipatasertib	AKT1	SBS14	GBM_LGG	Resistance	GDSC/PSCORE	0.031289687	-1.50459878
Uprosertib	AKT1	SBS14	GBM_LGG	Resistance	GDSC/PSCORE	0.030739693	-1.51230048
GSK690693	Afuresertib	SBS44L	SCLC	Resistance	GDSC/GDSC (same target)	0.030449696	-1.516417046
Ipatasertib	Uprosertib	SBS20	CESC	Resistance	GDSC/GDSC (same target)	0.0299697	-1.5233176
AT13148	MK-2206	SBS20	ALL/CLL	Resistance	GDSC/GDSC (same target)	0.029719703	-1.526955538
AT7867	MK-2206	SBS20	ALL/CLL	Resistance	GDSC/GDSC (same target)	0.029589704	-1.528859378
A-443654	Uprosertib	SBS44L	SCLC	Resistance	GDSC/GDSC (same target)	0.029229708	-1.534175528
AZD5363	MK-2206	SBS20	EWING	Resistance	GDSC/GDSC (same target)	0.02899971	-1.537606345
A-443654	Uprosertib	SBS20	ALL/CLL	Resistance	GDSC/GDSC (same target)	0.028789712	-1.540762678
AT7867	MK-2206	SBS21	PAAD	Resistance	GDSC/GDSC (same target)	0.028709713	-1.54197115
A-443654	GSK690693	SBS20	ALL/CLL	Resistance	GDSC/GDSC (same target)	0.028629714	-1.543182995
AZD5363	MK-2206	SBS20	ALL/CLL	Resistance	GDSC/GDSC (same target)	0.028589714	-1.543790188
AZD5363	AKT2	SBS44L	BRCA	Resistance	GDSC/PSCORE	0.027749723	-1.556741355
A-443654	Afuresertib	SBS14	MM	Resistance	GDSC/GDSC (same target)	0.027739723	-1.556897886
GSK690693	AKT2	SBS6	BLCA	Resistance	GDSC/PSCORE	0.027539725	-1.560040407
A-443654	Ipatasertib	SBS20	ALL/CLL	Resistance	GDSC/GDSC (same target)	0.027509725	-1.560513753
AT7867	AZD5363	SBS20	EWING	Resistance	GDSC/GDSC (same target)	0.026659733	-1.574144198
AT7867	MK-2206	SBS26/12L	MM	Resistance	GDSC/GDSC (same target)	0.026449736	-1.577578667
Ipatasertib	Afuresertib	SBS6	DLBC	Resistance	GDSC/GDSC (same target)	0.02595974	-1.585699655
Ipatasertib	Afuresertib	SBS14	SARC	Resistance	GDSC/GDSC (same target)	0.025749743	-1.58922711
Ipatasertib	Afuresertib	SBS6	KIRC	Resistance	GDSC/GDSC (same target)	0.025669743	-1.590578474
A-443654	Ipatasertib	SBS44L	SCLC	Resistance	GDSC/GDSC (same target)	0.025619744	-1.591425218
GSK690693	Uprosertib	SBS6	DLBC	Resistance	GDSC/GDSC (same target)	0.025309747	-1.596712198
Ipatasertib	Afuresertib	SBS21	EWING	Resistance	GDSC/GDSC (same target)	0.024599754	-1.609069236
Uprosertib	AKTinhibitorVIII	SBS6	DLBC	Resistance	GDSC/GDSC (same target)	0.024399756	-1.612614517
GSK690693	Afuresertib	SBS6	BLCA	Resistance	GDSC/GDSC (same target)	0.024389756	-1.612792543
Ipatasertib	Uprosertib	SBS14	GBM_LGG	Resistance	GDSC/GDSC (same target)	0.024319757	-1.614040772
Ipatasertib	AKT1	SBS44L	COREAD_MSS	Resistance	GDSC/PSCORE	0.024299757	-1.614398069
AT7867	MK-2206	SBS44L	BRCA	Resistance	GDSC/GDSC (same target)	0.024209758	-1.616009553
MK-2206	AKT2	SBS14	COREAD_MSI	Resistance	GDSC/PSCORE	0.024159758	-1.616907413
GSK690693	Uprosertib	SBS6	BLCA	Resistance	GDSC/GDSC (same target)	0.024109759	-1.617807133
Uprosertib	Afuresertib	SBS14	GBM_LGG	Resistance	GDSC/GDSC (same target)	0.024099759	-1.6179873
[truncated: 138 more rows]
