# Supplementary material for: Mutational signatures are markers of drug sensitivity of cancer cells
Source: Nat Commun. 2022 May 25;13:2926. doi: 10.1038/s41467-022-30582-3 (PMC9132939; doi:10.1038/s41467-022-30582-3)
Supplement: Supplementary file 4 — Source Data [file 41467_2022_30582_MOESM4_ESM.zip › RawData_R2b/Fig5B.csv]

xaxis	yaxis	feat	cancer_type	direction	type	pvalue	pvalue_log
GSK690693	AKTinhibitorVIII	SBS15	COREAD	Sensitivity	GDSC/GDSC (same target)	1.00E-05	5.000004343
AZD5363	AZD5363	SBS20	COREAD	Sensitivity	GDSC/PRISM	2.00E-05	4.698974347
AZD5363	AKT2	SBS26/12L	COREAD	Sensitivity	GDSC/PSCORE	3.00E-05	4.522883088
AZD5363	MK-2206	SBS26/12L	COREAD	Sensitivity	GDSC/GDSC (same target)	3.00E-05	4.522883088
GSK690693	AKTinhibitorVIII	SBS20	SCLC	Sensitivity	GDSC/GDSC (same target)	3.00E-05	4.522883088
MK-2206	AKT2	SBS26/12L	COREAD	Sensitivity	GDSC/PSCORE	4.00E-05	4.397944352
AT7867	AT13148	SBS20	COREAD	Sensitivity	GDSC/GDSC (same target)	4.00E-05	4.397944352
GSK690693	AKTinhibitorVIII	SBS20	COREAD	Sensitivity	GDSC/GDSC (same target)	4.00E-05	4.397944352
AT7867	AZD5363	SBS20	COREAD	Sensitivity	GDSC/GDSC (same target)	5.00E-05	4.301034339
Ipatasertib	AKTinhibitorVIII	SBS20	COREAD	Sensitivity	GDSC/GDSC (same target)	5.00E-05	4.301034339
Afuresertib	AKTinhibitorVIII	SBS20	COREAD	Sensitivity	GDSC/GDSC (same target)	6.00E-05	4.221853093
AT7867	AT13148	SBS14	LAML	Sensitivity	GDSC/GDSC (same target)	6.00E-05	4.221853093
Uprosertib	Afuresertib	SBS14	SKCM	Sensitivity	GDSC/GDSC (same target)	7.00E-05	4.154906303
Uprosertib	AKTinhibitorVIII	SBS20	COREAD	Sensitivity	GDSC/GDSC (same target)	7.00E-05	4.154906303
A-443654	GSK690693	SBS20	COREAD	Sensitivity	GDSC/GDSC (same target)	8.00E-05	4.096914356
AZD5363	AT13148	SBS20	COREAD	Sensitivity	GDSC/GDSC (same target)	8.00E-05	4.096914356
GSK690693	Afuresertib	SBS20	COREAD	Sensitivity	GDSC/GDSC (same target)	8.00E-05	4.096914356
GSK690693	Uprosertib	SBS20	COREAD	Sensitivity	GDSC/GDSC (same target)	9.00E-05	4.045761833
Ipatasertib	Afuresertib	SBS20	COREAD	Sensitivity	GDSC/GDSC (same target)	1.00E-04	4.000004343
Ipatasertib	GSK690693	SBS20	COREAD	Sensitivity	GDSC/GDSC (same target)	1.00E-04	4.000004343
Uprosertib	Afuresertib	SBS20	COREAD	Sensitivity	GDSC/GDSC (same target)	0.000109999	3.958611658
Ipatasertib	Uprosertib	SBS20	COREAD	Sensitivity	GDSC/GDSC (same target)	0.000159998	3.79588436
MK-2206	AKT2	SBS26/12L	COREAD_MSI	Sensitivity	GDSC/PSCORE	0.000179998	3.744731838
Afuresertib	AKT2	SBS20	COREAD	Sensitivity	GDSC/PSCORE	0.000209998	3.677785048
AZD5363	AKT2	SBS20	COREAD	Sensitivity	GDSC/PSCORE	0.000249998	3.602064334
Uprosertib	AKT2	SBS20	COREAD	Sensitivity	GDSC/PSCORE	0.000259997	3.585030995
Afuresertib	AKT2	SBS26/12L	COREAD	Sensitivity	GDSC/PSCORE	0.000269997	3.568640579
A-443654	AKTinhibitorVIII	SBS20	COREAD	Sensitivity	GDSC/GDSC (same target)	0.000309997	3.508642649
AT7867	AZD5363	SBS26/12L	OV	Sensitivity	GDSC/GDSC (same target)	0.000319997	3.494854365
GSK690693	AKT2	SBS20	COREAD	Sensitivity	GDSC/PSCORE	0.000369996	3.431802619
Uprosertib	AKT2	SBS14	SKCM	Sensitivity	GDSC/PSCORE	0.000369996	3.431802619
A-443654	Afuresertib	SBS20	COREAD	Sensitivity	GDSC/GDSC (same target)	0.000389996	3.408939736
Uprosertib	Afuresertib	SBS26/12L	COREAD	Sensitivity	GDSC/GDSC (same target)	0.000389996	3.408939736
Ipatasertib	Afuresertib	SBS26/12L	COREAD	Sensitivity	GDSC/GDSC (same target)	0.000409996	3.387220486
A-443654	AKTinhibitorVIII	SBS15	COREAD	Sensitivity	GDSC/GDSC (same target)	0.000429996	3.366535887
A-443654	GSK690693	SBS15	COREAD	Sensitivity	GDSC/GDSC (same target)	0.000489995	3.309808263
Ipatasertib	Uprosertib	SBS14	SKCM	Sensitivity	GDSC/GDSC (same target)	0.000489995	3.309808263
Afuresertib	AKT1	SBS6	OV	Sensitivity	GDSC/PSCORE	0.000519995	3.284000999
Uprosertib	AKT2	SBS26/12L	COREAD	Sensitivity	GDSC/PSCORE	0.000619994	3.207612653
Ipatasertib	Uprosertib	SBS26/12L	COREAD	Sensitivity	GDSC/GDSC (same target)	0.000649994	3.187090986
A-443654	Ipatasertib	SBS20	COREAD	Sensitivity	GDSC/GDSC (same target)	0.000699993	3.154906303
AT7867	AT13148	SBS15	COREAD	Sensitivity	GDSC/GDSC (same target)	0.000729993	3.136681483
AT7867	AT13148	SBS44L	LUAD	Sensitivity	GDSC/GDSC (same target)	0.000879991	3.055521671
A-443654	AKT2	SBS26/12L	COREAD	Sensitivity	GDSC/PSCORE	0.000909991	3.040962951
GSK690693	AKTinhibitorVIII	SBS26/12L	BRCA	Sensitivity	GDSC/GDSC (same target)	0.000909991	3.040962951
AZD5363	AKT2	SBS14	SKCM	Sensitivity	GDSC/PSCORE	0.000949991	3.022280738
Uprosertib	Afuresertib	SBS14	COREAD	Sensitivity	GDSC/GDSC (same target)	0.000949991	3.022280738
Afuresertib	AKT2	SBS14	SKCM	Sensitivity	GDSC/PSCORE	0.00095999	3.01773311
A-443654	Uprosertib	SBS20	COREAD	Sensitivity	GDSC/GDSC (same target)	0.00098999	3.004369148
GSK690693	AKTinhibitorVIII	SBS15	BRCA	Sensitivity	GDSC/GDSC (same target)	0.00098999	3.004369148
Ipatasertib	Afuresertib	SBS14	SKCM	Sensitivity	GDSC/GDSC (same target)	0.00098999	3.004369148
GSK690693	AKTinhibitorVIII	SBS6	SCLC	Sensitivity	GDSC/GDSC (same target)	0.001079989	2.966580587
Ipatasertib	Afuresertib	SBS14	COREAD	Sensitivity	GDSC/GDSC (same target)	0.001479985	2.829742628
AZD5363	AT13148	SBS15	COREAD	Sensitivity	GDSC/GDSC (same target)	0.001499985	2.823913084
AT7867	AZD5363	SBS15	COREAD	Sensitivity	GDSC/GDSC (same target)	0.001579984	2.801347256
Ipatasertib	Uprosertib	SBS14	COREAD	Sensitivity	GDSC/GDSC (same target)	0.001759982	2.754491675
AZD5363	MK-2206	SBS15	COREAD	Sensitivity	GDSC/GDSC (same target)	0.001819982	2.739932955
Ipatasertib	Afuresertib	SBS26/12L	OV	Sensitivity	GDSC/GDSC (same target)	0.001929981	2.714447034
AT7867	MK-2206	SBS15	COREAD	Sensitivity	GDSC/GDSC (same target)	0.00199998	2.698974347
AZD5363	AT13148	SBS26/12L	COREAD	Sensitivity	GDSC/GDSC (same target)	0.00200998	2.696808286
MK-2206	AKT1	SBS26/12L	COREAD_MSI	Sensitivity	GDSC/PSCORE	0.00203998	2.690374175
Uprosertib	AKTinhibitorVIII	SBS14	COREAD	Sensitivity	GDSC/GDSC (same target)	0.00203998	2.690374175
A-443654	AKT2	SBS20	COREAD	Sensitivity	GDSC/PSCORE	0.00204998	2.688250482
Afuresertib	AKTinhibitorVIII	SBS14	COREAD	Sensitivity	GDSC/GDSC (same target)	0.002069979	2.684033997
Ipatasertib	AKTinhibitorVIII	SBS14	COREAD	Sensitivity	GDSC/GDSC (same target)	0.002089979	2.679858057
AT13148	MK-2206	SBS15	COREAD	Sensitivity	GDSC/GDSC (same target)	0.002099979	2.677785048
Uprosertib	Afuresertib	SBS14	PRAD	Sensitivity	GDSC/GDSC (same target)	0.002259977	2.645895904
AT13148	MK-2206	SBS26/12L	COREAD	Sensitivity	GDSC/GDSC (same target)	0.002269977	2.643978486
A-443654	Afuresertib	SBS26/12L	COREAD	Sensitivity	GDSC/GDSC (same target)	0.002339977	2.630788486
Ipatasertib	Uprosertib	SBS26/12L	OV	Sensitivity	GDSC/GDSC (same target)	0.002459975	2.609069236
Uprosertib	Afuresertib	SBS14	COREAD_MSS	Sensitivity	GDSC/GDSC (same target)	0.002639974	2.578400416
AZD5363	MK-2206	SBS26/12L	COREAD_MSI	Sensitivity	GDSC/GDSC (same target)	0.002799972	2.552846312
Uprosertib	Afuresertib	SBS26/12L	OV	Sensitivity	GDSC/GDSC (same target)	0.002929971	2.533136723
AT13148	AKT1	SBS14	LAML	Sensitivity	GDSC/PSCORE	0.00300997	2.521437847
Ipatasertib	Afuresertib	SBS14	COREAD_MSS	Sensitivity	GDSC/GDSC (same target)	0.003129969	2.504460005
AZD5363	AKT2	SBS15	COREAD	Sensitivity	GDSC/PSCORE	0.003319967	2.478866259
Afuresertib	AKT3	SBS26/12L	ESCA_STAD	Sensitivity	GDSC/PSCORE	0.003449966	2.462185248
GSK690693	AKTinhibitorVIII	SBS6	LUAD	Sensitivity	GDSC/GDSC (same target)	0.003449966	2.462185248
Ipatasertib	AKT3	SBS26/12L	ESCA_STAD	Sensitivity	GDSC/PSCORE	0.003539965	2.451001081
A-443654	Uprosertib	SBS26/12L	COREAD	Sensitivity	GDSC/GDSC (same target)	0.003579964	2.446121316
Ipatasertib	Afuresertib	SBS26/12L	ESCA_STAD	Sensitivity	GDSC/GDSC (same target)	0.003649964	2.437711478
A-443654	GSK690693	SBS20	GBM_LGG	Sensitivity	GDSC/GDSC (same target)	0.003719963	2.429461403
A-443654	Ipatasertib	SBS26/12L	COREAD	Sensitivity	GDSC/GDSC (same target)	0.00400996	2.39685997
MK-2206	AKT2	SBS15	COREAD	Sensitivity	GDSC/PSCORE	0.004109959	2.386162521
GSK690693	Uprosertib	SBS26/12L	OV	Sensitivity	GDSC/GDSC (same target)	0.004259957	2.370594744
A-443654	AKT2	SBS20	GBM_LGG	Sensitivity	GDSC/PSCORE	0.004279957	2.368560574
Ipatasertib	Uprosertib	SBS14	COREAD_MSS	Sensitivity	GDSC/GDSC (same target)	0.004309957	2.365527073
GSK690693	AKT2	SBS15	COREAD	Sensitivity	GDSC/PSCORE	0.004339957	2.362514613
AZD5363	AKT1	SBS26/12L	COREAD_MSI	Sensitivity	GDSC/PSCORE	0.004359956	2.360517854
Ipatasertib	GSK690693	SBS26/12L	OV	Sensitivity	GDSC/GDSC (same target)	0.004549955	2.341992946
AZD5363	AKT2	SBS26/12L	COREAD_MSI	Sensitivity	GDSC/PSCORE	0.004619954	2.335362367
Ipatasertib	AKTinhibitorVIII	SBS15	COREAD	Sensitivity	GDSC/GDSC (same target)	0.004689953	2.3288315
A-443654	Uprosertib	SBS14	SKCM	Sensitivity	GDSC/GDSC (same target)	0.004839952	2.315158981
GSK690693	Afuresertib	SBS26/12L	OV	Sensitivity	GDSC/GDSC (same target)	0.004859951	2.313368074
AT7867	AZD5363	SBS44L	COREAD	Resistance	GDSC/GDSC (same target)	0.004839952	-2.315158981
Uprosertib	Afuresertib	SBS44L	COREAD	Resistance	GDSC/GDSC (same target)	0.004809952	-2.317859267
AZD5363	AT13148	SBS14	PAAD	Resistance	GDSC/GDSC (same target)	0.004609954	-2.336303418
Ipatasertib	AKTinhibitorVIII	SBS20	EWING	Resistance	GDSC/GDSC (same target)	0.004479955	-2.348726329
Ipatasertib	Uprosertib	SBS15	COREAD_MSI	Resistance	GDSC/GDSC (same target)	0.004469955	-2.34969682
Ipatasertib	Uprosertib	SBS6	CESC	Resistance	GDSC/GDSC (same target)	0.004389956	-2.357539823
Ipatasertib	AKTinhibitorVIII	SBS6	DLBC	Resistance	GDSC/GDSC (same target)	0.004359956	-2.360517854
Ipatasertib	Afuresertib	SBS14	GBM_LGG	Resistance	GDSC/GDSC (same target)	0.004229958	-2.373663976
GSK690693	Uprosertib	SBS44L	COREAD	Resistance	GDSC/GDSC (same target)	0.004219958	-2.374691892
Uprosertib	AKTinhibitorVIII	SBS20	EWING	Resistance	GDSC/GDSC (same target)	0.004069959	-2.390409934
Ipatasertib	Afuresertib	SBS6	CESC	Resistance	GDSC/GDSC (same target)	0.003459965	-2.460928244
Ipatasertib	Afuresertib	SBS15	COREAD_MSI	Resistance	GDSC/GDSC (same target)	0.003399966	-2.468525426
AZD5363	AKT2	SBS6	BLCA	Resistance	GDSC/PSCORE	0.003229968	-2.490801821
Ipatasertib	Afuresertib	SBS44L	COREAD	Resistance	GDSC/GDSC (same target)	0.003229968	-2.490801821
Afuresertib	AKTinhibitorVIII	SBS44L	COREAD	Resistance	GDSC/GDSC (same target)	0.003199968	-2.494854365
GSK690693	AKTinhibitorVIII	SBS20	EWING	Resistance	GDSC/GDSC (same target)	0.003139969	-2.503074695
Afuresertib	AKT2	SBS6	BLCA	Resistance	GDSC/PSCORE	0.002859971	-2.54363831
GSK690693	AKTinhibitorVIII	SBS6	DLBC	Resistance	GDSC/GDSC (same target)	0.002709973	-2.567035052
Ipatasertib	Afuresertib	SBS20	LAML	Resistance	GDSC/GDSC (same target)	0.002509975	-2.600330621
GSK690693	AKTinhibitorVIII	SBS44L	COREAD_MSS	Resistance	GDSC/GDSC (same target)	0.002309977	-2.636392363
AZD5363	AKT3	SBS14	PAAD	Resistance	GDSC/PSCORE	0.002219978	-2.653651368
AZD5363	AKT1	SBS6	PAAD	Resistance	GDSC/PSCORE	0.002189978	-2.659560228
GSK690693	Afuresertib	SBS44L	COREAD	Resistance	GDSC/GDSC (same target)	0.002109979	-2.675721888
Afuresertib	AKTinhibitorVIII	SBS20	LAML	Resistance	GDSC/GDSC (same target)	0.00200998	-2.696808286
Ipatasertib	Uprosertib	SBS20	EWING	Resistance	GDSC/GDSC (same target)	0.001719983	-2.764475896
Ipatasertib	AKT3	SBS14	PAAD	Resistance	GDSC/PSCORE	0.001359986	-2.866465435
AZD5363	AT13148	SBS44L	GBM_LGG	Resistance	GDSC/GDSC (same target)	0.001279987	-2.892794373
GSK690693	Afuresertib	SBS20	LAML	Resistance	GDSC/GDSC (same target)	0.000899991	-3.045761833
Ipatasertib	AKTinhibitorVIII	SBS44L	COREAD	Resistance	GDSC/GDSC (same target)	0.000819992	-3.086190491
GSK690693	Uprosertib	SBS20	EWING	Resistance	GDSC/GDSC (same target)	0.000649994	-3.187090986
Ipatasertib	GSK690693	SBS44L	COREAD	Resistance	GDSC/GDSC (same target)	0.000459995	-3.337246511
Ipatasertib	Afuresertib	SBS14	LUAD	Resistance	GDSC/GDSC (same target)	0.000439996	-3.356551666
Uprosertib	Afuresertib	SBS6	CESC	Resistance	GDSC/GDSC (same target)	0.000279997	-3.552846312
Uprosertib	Afuresertib	SBS14	LUAD	Resistance	GDSC/GDSC (same target)	0.000229998	-3.638276507
AZD5363	MK-2206	SBS6	CESC	Resistance	GDSC/GDSC (same target)	0.000219998	-3.657581662
Ipatasertib	Uprosertib	SBS14	LUAD	Resistance	GDSC/GDSC (same target)	0.000189998	-3.721250742
Ipatasertib	GSK690693	SBS20	EWING	Resistance	GDSC/GDSC (same target)	0.000159998	-3.79588436
Ipatasertib	AKTinhibitorVIII	SBS20	LAML	Resistance	GDSC/GDSC (same target)	0.000109999	-3.958611658
GSK690693	AKTinhibitorVIII	SBS44L	COREAD	Resistance	GDSC/GDSC (same target)	1.00E-04	-4.000004343
GSK690693	AKTinhibitorVIII	SBS20	LAML	Resistance	GDSC/GDSC (same target)	2.00E-05	-4.698974347
Ipatasertib	GSK690693	SBS20	LAML	Resistance	GDSC/GDSC (same target)	1.00E-05	-5.000004343
