# Supplementary material for: Mutational signatures are markers of drug sensitivity of cancer cells
Source: Nat Commun. 2022 May 25;13:2926. doi: 10.1038/s41467-022-30582-3 (PMC9132939; doi:10.1038/s41467-022-30582-3)
Supplement: Supplementary file 4 — Source Data [file 41467_2022_30582_MOESM4_ESM.zip › RawData_R2b/Fig5C.csv]

xaxis	yaxis	feature	cancer_type	direction	FDR	pvalue
5-Fluorouracil	5-fluorouracil	SBS36/56L	SKCM	Sensitivity	0.245315999	0.005079949	Signature previously associated with chemical exposure
ACY-1215	ACY-1215	SBS32L	SKCM	Sensitivity	0.169971126	0.001469985	Signature previously associated with chemical exposure
Afatinib	afatinib	SBS36/56L	SKCM	Sensitivity	0.169971126	0.001339987	Signature previously associated with chemical exposure
AR-42	AR-42	SBS18/36L	SKCM	Sensitivity	0.245315999	0.005429946	Signature previously associated with chemical exposure
AT-7519	AT-7519	SBS42L	SKCM	Sensitivity	0.245315999	0.004139959
AZ20	AZ20	SBS32L	SKCM	Sensitivity	0.245315999	0.004549955	Signature previously associated with chemical exposure
AZD5363	AZD5363	SBS8L/4L	SKCM	Sensitivity	0.245315999	0.004819952	Signature previously associated with chemical exposure
AZD5363	AZD5363	SBS42L	SKCM	Sensitivity	0.162888996	0.000589994
AZD5438	AZD5438	SBS42L	SKCM	Sensitivity	0.169971126	0.001389986
AZD6482	AZD6482	SBS36/56L	SKCM	Sensitivity	0.245315999	0.004149959
AZD8055	AZD8055	SBS18/36L	SKCM	Sensitivity	0.21616328	0.002739973	DNA repair signatures
Belinostat	belinostat	SBS18/36L	SKCM	Sensitivity	0.135523645	0.000239998	DNA repair signatures
Buparlisib	buparlisib	SBS42L	SKCM	Sensitivity	0.245315999	0.005819942
Cabozantinib	cabozantinib	SBS18/36L	SKCM	Sensitivity	0.245315999	0.005339947	Signature previously associated with chemical exposure
Cediranib	cediranib	SBS42L	SKCM	Sensitivity	0.245315999	0.005169948
Dasatinib	dasatinib	SBS23/11L	SKCM	Sensitivity	0.169971126	0.001179988
Dasatinib	dasatinib	SBS42L	SKCM	Sensitivity	0.135523645	0.000259997
Docetaxel	docetaxel	SBS32L	SKCM	Sensitivity	0.169971126	0.001479985
Docetaxel	docetaxel	SBS-CL4	SKCM	Sensitivity	0.196814842	0.001949981	Signature previously associated with chemical exposure
EpothiloneB	epothilone-b	SBS-CL2	SKCM	Sensitivity	0.245315999	0.003909961
Fludarabine	fludarabine	SBS6	SKCM	Sensitivity	0.245315999	0.004119959
Foretinib	foretinib	SBS32L	SKCM	Sensitivity	0.245315999	0.004089959
Mitomycin-C	mitomycin-c	SBS-CL2	SKCM	Sensitivity	0.245315999	0.005269947
Navitoclax	navitoclax	SBS38/45L	SKCM	Sensitivity	0.169971126	0.001499985	DNA repair signatures
Niraparib	niraparib	SBS42L	SKCM	Sensitivity	0.162888996	0.000699993
Niraparib	niraparib	SBS45/38L/4L	SKCM	Sensitivity	0.130311197	5.00E-05
NSC319726	NSC-319726	SBS-CL2	SKCM	Sensitivity	0.245315999	0.004689953	Signature previously associated with chemical exposure
OSI-027	OSI-027	SBS38/45L	SKCM	Sensitivity	0.162888996	0.000569994
Paclitaxel	paclitaxel	SBS6	SKCM	Sensitivity	0.196814842	0.002189978
Palbociclib	palbociclib	SBS23/11L	SKCM	Sensitivity	0.245315999	0.005219948	DNA repair signatures
Parthenolide	parthenolide	SBS12/26L	SKCM	Sensitivity	0.245315999	0.005929941
PD173074	PD-173074	SBS5L	SKCM	Sensitivity	0.160096613	0.000409996
PD173074	PD-173074	SBS8L/4L	SKCM	Sensitivity	0.245315999	0.004729953
Pelitinib	pelitinib	SBS32L	SKCM	Sensitivity	0.169971126	0.001469985	DNA repair signatures
Pelitinib	pelitinib	SBS38/45L	SKCM	Sensitivity	0.162888996	0.000749993
Pelitinib	pelitinib	SBS-CL2	SKCM	Sensitivity	0.245315999	0.005709943
Pevonedistat	pevonedistat	SBS32L	SKCM	Sensitivity	0.21616328	0.002819972
PI-103	PI-103	SBS2	SKCM	Sensitivity	0.162888996	0.000629994	DNA repair signatures
PI-103	PI-103	SBS38/45L	SKCM	Sensitivity	0.169971126	0.001249988
PRT062607	PRT062607	SBS-CL3	SKCM	Sensitivity	0.245315999	0.004549955
Refametinib	refametinib	SBS7b	SKCM	Sensitivity	0.210126805	0.002579974	DNA repair signatures
SB590885	SB-590885	SBS7b	SKCM	Sensitivity	0.210126805	0.002509975
SNX-2112	SNX-2112	SBS32L	SKCM	Sensitivity	0.245315999	0.005409946
SNX-2112	SNX-2112	SBS42L	SKCM	Sensitivity	0.178091969	0.001639984
Talazoparib	talazoparib	SBS42L	SKCM	Sensitivity	0.135523645	0.000169998
Talazoparib	talazoparib	SBS45/38L/4L	SKCM	Sensitivity	0.245315999	0.005879941
Taselisib	taselisib	SBS24L	SKCM	Sensitivity	0.196814842	0.002129979
Tipifarnib	tipifarnib	SBS-CL2	SKCM	Sensitivity	0.196814842	0.002169978
Topotecan	topotecan	SBS23/11L	SKCM	Sensitivity	0.210126805	0.002519975
Topotecan	topotecan	SBS42L	SKCM	Sensitivity	0.169971126	0.001069989
Torin2	torin-2	SBS32L	SKCM	Sensitivity	0.245315999	0.003469965
Trametinib	trametinib	SBS7a	SKCM	Sensitivity	0.160096613	0.000429996
Trametinib	trametinib	SBS7b	SKCM	Sensitivity	0.130311197	1.00E-04
TWS119	TWS-119	SBS36/56L	SKCM	Sensitivity	0.245315999	0.004899951	DNA repair signatures
VE-822	VE-822	SBS45/38L/4L	SKCM	Sensitivity	0.169971126	0.001389986	DNA repair signatures
Vorinostat	vorinostat	SBS20	SKCM	Sensitivity	0.245315999	0.005319947	DNA repair signatures
Y-39983	Y-39983	SBS42L	SKCM	Sensitivity	0.169971126	0.001079989	DNA repair signatures
YM201636	YM-201636	SBS30L/7bL/11L	SKCM	Sensitivity	0.245315999	0.005349947	DNA repair signatures
ZM447439	ZM-447439	SBS11	SKCM	Sensitivity	0.245315999	0.003549965
ZM447439	ZM-447439	SBS23/11L	SKCM	Sensitivity	0.196814842	0.002109979
ZM447439	ZM-447439	SBS42L	SKCM	Sensitivity	0.245315999	0.005799942	Signature previously associated with chemical exposure
ZSTK474	ZSTK-474	SBS36/56L	SKCM	Sensitivity	0.245315999	0.005619944	Signature previously associated with chemical exposure
ZSTK474	ZSTK-474	SBS38/45L	SKCM	Sensitivity	0.245315999	0.004239958	Signature previously associated with chemical exposure
BIBR-1532	BIBR-1532	SBS24L	BLCA	Resistance	0.20460351	8.00E-05	Signature previously associated with chemical exposure
TrichostatinA	trichostatin-a	SBS18/36L	BLCA	Resistance	0.20460351	0.000129999
ABT737	ABT-737	SBS45/38L/4L	LUSC	Resistance	0.24596004	0.000659993	Signature previously associated with chemical exposure
Dasatinib	dasatinib	SBS40L	LUSC	Resistance	0.24596004	0.000759992	Signature previously associated with chemical exposure
Entinostat	entinostat	SBS31L	LUSC	Resistance	0.215842484	0.000429996
Lenalidomide	lenalidomide	SBS11	LUSC	Resistance	0.105411446	0.000119999
Navitoclax	navitoclax	SBS44L	LUSC	Resistance	0.105411446	9.00E-05
Paclitaxel	paclitaxel	SBS11	LUSC	Resistance	0.24596004	0.000769992	DNA repair signatures
Pilaralisib	pilaralisib	SBS3L	LUSC	Resistance	0.189740603	0.000269997	DNA repair signatures
VE-822	VE-822	SBS54	LUSC	Resistance	0.105411446	9.00E-05
Lenalidomide	lenalidomide	SBS-APOBEC	LUSC	Resistance	0.105411446	7.06E-05	Signature previously associated with chemical exposure
Tipifarnib	tipifarnib	SBS-APOBEC	LUSC	Resistance	0.24596004	0.000763271
Trametinib	trametinib	SBS-APOBEC	LUSC	Resistance	0.215842484	0.000374712
AZD5363	AZD5363	SBS55L/60L	LUSC	Sensitivity	0.095932374	0.000159998
AZD5438	AZD5438	SBS53L/38L	LUSC	Sensitivity	0.107923921	0.000269997
AZD5438	AZD5438	SBS55L/60L	LUSC	Sensitivity	0.107923921	0.000239998	Signature previously associated with chemical exposure
Buparlisib	buparlisib	SBS48L	LUSC	Sensitivity	0.212061037	0.001119989
Buparlisib	buparlisib	SBS53L/38L	LUSC	Sensitivity	0.191864748	0.000939991
Cediranib	cediranib	SBS5L	LUSC	Sensitivity	0.124527601	0.000449996
Cediranib	cediranib	SBS43/60L	LUSC	Sensitivity	0.149037795	0.000579994
Cisplatin	cisplatin	SBS45/38L/4L	LUSC	Sensitivity	0.191864748	0.00095999	DNA repair signatures
Dabrafenib	dabrafenib	SBS60	LUSC	Sensitivity	0.229773509	0.00197998
Dinaciclib	dinaciclib	SBS53L/38L	LUSC	Sensitivity	0.095932374	0.000129999
Erlotinib	erlotinib	SBS2	LUSC	Sensitivity	0.184370031	0.000819992	Signature previously associated with chemical exposure
Gemcitabine	gemcitabine	SBS53L/38L	LUSC	Sensitivity	0.219702267	0.001549985
Imatinib	imatinib	SBS7dL	LUSC	Sensitivity	0.21330456	0.001199988
MG-132	MG-132	SBS56/10aL/36L	LUSC	Sensitivity	0.219702267	0.001349987	DNA repair signatures
Navitoclax	navitoclax	SBS2	LUSC	Sensitivity	0.219702267	0.001449986
NSC319726	NSC-319726	SBS7dL	LUSC	Sensitivity	0.095932374	0.000119999
Panobinostat	panobinostat	SBS13	LUSC	Sensitivity	0.124527601	0.000419996
PD0325901	PD-0325901	SBS49	LUSC	Sensitivity	0.219702267	0.001709983	DNA repair signatures
PD173074	PD-173074	SBS42L	LUSC	Sensitivity	0.219702267	0.001599984
PD173074	PD-173074	SBS46L	LUSC	Sensitivity	0.229493395	0.001849982
Quizartinib	quizartinib	SBS5L	LUSC	Sensitivity	0.229773509	0.001939981
Quizartinib	quizartinib	SBS30L/7bL/11L	LUSC	Sensitivity	0.124527601	0.000389996	DNA repair signatures
Quizartinib	quizartinib	SBS44L	LUSC	Sensitivity	0.095932374	0.000149999
VE-822	VE-822	SBS53L/38L	LUSC	Sensitivity	0.095932374	3.00E-05
AZD5363	AZD5363	SBS-APOBEC	LUSC	Sensitivity	0.21330456	0.001245141	DNA repair signatures
Buparlisib	buparlisib	SBS-APOBEC	LUSC	Sensitivity	0.119494319	0.000332159
Navitoclax	navitoclax	SBS-APOBEC	LUSC	Sensitivity	0.105714375	0.000205699
P22077	P22077	SBS-APOBEC	LUSC	Sensitivity	0.219702267	0.001682386
Panobinostat	panobinostat	SBS-APOBEC	LUSC	Sensitivity	0.095932374	9.51E-05
TrichostatinA	trichostatin-a	SBS-APOBEC	LUSC	Sensitivity	0.219702267	0.001669497
Afatinib	afatinib	SBS4/45L	LUAD	Resistance	0.141106922	0.000579994
Alectinib	alectinib	SBS11	LUAD	Resistance	0.153543465	0.001069989
Alectinib	alectinib	SBS25L	LUAD	Resistance	0.091679639	0.000209998
AT-7519	AT-7519	SBS38/45L	LUAD	Resistance	0.150972449	0.00095999
AZD5363	AZD5363	SBS2	LUAD	Resistance	0.222034942	0.002289977
AZD5438	AZD5438	SBS19L	LUAD	Resistance	0.150972449	0.000899991
AZD6482	AZD6482	SBS30L/7bL/11L	LUAD	Resistance	0.205989876	0.001779982
BI-2536	BI-2536	SBS29L/18L	LUAD	Resistance	0.215247848	0.002099979	DNA repair signatures
Buparlisib	buparlisib	SBS14	LUAD	Resistance	0.215247848	0.00204998	DNA repair signatures
EpothiloneB	epothilone-b	SBS38/45L	LUAD	Resistance	0.026905981	2.00E-05	DNA repair signatures
Erlotinib	erlotinib	SBS5L	LUAD	Resistance	0.229597704	0.002449976	DNA repair signatures
I-BET-762	I-BET-762	SBS25L	LUAD	Resistance	0.181847319	0.001469985	DNA repair signatures
Irinotecan	irinotecan	SBS36/56L	LUAD	Resistance	0.089686603	0.000149999
JQ1	JQ1-(+)	SBS5L	LUAD	Resistance	0.222034942	0.002289977
Lestaurtinib	lestaurtinib	SBS22L	LUAD	Resistance	0.141106922	0.000529995	Signature previously associated with chemical exposure
NVP-TAE684	NVP-TAE684	SBS29L/18L	LUAD	Resistance	0.17296702	0.001349987	Signature previously associated with chemical exposure
OSI-027	OSI-027	SBS10a/56L	LUAD	Resistance	0.141106922	0.000589994	Signature previously associated with chemical exposure
Osimertinib	osimertinib	SBS38/45L	LUAD	Resistance	0.141106922	0.000539995	Signature previously associated with chemical exposure
Palbociclib	palbociclib	SBS23/11L	LUAD	Resistance	0.111211388	0.000309997
Palbociclib	palbociclib	SBS42L	LUAD	Resistance	0.078924211	0.000109999	Signature previously associated with chemical exposure
Pazopanib	pazopanib	SBS49	LUAD	Resistance	0.215247848	0.00202998	Signature previously associated with chemical exposure
PD0325901	PD-0325901	SBS42L	LUAD	Resistance	0.026905981	1.00E-05
Pelitinib	pelitinib	SBS4/45L	LUAD	Resistance	0.145386704	0.000769992
Pelitinib	pelitinib	SBS29L/18L	LUAD	Resistance	0.141106922	0.000539995
Pelitinib	pelitinib	SBS49	LUAD	Resistance	0.150972449	0.000849992	DNA repair signatures
Ponatinib	ponatinib	SBS23/11L	LUAD	Resistance	0.229597704	0.002559974	DNA repair signatures
Ponatinib	ponatinib	SBS32L	LUAD	Resistance	0.091679639	0.000229998
Refametinib	refametinib	SBS11	LUAD	Resistance	0.026905981	3.00E-05	Signature previously associated with chemical exposure
Refametinib	refametinib	SBS42L	LUAD	Resistance	0.229597704	0.002499975
SB590885	SB-590885	SBS4/45L	LUAD	Resistance	0.172474237	0.001249988
SN-38	SN-38	SBS36/56L	LUAD	Resistance	0.143498565	0.000649994
Topotecan	topotecan	SBS36/56L	LUAD	Resistance	0.150972449	0.00100999
Torin2	torin-2	SBS31L	LUAD	Resistance	0.150972449	0.00099999	Signature previously associated with chemical exposure
TPCA-1	TPCA-1	SBS19L	LUAD	Resistance	0.204485455	0.001709983
TPCA-1	TPCA-1	SBS31L	LUAD	Resistance	0.143498565	0.000679993
Vinorelbine	vinorelbine	SBS4/45L	LUAD	Resistance	0.215247848	0.00204998
Vinorelbine	vinorelbine	SBS16L	LUAD	Resistance	0.145386704	0.000769992
Vinorelbine	vinorelbine	SBS29L/18L	LUAD	Resistance	0.17296702	0.001309987	DNA repair signatures
Vinorelbine	vinorelbine	SBS38/45L	LUAD	Resistance	0.026905981	3.00E-05
Vinorelbine	vinorelbine	SBS49	LUAD	Resistance	0.091679639	0.000219998
Afatinib	afatinib	SBS6	LUAD	Sensitivity	0.133611164	0.000569994	Signature previously associated with chemical exposure
Afatinib	afatinib	SBS28	LUAD	Sensitivity	0.181442567	0.001529985
Afatinib	afatinib	SBS33L	LUAD	Sensitivity	0.181442567	0.001659983
Alectinib	alectinib	SBS10b	LUAD	Sensitivity	0.206039512	0.004309957	DNA repair signatures
AZ20	AZ20	SBS12/26L	LUAD	Sensitivity	0.133611164	0.000399996
AZ20	AZ20	SBS55L/60L	LUAD	Sensitivity	0.181442567	0.001769982
AZD6482	AZD6482	SBS24L	LUAD	Sensitivity	0.206039512	0.004259957
AZD6482	AZD6482	SBS29L/18L	LUAD	Sensitivity	0.181442567	0.001789982	DNA repair signatures
AZD6482	AZD6482	SBS45/38L/4L	LUAD	Sensitivity	0.189820658	0.00202998
BAM7	BAM7	SBS10b	LUAD	Sensitivity	0.181442567	0.001349987
BI-2536	BI-2536	SBS3L	LUAD	Sensitivity	0.210393275	0.004579954
BI-2536	BI-2536	SBS40L	LUAD	Sensitivity	0.206039512	0.003589964	DNA repair signatures
Bortezomib	bortezomib	SBS48L	LUAD	Sensitivity	0.142875764	0.000709993
Bortezomib	bortezomib	SBS52	LUAD	Sensitivity	0.20296763	0.002759972
Bosutinib	bosutinib	SBS28	LUAD	Sensitivity	0.142875764	0.000729993	DNA repair signatures
Bosutinib	bosutinib	SBS33L	LUAD	Sensitivity	0.075009776	4.00E-05
Cabozantinib	cabozantinib	SBS7dL	LUAD	Sensitivity	0.189820658	0.002159978
Cabozantinib	cabozantinib	SBS55L/60L	LUAD	Sensitivity	0.216992567	0.004859951
Cabozantinib	cabozantinib	SBS-CL3	LUAD	Sensitivity	0.206039512	0.004259957
Cisplatin	cisplatin	SBS3L	LUAD	Sensitivity	0.223398681	0.005479945
CP724714	CP-724714	SBS7dL	LUAD	Sensitivity	0.249694706	0.007389926
Crizotinib	crizotinib	SBS10b	LUAD	Sensitivity	0.181442567	0.001549985
Crizotinib	crizotinib	SBS55L/60L	LUAD	Sensitivity	0.206039512	0.004239958
CUDC-101	CUDC-101	SBS6	LUAD	Sensitivity	0.234316253	0.006509935
Dacinostat	dacinostat	SBS12/26L	LUAD	Sensitivity	0.234316253	0.006559934
Dacinostat	dacinostat	SBS43/60L	LUAD	Sensitivity	0.206039512	0.003279967
Dasatinib	dasatinib	SBS52	LUAD	Sensitivity	0.249809344	0.007459925
Dasatinib	dasatinib	SBS53L/38L	LUAD	Sensitivity	0.181442567	0.001579984	DNA repair signatures
Doxorubicin	doxorubicin	SBS12/26L	LUAD	Sensitivity	0.189820658	0.002479975	DNA repair signatures
Doxorubicin	doxorubicin	SBS26/12L	LUAD	Sensitivity	0.181442567	0.001709983	DNA repair signatures
Elesclomol	elesclomol	SBS48L	LUAD	Sensitivity	0.216895738	0.004799952	DNA repair signatures
Entinostat	entinostat	SBS-CL3	LUAD	Sensitivity	0.181442567	0.001489985	DNA repair signatures
EPZ5676	EPZ-5676	SBS23/11L	LUAD	Sensitivity	0.231078504	0.005729943
Erlotinib	erlotinib	SBS6	LUAD	Sensitivity	0.142875764	0.000649994
Erlotinib	erlotinib	SBS28	LUAD	Sensitivity	0.206039512	0.003639964	Signature previously associated with chemical exposure
Gefitinib	gefitinib	SBS6	LUAD	Sensitivity	0.189820658	0.002169978	Signature previously associated with chemical exposure
Gefitinib	gefitinib	SBS28	LUAD	Sensitivity	0.133611164	0.000469995	Signature previously associated with chemical exposure
GSK1070916	GSK1070916	SBS3L	LUAD	Sensitivity	0.210393275	0.004509955	Signature previously associated with chemical exposure
I-BET-762	I-BET-762	SBS53L/38L	LUAD	Sensitivity	0.206039512	0.00299997
Irinotecan	irinotecan	SBS3L	LUAD	Sensitivity	0.232925095	0.005899941	Signature previously associated with chemical exposure
Irinotecan	irinotecan	SBS10b	LUAD	Sensitivity	0.075009776	7.00E-05	Signature previously associated with chemical exposure
Irinotecan	irinotecan	SBS43/60L	LUAD	Sensitivity	0.133611164	0.000519995
Lenalidomide	lenalidomide	SBS4/45L	LUAD	Sensitivity	0.223398681	0.005469945
Mitomycin-C	mitomycin-c	SBS13	LUAD	Sensitivity	0.189820658	0.002299977
Mitoxantrone	mitoxantrone	SBS56/10aL/36L	LUAD	Sensitivity	0.181442567	0.001509985	DNA repair signatures
NVP-TAE684	NVP-TAE684	SBS3L	LUAD	Sensitivity	0.206039512	0.003709963	DNA repair signatures
NVP-TAE684	NVP-TAE684	SBS40L	LUAD	Sensitivity	0.205923065	0.002909971
Olaparib	olaparib	SBS29L/18L	LUAD	Sensitivity	0.206039512	0.003919961	Signature previously associated with chemical exposure
Osimertinib	osimertinib	SBS6	LUAD	Sensitivity	0.181442567	0.001369986
Osimertinib	osimertinib	SBS28	LUAD	Sensitivity	0.189820658	0.002229978
OTX015	OTX015	SBS4/45L	LUAD	Sensitivity	0.234316253	0.006139939
OTX015	OTX015	SBS45/38L/4L	LUAD	Sensitivity	0.189820658	0.002179978
P22077	P22077	SBS22L	LUAD	Sensitivity	0.181442567	0.001319987	Signature previously associated with chemical exposure
Palbociclib	palbociclib	SBS59	LUAD	Sensitivity	0.239535936	0.006769932
Pazopanib	pazopanib	SBS3L	LUAD	Sensitivity	0.223398681	0.005319947
Pazopanib	pazopanib	SBS40L	LUAD	Sensitivity	0.218994059	0.005079949
Pelitinib	pelitinib	SBS6	LUAD	Sensitivity	0.206039512	0.003549965
Pelitinib	pelitinib	SBS28	LUAD	Sensitivity	0.075009776	8.00E-05	DNA repair signatures
Pelitinib	pelitinib	SBS33L	LUAD	Sensitivity	0.133611164	0.000339997
Pevonedistat	pevonedistat	SBS43/60L	LUAD	Sensitivity	0.189820658	0.002379976
Pevonedistat	pevonedistat	SBS55L/60L	LUAD	Sensitivity	0.133611164	0.000469995	Signature previously associated with chemical exposure
PFI-1	PFI-1	SBS-CL3	LUAD	Sensitivity	0.142875764	0.000799992
PHA-793887	PHA-793887	SBS-CL3	LUAD	Sensitivity	0.234316253	0.006339937
Quizartinib	quizartinib	SBS6	LUAD	Sensitivity	0.142875764	0.000779992	DNA repair signatures
Quizartinib	quizartinib	SBS40L	LUAD	Sensitivity	0.181442567	0.001189988
Refametinib	refametinib	SBS59	LUAD	Sensitivity	0.206039512	0.003619964
Selumetinib	selumetinib	SBS29L/18L	LUAD	Sensitivity	0.181442567	0.001309987
Selumetinib	selumetinib	SBS45/38L/4L	LUAD	Sensitivity	0.133611164	0.000319997	DNA repair signatures
Selumetinib	selumetinib	SBS49	LUAD	Sensitivity	0.133611164	0.000569994
Selumetinib	selumetinib	SBS59	LUAD	Sensitivity	0.189820658	0.002399976
Tanespimycin	tanespimycin	SBS45/38L/4L	LUAD	Sensitivity	0.206039512	0.004099959
Temsirolimus	temsirolimus	SBS31L	LUAD	Sensitivity	0.133611164	0.000429996	DNA repair signatures
Teniposide	teniposide	SBS17b	LUAD	Sensitivity	0.206039512	0.003889961
Topotecan	topotecan	SBS10b	LUAD	Sensitivity	0.181442567	0.001499985
Topotecan	topotecan	SBS43/60L	LUAD	Sensitivity	0.206039512	0.003409966	DNA repair signatures
TrichostatinA	trichostatin-a	SBS56/10aL/36L	LUAD	Sensitivity	0.181442567	0.001719983
TWS119	TWS-119	SBS33L	LUAD	Sensitivity	0.206039512	0.003579964
VE-822	VE-822	SBS55L/60L	LUAD	Sensitivity	0.037504888	1.00E-05
Vinblastine	vinblastine	SBS3L	LUAD	Sensitivity	0.12751662	0.000169998
Vincristine	vincristine	SBS43/60L	LUAD	Sensitivity	0.206039512	0.003599964
Vinorelbine	vinorelbine	SBS3L	LUAD	Sensitivity	0.133611164	0.000449996
Vinorelbine	vinorelbine	SBS6	LUAD	Sensitivity	0.219062642	0.005139949
Vinorelbine	vinorelbine	SBS40L	LUAD	Sensitivity	0.133611164	0.000219998
Voxtalisib	voxtalisib	SBS44L	LUAD	Sensitivity	0.189820658	0.002439976
Y-39983	Y-39983	SBS43/60L	LUAD	Sensitivity	0.197275711	0.002629974
ZSTK474	ZSTK-474	SBS7dL	LUAD	Sensitivity	0.232925095	0.005889941
ZSTK474	ZSTK-474	SBS17aL	LUAD	Sensitivity	0.206039512	0.003719963
Osimertinib	osimertinib	SBS-MMR1	LUAD	Sensitivity	0.189820658	0.002351494	DNA repair signatures
PLX-4720	PLX-4720	SBS-MMR1	LUAD	Sensitivity	0.189820658	0.001959849	DNA repair signatures
AZD2014	AZD2014	SBS11	PAAD	Resistance	0.141092339	0.000249998	DNA repair signatures
Dacinostat	dacinostat	SBS23/11L	PAAD	Resistance	0.115131349	0.000139999	DNA repair signatures
Gefitinib	gefitinib	SBS55L/60L	PAAD	Resistance	0.112873871	1.00E-04	DNA repair signatures
PAC-1	PAC-1	SBS25L	PAAD	Resistance	0.101586484	5.00E-05
PRT062607	PRT062607	SBS38/45L	PAAD	Resistance	0.101586484	6.00E-05
TW37	TW-37	SBS32L	PAAD	Resistance	0.115131349	0.000169998	Signature previously associated with chemical exposure
ACY-1215	ACY-1215	SBS59	PAAD	Sensitivity	0.221187948	0.003249968	Signature previously associated with chemical exposure
Afatinib	afatinib	SBS6	PAAD	Sensitivity	0.143942311	0.000559994	Signature previously associated with chemical exposure
Alisertib	alisertib	SBS12/26L	PAAD	Sensitivity	0.239903851	0.004139959	Signature previously associated with chemical exposure
Alisertib	alisertib	SBS14	PAAD	Sensitivity	0.169532055	0.00097999
Alisertib	alisertib	SBS45/38L/4L	PAAD	Sensitivity	0.246567847	0.00503995	Signature previously associated with chemical exposure
AT-7519	AT-7519	SBS59	PAAD	Sensitivity	0.143942311	0.000569994	Signature previously associated with chemical exposure
Axitinib	axitinib	SBS18/36L	PAAD	Sensitivity	0.246567847	0.004779952
AZ960	AZ960	SBS4/45L	PAAD	Sensitivity	0.17669109	0.001159988
AZD2014	AZD2014	SBS18/36L	PAAD	Sensitivity	0.143942311	0.000629994
AZD2014	AZD2014	SBS36/56L	PAAD	Sensitivity	0.143942311	0.000589994	DNA repair signatures
AZD2014	AZD2014	SBS59	PAAD	Sensitivity	0.246567847	0.004849952	DNA repair signatures
AZD5438	AZD5438	SBS43/60L	PAAD	Sensitivity	0.246567847	0.005519945
AZD7762	AZD7762	SBS5L	PAAD	Sensitivity	0.246875416	0.005899941	Signature previously associated with chemical exposure
AZD8055	AZD8055	SBS28	PAAD	Sensitivity	0.239903851	0.00403996
AZD8931	AZD8931	SBS6	PAAD	Sensitivity	0.220433393	0.003169968
BAM7	BAM7	SBS56/10aL/36L	PAAD	Sensitivity	0.196245673	0.002209978
BMS-754807	BMS-754807	SBS10a/56L	PAAD	Sensitivity	0.220433393	0.003149969
Bortezomib	bortezomib	SBS10a/56L	PAAD	Sensitivity	0.245418882	0.004449956	Signature previously associated with chemical exposure
Buparlisib	buparlisib	SBS49	PAAD	Sensitivity	0.245418882	0.004389956
Cabozantinib	cabozantinib	SBS59	PAAD	Sensitivity	0.180850595	0.001429986
Crizotinib	crizotinib	SBS7dL	PAAD	Sensitivity	0.246567847	0.005139949
CX-5461	CX-5461	SBS19L	PAAD	Sensitivity	0.246567847	0.005489945
Dinaciclib	dinaciclib	SBS7dL	PAAD	Sensitivity	0.246567847	0.005549945	DNA repair signatures
Doxorubicin	doxorubicin	SBS59	PAAD	Sensitivity	0.19380468	0.00202998
Elesclomol	elesclomol	SBS12/26L	PAAD	Sensitivity	0.143942311	0.000599994
Elesclomol	elesclomol	SBS56/10aL/36L	PAAD	Sensitivity	0.246567847	0.005459945	Signature previously associated with chemical exposure
Epirubicin	epirubicin	SBS59	PAAD	Sensitivity	0.246567847	0.005329947
EpothiloneB	epothilone-b	SBS6	PAAD	Sensitivity	0.181604636	0.001759982
Etoposide	etoposide	SBS29L/18L	PAAD	Sensitivity	0.169532055	0.00099999	DNA repair signatures
Etoposide	etoposide	SBS43/60L	PAAD	Sensitivity	0.220433393	0.002849972
Etoposide	etoposide	SBS59	PAAD	Sensitivity	0.143942311	0.000149999
Gefitinib	gefitinib	SBS6	PAAD	Sensitivity	0.220433393	0.00295997
I-BET-762	I-BET-762	SBS2	PAAD	Sensitivity	0.180850595	0.001379986	DNA repair signatures
Irinotecan	irinotecan	SBS59	PAAD	Sensitivity	0.162068379	0.000759992
LCL161	LCL-161	SBS4/45L	PAAD	Sensitivity	0.11195513	5.00E-05
LCL161	LCL-161	SBS8L/4L	PAAD	Sensitivity	0.246567847	0.005459945
LCL161	LCL-161	SBS59	PAAD	Sensitivity	0.246567847	0.004879951	DNA repair signatures
Lenalidomide	lenalidomide	SBS7dL	PAAD	Sensitivity	0.19380468	0.00202998
MG-132	MG-132	SBS7dL	PAAD	Sensitivity	0.239903851	0.00402996
Midostaurin	midostaurin	SBS8L/4L	PAAD	Sensitivity	0.239903851	0.00396996	DNA repair signatures
Midostaurin	midostaurin	SBS14	PAAD	Sensitivity	0.246875416	0.00601994
Midostaurin	midostaurin	SBS29L/18L	PAAD	Sensitivity	0.143942311	0.000279997
Mitomycin-C	mitomycin-c	SBS12/26L	PAAD	Sensitivity	0.246567847	0.005469945
Navitoclax	navitoclax	SBS6	PAAD	Sensitivity	0.220433393	0.003059969
NVP-BHG712	NVP-BHG712	SBS2	PAAD	Sensitivity	0.181604636	0.001749983
OSI-027	OSI-027	SBS8L/4L	PAAD	Sensitivity	0.246875416	0.005869941
OSI-027	OSI-027	SBS19L	PAAD	Sensitivity	0.239903851	0.004109959
OSI-027	OSI-027	SBS29L/18L	PAAD	Sensitivity	0.143942311	0.000369996
OSI-027	OSI-027	SBS59	PAAD	Sensitivity	0.180850595	0.001469985
OSI-930	OSI-930	SBS29L/18L	PAAD	Sensitivity	0.246875416	0.00601994
Osimertinib	osimertinib	SBS6	PAAD	Sensitivity	0.246567847	0.004679953
Oxaliplatin	oxaliplatin	SBS59	PAAD	Sensitivity	0.143942311	0.000359996
Paclitaxel	paclitaxel	SBS7dL	PAAD	Sensitivity	0.239903851	0.003609964	DNA repair signatures
Pevonedistat	pevonedistat	SBS43/60L	PAAD	Sensitivity	0.239903851	0.00404996	DNA repair signatures
PHA-793887	PHA-793887	SBS8L/4L	PAAD	Sensitivity	0.246875416	0.005899941	DNA repair signatures
PHA-793887	PHA-793887	SBS19L	PAAD	Sensitivity	0.196245673	0.002189978	DNA repair signatures
PHA-793887	PHA-793887	SBS59	PAAD	Sensitivity	0.181604636	0.001619984	DNA repair signatures
PLX-4720	PLX-4720	SBS59	PAAD	Sensitivity	0.239903851	0.00397996
SB505124	SB-505124	SBS53L/38L	PAAD	Sensitivity	0.239903851	0.004199958
Serdemetan	serdemetan	SBS24L	PAAD	Sensitivity	0.143942311	0.000499995	Signature previously associated with chemical exposure
SN-38	SN-38	SBS59	PAAD	Sensitivity	0.215113786	0.002689973	Signature previously associated with chemical exposure
Talazoparib	talazoparib	SBS43/60L	PAAD	Sensitivity	0.181604636	0.001709983	Signature previously associated with chemical exposure
Tanespimycin	tanespimycin	SBS17aL	PAAD	Sensitivity	0.180850595	0.001309987	Signature previously associated with chemical exposure
Tanespimycin	tanespimycin	SBS28	PAAD	Sensitivity	0.143942311	0.000219998
Teniposide	teniposide	SBS43/60L	PAAD	Sensitivity	0.200124922	0.002409976	Signature previously associated with chemical exposure
Teniposide	teniposide	SBS59	PAAD	Sensitivity	0.169532055	0.001059989	Signature previously associated with chemical exposure
Torin2	torin-2	SBS2	PAAD	Sensitivity	0.200124922	0.002439976
TPCA-1	TPCA-1	SBS24L	PAAD	Sensitivity	0.19380468	0.002059979
TW37	TW-37	SBS18/36L	PAAD	Sensitivity	0.143942311	0.000559994
TW37	TW-37	SBS56/10aL/36L	PAAD	Sensitivity	0.220433393	0.00297997	DNA repair signatures
TWS119	TWS-119	SBS4/45L	PAAD	Sensitivity	0.196245673	0.002269977	DNA repair signatures
Uprosertib	uprosertib	SBS19L	PAAD	Sensitivity	0.181604636	0.001669983
Vincristine	vincristine	SBS43/60L	PAAD	Sensitivity	0.163934298	0.000819992	Signature previously associated with chemical exposure
Vinorelbine	vinorelbine	SBS19L	PAAD	Sensitivity	0.169532055	0.00101999
Vinorelbine	vinorelbine	SBS43/60L	PAAD	Sensitivity	0.246567847	0.004829952
Vinorelbine	vinorelbine	SBS59	PAAD	Sensitivity	0.11195513	7.00E-05
WYE-125132	WYE-125132	SBS29L/18L	PAAD	Sensitivity	0.246875416	0.005749943
YM201636	YM-201636	SBS14	PAAD	Sensitivity	0.180850595	0.001359986	Signature previously associated with chemical exposure
5-Fluorouracil	5-fluorouracil	SBS18/36L	BRCA	Resistance	0.247735222	0.033099669
5-Fluorouracil	5-fluorouracil	SBS24L	BRCA	Resistance	0.23436839	0.027459725
ACY-1215	ACY-1215	SBS38/45L	BRCA	Resistance	0.16206449	0.006269937
ACY-1215	ACY-1215	SBS53L/38L	BRCA	Resistance	0.237996257	0.029949701
Afatinib	afatinib	SBS2	BRCA	Resistance	0.206416689	0.016139839	DNA repair signatures
Afatinib	afatinib	SBS4/45L	BRCA	Resistance	0.153481418	0.004189958
Afatinib	afatinib	SBS7dL	BRCA	Resistance	0.16206449	0.006059939
Afatinib	afatinib	SBS8L/4L	BRCA	Resistance	0.059551256	7.00E-05	Signature previously associated with chemical exposure
Afatinib	afatinib	SBS17aL	BRCA	Resistance	0.081670294	0.000309997
Afatinib	afatinib	SBS17b	BRCA	Resistance	0.153481418	0.003759962
Afatinib	afatinib	SBS18/36L	BRCA	Resistance	0.20168898	0.014349857	DNA repair signatures
Afatinib	afatinib	SBS22L	BRCA	Resistance	0.153481418	0.004389956
Afatinib	afatinib	SBS38/45L	BRCA	Resistance	0.214363076	0.019789802
Afatinib	afatinib	SBS45/38L/4L	BRCA	Resistance	0.194895021	0.013389866
Afatinib	afatinib	SBS52	BRCA	Resistance	0.200063864	0.014109859	DNA repair signatures
Alectinib	alectinib	SBS25L	BRCA	Resistance	0.194895021	0.011569884
Alpelisib	alpelisib	SBS8L/4L	BRCA	Resistance	0.245298668	0.032389676
Alpelisib	alpelisib	SBS45/38L/4L	BRCA	Resistance	0.20168898	0.015189848
Alpelisib	alpelisib	SBS48L	BRCA	Resistance	0.219326226	0.021459785	DNA repair signatures
Alpelisib	alpelisib	SBS52	BRCA	Resistance	0.18629173	0.009629904
AR-42	AR-42	SBS4/45L	BRCA	Resistance	0.194895021	0.011129889
AR-42	AR-42	SBS22L	BRCA	Resistance	0.194895021	0.011329887	DNA repair signatures
AR-42	AR-42	SBS42L	BRCA	Resistance	0.162021476	0.005629944
AST-1306	AST-1306	SBS4/45L	BRCA	Resistance	0.226092369	0.023829762
AST-1306	AST-1306	SBS8L/4L	BRCA	Resistance	0.155716305	0.004819952
AST-1306	AST-1306	SBS13	BRCA	Resistance	0.222944809	0.022449776
AST-1306	AST-1306	SBS17aL	BRCA	Resistance	0.153481418	0.003789962
AST-1306	AST-1306	SBS17b	BRCA	Resistance	0.153481418	0.004079959
AST-1306	AST-1306	SBS38/45L	BRCA	Resistance	0.123683379	0.001179988
AST-1306	AST-1306	SBS45/38L/4L	BRCA	Resistance	0.162021476	0.005639944
AST-1306	AST-1306	SBS53L/38L	BRCA	Resistance	0.165528186	0.006799932
AT-7519	AT-7519	SBS38/45L	BRCA	Resistance	0.162021476	0.005429946
AT-7519	AT-7519	SBS44L	BRCA	Resistance	0.237104709	0.029369706
AT-7519	AT-7519	SBS48L	BRCA	Resistance	0.206109218	0.01598984
AZ20	AZ20	SBS24L	BRCA	Resistance	0.123683379	0.00096999	DNA repair signatures
AZ20	AZ20	SBS44L	BRCA	Resistance	0.23436839	0.02798972	DNA repair signatures
AZ960	AZ960	SBS11	BRCA	Resistance	0.184786955	0.009339907	DNA repair signatures
AZD2014	AZD2014	SBS28	BRCA	Resistance	0.123683379	0.001069989	DNA repair signatures
AZD5363	AZD5363	SBS4/45L	BRCA	Resistance	0.153481418	0.004229958	DNA repair signatures
AZD5363	AZD5363	SBS7dL	BRCA	Resistance	0.214363076	0.019829802
AZD5363	AZD5363	SBS8L/4L	BRCA	Resistance	0.20168898	0.015409846
AZD5363	AZD5363	SBS31L	BRCA	Resistance	0.226092369	0.023239768	Signature previously associated with chemical exposure
AZD5363	AZD5363	SBS48L	BRCA	Resistance	0.095707376	0.000449996	Signature previously associated with chemical exposure
AZD5363	AZD5363	SBS52	BRCA	Resistance	0.216099934	0.020519795	Signature previously associated with chemical exposure
AZD8055	AZD8055	SBS33L	BRCA	Resistance	0.183962338	0.008779912	Signature previously associated with chemical exposure
AZD8931	AZD8931	SBS4/45L	BRCA	Resistance	0.228702165	0.025119749
AZD8931	AZD8931	SBS38/45L	BRCA	Resistance	0.227099103	0.024209758	Signature previously associated with chemical exposure
AZD8931	AZD8931	SBS45/38L/4L	BRCA	Resistance	0.207051451	0.017079829	Signature previously associated with chemical exposure
Belinostat	belinostat	SBS11	BRCA	Resistance	0.231647298	0.026099739
Belinostat	belinostat	SBS29L/18L	BRCA	Resistance	0.18629173	0.009859901
Belinostat	belinostat	SBS42L	BRCA	Resistance	0.194895021	0.013169868
BMS-345541	BMS-345541	SBS4/45L	BRCA	Resistance	0.203785094	0.015649844	DNA repair signatures
BMS-345541	BMS-345541	SBS8L/4L	BRCA	Resistance	0.194895021	0.013339867	DNA repair signatures
BMS-345541	BMS-345541	SBS45/38L/4L	BRCA	Resistance	0.16206449	0.006349937
BMS-345541	BMS-345541	SBS-CL3	BRCA	Resistance	0.183962338	0.008669913	Signature previously associated with chemical exposure
Bortezomib	bortezomib	SBS13	BRCA	Resistance	0.194895021	0.012119879
Bortezomib	bortezomib	SBS36/56L	BRCA	Resistance	0.194895021	0.012659873
BX-912	BX-912	SBS28	BRCA	Resistance	0.213991877	0.018529815
BX-912	BX-912	SBS29L/18L	BRCA	Resistance	0.207051451	0.017199828
BX-912	BX-912	SBS36/56L	BRCA	Resistance	0.194895021	0.012619874	Signature previously associated with chemical exposure
Camptothecin	camptothecin	SBS31L	BRCA	Resistance	0.207051451	0.01702983
Camptothecin	camptothecin	SBS42L	BRCA	Resistance	0.211535559	0.017819822
Cediranib	cediranib	SBS53L/38L	BRCA	Resistance	0.194895021	0.011299887
Cediranib	cediranib	SBS-CL1	BRCA	Resistance	0.206416689	0.016319837
Cisplatin	cisplatin	SBS31L	BRCA	Resistance	0.214363076	0.019059809	DNA repair signatures
Cisplatin	cisplatin	SBS44L	BRCA	Resistance	0.194895021	0.01198988
CP724714	CP-724714	SBS17b	BRCA	Resistance	0.227099103	0.024409756
CP724714	CP-724714	SBS22L	BRCA	Resistance	0.204823502	0.015809842	Signature previously associated with chemical exposure
CP724714	CP-724714	SBS48L	BRCA	Resistance	0.168059745	0.00697993
CP724714	CP-724714	SBS53L/38L	BRCA	Resistance	0.191873781	0.010449896
Crizotinib	crizotinib	SBS11	BRCA	Resistance	0.222291328	0.022209778	DNA repair signatures
Crizotinib	crizotinib	SBS42L	BRCA	Resistance	0.22559072	0.023069769
Crizotinib	crizotinib	SBS53L/38L	BRCA	Resistance	0.176212537	0.007939921
CUDC-101	CUDC-101	SBS42L	BRCA	Resistance	0.206416689	0.016199838
Dacinostat	dacinostat	SBS42L	BRCA	Resistance	0.161335291	0.005199948	DNA repair signatures
Dasatinib	dasatinib	SBS33L	BRCA	Resistance	0.194895021	0.011529885
Dinaciclib	dinaciclib	SBS11	BRCA	Resistance	0.16206449	0.005939941
Docetaxel	docetaxel	SBS28	BRCA	Resistance	0.216099934	0.020659793
Docetaxel	docetaxel	SBS31L	BRCA	Resistance	0.123683379	0.00098999	DNA repair signatures
Doxorubicin	doxorubicin	SBS28	BRCA	Resistance	0.194895021	0.011319887
Doxorubicin	doxorubicin	SBS31L	BRCA	Resistance	0.219158267	0.021209788
Doxorubicin	doxorubicin	SBS40L	BRCA	Resistance	0.197189276	0.013829862	DNA repair signatures
Doxorubicin	doxorubicin	SBS44L	BRCA	Resistance	0.16206449	0.006309937
Doxorubicin	doxorubicin	SBS59	BRCA	Resistance	0.194895021	0.01304987
Embelin	embelin	SBS6	BRCA	Resistance	0.16206449	0.006089939
Embelin	embelin	SBS40L	BRCA	Resistance	0.165528186	0.006719933
Entinostat	entinostat	SBS8L/4L	BRCA	Resistance	0.194895021	0.012349877
Epirubicin	epirubicin	SBS17aL	BRCA	Resistance	0.13537739	0.002439976
Epirubicin	epirubicin	SBS24L	BRCA	Resistance	0.153481418	0.004299957
Epirubicin	epirubicin	SBS25L	BRCA	Resistance	0.103910866	0.000549995
Epirubicin	epirubicin	SBS32L	BRCA	Resistance	0.125849699	0.001429986
Epirubicin	epirubicin	SBS44L	BRCA	Resistance	0.20168898	0.014799852
Epirubicin	epirubicin	SBS45/38L/4L	BRCA	Resistance	0.237104709	0.029449706
EpothiloneB	epothilone-b	SBS28	BRCA	Resistance	0.18629173	0.009919901
Etoposide	etoposide	SBS42L	BRCA	Resistance	0.207051451	0.017169828	DNA repair signatures
Foretinib	foretinib	SBS42L	BRCA	Resistance	0.237996257	0.029759702	DNA repair signatures
Foretinib	foretinib	SBS-CL3	BRCA	Resistance	0.20168898	0.014539855	DNA repair signatures
Gefitinib	gefitinib	SBS8L/4L	BRCA	Resistance	0.081670294	0.000199998	DNA repair signatures
Gefitinib	gefitinib	SBS29L/18L	BRCA	Resistance	0.162021476	0.005649944	DNA repair signatures
Gefitinib	gefitinib	SBS38/45L	BRCA	Resistance	0.238127686	0.030529695
Gefitinib	gefitinib	SBS-CL3	BRCA	Resistance	0.131967244	0.002069979
Gemcitabine	gemcitabine	SBS59	BRCA	Resistance	0.194895021	0.012289877	Signature previously associated with chemical exposure
GSK1070916	GSK1070916	SBS11	BRCA	Resistance	0.20168898	0.015059849	Signature previously associated with chemical exposure
GSK1070916	GSK1070916	SBS36/56L	BRCA	Resistance	0.195091646	0.013529865	Signature previously associated with chemical exposure
GSK1070916	GSK1070916	SBS45/38L/4L	BRCA	Resistance	0.189565335	0.010249898	Signature previously associated with chemical exposure
GSK1904529A	GSK1904529A	SBS44L	BRCA	Resistance	0.20168898	0.015309847
GW843682X	GW-843682X	SBS2	BRCA	Resistance	0.237996257	0.030359696	Signature previously associated with chemical exposure
GW843682X	GW-843682X	SBS13	BRCA	Resistance	0.227099103	0.024219758	Signature previously associated with chemical exposure
I-BET-762	I-BET-762	SBS2	BRCA	Resistance	0.207051451	0.016729833
I-BET-762	I-BET-762	SBS4/45L	BRCA	Resistance	0.147758756	0.002919971
I-BET-762	I-BET-762	SBS8L/4L	BRCA	Resistance	0.170066939	0.007129929
I-BET-762	I-BET-762	SBS22L	BRCA	Resistance	0.154810879	0.004609954	DNA repair signatures
I-BET-762	I-BET-762	SBS25L	BRCA	Resistance	0.131967244	0.002119979	DNA repair signatures
I-BET-762	I-BET-762	SBS32L	BRCA	Resistance	0.123683379	0.001119989
Irinotecan	irinotecan	SBS36/56L	BRCA	Resistance	0.153481418	0.004199958	Signature previously associated with chemical exposure
Lapatinib	lapatinib	SBS8L/4L	BRCA	Resistance	0.18629173	0.0099999
Lapatinib	lapatinib	SBS38/45L	BRCA	Resistance	0.194895021	0.012869871
Lapatinib	lapatinib	SBS53L/38L	BRCA	Resistance	0.153481418	0.004219958
Lenalidomide	lenalidomide	SBS24L	BRCA	Resistance	0.123683379	0.001259987
Lenalidomide	lenalidomide	SBS25L	BRCA	Resistance	0.206416689	0.016539835	Signature previously associated with chemical exposure
Lenalidomide	lenalidomide	SBS42L	BRCA	Resistance	0.172609093	0.007619924
Lenalidomide	lenalidomide	SBS44L	BRCA	Resistance	0.219326226	0.021519785
Lenalidomide	lenalidomide	SBS48L	BRCA	Resistance	0.13537739	0.002369976
Lenalidomide	lenalidomide	SBS52	BRCA	Resistance	0.183962338	0.008719913
Lestaurtinib	lestaurtinib	SBS11	BRCA	Resistance	0.213265752	0.018249818	DNA repair signatures
Lestaurtinib	lestaurtinib	SBS28	BRCA	Resistance	0.124875339	0.001329987
Lestaurtinib	lestaurtinib	SBS31L	BRCA	Resistance	0.147758756	0.003129969
Linifanib	linifanib	SBS31L	BRCA	Resistance	0.20168898	0.014809852	Signature previously associated with chemical exposure
Linifanib	linifanib	SBS45/38L/4L	BRCA	Resistance	0.081670294	0.000239998
Linifanib	linifanib	SBS48L	BRCA	Resistance	0.18629173	0.0099899
Linifanib	linifanib	SBS52	BRCA	Resistance	0.216363777	0.020769792	DNA repair signatures
Linifanib	linifanib	SBS53L/38L	BRCA	Resistance	0.18629173	0.009769902
Linsitinib	linsitinib	SBS42L	BRCA	Resistance	0.161335291	0.005309947
MK-2206	MK-2206	SBS13	BRCA	Resistance	0.214363076	0.018889811
Navitoclax	navitoclax	SBS17b	BRCA	Resistance	0.226092369	0.023609764	DNA repair signatures
Nilotinib	nilotinib	SBS13	BRCA	Resistance	0.234113268	0.026509735
Nilotinib	nilotinib	SBS18/36L	BRCA	Resistance	0.081670294	0.000319997
Nilotinib	nilotinib	SBS22L	BRCA	Resistance	0.113998119	0.000669993
Nilotinib	nilotinib	SBS48L	BRCA	Resistance	0.124875339	0.001369986	DNA repair signatures
Nilotinib	nilotinib	SBS52	BRCA	Resistance	0.131863496	0.001549985
Nilotinib	nilotinib	SBS56/10aL/36L	BRCA	Resistance	0.226092369	0.023799762
NSC319726	NSC-319726	SBS17aL	BRCA	Resistance	0.213265752	0.018229818	DNA repair signatures
NSC319726	NSC-319726	SBS24L	BRCA	Resistance	0.194895021	0.011189888
NSC319726	NSC-319726	SBS32L	BRCA	Resistance	0.183962338	0.008649914
NSC319726	NSC-319726	SBS38/45L	BRCA	Resistance	0.162639986	0.006499935
NSC319726	NSC-319726	SBS42L	BRCA	Resistance	0.214363076	0.018889811
NSC319726	NSC-319726	SBS45/38L/4L	BRCA	Resistance	0.194895021	0.012489875
NSC319726	NSC-319726	SBS-CL3	BRCA	Resistance	0.172609093	0.007679923
NVP-BHG712	NVP-BHG712	SBS25L	BRCA	Resistance	0.18448162	0.009139909
NVP-BHG712	NVP-BHG712	SBS32L	BRCA	Resistance	0.183962338	0.008909911
NVP-BHG712	NVP-BHG712	SBS-CL1	BRCA	Resistance	0.194895021	0.012359876
NVP-TAE684	NVP-TAE684	SBS29L/18L	BRCA	Resistance	0.16206449	0.006159938
OSI-027	OSI-027	SBS4/45L	BRCA	Resistance	0.103910866	0.000569994
OSI-027	OSI-027	SBS8L/4L	BRCA	Resistance	0.123683379	0.001219988
OSI-027	OSI-027	SBS18/36L	BRCA	Resistance	0.194895021	0.013319867	DNA repair signatures
OSI-027	OSI-027	SBS24L	BRCA	Resistance	0.147758756	0.003119969	DNA repair signatures
OSI-027	OSI-027	SBS29L/18L	BRCA	Resistance	0.16206449	0.005799942	DNA repair signatures
OSI-027	OSI-027	SBS48L	BRCA	Resistance	0.194895021	0.012259877	DNA repair signatures
OSI-027	OSI-027	SBS55L/60L	BRCA	Resistance	0.131967244	0.001759982	DNA repair signatures
OSI-027	OSI-027	SBS59	BRCA	Resistance	0.131967244	0.001839982
OSI-930	OSI-930	SBS4/45L	BRCA	Resistance	0.206416689	0.016399836
OSI-930	OSI-930	SBS17aL	BRCA	Resistance	0.206416689	0.016429836	Signature previously associated with chemical exposure
OSI-930	OSI-930	SBS18/36L	BRCA	Resistance	0.216099934	0.020639794	Signature previously associated with chemical exposure
OSI-930	OSI-930	SBS24L	BRCA	Resistance	0.20168898	0.015249848	Signature previously associated with chemical exposure
OSI-930	OSI-930	SBS46L	BRCA	Resistance	0.136117157	0.002559974	Signature previously associated with chemical exposure
OSI-930	OSI-930	SBS48L	BRCA	Resistance	0.227099103	0.024469755
OSI-930	OSI-930	SBS-CL3	BRCA	Resistance	0.147758756	0.003229968	Signature previously associated with chemical exposure
Osimertinib	osimertinib	SBS2	BRCA	Resistance	0.147758756	0.00302997	Signature previously associated with chemical exposure
Osimertinib	osimertinib	SBS4/45L	BRCA	Resistance	0.23436839	0.027839722
Osimertinib	osimertinib	SBS8L/4L	BRCA	Resistance	0.088166795	0.000379996
Osimertinib	osimertinib	SBS14	BRCA	Resistance	0.161335291	0.005289947
Osimertinib	osimertinib	SBS16L	BRCA	Resistance	0.194895021	0.013149869	DNA repair signatures
Osimertinib	osimertinib	SBS17aL	BRCA	Resistance	0.149171497	0.003389966	DNA repair signatures
Osimertinib	osimertinib	SBS18/36L	BRCA	Resistance	0.212328587	0.01796982
Osimertinib	osimertinib	SBS38/45L	BRCA	Resistance	0.214363076	0.019459805	Signature previously associated with chemical exposure
Osimertinib	osimertinib	SBS52	BRCA	Resistance	0.194039352	0.010719893
Osimertinib	osimertinib	SBS53L/38L	BRCA	Resistance	0.214363076	0.019539805
Osimertinib	osimertinib	SBS-CL3	BRCA	Resistance	0.131967244	0.001669983
OTX015	OTX015	SBS16L	BRCA	Resistance	0.170224496	0.007209928
OTX015	OTX015	SBS-CL3	BRCA	Resistance	0.165528186	0.006809932	Signature previously associated with chemical exposure
Oxaliplatin	oxaliplatin	SBS24L	BRCA	Resistance	0.184786955	0.009279907
Oxaliplatin	oxaliplatin	SBS32L	BRCA	Resistance	0.16206449	0.006249938
Oxaliplatin	oxaliplatin	SBS48L	BRCA	Resistance	0.214363076	0.018879811
Oxaliplatin	oxaliplatin	SBS52	BRCA	Resistance	0.20168898	0.01504985
P22077	P22077	SBS8L/4L	BRCA	Resistance	0.155716305	0.004729953	DNA repair signatures
P22077	P22077	SBS14	BRCA	Resistance	0.161335291	0.005169948
PAC-1	PAC-1	SBS32L	BRCA	Resistance	0.194895021	0.012099879
Panobinostat	panobinostat	SBS11	BRCA	Resistance	0.219326226	0.021569784	Signature previously associated with chemical exposure
Panobinostat	panobinostat	SBS22L	BRCA	Resistance	0.226092369	0.023689763
Panobinostat	panobinostat	SBS29L/18L	BRCA	Resistance	0.153481418	0.004279957
Panobinostat	panobinostat	SBS42L	BRCA	Resistance	0.155716305	0.004769952	DNA repair signatures
PD0325901	PD-0325901	SBS14	BRCA	Resistance	0.170224496	0.007269927
PD173074	PD-173074	SBS22L	BRCA	Resistance	0.235000969	0.028359716
Pelitinib	pelitinib	SBS2	BRCA	Resistance	0.16206449	0.005829942
Pelitinib	pelitinib	SBS4/45L	BRCA	Resistance	0.194895021	0.013139869	DNA repair signatures
Pelitinib	pelitinib	SBS8L/4L	BRCA	Resistance	0.059551256	7.00E-05
Pelitinib	pelitinib	SBS17aL	BRCA	Resistance	0.081670294	0.000309997
Pelitinib	pelitinib	SBS25L	BRCA	Resistance	0.183962338	0.00900991
Pelitinib	pelitinib	SBS29L/18L	BRCA	Resistance	0.131967244	0.002069979	DNA repair signatures
Pelitinib	pelitinib	SBS31L	BRCA	Resistance	0.213265752	0.018299817
Pelitinib	pelitinib	SBS32L	BRCA	Resistance	0.183962338	0.00897991
Pelitinib	pelitinib	SBS38/45L	BRCA	Resistance	0.131967244	0.001869981	DNA repair signatures
Pelitinib	pelitinib	SBS45/38L/4L	BRCA	Resistance	0.161335291	0.005189948
Pelitinib	pelitinib	SBS52	BRCA	Resistance	0.194895021	0.012919871
Pelitinib	pelitinib	SBS-CL3	BRCA	Resistance	0.18448162	0.009179908
Pevonedistat	pevonedistat	SBS29L/18L	BRCA	Resistance	0.123683379	0.000789992
PF-562271	PF-562271	SBS25L	BRCA	Resistance	0.147758756	0.002939971
PF-562271	PF-562271	SBS44L	BRCA	Resistance	0.194895021	0.011059889
PF-562271	PF-562271	SBS46L	BRCA	Resistance	0.183962338	0.008839912
PFI-1	PFI-1	SBS31L	BRCA	Resistance	0.228702165	0.02503975
PHA-793887	PHA-793887	SBS11	BRCA	Resistance	0.172609093	0.007529925
PHA-793887	PHA-793887	SBS28	BRCA	Resistance	0.216099934	0.020539795
PHA-793887	PHA-793887	SBS29L/18L	BRCA	Resistance	0.13537739	0.002439976
PHA-793887	PHA-793887	SBS31L	BRCA	Resistance	0.136117157	0.002539975
PHA-793887	PHA-793887	SBS52	BRCA	Resistance	0.172609093	0.007709923	DNA repair signatures
PHA-793887	PHA-793887	SBS59	BRCA	Resistance	0.238127686	0.030759692	DNA repair signatures
PI-103	PI-103	SBS11	BRCA	Resistance	0.214363076	0.019119809	DNA repair signatures
PI-103	PI-103	SBS24L	BRCA	Resistance	0.183962338	0.008869911	DNA repair signatures
PI-103	PI-103	SBS42L	BRCA	Resistance	0.235260183	0.028739713	DNA repair signatures
PLX-4720	PLX-4720	SBS36/56L	BRCA	Resistance	0.192690851	0.010569894
Ponatinib	ponatinib	SBS11	BRCA	Resistance	0.059551256	5.00E-05
Ponatinib	ponatinib	SBS42L	BRCA	Resistance	0.231647298	0.026129739	Signature previously associated with chemical exposure
PRT062607	PRT062607	SBS36/56L	BRCA	Resistance	0.20168898	0.014909851	Signature previously associated with chemical exposure
Pyrimethamine	pyrimethamine	SBS13	BRCA	Resistance	0.13537739	0.002369976	Signature previously associated with chemical exposure
Pyrimethamine	pyrimethamine	SBS14	BRCA	Resistance	0.237996257	0.030109699	Signature previously associated with chemical exposure
Pyrimethamine	pyrimethamine	SBS38/45L	BRCA	Resistance	0.23436839	0.027859721
Pyrimethamine	pyrimethamine	SBS45/38L/4L	BRCA	Resistance	0.2425351	0.031739683	Signature previously associated with chemical exposure
Pyrimethamine	pyrimethamine	SBS56/10aL/36L	BRCA	Resistance	0.131967244	0.00201998	Signature previously associated with chemical exposure
Refametinib	refametinib	SBS17aL	BRCA	Resistance	0.178653769	0.008119919
Refametinib	refametinib	SBS59	BRCA	Resistance	0.226092369	0.023769762
Refametinib	refametinib	SBS-CL3	BRCA	Resistance	0.131967244	0.002119979
Saracatinib	saracatinib	SBS36/56L	BRCA	Resistance	0.131967244	0.00195998	DNA repair signatures
Selumetinib	selumetinib	SBS36/56L	BRCA	Resistance	0.172609093	0.007659923	DNA repair signatures
SN-38	SN-38	SBS36/56L	BRCA	Resistance	0.147758756	0.003169968
SNX-2112	SNX-2112	SBS8L/4L	BRCA	Resistance	0.194895021	0.012519875	Signature previously associated with chemical exposure
SNX-2112	SNX-2112	SBS28	BRCA	Resistance	0.218285441	0.02103979
SNX-2112	SNX-2112	SBS31L	BRCA	Resistance	0.214363076	0.019879801
SNX-2112	SNX-2112	SBS36/56L	BRCA	Resistance	0.194895021	0.013439866
SNX-2112	SNX-2112	SBS59	BRCA	Resistance	0.23436839	0.027079729
Tanespimycin	tanespimycin	SBS10b	BRCA	Resistance	0.234186049	0.026609734	Signature previously associated with chemical exposure
Taselisib	taselisib	SBS7dL	BRCA	Resistance	0.227099103	0.024449756
Temsirolimus	temsirolimus	SBS48L	BRCA	Resistance	0.207051451	0.01703983
Teniposide	teniposide	SBS40L	BRCA	Resistance	0.153481418	0.004169958
Tipifarnib	tipifarnib	SBS40L	BRCA	Resistance	0.221190381	0.021839782
Topotecan	topotecan	SBS36/56L	BRCA	Resistance	0.18629173	0.009839902	DNA repair signatures
Topotecan	topotecan	SBS59	BRCA	Resistance	0.242228066	0.031509685
Torin2	torin-2	SBS13	BRCA	Resistance	0.18629173	0.009859901
Torin2	torin-2	SBS24L	BRCA	Resistance	0.214363076	0.019539805	Signature previously associated with chemical exposure
Torin2	torin-2	SBS44L	BRCA	Resistance	0.214363076	0.019509805
TPCA-1	TPCA-1	SBS13	BRCA	Resistance	0.194895021	0.012499875
TrichostatinA	trichostatin-a	SBS11	BRCA	Resistance	0.153481418	0.00397996	DNA repair signatures
TrichostatinA	trichostatin-a	SBS22L	BRCA	Resistance	0.153620033	0.004509955
TrichostatinA	trichostatin-a	SBS29L/18L	BRCA	Resistance	0.214363076	0.019739803
TrichostatinA	trichostatin-a	SBS38/45L	BRCA	Resistance	0.153481418	0.004369956
TrichostatinA	trichostatin-a	SBS42L	BRCA	Resistance	0.194895021	0.012169878	DNA repair signatures
Uprosertib	uprosertib	SBS16L	BRCA	Resistance	0.20168898	0.01503985
Uprosertib	uprosertib	SBS28	BRCA	Resistance	0.219326226	0.021469785
WYE-125132	WYE-125132	SBS4/45L	BRCA	Resistance	0.147758756	0.003249968
WYE-125132	WYE-125132	SBS8L/4L	BRCA	Resistance	0.162481433	0.006429936	DNA repair signatures
WYE-125132	WYE-125132	SBS13	BRCA	Resistance	0.194895021	0.012569874
WYE-125132	WYE-125132	SBS18/36L	BRCA	Resistance	0.20168898	0.014939851
WYE-125132	WYE-125132	SBS24L	BRCA	Resistance	0.081670294	0.000239998	DNA repair signatures
WYE-125132	WYE-125132	SBS25L	BRCA	Resistance	0.081670294	0.000249998
WYE-125132	WYE-125132	SBS32L	BRCA	Resistance	0.194895021	0.011509885
WYE-125132	WYE-125132	SBS48L	BRCA	Resistance	0.147758756	0.003299967
WYE-125132	WYE-125132	SBS52	BRCA	Resistance	0.131967244	0.00199998
YM201636	YM-201636	SBS38/45L	BRCA	Resistance	0.207051451	0.017279827
ZM447439	ZM-447439	SBS42L	BRCA	Resistance	0.194895021	0.013319867
ZSTK474	ZSTK-474	SBS4/45L	BRCA	Resistance	0.123683379	0.001189988
ZSTK474	ZSTK-474	SBS38/45L	BRCA	Resistance	0.194895021	0.011209888
GW843682X	GW-843682X	SBS-APOBEC	BRCA	Resistance	0.16206449	0.006040692
Osimertinib	osimertinib	SBS-APOBEC	BRCA	Resistance	0.123683379	0.001191463
Pelitinib	pelitinib	SBS-APOBEC	BRCA	Resistance	0.132332945	0.002177704
Pyrimethamine	pyrimethamine	SBS-APOBEC	BRCA	Resistance	0.123683379	0.000999945
Camptothecin	camptothecin	SBS59	HNSC	Resistance	0.092226856	0.000129999	DNA repair signatures
EPZ5676	EPZ-5676	SBS59	HNSC	Resistance	0.094591647	0.000199998	DNA repair signatures
Lestaurtinib	lestaurtinib	SBS8L/4L	HNSC	Resistance	0.159623404	0.000449996	DNA repair signatures
Topotecan	topotecan	SBS59	HNSC	Resistance	0.042566241	3.00E-05	DNA repair signatures
Lestaurtinib	lestaurtinib	SBS18/36L	KIRC	Resistance	0.19103809	8.00E-05	DNA repair signatures
Alpelisib	alpelisib	SBS4/45L	OV	Resistance	0.167131662	0.000919991
Alpelisib	alpelisib	SBS45/38L/4L	OV	Resistance	0.167131662	0.000889991
AZD2014	AZD2014	SBS8L/4L	OV	Resistance	0.167131662	0.000509995	Signature previously associated with chemical exposure
Bosutinib	bosutinib	SBS8L/4L	OV	Resistance	0.185298147	0.001189988	Signature previously associated with chemical exposure
Bosutinib	bosutinib	SBS22L	OV	Resistance	0.167131662	0.000549995	Signature previously associated with chemical exposure
Lestaurtinib	lestaurtinib	SBS8L/4L	OV	Resistance	0.246610034	0.001809982	Signature previously associated with chemical exposure
OSI-027	OSI-027	SBS22L	OV	Resistance	0.167131662	0.000369996
Osimertinib	osimertinib	SBS22L	OV	Resistance	0.167131662	0.000729993	Signature previously associated with chemical exposure
Osimertinib	osimertinib	SBS55L/60L	OV	Resistance	0.167131662	0.000419996	Signature previously associated with chemical exposure
Pelitinib	pelitinib	SBS22L	OV	Resistance	0.167131662	0.000789992
PI-103	PI-103	SBS22L	OV	Resistance	0.167131662	0.000379996
Talazoparib	talazoparib	SBS31L	OV	Resistance	0.167131662	0.000869991
Taselisib	taselisib	SBS59	OV	Resistance	0.185298147	0.001159988	DNA repair signatures
TWS119	TWS-119	SBS33L	OV	Resistance	0.222357776	0.001529985	DNA repair signatures
VE-822	VE-822	SBS18/36L	OV	Resistance	0.167131662	0.000749993
VE-822	VE-822	SBS45/38L/4L	OV	Resistance	0.167131662	0.000879991	Signature previously associated with chemical exposure
5-Fluorouracil	5-fluorouracil	SBS10b	ESCA_STAD	Resistance	0.226593567	0.004409956
AR-42	AR-42	SBS40L	ESCA_STAD	Resistance	0.226593567	0.004329957
AST-1306	AST-1306	SBS11	ESCA_STAD	Resistance	0.205647944	0.000469995
AZD5363	AZD5363	SBS7dL	ESCA_STAD	Resistance	0.218704956	0.002449976
AZD5363	AZD5363	SBS25L	ESCA_STAD	Resistance	0.226593567	0.004199958	Signature previously associated with chemical exposure
AZD5363	AZD5363	SBS60	ESCA_STAD	Resistance	0.225809507	0.003719963
AZD5438	AZD5438	SBS10b	ESCA_STAD	Resistance	0.209629343	0.001599984
AZD7762	AZD7762	SBS16L	ESCA_STAD	Resistance	0.218704956	0.002649974
AZD8931	AZD8931	SBS1	ESCA_STAD	Resistance	0.232690891	0.005409946
BMS-345541	BMS-345541	SBS40L	ESCA_STAD	Resistance	0.218704956	0.002249978	DNA repair signatures
Bosutinib	bosutinib	SBS16L	ESCA_STAD	Resistance	0.225809507	0.003789962
BX-912	BX-912	SBS11	ESCA_STAD	Resistance	0.232690891	0.005439946
BX-912	BX-912	SBS32L	ESCA_STAD	Resistance	0.218704956	0.002569974	Signature previously associated with chemical exposure
Cabozantinib	cabozantinib	SBS49	ESCA_STAD	Resistance	0.247755126	0.00600994
CUDC-101	CUDC-101	SBS40L	ESCA_STAD	Resistance	0.221082497	0.00302997
Dabrafenib	dabrafenib	SBS7dL	ESCA_STAD	Resistance	0.205647944	0.000439996	DNA repair signatures
Dabrafenib	dabrafenib	SBS23/11L	ESCA_STAD	Resistance	0.232690891	0.005129949
Elesclomol	elesclomol	SBS-CL1	ESCA_STAD	Resistance	0.209629343	0.001719983
Entinostat	entinostat	SBS13	ESCA_STAD	Resistance	0.206600017	0.001239988
Entinostat	entinostat	SBS45/38L/4L	ESCA_STAD	Resistance	0.205647944	0.00099999	DNA repair signatures
Entinostat	entinostat	SBS48L	ESCA_STAD	Resistance	0.228002864	0.004529955
Epirubicin	epirubicin	SBS49	ESCA_STAD	Resistance	0.232690891	0.005449946
Gemcitabine	gemcitabine	SBS32L	ESCA_STAD	Resistance	0.209629343	0.001469985
GSK1070916	GSK1070916	SBS25L	ESCA_STAD	Resistance	0.221082497	0.003409966	DNA repair signatures
GSK1904529A	GSK1904529A	SBS7dL	ESCA_STAD	Resistance	0.205647944	0.00098999
GSK1904529A	GSK1904529A	SBS11	ESCA_STAD	Resistance	0.205647944	0.000479995
GW843682X	GW-843682X	SBS6	ESCA_STAD	Resistance	0.205647944	0.000829992	DNA repair signatures
GW843682X	GW-843682X	SBS33L	ESCA_STAD	Resistance	0.205647944	0.000719993
Irinotecan	irinotecan	SBS13	ESCA_STAD	Resistance	0.218704956	0.002659973
JQ1	JQ1-(+)	SBS32L	ESCA_STAD	Resistance	0.205647944	0.000789992
LCL161	LCL-161	SBS16L	ESCA_STAD	Resistance	0.226593567	0.004219958
Lenalidomide	lenalidomide	SBS2	ESCA_STAD	Resistance	0.218704956	0.001929981
Lestaurtinib	lestaurtinib	SBS11	ESCA_STAD	Resistance	0.205647944	0.000589994
Linifanib	linifanib	SBS60	ESCA_STAD	Resistance	0.205647944	0.000939991
Midostaurin	midostaurin	SBS1	ESCA_STAD	Resistance	0.221082497	0.003279967
Midostaurin	midostaurin	SBS10b	ESCA_STAD	Resistance	0.205647944	0.000519995
Mitomycin-C	mitomycin-c	SBS12/26L	ESCA_STAD	Resistance	0.221082497	0.002869971
Mitoxantrone	mitoxantrone	SBS13	ESCA_STAD	Resistance	0.218704956	0.00200998
Mitoxantrone	mitoxantrone	SBS36/56L	ESCA_STAD	Resistance	0.218704956	0.002549975
MK-2206	MK-2206	SBS24L	ESCA_STAD	Resistance	0.221082497	0.00297997	DNA repair signatures
MK-2206	MK-2206	SBS31L	ESCA_STAD	Resistance	0.206600017	0.001209988	DNA repair signatures
NVP-BHG712	NVP-BHG712	SBS11	ESCA_STAD	Resistance	0.205647944	0.000859991	DNA repair signatures
NVP-BHG712	NVP-BHG712	SBS16L	ESCA_STAD	Resistance	0.232690891	0.005429946	DNA repair signatures
NVP-BHG712	NVP-BHG712	SBS18/36L	ESCA_STAD	Resistance	0.218704956	0.002279977	DNA repair signatures
NVP-TAE684	NVP-TAE684	SBS11	ESCA_STAD	Resistance	0.226593567	0.004309957
NVP-TAE684	NVP-TAE684	SBS42L	ESCA_STAD	Resistance	0.221082497	0.003439966
Oxaliplatin	oxaliplatin	SBS13	ESCA_STAD	Resistance	0.225809507	0.003629964	Signature previously associated with chemical exposure
Panobinostat	panobinostat	SBS24L	ESCA_STAD	Resistance	0.225809507	0.003839962	Signature previously associated with chemical exposure
Panobinostat	panobinostat	SBS48L	ESCA_STAD	Resistance	0.206600017	0.001149989	Signature previously associated with chemical exposure
PD0325901	PD-0325901	SBS-CL4	ESCA_STAD	Resistance	0.226593567	0.004419956	Signature previously associated with chemical exposure
Pelitinib	pelitinib	SBS11	ESCA_STAD	Resistance	0.1199613	3.00E-05
Pevonedistat	pevonedistat	SBS11	ESCA_STAD	Resistance	0.232690891	0.005349947	Signature previously associated with chemical exposure
PF-562271	PF-562271	SBS46L	ESCA_STAD	Resistance	0.205647944	0.000899991	Signature previously associated with chemical exposure
PHA-665752	PHA-665752	SBS7dL	ESCA_STAD	Resistance	0.218704956	0.002469975
PI-103	PI-103	SBS3L	ESCA_STAD	Resistance	0.221082497	0.003479965
Pilaralisib	pilaralisib	SBS-CL1	ESCA_STAD	Resistance	0.205647944	0.000829992
PLX-4720	PLX-4720	SBS7dL	ESCA_STAD	Resistance	0.205647944	0.000429996	DNA repair signatures
Quizartinib	quizartinib	SBS48L	ESCA_STAD	Resistance	0.229102562	0.004799952	DNA repair signatures
Saracatinib	saracatinib	SBS11	ESCA_STAD	Resistance	0.218704956	0.002079979
SN-38	SN-38	SBS10b	ESCA_STAD	Resistance	0.221082497	0.003129969	Signature previously associated with chemical exposure
SN-38	SN-38	SBS44L	ESCA_STAD	Resistance	0.205647944	0.000329997
SNX-2112	SNX-2112	SBS3L	ESCA_STAD	Resistance	0.209629343	0.001709983
SNX-2112	SNX-2112	SBS40L	ESCA_STAD	Resistance	0.225809507	0.003809962
Taselisib	taselisib	SBS56/10aL/36L	ESCA_STAD	Resistance	0.218704956	0.002289977
Teniposide	teniposide	SBS49	ESCA_STAD	Resistance	0.221082497	0.002809972	Signature previously associated with chemical exposure
Teniposide	teniposide	SBS-CL3	ESCA_STAD	Resistance	0.221082497	0.003279967
Torin2	torin-2	SBS24L	ESCA_STAD	Resistance	0.209629343	0.001329987
TrichostatinA	trichostatin-a	SBS48L	ESCA_STAD	Resistance	0.226593567	0.004229958
VE-822	VE-822	SBS16L	ESCA_STAD	Resistance	0.205647944	0.000209998
Vincristine	vincristine	SBS49	ESCA_STAD	Resistance	0.237818017	0.005649944	DNA repair signatures
Vincristine	vincristine	SBS56/10aL/36L	ESCA_STAD	Resistance	0.221082497	0.003359966
WYE-125132	WYE-125132	SBS4/45L	ESCA_STAD	Resistance	0.218704956	0.002679973
WYE-125132	WYE-125132	SBS56/10aL/36L	ESCA_STAD	Resistance	0.218704956	0.002099979	Signature previously associated with chemical exposure
YM201636	YM-201636	SBS11	ESCA_STAD	Resistance	0.205647944	0.001079989
YM201636	YM-201636	SBS24L	ESCA_STAD	Resistance	0.218704956	0.002549975
ZM447439	ZM-447439	SBS7dL	ESCA_STAD	Resistance	0.209629343	0.001729983	DNA repair signatures
ZSTK474	ZSTK-474	SBS3L	ESCA_STAD	Resistance	0.209629343	0.001589984
ZSTK474	ZSTK-474	SBS40L	ESCA_STAD	Resistance	0.215224686	0.001829982
Midostaurin	midostaurin	SBS-MMR1	ESCA_STAD	Resistance	0.209629343	0.001385109
Bosutinib	bosutinib	SBS59	ESCA_STAD	Sensitivity	0.140672277	0.000259997	DNA repair signatures
Dasatinib	dasatinib	SBS8L/4L	ESCA_STAD	Sensitivity	0.140672277	0.000249998
Entinostat	entinostat	SBS33L	ESCA_STAD	Sensitivity	0.140672277	0.000169998
Epirubicin	epirubicin	SBS17aL	ESCA_STAD	Sensitivity	0.140672277	0.000199998
GW843682X	GW-843682X	SBS2	ESCA_STAD	Sensitivity	0.129851333	9.00E-05	DNA repair signatures
Ibrutinib	ibrutinib	SBS10b	ESCA_STAD	Sensitivity	0.140672277	0.000229998
Mitoxantrone	mitoxantrone	SBS33L	ESCA_STAD	Sensitivity	0.043283778	2.00E-05
GW843682X	GW-843682X	SBS-APOBEC	ESCA_STAD	Sensitivity	0.043283778	1.95E-05	DNA repair signatures
ABT737	ABT-737	SBS18/36L	GBM_LGG	Resistance	0.168269067	0.002569974
Alisertib	alisertib	SBS2	GBM_LGG	Resistance	0.168269067	0.002079979
AR-42	AR-42	SBS10b	GBM_LGG	Resistance	0.120875714	0.000229998
AST-1306	AST-1306	SBS11	GBM_LGG	Resistance	0.168269067	0.002509975
AT-7519	AT-7519	SBS2	GBM_LGG	Resistance	0.202788597	0.004279957
Axitinib	axitinib	SBS28	GBM_LGG	Resistance	0.247245779	0.010149899
Axitinib	axitinib	SBS42L	GBM_LGG	Resistance	0.226620255	0.007289927
AZ20	AZ20	SBS12/26L	GBM_LGG	Resistance	0.120875714	0.000149999
AZ20	AZ20	SBS23/11L	GBM_LGG	Resistance	0.202788597	0.004399956
AZ960	AZ960	SBS23/11L	GBM_LGG	Resistance	0.124175482	0.000929991
AZ960	AZ960	SBS24L	GBM_LGG	Resistance	0.226620255	0.007319927
AZ960	AZ960	SBS42L	GBM_LGG	Resistance	0.168269067	0.002419976
AZD6482	AZD6482	SBS17aL	GBM_LGG	Resistance	0.222539207	0.005879941	DNA repair signatures
AZD6482	AZD6482	SBS23/11L	GBM_LGG	Resistance	0.120875714	0.000419996	DNA repair signatures
AZD6482	AZD6482	SBS25L	GBM_LGG	Resistance	0.120875714	0.000239998	DNA repair signatures
AZD6482	AZD6482	SBS-CL1	GBM_LGG	Resistance	0.247245779	0.010499895	DNA repair signatures
AZD6482	AZD6482	SBS-CL4	GBM_LGG	Resistance	0.198642505	0.003529965	DNA repair signatures
AZD7762	AZD7762	SBS11	GBM_LGG	Resistance	0.146849603	0.001569984
AZD7762	AZD7762	SBS12/26L	GBM_LGG	Resistance	0.168269067	0.002099979
AZD7762	AZD7762	SBS23/11L	GBM_LGG	Resistance	0.226620255	0.007309927	Signature previously associated with chemical exposure
AZD8055	AZD8055	SBS14	GBM_LGG	Resistance	0.226620255	0.007409926	Signature previously associated with chemical exposure
AZD8055	AZD8055	SBS17b	GBM_LGG	Resistance	0.223991181	0.006499935	Signature previously associated with chemical exposure
BAM7	BAM7	SBS18/36L	GBM_LGG	Resistance	0.198866108	0.00397996	Signature previously associated with chemical exposure
BI-2536	BI-2536	SBS48L	GBM_LGG	Resistance	0.232966856	0.009109909
Camptothecin	camptothecin	SBS-CL4	GBM_LGG	Resistance	0.198866108	0.00395996	Signature previously associated with chemical exposure
Cediranib	cediranib	SBS14	GBM_LGG	Resistance	0.168269067	0.002549975	Signature previously associated with chemical exposure
Cediranib	cediranib	SBS32L	GBM_LGG	Resistance	0.222539207	0.00595994
Cediranib	cediranib	SBS42L	GBM_LGG	Resistance	0.120875714	0.000409996
CHIR-99021	CHIR-99021	SBS23/11L	GBM_LGG	Resistance	0.223110948	0.006209938
CHIR-99021	CHIR-99021	SBS28	GBM_LGG	Resistance	0.226620255	0.00802992	DNA repair signatures
CP724714	CP-724714	SBS11	GBM_LGG	Resistance	0.151864106	0.001669983	DNA repair signatures
CUDC-101	CUDC-101	SBS10b	GBM_LGG	Resistance	0.247245779	0.010699893
CX-5461	CX-5461	SBS2	GBM_LGG	Resistance	0.226620255	0.00704993	Signature previously associated with chemical exposure
Cyclophosphamide	cyclophosphamide	SBS42L	GBM_LGG	Resistance	0.180054449	0.002859971
Dinaciclib	dinaciclib	SBS11	GBM_LGG	Resistance	0.210207108	0.004809952
Dinaciclib	dinaciclib	SBS24L	GBM_LGG	Resistance	0.227218173	0.008189918
Dinaciclib	dinaciclib	SBS25L	GBM_LGG	Resistance	0.222539207	0.005869941
Dinaciclib	dinaciclib	SBS30L/7bL/11L	GBM_LGG	Resistance	0.226620255	0.007619924	Signature previously associated with chemical exposure
Dinaciclib	dinaciclib	SBS31L	GBM_LGG	Resistance	0.222539207	0.00604994
Dinaciclib	dinaciclib	SBS52	GBM_LGG	Resistance	0.198866108	0.003829962
Docetaxel	docetaxel	SBS2	GBM_LGG	Resistance	0.198642505	0.003489965
Elesclomol	elesclomol	SBS42L	GBM_LGG	Resistance	0.168269067	0.002369976
Epirubicin	epirubicin	SBS-CL4	GBM_LGG	Resistance	0.219694038	0.005539945	DNA repair signatures
Etoposide	etoposide	SBS6	GBM_LGG	Resistance	0.124175482	0.000949991
Etoposide	etoposide	SBS12/26L	GBM_LGG	Resistance	0.141540129	0.001469985
Foretinib	foretinib	SBS10b	GBM_LGG	Resistance	0.247245779	0.010759892	Signature previously associated with chemical exposure
Foretinib	foretinib	SBS42L	GBM_LGG	Resistance	0.120875714	0.000339997
Foretinib	foretinib	SBS49	GBM_LGG	Resistance	0.247867164	0.01101989
Gefitinib	gefitinib	SBS12/26L	GBM_LGG	Resistance	0.223991181	0.006459935	DNA repair signatures
Gemcitabine	gemcitabine	SBS12/26L	GBM_LGG	Resistance	0.198866108	0.00400996
GSK1070916	GSK1070916	SBS2	GBM_LGG	Resistance	0.124175482	0.000579994
GSK1070916	GSK1070916	SBS12/26L	GBM_LGG	Resistance	0.124175482	0.00102999
GSK1070916	GSK1070916	SBS42L	GBM_LGG	Resistance	0.188089937	0.003159968	DNA repair signatures
GW843682X	GW-843682X	SBS12/26L	GBM_LGG	Resistance	0.226620255	0.007319927
GW843682X	GW-843682X	SBS28	GBM_LGG	Resistance	0.24652083	0.009939901
Imatinib	imatinib	SBS13	GBM_LGG	Resistance	0.213211329	0.005079949
Lapatinib	lapatinib	SBS42L	GBM_LGG	Resistance	0.223991181	0.006399936	DNA repair signatures
LCL161	LCL-161	SBS12/26L	GBM_LGG	Resistance	0.247245779	0.010639894
Lestaurtinib	lestaurtinib	SBS7dL	GBM_LGG	Resistance	0.205840579	0.004589954
Lestaurtinib	lestaurtinib	SBS23/11L	GBM_LGG	Resistance	0.120875714	0.000299997	DNA repair signatures
Lestaurtinib	lestaurtinib	SBS49	GBM_LGG	Resistance	0.124175482	0.000919991
Linifanib	linifanib	SBS24L	GBM_LGG	Resistance	0.226620255	0.007949921
Linifanib	linifanib	SBS46L	GBM_LGG	Resistance	0.168269067	0.002409976
Linsitinib	linsitinib	SBS2	GBM_LGG	Resistance	0.198866108	0.00400996
Methotrexate	methotrexate	SBS12/26L	GBM_LGG	Resistance	0.198866108	0.004069959
Midostaurin	midostaurin	SBS23/11L	GBM_LGG	Resistance	0.210207108	0.004879951
Midostaurin	midostaurin	SBS42L	GBM_LGG	Resistance	0.17652397	0.002749973
Mitoxantrone	mitoxantrone	SBS42L	GBM_LGG	Resistance	0.198866108	0.003939961
Navitoclax	navitoclax	SBS19L	GBM_LGG	Resistance	0.228059799	0.008289917
Navitoclax	navitoclax	SBS43/60L	GBM_LGG	Resistance	0.168269067	0.002109979
Nilotinib	nilotinib	SBS23/11L	GBM_LGG	Resistance	0.124175482	0.00096999
Nilotinib	nilotinib	SBS42L	GBM_LGG	Resistance	0.198642505	0.003419966
NVP-BHG712	NVP-BHG712	SBS5L	GBM_LGG	Resistance	0.120875714	0.000249998	DNA repair signatures
Osimertinib	osimertinib	SBS13	GBM_LGG	Resistance	0.136063874	0.001289987	DNA repair signatures
Osimertinib	osimertinib	SBS17aL	GBM_LGG	Resistance	0.198642505	0.003579964	DNA repair signatures
Osimertinib	osimertinib	SBS23/11L	GBM_LGG	Resistance	0.098211518	3.00E-05	DNA repair signatures
Osimertinib	osimertinib	SBS52	GBM_LGG	Resistance	0.124175482	0.000759992	DNA repair signatures
OTX015	OTX015	SBS11	GBM_LGG	Resistance	0.168269067	0.002479975
OTX015	OTX015	SBS23/11L	GBM_LGG	Resistance	0.124175482	0.000699993
Oxaliplatin	oxaliplatin	SBS12/26L	GBM_LGG	Resistance	0.168269067	0.00198998	Signature previously associated with chemical exposure
PAC-1	PAC-1	SBS11	GBM_LGG	Resistance	0.136900904	0.001379986	Signature previously associated with chemical exposure
PAC-1	PAC-1	SBS42L	GBM_LGG	Resistance	0.247245779	0.010669893	Signature previously associated with chemical exposure
Paclitaxel	paclitaxel	SBS5L	GBM_LGG	Resistance	0.232966856	0.009169908	Signature previously associated with chemical exposure
Paclitaxel	paclitaxel	SBS24L	GBM_LGG	Resistance	0.120875714	1.00E-04
Parthenolide	parthenolide	SBS12/26L	GBM_LGG	Resistance	0.120875714	0.000299997	Signature previously associated with chemical exposure
Pazopanib	pazopanib	SBS18/36L	GBM_LGG	Resistance	0.188089937	0.003109969	Signature previously associated with chemical exposure
Pazopanib	pazopanib	SBS42L	GBM_LGG	Resistance	0.168269067	0.002399976
Pazopanib	pazopanib	SBS-CL4	GBM_LGG	Resistance	0.230744265	0.008629914
Pevonedistat	pevonedistat	SBS49	GBM_LGG	Resistance	0.210453253	0.004949951
Pevonedistat	pevonedistat	SBS-CL4	GBM_LGG	Resistance	0.202788597	0.004459955	DNA repair signatures
PFI-1	PFI-1	SBS12/26L	GBM_LGG	Resistance	0.230744265	0.008699913	DNA repair signatures
PHA-793887	PHA-793887	SBS12/26L	GBM_LGG	Resistance	0.124175482	0.001079989
PI-103	PI-103	SBS17aL	GBM_LGG	Resistance	0.230744265	0.008739913	Signature previously associated with chemical exposure
PI-103	PI-103	SBS31L	GBM_LGG	Resistance	0.184069386	0.00297997
PLX-4720	PLX-4720	SBS10b	GBM_LGG	Resistance	0.222539207	0.00599994
Ponatinib	ponatinib	SBS2	GBM_LGG	Resistance	0.120875714	0.000479995
PRT062607	PRT062607	SBS42L	GBM_LGG	Resistance	0.202788597	0.004259957
Saracatinib	saracatinib	SBS19L	GBM_LGG	Resistance	0.213827609	0.005159948	Signature previously associated with chemical exposure
Talazoparib	talazoparib	SBS49	GBM_LGG	Resistance	0.247867164	0.011129889
Tanespimycin	tanespimycin	SBS22L	GBM_LGG	Resistance	0.226620255	0.00797992
Tenovin-6	tenovin-6	SBS2	GBM_LGG	Resistance	0.247245779	0.010679893
Tenovin-6	tenovin-6	SBS42L	GBM_LGG	Resistance	0.219694038	0.005569944
Tozasertib	tozasertib	SBS12/26L	GBM_LGG	Resistance	0.202788597	0.004419956	DNA repair signatures
Trametinib	trametinib	SBS53L/38L	GBM_LGG	Resistance	0.226620255	0.007239928
Trametinib	trametinib	SBS-CL1	GBM_LGG	Resistance	0.168269067	0.002209978
TWS119	TWS-119	SBS11	GBM_LGG	Resistance	0.210207108	0.004849952	Signature previously associated with chemical exposure
TWS119	TWS-119	SBS23/11L	GBM_LGG	Resistance	0.120875714	0.000449996
VE-822	VE-822	SBS11	GBM_LGG	Resistance	0.226620255	0.00704993
VE-822	VE-822	SBS12/26L	GBM_LGG	Resistance	0.124175482	0.00095999	DNA repair signatures
VE-822	VE-822	SBS23/11L	GBM_LGG	Resistance	0.124175482	0.000539995
VE-822	VE-822	SBS31L	GBM_LGG	Resistance	0.223110948	0.006269937
Venetoclax	venetoclax	SBS-CL4	GBM_LGG	Resistance	0.230744265	0.008499915
Vinblastine	vinblastine	SBS2	GBM_LGG	Resistance	0.247245779	0.010799892	DNA repair signatures
Vinblastine	vinblastine	SBS23/11L	GBM_LGG	Resistance	0.215822842	0.005339947
Vincristine	vincristine	SBS2	GBM_LGG	Resistance	0.226620255	0.006939931
Vincristine	vincristine	SBS10b	GBM_LGG	Resistance	0.247245779	0.0100499
Vincristine	vincristine	SBS12/26L	GBM_LGG	Resistance	0.215822842	0.005279947	DNA repair signatures
Vincristine	vincristine	SBS16L	GBM_LGG	Resistance	0.226620255	0.007829922
Vincristine	vincristine	SBS25L	GBM_LGG	Resistance	0.226620255	0.006779932
Vinorelbine	vinorelbine	SBS2	GBM_LGG	Resistance	0.136063874	0.001329987	DNA repair signatures
Vorinostat	vorinostat	SBS10b	GBM_LGG	Resistance	0.226620255	0.007539925
Vorinostat	vorinostat	SBS42L	GBM_LGG	Resistance	0.124175482	0.000669993
Vorinostat	vorinostat	SBS49	GBM_LGG	Resistance	0.247867164	0.011079889
Voxtalisib	voxtalisib	SBS11	GBM_LGG	Resistance	0.220196459	0.005649944
Voxtalisib	voxtalisib	SBS15	GBM_LGG	Resistance	0.124175482	0.001099989
WYE-125132	WYE-125132	SBS42L	GBM_LGG	Resistance	0.124175482	0.00101999
WYE-125132	WYE-125132	SBS59	GBM_LGG	Resistance	0.124175482	0.001069989
ZM447439	ZM-447439	SBS44L	GBM_LGG	Resistance	0.223110948	0.006159938
ZSTK474	ZSTK-474	SBS42L	GBM_LGG	Resistance	0.198866108	0.004069959
Vorinostat	vorinostat	SBS-MMR1	GBM_LGG	Resistance	0.237625101	0.009436048
Voxtalisib	voxtalisib	SBS-MMR1	GBM_LGG	Resistance	0.124175482	0.001018998
ZM447439	ZM-447439	SBS-MMR1	GBM_LGG	Resistance	0.136063874	0.001255449
AT-7519	AT-7519	SBS-APOBEC	GBM_LGG	Resistance	0.226620255	0.007896829	DNA repair signatures
Imatinib	imatinib	SBS-APOBEC	GBM_LGG	Resistance	0.226620255	0.007954251	DNA repair signatures
AZ20	AZ20	SBS4/45L	GBM_LGG	Sensitivity	0.205696508	0.000649994	DNA repair signatures
AZD7762	AZD7762	SBS36/56L	GBM_LGG	Sensitivity	0.189522081	0.000419996	DNA repair signatures
BMS-754807	BMS-754807	SBS55L/60L	GBM_LGG	Sensitivity	0.189522081	0.000239998	DNA repair signatures
Epirubicin	epirubicin	SBS45/38L/4L	GBM_LGG	Sensitivity	0.189522081	0.000209998
Etoposide	etoposide	SBS8L/4L	GBM_LGG	Sensitivity	0.104430535	3.00E-05
Etoposide	etoposide	SBS36/56L	GBM_LGG	Sensitivity	0.205696508	0.000639994	Signature previously associated with chemical exposure
NSC319726	NSC-319726	SBS46L	GBM_LGG	Sensitivity	0.189522081	0.000139999	Signature previously associated with chemical exposure
PF-562271	PF-562271	SBS56/10aL/36L	GBM_LGG	Sensitivity	0.189522081	0.000439996	Signature previously associated with chemical exposure
PFI-1	PFI-1	SBS4/45L	GBM_LGG	Sensitivity	0.189522081	0.000289997	Signature previously associated with chemical exposure
VE-822	VE-822	SBS36/56L	GBM_LGG	Sensitivity	0.189522081	0.000489995
Vinorelbine	vinorelbine	SBS20	GBM_LGG	Sensitivity	0.189522081	0.000349997	Signature previously associated with chemical exposure
JQ1	JQ1-(+)	SBS11	COREAD_MSS	Resistance	0.081975651	4.00E-05	Signature previously associated with chemical exposure
ABT737	ABT-737	SBS22L	SCLC	Resistance	0.081682311	0.001639984
ABT737	ABT-737	SBS42L	SCLC	Resistance	0.109965094	0.00496995
Afatinib	afatinib	SBS16L	SCLC	Resistance	0.114881116	0.00602994
AZ20	AZ20	SBS16L	SCLC	Resistance	0.081682311	0.002129979	DNA repair signatures
AZ20	AZ20	SBS24L	SCLC	Resistance	0.172832147	0.03299967	DNA repair signatures
AZ20	AZ20	SBS25L	SCLC	Resistance	0.081682311	0.000439996
AZ20	AZ20	SBS31L	SCLC	Resistance	0.081682311	0.002129979	Signature previously associated with chemical exposure
AZ960	AZ960	SBS31L	SCLC	Resistance	0.144016295	0.014069859
AZD2014	AZD2014	SBS18/36L	SCLC	Resistance	0.081682311	0.00201998
AZD2014	AZD2014	SBS25L	SCLC	Resistance	0.141839419	0.011289887
AZD2014	AZD2014	SBS59	SCLC	Resistance	0.124190335	0.00802992
AZD5363	AZD5363	SBS25L	SCLC	Resistance	0.172832147	0.032199678	Signature previously associated with chemical exposure
AZD5363	AZD5363	SBS36/56L	SCLC	Resistance	0.150585741	0.018059819
AZD5438	AZD5438	SBS46L	SCLC	Resistance	0.081682311	0.000769992
AZD7762	AZD7762	SBS31L	SCLC	Resistance	0.081682311	0.002259977
AZD8055	AZD8055	SBS25L	SCLC	Resistance	0.144016295	0.014769852
AZD8055	AZD8055	SBS36/56L	SCLC	Resistance	0.124190335	0.007819922	DNA repair signatures
BI-2536	BI-2536	SBS38/45L	SCLC	Resistance	0.172832147	0.033219668
BI-2536	BI-2536	SBS46L	SCLC	Resistance	0.149725924	0.016949831
BI-2536	BI-2536	SBS55L/60L	SCLC	Resistance	0.162817705	0.024589754	Signature previously associated with chemical exposure
BMS-345541	BMS-345541	SBS22L	SCLC	Resistance	0.08908298	0.002879971
Bortezomib	bortezomib	SBS25L	SCLC	Resistance	0.172832147	0.034359656
Bortezomib	bortezomib	SBS31L	SCLC	Resistance	0.141839419	0.011069889	DNA repair signatures
BX-912	BX-912	SBS25L	SCLC	Resistance	0.16046141	0.023899761
Cediranib	cediranib	SBS18/36L	SCLC	Resistance	0.141839419	0.011389886
Cediranib	cediranib	SBS25L	SCLC	Resistance	0.152439158	0.020189798
CP724714	CP-724714	SBS18/36L	SCLC	Resistance	0.143954828	0.011709883	DNA repair signatures
CP724714	CP-724714	SBS22L	SCLC	Resistance	0.081682311	0.001589984
CP724714	CP-724714	SBS25L	SCLC	Resistance	0.094090031	0.003139969
CP724714	CP-724714	SBS38/45L	SCLC	Resistance	0.081682311	0.000529995
Crizotinib	crizotinib	SBS25L	SCLC	Resistance	0.153713476	0.02099979	DNA repair signatures
CX-5461	CX-5461	SBS19L	SCLC	Resistance	0.144016295	0.014129859
Dacinostat	dacinostat	SBS22L	SCLC	Resistance	0.124359269	0.008429916
Dinaciclib	dinaciclib	SBS24L	SCLC	Resistance	0.167239831	0.028639714	DNA repair signatures
Docetaxel	docetaxel	SBS18/36L	SCLC	Resistance	0.141839419	0.01101989
Doxorubicin	doxorubicin	SBS18/36L	SCLC	Resistance	0.081682311	0.000599994
Doxorubicin	doxorubicin	SBS24L	SCLC	Resistance	0.124359269	0.008309917
Doxorubicin	doxorubicin	SBS25L	SCLC	Resistance	0.081682311	0.002239978
Doxorubicin	doxorubicin	SBS46L	SCLC	Resistance	0.117055643	0.006469935
Elesclomol	elesclomol	SBS59	SCLC	Resistance	0.109965094	0.005319947
Entinostat	entinostat	SBS22L	SCLC	Resistance	0.151365947	0.019399806
Entinostat	entinostat	SBS42L	SCLC	Resistance	0.152900366	0.020539795
EpothiloneB	epothilone-b	SBS18/36L	SCLC	Resistance	0.109965094	0.005379946
EpothiloneB	epothilone-b	SBS25L	SCLC	Resistance	0.163724174	0.02698973
EpothiloneB	epothilone-b	SBS38/45L	SCLC	Resistance	0.124190335	0.007799922
Etoposide	etoposide	SBS18/36L	SCLC	Resistance	0.117084209	0.006929931
Gefitinib	gefitinib	SBS24L	SCLC	Resistance	0.172832147	0.033209668	DNA repair signatures
Gemcitabine	gemcitabine	SBS18/36L	SCLC	Resistance	0.144016295	0.01502985	DNA repair signatures
Gemcitabine	gemcitabine	SBS24L	SCLC	Resistance	0.172832147	0.040099599	DNA repair signatures
Gemcitabine	gemcitabine	SBS46L	SCLC	Resistance	0.081682311	0.001799982	DNA repair signatures
GSK650394	GSK650394	SBS18/36L	SCLC	Resistance	0.144016295	0.014419856	DNA repair signatures
GSK650394	GSK650394	SBS59	SCLC	Resistance	0.135998797	0.010069899
GW843682X	GW-843682X	SBS55L/60L	SCLC	Resistance	0.124190335	0.00802992
Lenalidomide	lenalidomide	SBS24L	SCLC	Resistance	0.141839419	0.011219888	Signature previously associated with chemical exposure
Lestaurtinib	lestaurtinib	SBS25L	SCLC	Resistance	0.081682311	0.000899991	Signature previously associated with chemical exposure
Lestaurtinib	lestaurtinib	SBS31L	SCLC	Resistance	0.102737068	0.003749963	Signature previously associated with chemical exposure
MG-132	MG-132	SBS25L	SCLC	Resistance	0.109965094	0.005079949	Signature previously associated with chemical exposure
Midostaurin	midostaurin	SBS24L	SCLC	Resistance	0.151365947	0.01901981
Midostaurin	midostaurin	SBS46L	SCLC	Resistance	0.114881116	0.006199938	Signature previously associated with chemical exposure
Midostaurin	midostaurin	SBS59	SCLC	Resistance	0.081682311	0.000309997	Signature previously associated with chemical exposure
Mitomycin-C	mitomycin-c	SBS16L	SCLC	Resistance	0.105743078	0.00396996
Mitomycin-C	mitomycin-c	SBS18/36L	SCLC	Resistance	0.144016295	0.014579854
Mitomycin-C	mitomycin-c	SBS25L	SCLC	Resistance	0.109965094	0.00496995
Mitoxantrone	mitoxantrone	SBS25L	SCLC	Resistance	0.081682311	0.001229988	DNA repair signatures
MK-1775	MK-1775	SBS22L	SCLC	Resistance	0.13465405	0.009679903	DNA repair signatures
MK-1775	MK-1775	SBS25L	SCLC	Resistance	0.081682311	0.002089979
MK-1775	MK-1775	SBS38/45L	SCLC	Resistance	0.13465405	0.009409906	Signature previously associated with chemical exposure
MK-2206	MK-2206	SBS31L	SCLC	Resistance	0.13465405	0.009829902
Navitoclax	navitoclax	SBS44L	SCLC	Resistance	0.117084209	0.006759932
Niraparib	niraparib	SBS46L	SCLC	Resistance	0.167239831	0.029649704
NSC319726	NSC-319726	SBS16L	SCLC	Resistance	0.144016295	0.015069849
NSC319726	NSC-319726	SBS25L	SCLC	Resistance	0.114881116	0.006229938	Signature previously associated with chemical exposure
NSC319726	NSC-319726	SBS36/56L	SCLC	Resistance	0.109965094	0.005219948
NSC319726	NSC-319726	SBS59	SCLC	Resistance	0.114466216	0.005729943
NVP-BHG712	NVP-BHG712	SBS16L	SCLC	Resistance	0.098144117	0.003479965
NVP-BHG712	NVP-BHG712	SBS46L	SCLC	Resistance	0.081682311	0.002199978
NVP-BHG712	NVP-BHG712	SBS53L/38L	SCLC	Resistance	0.097340777	0.003349967	DNA repair signatures
NVP-TAE684	NVP-TAE684	SBS18/36L	SCLC	Resistance	0.144016295	0.013709863
NVP-TAE684	NVP-TAE684	SBS24L	SCLC	Resistance	0.172832147	0.040429596
NVP-TAE684	NVP-TAE684	SBS38/45L	SCLC	Resistance	0.13465405	0.009749903	Signature previously associated with chemical exposure
OSI-027	OSI-027	SBS59	SCLC	Resistance	0.124359269	0.008349917
OSI-930	OSI-930	SBS24L	SCLC	Resistance	0.172832147	0.038589614
OSI-930	OSI-930	SBS46L	SCLC	Resistance	0.086960433	0.002629974	DNA repair signatures
Paclitaxel	paclitaxel	SBS31L	SCLC	Resistance	0.153988913	0.021679783
Panobinostat	panobinostat	SBS44L	SCLC	Resistance	0.163724174	0.02702973
Parthenolide	parthenolide	SBS38/45L	SCLC	Resistance	0.144016295	0.014639854
Pelitinib	pelitinib	SBS16L	SCLC	Resistance	0.144016295	0.012399876	DNA repair signatures
Pelitinib	pelitinib	SBS22L	SCLC	Resistance	0.081682311	0.001659983
Pelitinib	pelitinib	SBS25L	SCLC	Resistance	0.117084209	0.006889931
PF-562271	PF-562271	SBS24L	SCLC	Resistance	0.081682311	0.00204998
PFI-1	PFI-1	SBS18/36L	SCLC	Resistance	0.172832147	0.033589664	DNA repair signatures
PHA-665752	PHA-665752	SBS31L	SCLC	Resistance	0.144016295	0.013359866
PHA-665752	PHA-665752	SBS38/45L	SCLC	Resistance	0.107689521	0.004379956
PHA-793887	PHA-793887	SBS25L	SCLC	Resistance	0.156042085	0.022619774	DNA repair signatures
Ponatinib	ponatinib	SBS24L	SCLC	Resistance	0.162817705	0.025469745
Pyrimethamine	pyrimethamine	SBS25L	SCLC	Resistance	0.123001069	0.007439926
Pyrimethamine	pyrimethamine	SBS38/45L	SCLC	Resistance	0.081682311	0.000719993
SNX-2112	SNX-2112	SBS18/36L	SCLC	Resistance	0.144016295	0.01196988
SNX-2112	SNX-2112	SBS25L	SCLC	Resistance	0.163724174	0.026239738
SNX-2112	SNX-2112	SBS38/45L	SCLC	Resistance	0.144016295	0.013159868
Talazoparib	talazoparib	SBS24L	SCLC	Resistance	0.176251148	0.046269537
Talazoparib	talazoparib	SBS46L	SCLC	Resistance	0.081682311	0.001359986
Tipifarnib	tipifarnib	SBS59	SCLC	Resistance	0.081682311	0.001709983
Torin2	torin-2	SBS18/36L	SCLC	Resistance	0.107689521	0.004359956
Torin2	torin-2	SBS24L	SCLC	Resistance	0.167239831	0.028489715
Torin2	torin-2	SBS31L	SCLC	Resistance	0.081682311	0.002299977
Torin2	torin-2	SBS36/56L	SCLC	Resistance	0.081682311	0.001249988	DNA repair signatures
Trametinib	trametinib	SBS25L	SCLC	Resistance	0.140901986	0.010579894	DNA repair signatures
Trametinib	trametinib	SBS49	SCLC	Resistance	0.144016295	0.015609844	DNA repair signatures
Trametinib	trametinib	SBS59	SCLC	Resistance	0.144016295	0.012829872	DNA repair signatures
TrichostatinA	trichostatin-a	SBS25L	SCLC	Resistance	0.144016295	0.012289877	DNA repair signatures
TW37	TW-37	SBS25L	SCLC	Resistance	0.081682311	0.001779982
TW37	TW-37	SBS31L	SCLC	Resistance	0.08908298	0.002859971
Uprosertib	uprosertib	SBS18/36L	SCLC	Resistance	0.153273168	0.020779792	Signature previously associated with chemical exposure
Uprosertib	uprosertib	SBS19L	SCLC	Resistance	0.144016295	0.012189878	Signature previously associated with chemical exposure
Uprosertib	uprosertib	SBS25L	SCLC	Resistance	0.156042085	0.022359776	Signature previously associated with chemical exposure
Uprosertib	uprosertib	SBS31L	SCLC	Resistance	0.163724174	0.027469725	Signature previously associated with chemical exposure
Uprosertib	uprosertib	SBS38/45L	SCLC	Resistance	0.109965094	0.004839952
Uprosertib	uprosertib	SBS42L	SCLC	Resistance	0.144016295	0.012929871	Signature previously associated with chemical exposure
Uprosertib	uprosertib	SBS44L	SCLC	Resistance	0.151365947	0.019849802	Signature previously associated with chemical exposure
Uprosertib	uprosertib	SBS46L	SCLC	Resistance	0.117084209	0.00695993
Venetoclax	venetoclax	SBS16L	SCLC	Resistance	0.162817705	0.025459745
Venetoclax	venetoclax	SBS22L	SCLC	Resistance	0.081682311	0.00202998
Venetoclax	venetoclax	SBS25L	SCLC	Resistance	0.081682311	0.002149979	DNA repair signatures
Vincristine	vincristine	SBS24L	SCLC	Resistance	0.178845518	0.048579514	DNA repair signatures
Vincristine	vincristine	SBS25L	SCLC	Resistance	0.144016295	0.015359846
Vincristine	vincristine	SBS31L	SCLC	Resistance	0.147812149	0.016229838	Signature previously associated with chemical exposure
Vinorelbine	vinorelbine	SBS25L	SCLC	Resistance	0.114881116	0.006169938
WYE-125132	WYE-125132	SBS18/36L	SCLC	Resistance	0.107689521	0.004329957
WYE-125132	WYE-125132	SBS25L	SCLC	Resistance	0.144016295	0.015309847
WYE-125132	WYE-125132	SBS31L	SCLC	Resistance	0.08595668	0.002509975
WYE-125132	WYE-125132	SBS36/56L	SCLC	Resistance	0.109965094	0.005389946	Signature previously associated with chemical exposure
ZM447439	ZM-447439	SBS25L	SCLC	Resistance	0.167239831	0.029509705
Venetoclax	venetoclax	SBS59	NB	Sensitivity	0.080399196	0.000149999
Foretinib	EGFR	SBS6	SKCM	Resistance	0.200429575	5.00E-05
Foretinib	FGFR1	SBS6	SKCM	Resistance	0.200429575	6.00E-05
A-443654	AKT1	SBS18/36L	SKCM	Sensitivity	0.220332099	0.004649954	DNA repair signatures
A-443654	AKT1	SBS24L	SKCM	Sensitivity	0.18974029	0.001219988
A-443654	AKT2	SBS18/36L	SKCM	Sensitivity	0.217390217	0.003109969
Afatinib	EGFR	SBS18/36L	SKCM	Sensitivity	0.217390217	0.002549975	Signature previously associated with chemical exposure
Afatinib	EGFR	SBS36/56L	SKCM	Sensitivity	0.217390217	0.002159978
Afatinib	EGFR	SBS38/45L	SKCM	Sensitivity	0.235349687	0.005639944
Afatinib	ERBB2	SBS18/36L	SKCM	Sensitivity	0.217390217	0.003589964	DNA repair signatures
Afuresertib	AKT1	SBS42L	SKCM	Sensitivity	0.237004888	0.005739943
Afuresertib	AKT2	SBS8L/4L	SKCM	Sensitivity	0.217390217	0.003749963
Afuresertib	AKT2	SBS14	SKCM	Sensitivity	0.18974029	0.00095999
AKTinhibitorVIII	AKT1	SBS38/45L	SKCM	Sensitivity	0.224272573	0.00498995	DNA repair signatures
AKTinhibitorVIII	AKT2	SBS38/45L	SKCM	Sensitivity	0.224122759	0.004949951
Alectinib	ALK	SBS36/56L	SKCM	Sensitivity	0.18974029	0.001289987
Alpelisib	PIK3CA	SBS18/36L	SKCM	Sensitivity	0.229653061	0.005259947
Apitolisib	PIK3CA	SBS18/36L	SKCM	Sensitivity	0.18974029	0.001489985	DNA repair signatures
AST-1306	EGFR	SBS32L	SKCM	Sensitivity	0.237004888	0.00599994
AT13148	AKT1	SBS24L	SKCM	Sensitivity	0.217390217	0.002539975
AT13148	AKT1	SBS42L	SKCM	Sensitivity	0.081499185	4.00E-05	DNA repair signatures
AZ628	BRAF	SBS7b	SKCM	Sensitivity	0.217390217	0.003509965
AZ960	JAK3	SBS18/36L	SKCM	Sensitivity	0.217390217	0.003579964
AZD4547	FGFR1	SBS32L	SKCM	Sensitivity	0.220332099	0.004539955
AZD5363	AKT1	SBS18/36L	SKCM	Sensitivity	0.217390217	0.004089959
AZD5363	AKT1	SBS24L	SKCM	Sensitivity	0.217390217	0.002369976
AZD5363	AKT1	SBS38/45L	SKCM	Sensitivity	0.217390217	0.002109979
AZD5363	AKT1	SBS42L	SKCM	Sensitivity	0.188075042	0.000369996
AZD5363	AKT2	SBS8L/4L	SKCM	Sensitivity	0.224122759	0.004949951
AZD5363	AKT2	SBS14	SKCM	Sensitivity	0.18974029	0.000949991
AZD5363	AKT2	SBS18/36L	SKCM	Sensitivity	0.217390217	0.003269967
AZD5363	AKT2	SBS23/11L	SKCM	Sensitivity	0.217390217	0.003919961
AZD5363	AKT2	SBS38/45L	SKCM	Sensitivity	0.217390217	0.00199998
AZD5363	ROCK2	SBS42L	SKCM	Sensitivity	0.168092069	0.000219998	DNA repair signatures
AZD8186	PIK3CA	SBS18/36L	SKCM	Sensitivity	0.237004888	0.00596994	DNA repair signatures
AZD8186	PIK3CB	SBS22L	SKCM	Sensitivity	0.237004888	0.00597994	DNA repair signatures
AZD8186	PIK3CB	SBS42L	SKCM	Sensitivity	0.220517987	0.004689953	DNA repair signatures
Belinostat	HDAC1	SBS24L	SKCM	Sensitivity	0.217390217	0.003119969	DNA repair signatures
BI-2536	PLK2	SBS24L	SKCM	Sensitivity	0.218301388	0.004209958
BX795	AURKB	SBS8L/4L	SKCM	Sensitivity	0.218301388	0.004249958
BX795	AURKB	SBS45/38L/4L	SKCM	Sensitivity	0.18974029	0.001059989	Signature previously associated with chemical exposure
BX795	AURKC	SBS8L/4L	SKCM	Sensitivity	0.217390217	0.002859971	Signature previously associated with chemical exposure
BX795	AURKC	SBS18/36L	SKCM	Sensitivity	0.217390217	0.002169978	Signature previously associated with chemical exposure
BX795	AURKC	SBS42L	SKCM	Sensitivity	0.217390217	0.002209978	Signature previously associated with chemical exposure
BX795	AURKC	SBS45/38L/4L	SKCM	Sensitivity	0.18974029	0.001279987
Cabozantinib	AXL	SBS36/56L	SKCM	Sensitivity	0.081499185	2.00E-05	Signature previously associated with chemical exposure
Cabozantinib	KIT	SBS18/36L	SKCM	Sensitivity	0.217390217	0.003249968	Signature previously associated with chemical exposure
CAY10603	HDAC1	SBS24L	SKCM	Sensitivity	0.217390217	0.003629964
CCT007093	PPM1D	SBS-CL2	SKCM	Sensitivity	0.237577813	0.006179938
Cediranib	PDGFRB	SBS42L	SKCM	Sensitivity	0.217390217	0.003949961
CGP-60474	CDK2	SBS24L	SKCM	Sensitivity	0.220332099	0.004509955	DNA repair signatures
CI-1033	EGFR	SBS11	SKCM	Sensitivity	0.217623901	0.004129959	DNA repair signatures
CI-1033	EGFR	SBS18/36L	SKCM	Sensitivity	0.217390217	0.003409966
CI-1033	EGFR	SBS32L	SKCM	Sensitivity	0.18974029	0.000659993	Signature previously associated with chemical exposure
CI-1033	ERBB2	SBS18/36L	SKCM	Sensitivity	0.217390217	0.00401996
CI-1033	ERBB2	SBS32L	SKCM	Sensitivity	0.18974029	0.000679993
CI-1033	ERBB4	SBS18/36L	SKCM	Sensitivity	0.217390217	0.003059969
CP724714	ERBB2	SBS32L	SKCM	Sensitivity	0.18974029	0.000649994
CUDC-101	EGFR	SBS18/36L	SKCM	Sensitivity	0.217390217	0.002779972	Signature previously associated with chemical exposure
CUDC-101	EGFR	SBS36/56L	SKCM	Sensitivity	0.18974029	0.001479985
CUDC-101	ERBB2	SBS18/36L	SKCM	Sensitivity	0.217390217	0.003529965
CUDC-101	ERBB2	SBS36/56L	SKCM	Sensitivity	0.235349687	0.005589944
Dabrafenib	BRAF	SBS7b	SKCM	Sensitivity	0.218301388	0.004219958
Dacinostat	HDAC1	SBS-CL2	SKCM	Sensitivity	0.217390217	0.00401996	DNA repair signatures
Dactolisib	PIK3CA	SBS18/36L	SKCM	Sensitivity	0.228227034	0.005189948
Dactolisib	PIK3CB	SBS30L/7bL/11L	SKCM	Sensitivity	0.217390217	0.002399976
Dactolisib	PIK3CB	SBS42L	SKCM	Sensitivity	0.18974029	0.000719993	Signature previously associated with chemical exposure
Dactolisib	PIK3CD	SBS42L	SKCM	Sensitivity	0.18974029	0.000869991
Dactolisib	PIK3CG	SBS30L/7bL/11L	SKCM	Sensitivity	0.217390217	0.002199978
Daporinad	NAMPT	SBS7a	SKCM	Sensitivity	0.217390217	0.002719973	DNA repair signatures
Entinostat	HDAC3	SBS32L	SKCM	Sensitivity	0.217390217	0.002289977
Foretinib	EGFR	SBS32L	SKCM	Sensitivity	0.18974029	0.001179988
Foretinib	EGFR	SBS36/56L	SKCM	Sensitivity	0.081499185	4.00E-05
Foretinib	FGFR1	SBS32L	SKCM	Sensitivity	0.217390217	0.003309967	DNA repair signatures
GDC0810	ESR2	SBS20	SKCM	Sensitivity	0.217390217	0.002269977
Gefitinib	EGFR	SBS18/36L	SKCM	Sensitivity	0.217390217	0.002669973
GSK1059615	PIK3CA	SBS18/36L	SKCM	Sensitivity	0.202084714	0.001619984
GSK269962A	ROCK1	SBS7a	SKCM	Sensitivity	0.217390217	0.003269967	DNA repair signatures
GSK269962A	ROCK1	SBS42L	SKCM	Sensitivity	0.217390217	0.003839962
GSK269962A	ROCK2	SBS42L	SKCM	Sensitivity	0.217390217	0.003619964
GSK429286A	ROCK1	SBS42L	SKCM	Sensitivity	0.18974029	0.000719993	DNA repair signatures
GSK429286A	ROCK2	SBS42L	SKCM	Sensitivity	0.188075042	0.000389996
GSK690693	AKT1	SBS18/36L	SKCM	Sensitivity	0.220332099	0.004639954
GSK690693	AKT1	SBS24L	SKCM	Sensitivity	0.18974029	0.000499995
GSK690693	AKT1	SBS38/45L	SKCM	Sensitivity	0.122248778	0.000139999
GSK690693	AKT1	SBS42L	SKCM	Sensitivity	0.1100239	9.00E-05
GSK690693	AKT2	SBS18/36L	SKCM	Sensitivity	0.220332099	0.004609954
GSK690693	AKT2	SBS38/45L	SKCM	Sensitivity	0.1100239	9.00E-05
I-BET-762	BRD2	SBS36/56L	SKCM	Sensitivity	0.188075042	0.000319997
I-BET-762	BRD3	SBS36/56L	SKCM	Sensitivity	0.18974029	0.001239988
IC-87114	PIK3CD	SBS42L	SKCM	Sensitivity	0.18974029	0.001479985
Idelalisib	PIK3CD	SBS42L	SKCM	Sensitivity	0.18974029	0.000569994
IOX2	EGLN1	SBS8L/4L	SKCM	Sensitivity	0.217390217	0.003159968
IOX2	EGLN1	SBS45/38L/4L	SKCM	Sensitivity	0.18974029	0.001099989	DNA repair signatures
Ipatasertib	AKT1	SBS42L	SKCM	Sensitivity	0.217390217	0.003079969	DNA repair signatures
KIN001-270	CDK9	SBS24L	SKCM	Sensitivity	0.18974029	0.000919991	DNA repair signatures
KRAS(G12C)Inhibitor-12	KRAS	SBS18/36L	SKCM	Sensitivity	0.231925872	0.005349947	DNA repair signatures
KRAS(G12C)Inhibitor-12	KRAS	SBS24L	SKCM	Sensitivity	0.217390217	0.002259977	DNA repair signatures
KRAS(G12C)Inhibitor-12	KRAS	SBS30L/7bL/11L	SKCM	Sensitivity	0.220332099	0.004519955
KRAS(G12C)Inhibitor-12	KRAS	SBS42L	SKCM	Sensitivity	0.217390217	0.00201998
KU-55933	ATM	SBS8L/4L	SKCM	Sensitivity	0.18974029	0.000769992	Signature previously associated with chemical exposure
KU-55933	ATM	SBS32L	SKCM	Sensitivity	0.241856378	0.006409936	Signature previously associated with chemical exposure
Lestaurtinib	NTRK3	SBS7a	SKCM	Sensitivity	0.217390217	0.003899961	Signature previously associated with chemical exposure
LY2109761	TGFB1	SBS7a	SKCM	Sensitivity	0.237577813	0.006179938	Signature previously associated with chemical exposure
Masitinib	PDGFRA	SBS24L	SKCM	Sensitivity	0.240677281	0.006299937
Masitinib	PDGFRA	SBS38/45L	SKCM	Sensitivity	0.188075042	0.000399996	Signature previously associated with chemical exposure
Masitinib	PDGFRA	SBS42L	SKCM	Sensitivity	0.217390217	0.003279967	Signature previously associated with chemical exposure
Masitinib	PDGFRB	SBS38/45L	SKCM	Sensitivity	0.217390217	0.003449966
Masitinib	PDGFRB	SBS42L	SKCM	Sensitivity	0.217390217	0.003219968
MIRA-1	TP53	SBS14	SKCM	Sensitivity	0.18974029	0.000609994
MK-2206	AKT1	SBS11	SKCM	Sensitivity	0.241856378	0.006389936	DNA repair signatures
MK-2206	AKT1	SBS32L	SKCM	Sensitivity	0.217390217	0.003929961	DNA repair signatures
MK-2206	AKT1	SBS38/45L	SKCM	Sensitivity	0.235349687	0.005609944
MK-2206	AKT1	SBS42L	SKCM	Sensitivity	0.220332099	0.004339957	Signature previously associated with chemical exposure
MK-2206	AKT2	SBS8L/4L	SKCM	Sensitivity	0.220332099	0.004419956
MK-2206	AKT2	SBS11	SKCM	Sensitivity	0.235349687	0.005659943
MK-2206	AKT2	SBS32L	SKCM	Sensitivity	0.217390217	0.003459965
MK-2206	AKT2	SBS38/45L	SKCM	Sensitivity	0.237004888	0.005829942
NSC-87877	PTPN6	SBS8L/4L	SKCM	Sensitivity	0.24299757	0.006479935	Signature previously associated with chemical exposure
Nutlin-3a(-)	MDM2	SBS7b	SKCM	Sensitivity	0.217390217	0.003929961
NVP-ADW742	IGF1R	SBS10b	SKCM	Sensitivity	0.237004888	0.005799942
Omipalisib	PIK3CA	SBS18/36L	SKCM	Sensitivity	0.18974029	0.001299987
Omipalisib	PIK3CB	SBS2	SKCM	Sensitivity	0.18974029	0.000679993
Palbociclib	CDK6	SBS23/11L	SKCM	Sensitivity	0.217390217	0.002909971	DNA repair signatures
PD173074	FGFR1	SBS32L	SKCM	Sensitivity	0.235349687	0.005659943
PD173074	FGFR3	SBS8L/4L	SKCM	Sensitivity	0.18974029	0.000919991
PD173074	FGFR3	SBS30L/7bL/11L	SKCM	Sensitivity	0.217390217	0.00296997	Signature previously associated with chemical exposure
PD173074	FGFR3	SBS45/38L/4L	SKCM	Sensitivity	0.237004888	0.00600994
Pelitinib	EGFR	SBS32L	SKCM	Sensitivity	0.217390217	0.002589974
Pelitinib	EGFR	SBS38/45L	SKCM	Sensitivity	0.18974029	0.000779992	DNA repair signatures
PF-00299804	EGFR	SBS11	SKCM	Sensitivity	0.221167636	0.004739953
PF-00299804	EGFR	SBS32L	SKCM	Sensitivity	0.217390217	0.002679973
PF-00299804	EGFR	SBS36/56L	SKCM	Sensitivity	0.248597362	0.006669933
PF-00299804	ERBB2	SBS32L	SKCM	Sensitivity	0.217390217	0.002579974	DNA repair signatures
PHA-793887	CDK2	SBS24L	SKCM	Sensitivity	0.237004888	0.00595994
PI-103	PIM3	SBS2	SKCM	Sensitivity	0.18974029	0.001349987
Pictilisib	PIK3CA	SBS11	SKCM	Sensitivity	0.217390217	0.003869961
Pictilisib	PIK3CA	SBS18/36L	SKCM	Sensitivity	0.18974029	0.001459985	DNA repair signatures
Pictilisib	PIK3CB	SBS42L	SKCM	Sensitivity	0.18974029	0.001249988
Pictilisib	PIK3CD	SBS42L	SKCM	Sensitivity	0.18974029	0.001379986
Pictilisib	PIK3CG	SBS40L	SKCM	Sensitivity	0.217390217	0.001909981	DNA repair signatures
Ponatinib	FGFR1	SBS32L	SKCM	Sensitivity	0.227097182	0.005089949
Ponatinib	PDGFRA	SBS32L	SKCM	Sensitivity	0.18974029	0.001379986
Pyrimethamine	DHFR	SBS38/45L	SKCM	Sensitivity	0.237577813	0.006069939
RVX-208	BRD4	SBS6	SKCM	Sensitivity	0.220332099	0.004449956
Saracatinib	SRC	SBS-CL3	SKCM	Sensitivity	0.237577813	0.006179938
SB505124	ACVR1B	SBS42L	SKCM	Sensitivity	0.217390217	0.00203998
SB505124	ACVR1C	SBS32L	SKCM	Sensitivity	0.18974029	0.001069989
SB505124	TGFBR1	SBS32L	SKCM	Sensitivity	0.122248778	0.000129999
SB590885	BRAF	SBS7b	SKCM	Sensitivity	0.217390217	0.003299967
Taselisib	PIK3CA	SBS18/36L	SKCM	Sensitivity	0.223816371	0.004869951
Taselisib	PIK3CD	SBS42L	SKCM	Sensitivity	0.217390217	0.002459975
Tozasertib	AURKA	SBS2	SKCM	Sensitivity	0.220332099	0.004599954
Tozasertib	AURKC	SBS2	SKCM	Sensitivity	0.227223271	0.005129949	DNA repair signatures
Tozasertib	AURKC	SBS18/36L	SKCM	Sensitivity	0.217390217	0.004059959	DNA repair signatures
Tozasertib	AURKC	SBS24L	SKCM	Sensitivity	0.217390217	0.003789962	DNA repair signatures
Uprosertib	AKT2	SBS14	SKCM	Sensitivity	0.188075042	0.000369996	DNA repair signatures
Vorinostat	HDAC3	SBS32L	SKCM	Sensitivity	0.18974029	0.000569994	DNA repair signatures
Voxtalisib	PIK3CA	SBS36/56L	SKCM	Sensitivity	0.235027579	0.005459945
WH-4-023	SRC	SBS-CL3	SKCM	Sensitivity	0.217390217	0.001779982
WHI-P97	JAK3	SBS8L/4L	SKCM	Sensitivity	0.217390217	0.001829982	Signature previously associated with chemical exposure
XAV939	TNKS2	SBS3L	SKCM	Sensitivity	0.222733568	0.004809952	Signature previously associated with chemical exposure
XMD11-85h	MARK4	SBS14	SKCM	Sensitivity	0.217390217	0.003089969	Signature previously associated with chemical exposure
XMD11-85h	RET	SBS7a	SKCM	Sensitivity	0.217390217	0.003519965	Signature previously associated with chemical exposure
XMD14-99	LTK	SBS42L	SKCM	Sensitivity	0.217390217	0.001909981
ZM447439	AURKB	SBS45/38L/4L	SKCM	Sensitivity	0.18974029	0.00104999	Signature previously associated with chemical exposure
ZSTK474	PIK3CA	SBS36/56L	SKCM	Sensitivity	0.217390217	0.003229968	Signature previously associated with chemical exposure
Buparlisib	PIK3CG	SBS38/45L	LUSC	Resistance	0.228923013	0.000109999
EPZ004777	DOT1L	SBS54	LUSC	Resistance	0.228923013	8.00E-05
EPZ5676	DOT1L	SBS54	LUSC	Resistance	0.228923013	0.000249998
GSK2578215A	LRRK2	SBS36/56L	LUSC	Resistance	0.228923013	9.00E-05	DNA repair signatures
Linifanib	FLT4	SBS3L	LUSC	Resistance	0.228923013	0.000179998	DNA repair signatures
P22077	USP7	SBS31L	LUSC	Resistance	0.228923013	0.000239998
QL-VIII-58	MTOR	SBS12/26L	LUSC	Resistance	0.228923013	0.000249998	Signature previously associated with chemical exposure
Teniposide	TOP2A	SBS54	LUSC	Resistance	0.228923013	0.000209998
XMD11-85h	MARK4	SBS38/45L	LUSC	Resistance	0.107573924	1.00E-05
XMD11-85h	MARK4	SBS56/10aL/36L	LUSC	Resistance	0.228923013	8.00E-05
AZD7762	CHEK1	SBS-MMR1	LUSC	Resistance	0.228923013	0.000203526
Palbociclib	CDK6	SBS-MMR1	LUSC	Resistance	0.228923013	0.000255364	Signature previously associated with chemical exposure
NVP-ADW742	IGF1R	SBS-CL1	LUSC	Sensitivity	0.107177876	1.00E-05
Linsitinib	IGF1R	SBS-MMR1	LUSC	Sensitivity	0.197827301	3.69E-05
A-770041	LCK	SBS38/45L	LUAD	Resistance	0.221223035	0.000769992
Afatinib	EGFR	SBS4/45L	LUAD	Resistance	0.239531803	0.002499975
AKTinhibitorVIII	AKT3	SBS10a/56L	LUAD	Resistance	0.221223035	0.001789982	DNA repair signatures
AT-7519	CDK1	SBS17b	LUAD	Resistance	0.221223035	0.001479985
AT-7519	CDK2	SBS19L	LUAD	Resistance	0.221223035	0.000939991
AZ6102	TNKS2	SBS14	LUAD	Resistance	0.110794347	5.00E-05	Signature previously associated with chemical exposure
AZ960	JAK2	SBS25L	LUAD	Resistance	0.221223035	0.002069979
AZD5363	AKT2	SBS2	LUAD	Resistance	0.221223035	0.001179988
AZD8186	PIK3CA	SBS10a/56L	LUAD	Resistance	0.221223035	0.001789982	DNA repair signatures
BMS-536924	IGF1R	SBS22L	LUAD	Resistance	0.221223035	0.001209988
BMS-536924	IGF1R	SBS42L	LUAD	Resistance	0.156958658	0.000319997
BMS-754807	IGF1R	SBS10a/56L	LUAD	Resistance	0.182810672	0.000449996
Bosutinib	TEC	SBS13	LUAD	Resistance	0.181964326	0.000429996	DNA repair signatures
BX-912	PDK1	SBS10a/56L	LUAD	Resistance	0.221223035	0.001719983
BX795	AURKB	SBS11	LUAD	Resistance	0.248683261	0.002619974
BX795	AURKB	SBS22L	LUAD	Resistance	0.221223035	0.001839982
BX795	AURKC	SBS11	LUAD	Resistance	0.221223035	0.001409986	DNA repair signatures
BX795	TBK1	SBS11	LUAD	Resistance	0.221223035	0.000849992
Camptothecin	TOP1	SBS36/56L	LUAD	Resistance	0.221223035	0.001379986
CCT007093	PPM1D	SBS30L/7bL/11L	LUAD	Resistance	0.221223035	0.001779982	DNA repair signatures
Cediranib	FLT4	SBS14	LUAD	Resistance	0.209893734	0.000619994
Cediranib	PDGFRB	SBS14	LUAD	Resistance	0.221223035	0.001609984
CGP-082996	CDK4	SBS25L	LUAD	Resistance	0.221223035	0.000699993
CGP-60474	CDK2	SBS52	LUAD	Resistance	0.221223035	0.002189978
CGP-60474	CDK2	SBS53L/38L	LUAD	Resistance	0.156958658	0.000219998
CGP-60474	CDK5	SBS53L/38L	LUAD	Resistance	0.221223035	0.001469985
CI-1033	ERBB2	SBS5L	LUAD	Resistance	0.221223035	0.001289987
CP724714	ERBB2	SBS5L	LUAD	Resistance	0.221223035	0.000739993
CUDC-101	EGFR	SBS4/45L	LUAD	Resistance	0.222654023	0.002279977
CUDC-101	ERBB2	SBS14	LUAD	Resistance	0.237944049	0.002459975
Dacinostat	HDAC1	SBS38/45L	LUAD	Resistance	0.221223035	0.00201998
Dactolisib	PIK3CD	SBS42L	LUAD	Resistance	0.221223035	0.001819982
Dactolisib	PIK3CD	SBS52	LUAD	Resistance	0.221223035	0.001449986	DNA repair signatures
Fedratinib	JAK2	SBS25L	LUAD	Resistance	0.221223035	0.001229988	DNA repair signatures
FH535	PPARG	SBS16L	LUAD	Resistance	0.221223035	0.00103999	DNA repair signatures
Foretinib	FGFR1	SBS32L	LUAD	Resistance	0.221223035	0.002199978	DNA repair signatures
Gefitinib	EGFR	SBS4/45L	LUAD	Resistance	0.221223035	0.002179978	DNA repair signatures
GenentechCpd10	AURKA	SBS10a/56L	LUAD	Resistance	0.221223035	0.001159988
GSK1070916	AURKA	SBS10a/56L	LUAD	Resistance	0.156958658	0.000319997
GSK690693	AKT1	SBS29L/18L	LUAD	Resistance	0.221223035	0.001699983	Signature previously associated with chemical exposure
GSK690693	AKT2	SBS2	LUAD	Resistance	0.221223035	0.000759992	Signature previously associated with chemical exposure
GSK690693	AKT2	SBS8L/4L	LUAD	Resistance	0.221223035	0.001409986	Signature previously associated with chemical exposure
GSK690693	AKT3	SBS38/45L	LUAD	Resistance	0.167797235	0.000379996	Signature previously associated with chemical exposure
HG-5-113-01	LTK	SBS38/45L	LUAD	Resistance	0.221223035	0.000699993
HG-5-88-01	EGFR	SBS25L	LUAD	Resistance	0.221223035	0.001289987	Signature previously associated with chemical exposure
IC-87114	PIK3CD	SBS32L	LUAD	Resistance	0.222041284	0.002229978	Signature previously associated with chemical exposure
Idelalisib	PIK3CD	SBS10a/56L	LUAD	Resistance	0.221223035	0.002169978
IOX2	EGLN1	SBS22L	LUAD	Resistance	0.221223035	0.000819992
IOX2	EGLN1	SBS25L	LUAD	Resistance	0.221223035	0.002079979
IOX2	EGLN1	SBS52	LUAD	Resistance	0.156958658	0.000289997	DNA repair signatures
Irinotecan	TOP1	SBS36/56L	LUAD	Resistance	0.221223035	0.001319987	DNA repair signatures
JQ12	HDAC1	SBS38/45L	LUAD	Resistance	0.221223035	0.001369986
JQ12	HDAC2	SBS38/45L	LUAD	Resistance	0.110794347	7.00E-05	Signature previously associated with chemical exposure
JW-7-24-1	LCK	SBS38/45L	LUAD	Resistance	0.221223035	0.001859981
Lapatinib	ERBB2	SBS5L	LUAD	Resistance	0.222654023	0.002269977
Lestaurtinib	FLT3	SBS22L	LUAD	Resistance	0.126951855	0.000149999
Lestaurtinib	JAK2	SBS22L	LUAD	Resistance	0.110794347	1.00E-04
Linsitinib	IGF1R	SBS10a/56L	LUAD	Resistance	0.156958658	0.000339997	Signature previously associated with chemical exposure
LY2109761	TGFB1	SBS38/45L	LUAD	Resistance	0.221223035	0.000939991
Masitinib	KIT	SBS42L	LUAD	Resistance	0.221223035	0.001689983
MK-2206	AKT2	SBS2	LUAD	Resistance	0.110794347	3.00E-05
MK-8776	CHEK1	SBS13	LUAD	Resistance	0.110794347	0.000119999
Motesanib	KIT	SBS8L/4L	LUAD	Resistance	0.221223035	0.001869981	DNA repair signatures
Motesanib	KIT	SBS42L	LUAD	Resistance	0.221223035	0.001319987
Navitoclax	BCL2	SBS8L/4L	LUAD	Resistance	0.156958658	0.000269997
Navitoclax	BCL2	SBS23/11L	LUAD	Resistance	0.191404336	0.000489995	Signature previously associated with chemical exposure
Navitoclax	BCL2	SBS45/38L/4L	LUAD	Resistance	0.110794347	4.00E-05
Navitoclax	BCL2	SBS48L	LUAD	Resistance	0.221223035	0.00200998
Nutlin-3a(-)	MDM2	SBS23/11L	LUAD	Resistance	0.221223035	0.000929991	DNA repair signatures
ObatoclaxMesylate	BCL2	SBS16L	LUAD	Resistance	0.221223035	0.001369986
OSI-930	KIT	SBS42L	LUAD	Resistance	0.221223035	0.002139979
P22077	USP47	SBS3L	LUAD	Resistance	0.221223035	0.001099989
Palbociclib	CDK4	SBS25L	LUAD	Resistance	0.221223035	0.001709983	DNA repair signatures
Pelitinib	EGFR	SBS4/45L	LUAD	Resistance	0.221223035	0.001819982
Pelitinib	EGFR	SBS19L	LUAD	Resistance	0.221223035	0.002159978
PI-103	PIK3CA	SBS10a/56L	LUAD	Resistance	0.110794347	7.00E-05
PI-103	PIM3	SBS10a/56L	LUAD	Resistance	0.110794347	0.000109999	DNA repair signatures
PLX-4720	BRAF	SBS60	LUAD	Resistance	0.221223035	0.00203998
Ponatinib	FGFR1	SBS32L	LUAD	Resistance	0.110794347	0.000109999
PRT062607	SYK	SBS5L	LUAD	Resistance	0.221223035	0.00197998	DNA repair signatures
Quizartinib	FLT3	SBS22L	LUAD	Resistance	0.203122969	0.000559994
Ruxolitinib	JAK1	SBS52	LUAD	Resistance	0.156958658	0.000339997
Ruxolitinib	JAK2	SBS25L	LUAD	Resistance	0.221223035	0.001189988
Sabutoclax	BCL2	SBS4/45L	LUAD	Resistance	0.110794347	0.000109999
Savolitinib	MET	SBS2	LUAD	Resistance	0.156958658	0.000279997
SN-38	TOP1	SBS11	LUAD	Resistance	0.221223035	0.00196998
SN-38	TOP1	SBS36/56L	LUAD	Resistance	0.221223035	0.000799992
Sorafenib	KIT	SBS45/38L/4L	LUAD	Resistance	0.221223035	0.001779982
Sunitinib	KIT	SBS18/36L	LUAD	Resistance	0.156958658	0.000309997
Tenovin-6	SIRT1	SBS4/45L	LUAD	Resistance	0.221223035	0.001759982
Tenovin-6	SIRT1	SBS29L/18L	LUAD	Resistance	0.221223035	0.001799982
Tenovin-6	SIRT1	SBS38/45L	LUAD	Resistance	0.221223035	0.001619984
Tenovin-6	SIRT2	SBS38/45L	LUAD	Resistance	0.221223035	0.001419986	DNA repair signatures
THZ-2-49	CDK9	SBS23/11L	LUAD	Resistance	0.206625089	0.000589994	DNA repair signatures
Topotecan	TOP1	SBS36/56L	LUAD	Resistance	0.221223035	0.001499985	DNA repair signatures
Venetoclax	BCL2	SBS5L	LUAD	Resistance	0.221223035	0.001449986	DNA repair signatures
Vorinostat	HDAC1	SBS38/45L	LUAD	Resistance	0.221223035	0.001189988	DNA repair signatures
Wee1Inhibitor	WEE1	SBS42L	LUAD	Resistance	0.203122969	0.000539995
WH-4-023	LCK	SBS38/45L	LUAD	Resistance	0.221223035	0.001249988
WZ3105	SRC	SBS10a/56L	LUAD	Resistance	0.221223035	0.00104999	Signature previously associated with chemical exposure
XAV939	TNKS2	SBS14	LUAD	Resistance	0.221223035	0.002109979	Signature previously associated with chemical exposure
XMD14-99	LTK	SBS16L	LUAD	Resistance	0.221223035	0.00203998	Signature previously associated with chemical exposure
XMD14-99	LTK	SBS49	LUAD	Resistance	0.221223035	0.001769982	Signature previously associated with chemical exposure
Zibotentan	EDNRA	SBS22L	LUAD	Resistance	0.221223035	0.001889981
ZSTK474	PIK3CA	SBS10a/56L	LUAD	Resistance	0.156958658	0.000289997	Signature previously associated with chemical exposure
ZSTK474	PIK3CB	SBS56/10aL/36L	LUAD	Resistance	0.221223035	0.00196998	Signature previously associated with chemical exposure
Savolitinib	MET	SBS-APOBEC	LUAD	Resistance	0.110794347	3.22E-05
FTI-277	FNTA	SBS55L/60L	LUAD	Sensitivity	0.157040535	2.00E-05
Temsirolimus	MTOR	SBS59	LUAD	Sensitivity	0.157040535	3.00E-05
A-770041	LCK	SBS7dL	SCLC	Resistance	0.249250487	0.0199798	DNA repair signatures
A-770041	LCK	SBS55L/60L	SCLC	Resistance	0.232627744	0.008339917	DNA repair signatures
ABT737	BCL2	SBS22L	SCLC	Resistance	0.136451178	0.001059989
ABT737	BCL2	SBS25L	SCLC	Resistance	0.233034499	0.012249878	Signature previously associated with chemical exposure
ABT737	BCL2	SBS42L	SCLC	Resistance	0.154643634	0.001649984
ABT737	BCL2	SBS44L	SCLC	Resistance	0.233034499	0.009099909
Afuresertib	AKT1	SBS36/56L	SCLC	Resistance	0.221798667	0.006489935
Afuresertib	AKT1	SBS42L	SCLC	Resistance	0.163890466	0.00199998
AGI-6780	IDH2	SBS25L	SCLC	Resistance	0.215257206	0.005209948	Signature previously associated with chemical exposure
AKTinhibitorVIII	AKT1	SBS4/45L	SCLC	Resistance	0.193941811	0.004239958
AKTinhibitorVIII	AKT1	SBS18/36L	SCLC	Resistance	0.170332763	0.002309977
AKTinhibitorVIII	AKT1	SBS22L	SCLC	Resistance	0.136184845	0.00102999
AKTinhibitorVIII	AKT1	SBS25L	SCLC	Resistance	0.178409065	0.002479975
AKTinhibitorVIII	AKT1	SBS42L	SCLC	Resistance	0.226053645	0.007389926	DNA repair signatures
AKTinhibitorVIII	AKT1	SBS45/38L/4L	SCLC	Resistance	0.187874437	0.003759962
AKTinhibitorVIII	AKT2	SBS4/45L	SCLC	Resistance	0.221798667	0.006229938
AKTinhibitorVIII	AKT2	SBS45/38L/4L	SCLC	Resistance	0.237919251	0.014409856	Signature previously associated with chemical exposure
Alpelisib	PIK3CA	SBS42L	SCLC	Resistance	0.232627744	0.008289917
Amuvatinib	KIT	SBS49	SCLC	Resistance	0.161079158	0.001929981
Amuvatinib	PDGFRA	SBS49	SCLC	Resistance	0.184448156	0.003389966	DNA repair signatures
Apitolisib	MTOR	SBS4/45L	SCLC	Resistance	0.187900394	0.003789962
Apitolisib	MTOR	SBS18/36L	SCLC	Resistance	0.233034499	0.010549895
Apitolisib	MTOR	SBS25L	SCLC	Resistance	0.233034499	0.010149899
Apitolisib	MTOR	SBS45/38L/4L	SCLC	Resistance	0.175997759	0.002409976	DNA repair signatures
Apitolisib	PIK3CA	SBS4/45L	SCLC	Resistance	0.151898481	0.001479985
Apitolisib	PIK3CA	SBS18/36L	SCLC	Resistance	0.233034499	0.012579874
Apitolisib	PIK3CA	SBS24L	SCLC	Resistance	0.193941811	0.004229958
Apitolisib	PIK3CA	SBS25L	SCLC	Resistance	0.232627744	0.008579914	DNA repair signatures
Apitolisib	PIK3CA	SBS29L/18L	SCLC	Resistance	0.232627744	0.008399916
Apitolisib	PIK3CA	SBS36/56L	SCLC	Resistance	0.187874437	0.003569964
Apitolisib	PIK3CA	SBS45/38L/4L	SCLC	Resistance	0.233034499	0.009759902	DNA repair signatures
Apitolisib	PIK3CB	SBS4/45L	SCLC	Resistance	0.233034499	0.00900991
Apitolisib	PIK3CB	SBS31L	SCLC	Resistance	0.154643634	0.001689983
Apitolisib	PIK3CD	SBS11	SCLC	Resistance	0.240083159	0.015939841
Apitolisib	PIK3CD	SBS31L	SCLC	Resistance	0.13080147	0.000749993
Apitolisib	PIK3CG	SBS11	SCLC	Resistance	0.238015368	0.015149849
Apitolisib	PIK3CG	SBS24L	SCLC	Resistance	0.232627744	0.008479915
AR-42	HDAC1	SBS44L	SCLC	Resistance	0.233034499	0.008899911
AS605240	PIK3CG	SBS24L	SCLC	Resistance	0.233034499	0.01200988
AT-7519	CDK1	SBS18/36L	SCLC	Resistance	0.221798667	0.006399936
AT-7519	CDK2	SBS22L	SCLC	Resistance	0.184448156	0.002779972
AT-7519	CDK2	SBS42L	SCLC	Resistance	0.139648604	0.001139989
AT-7519	CDK2	SBS44L	SCLC	Resistance	0.13080147	0.000159998
AT-7519	CDK4	SBS22L	SCLC	Resistance	0.184448156	0.003359966	DNA repair signatures
AT-7519	CDK4	SBS25L	SCLC	Resistance	0.151898481	0.001469985	DNA repair signatures
AT-7519	CDK4	SBS42L	SCLC	Resistance	0.13080147	0.000929991	DNA repair signatures
AT-7519	CDK4	SBS44L	SCLC	Resistance	0.13080147	0.000259997	DNA repair signatures
AT-7519	CDK6	SBS18/36L	SCLC	Resistance	0.229846386	0.00800992	DNA repair signatures
AT-7519	CDK6	SBS49	SCLC	Resistance	0.233034499	0.009539905
AT-7519	CDK9	SBS18/36L	SCLC	Resistance	0.178825939	0.002589974
AT-7519	CDK9	SBS42L	SCLC	Resistance	0.131185052	0.000949991	Signature previously associated with chemical exposure
AZ6102	TNKS2	SBS16L	SCLC	Resistance	0.249250487	0.018749813	Signature previously associated with chemical exposure
AZ6102	TNKS2	SBS38/45L	SCLC	Resistance	0.187874437	0.003699963	Signature previously associated with chemical exposure
AZ628	BRAF	SBS18/36L	SCLC	Resistance	0.238015368	0.015449846	Signature previously associated with chemical exposure
AZ628	BRAF	SBS36/56L	SCLC	Resistance	0.187198832	0.003499965
AZ628	BRAF	SBS45/38L/4L	SCLC	Resistance	0.235048327	0.013499865	Signature previously associated with chemical exposure
AZ960	JAK2	SBS4/45L	SCLC	Resistance	0.249250487	0.017749823	Signature previously associated with chemical exposure
AZ960	JAK3	SBS4/45L	SCLC	Resistance	0.221903868	0.006679933
AZ960	JAK3	SBS31L	SCLC	Resistance	0.235048327	0.013249868
AZ960	JAK3	SBS43/60L	SCLC	Resistance	0.184448156	0.003109969
AZ960	JAK3	SBS45/38L/4L	SCLC	Resistance	0.13080147	0.000909991	DNA repair signatures
AZD4547	FGFR1	SBS45/38L/4L	SCLC	Resistance	0.240083159	0.01598984	DNA repair signatures
AZD4547	FGFR2	SBS25L	SCLC	Resistance	0.233034499	0.01204988
AZD4547	FGFR2	SBS31L	SCLC	Resistance	0.184448156	0.003329967	Signature previously associated with chemical exposure
AZD4547	FGFR3	SBS25L	SCLC	Resistance	0.233034499	0.01099989
AZD4547	FGFR3	SBS31L	SCLC	Resistance	0.184448156	0.003299967
AZD4547	FGFR3	SBS45/38L/4L	SCLC	Resistance	0.241362867	0.016429836
AZD4547	FGFR3	SBS60	SCLC	Resistance	0.13080147	0.000919991
AZD5363	AKT1	SBS36/56L	SCLC	Resistance	0.233034499	0.011139889	Signature previously associated with chemical exposure
AZD5363	AKT1	SBS42L	SCLC	Resistance	0.151898481	0.001499985
AZD6482	PIK3CB	SBS4/45L	SCLC	Resistance	0.233034499	0.009109909
AZD6738	ATR	SBS17aL	SCLC	Resistance	0.233034499	0.011319887
AZD6738	ATR	SBS25L	SCLC	Resistance	0.233034499	0.009809902
AZD6738	ATR	SBS43/60L	SCLC	Resistance	0.233034499	0.011789882	DNA repair signatures
AZD6738	ATR	SBS60	SCLC	Resistance	0.186910542	0.003469965
AZD7762	CHEK1	SBS25L	SCLC	Resistance	0.215257206	0.005299947
AZD7762	CHEK1	SBS43/60L	SCLC	Resistance	0.13080147	0.000189998	Signature previously associated with chemical exposure
AZD7762	CHEK1	SBS60	SCLC	Resistance	0.233034499	0.009269907
AZD8186	PIK3CA	SBS4/45L	SCLC	Resistance	0.221798667	0.006299937
AZD8186	PIK3CA	SBS45/38L/4L	SCLC	Resistance	0.233034499	0.012299877	DNA repair signatures
AZD8186	PIK3CB	SBS4/45L	SCLC	Resistance	0.240083159	0.016069839
AZD8186	PIK3CB	SBS31L	SCLC	Resistance	0.187874437	0.003759962
BAY-61-3606	SYK	SBS4/45L	SCLC	Resistance	0.184160105	0.002739973
BAY-61-3606	SYK	SBS16L	SCLC	Resistance	0.233034499	0.009519905	DNA repair signatures
BAY-61-3606	SYK	SBS45/38L/4L	SCLC	Resistance	0.225046315	0.007229928
Belinostat	HDAC1	SBS44L	SCLC	Resistance	0.232627744	0.008739913
BI-2536	PLK1	SBS38/45L	SCLC	Resistance	0.233034499	0.011909881
BI-2536	PLK1	SBS45/38L/4L	SCLC	Resistance	0.233034499	0.010849892	DNA repair signatures
BI-2536	PLK1	SBS46L	SCLC	Resistance	0.221798667	0.006209938
BI-2536	PLK2	SBS38/45L	SCLC	Resistance	0.233034499	0.01201988
BI-2536	PLK2	SBS55L/60L	SCLC	Resistance	0.235646081	0.013889861	DNA repair signatures
BI-2536	PLK2	SBS60	SCLC	Resistance	0.22124344	0.005799942
BMS-509744	ITK	SBS19L	SCLC	Resistance	0.13080147	0.000679993
BMS-509744	ITK	SBS38/45L	SCLC	Resistance	0.13080147	0.000439996
BMS-536924	IGF1R	SBS5L	SCLC	Resistance	0.233034499	0.010089899
BMS-536924	IGF1R	SBS17aL	SCLC	Resistance	0.184448156	0.003399966
BMS-754807	IGF1R	SBS5L	SCLC	Resistance	0.233034499	0.010319897
BMS-754807	IGF1R	SBS17aL	SCLC	Resistance	0.233034499	0.011669883
Buparlisib	PIK3CA	SBS25L	SCLC	Resistance	0.184448156	0.00302997
Buparlisib	PIK3CB	SBS17b	SCLC	Resistance	0.238015368	0.014639854
Buparlisib	PIK3CB	SBS31L	SCLC	Resistance	0.226053645	0.007559924
Buparlisib	PIK3CD	SBS11	SCLC	Resistance	0.226053645	0.007299927
Buparlisib	PIK3CD	SBS17aL	SCLC	Resistance	0.233034499	0.011679883
Buparlisib	PIK3CD	SBS17b	SCLC	Resistance	0.233034499	0.011809882	DNA repair signatures
Buparlisib	PIK3CD	SBS31L	SCLC	Resistance	0.221798667	0.006469935	DNA repair signatures
Buparlisib	PIK3CG	SBS11	SCLC	Resistance	0.233034499	0.009569904	DNA repair signatures
Buparlisib	PIK3CG	SBS17b	SCLC	Resistance	0.233034499	0.011679883	DNA repair signatures
BX-912	PDK1	SBS25L	SCLC	Resistance	0.249250487	0.020349797	DNA repair signatures
BX795	AURKB	SBS18/36L	SCLC	Resistance	0.217721156	0.005589944
BX795	AURKB	SBS45/38L/4L	SCLC	Resistance	0.226053645	0.007359926
BX795	AURKC	SBS60	SCLC	Resistance	0.151898481	0.001449986	Signature previously associated with chemical exposure
BX795	PDK1	SBS25L	SCLC	Resistance	0.184448156	0.003369966	Signature previously associated with chemical exposure
Cabozantinib	FLT1	SBS16L	SCLC	Resistance	0.233034499	0.011719883	Signature previously associated with chemical exposure
Cabozantinib	FLT1	SBS43/60L	SCLC	Resistance	0.193941811	0.004269957	Signature previously associated with chemical exposure
Cabozantinib	FLT1	SBS46L	SCLC	Resistance	0.153797212	0.001559984
Cabozantinib	MET	SBS18/36L	SCLC	Resistance	0.233034499	0.012309877	Signature previously associated with chemical exposure
Cabozantinib	MET	SBS45/38L/4L	SCLC	Resistance	0.226053645	0.007449926	Signature previously associated with chemical exposure
CAY10603	HDAC1	SBS44L	SCLC	Resistance	0.229846386	0.00804992
Cediranib	FLT1	SBS25L	SCLC	Resistance	0.249250487	0.017599824
Cediranib	FLT4	SBS60	SCLC	Resistance	0.249250487	0.017829822
CGP-60474	CDK2	SBS7dL	SCLC	Resistance	0.238015368	0.015239848	DNA repair signatures
CGP-60474	CDK2	SBS16L	SCLC	Resistance	0.233034499	0.010529895	DNA repair signatures
CGP-60474	CDK2	SBS22L	SCLC	Resistance	0.163890466	0.00203998
CGP-60474	CDK5	SBS4/45L	SCLC	Resistance	0.233034499	0.011479885	Signature previously associated with chemical exposure
CGP-60474	CDK5	SBS46L	SCLC	Resistance	0.13080147	0.000629994
CGP-60474	CDK5	SBS52	SCLC	Resistance	0.235048327	0.013649864
CGP-60474	CDK7	SBS60	SCLC	Resistance	0.233034499	0.012439876
CHIR-99021	GSK3A	SBS17aL	SCLC	Resistance	0.233034499	0.009449906
CHIR-99021	GSK3A	SBS24L	SCLC	Resistance	0.151898481	0.001429986	Signature previously associated with chemical exposure
CHIR-99021	GSK3A	SBS60	SCLC	Resistance	0.235646081	0.013819862
CHIR-99021	GSK3B	SBS17aL	SCLC	Resistance	0.235048327	0.013449866
CI-1033	ERBB2	SBS43/60L	SCLC	Resistance	0.13080147	0.000629994
CI-1033	ERBB4	SBS24L	SCLC	Resistance	0.249250487	0.020369796
CP466722	ATM	SBS25L	SCLC	Resistance	0.19931188	0.004539955	DNA repair signatures
CP466722	ATM	SBS45/38L/4L	SCLC	Resistance	0.237919251	0.014409856
CP724714	ERBB2	SBS46L	SCLC	Resistance	0.229846386	0.00802992
Crizotinib	ALK	SBS43/60L	SCLC	Resistance	0.233034499	0.010459895	Signature previously associated with chemical exposure
Crizotinib	MET	SBS45/38L/4L	SCLC	Resistance	0.235048327	0.012909871
Crizotinib	MET	SBS60	SCLC	Resistance	0.223681729	0.00697993
Crizotinib	ROS1	SBS25L	SCLC	Resistance	0.235048327	0.013479865	DNA repair signatures
Crizotinib	ROS1	SBS43/60L	SCLC	Resistance	0.232627744	0.008689913
Crizotinib	ROS1	SBS45/38L/4L	SCLC	Resistance	0.226964591	0.007709923
Cyclopamine	SMO	SBS18/36L	SCLC	Resistance	0.249250487	0.019769802
Dabrafenib	BRAF	SBS4/45L	SCLC	Resistance	0.249250487	0.020129799	DNA repair signatures
Dabrafenib	BRAF	SBS18/36L	SCLC	Resistance	0.238015368	0.015169848
Dabrafenib	BRAF	SBS45/38L/4L	SCLC	Resistance	0.184448156	0.003319967
Dacinostat	HDAC1	SBS22L	SCLC	Resistance	0.233034499	0.01202988
Dacinostat	HDAC1	SBS25L	SCLC	Resistance	0.188935456	0.00402996	DNA repair signatures
Dactolisib	PIK3CA	SBS4/45L	SCLC	Resistance	0.237919251	0.014299857
Dactolisib	PIK3CA	SBS25L	SCLC	Resistance	0.184448156	0.003379966
Dactolisib	PIK3CA	SBS36/56L	SCLC	Resistance	0.233034499	0.010919891	DNA repair signatures
Dactolisib	PIK3CA	SBS45/38L/4L	SCLC	Resistance	0.23776145	0.014149859
Dactolisib	PIK3CB	SBS4/45L	SCLC	Resistance	0.23500236	0.012759872
Dactolisib	PIK3CB	SBS16L	SCLC	Resistance	0.233034499	0.012319877
Dactolisib	PIK3CD	SBS11	SCLC	Resistance	0.241457123	0.016499835
Dactolisib	PIK3CG	SBS11	SCLC	Resistance	0.239415141	0.015699843
Dactolisib	PIK3CG	SBS16L	SCLC	Resistance	0.233034499	0.012299877
Daporinad	NAMPT	SBS31L	SCLC	Resistance	0.233034499	0.009189908
Dinaciclib	CDK1	SBS18/36L	SCLC	Resistance	0.233034499	0.011159888
Dinaciclib	CDK2	SBS22L	SCLC	Resistance	0.226053645	0.007389926
Dinaciclib	CDK2	SBS31L	SCLC	Resistance	0.249250487	0.019929801
Dinaciclib	CDK5	SBS31L	SCLC	Resistance	0.249250487	0.019069809
Dinaciclib	CDK5	SBS45/38L/4L	SCLC	Resistance	0.232627744	0.008719913
Dinaciclib	CDK9	SBS18/36L	SCLC	Resistance	0.233034499	0.012279877	DNA repair signatures
EHT-1864	RAC2	SBS16L	SCLC	Resistance	0.13080147	0.000829992	DNA repair signatures
EHT-1864	RAC3	SBS45/38L/4L	SCLC	Resistance	0.23500236	0.012809872	DNA repair signatures
Entinostat	HDAC1	SBS22L	SCLC	Resistance	0.249250487	0.018859811	DNA repair signatures
Entinostat	HDAC1	SBS42L	SCLC	Resistance	0.233034499	0.011569884	DNA repair signatures
Entinostat	HDAC1	SBS44L	SCLC	Resistance	0.233034499	0.009829902
Entinostat	HDAC3	SBS55L/60L	SCLC	Resistance	0.233034499	0.012569874
Entospletinib	SYK	SBS16L	SCLC	Resistance	0.22169945	0.006089939	Signature previously associated with chemical exposure
EPZ5676	DOT1L	SBS31L	SCLC	Resistance	0.233034499	0.011249888	Signature previously associated with chemical exposure
Erlotinib	EGFR	SBS60	SCLC	Resistance	0.233034499	0.01196988	Signature previously associated with chemical exposure
Fedratinib	JAK2	SBS4/45L	SCLC	Resistance	0.233034499	0.009609904	Signature previously associated with chemical exposure
FH535	PPARG	SBS4/45L	SCLC	Resistance	0.233034499	0.010229898
FH535	PPARG	SBS11	SCLC	Resistance	0.235048327	0.01297987	Signature previously associated with chemical exposure
FH535	PPARG	SBS16L	SCLC	Resistance	0.184448156	0.003399966	Signature previously associated with chemical exposure
FH535	PPARG	SBS46L	SCLC	Resistance	0.13080147	0.000419996
FTI-277	FNTA	SBS46L	SCLC	Resistance	0.13080147	0.000539995
FTI-277	FNTA	SBS55L/60L	SCLC	Resistance	0.188449053	0.003879961
GenentechCpd10	AURKA	SBS22L	SCLC	Resistance	0.193941811	0.004289957	DNA repair signatures
GNE-317	PIK3CA	SBS18/36L	SCLC	Resistance	0.249250487	0.018299817	DNA repair signatures
GNE-317	PIK3CA	SBS25L	SCLC	Resistance	0.184448156	0.002889971
GSK1059615	PIK3CA	SBS4/45L	SCLC	Resistance	0.13080147	0.000879991	Signature previously associated with chemical exposure
GSK1059615	PIK3CA	SBS24L	SCLC	Resistance	0.13080147	0.000229998
GSK1059615	PIK3CA	SBS36/56L	SCLC	Resistance	0.229846386	0.00796992
GSK1059615	PIK3CB	SBS4/45L	SCLC	Resistance	0.22169945	0.006119939
GSK1059615	PIK3CG	SBS24L	SCLC	Resistance	0.232098612	0.008189918
GSK2578215A	LRRK2	SBS25L	SCLC	Resistance	0.237919251	0.014359856	Signature previously associated with chemical exposure
GSK650394	SGK3	SBS17aL	SCLC	Resistance	0.170332763	0.002269977
GSK690693	AKT1	SBS4/45L	SCLC	Resistance	0.13080147	0.000929991
GSK690693	AKT1	SBS18/36L	SCLC	Resistance	0.13080147	0.000719993
GSK690693	AKT1	SBS22L	SCLC	Resistance	0.233034499	0.009189908
GSK690693	AKT1	SBS24L	SCLC	Resistance	0.214545877	0.00499995	DNA repair signatures
GSK690693	AKT1	SBS25L	SCLC	Resistance	0.139648604	0.001129989
GSK690693	AKT1	SBS29L/18L	SCLC	Resistance	0.153797212	0.001609984
GSK690693	AKT1	SBS36/56L	SCLC	Resistance	0.233034499	0.010189898	Signature previously associated with chemical exposure
GSK690693	AKT1	SBS45/38L/4L	SCLC	Resistance	0.225046315	0.007179928
GSK690693	AKT1	SBS-CL3	SCLC	Resistance	0.226964591	0.007689923
GSK690693	AKT2	SBS4/45L	SCLC	Resistance	0.235048327	0.01295987	DNA repair signatures
GSK690693	AKT2	SBS45/38L/4L	SCLC	Resistance	0.249250487	0.020299797
GSK690693	AKT2	SBS-CL3	SCLC	Resistance	0.233034499	0.008819912
GW-2580	CSF1R	SBS7dL	SCLC	Resistance	0.184448156	0.002849972
GW441756	NTRK1	SBS24L	SCLC	Resistance	0.221798667	0.006419936	DNA repair signatures
GW843682X	PLK1	SBS38/45L	SCLC	Resistance	0.233034499	0.012379876
GW843682X	PLK1	SBS46L	SCLC	Resistance	0.188935456	0.00400996
GW843682X	PLK1	SBS52	SCLC	Resistance	0.233034499	0.010479895
HG6-64-1	BRAF	SBS4/45L	SCLC	Resistance	0.233034499	0.010179898	DNA repair signatures
I-BRD9	BRD9	SBS18/36L	SCLC	Resistance	0.249250487	0.017849822
I-BRD9	BRD9	SBS36/56L	SCLC	Resistance	0.249250487	0.019469805
I-BRD9	BRD9	SBS38/45L	SCLC	Resistance	0.235048327	0.013709863	DNA repair signatures
IC-87114	PIK3CD	SBS11	SCLC	Resistance	0.178621362	0.002539975
Imatinib	KIT	SBS7dL	SCLC	Resistance	0.249250487	0.018819812
Imatinib	KIT	SBS59	SCLC	Resistance	0.240235559	0.016239838
IPA-3	PAK1	SBS60	SCLC	Resistance	0.221798667	0.006189938
Ipatasertib	AKT1	SBS36/56L	SCLC	Resistance	0.238015368	0.014599854
Ipatasertib	AKT1	SBS42L	SCLC	Resistance	0.13080147	0.000399996
JNJ38877605	MET	SBS38/45L	SCLC	Resistance	0.184448156	0.003289967
JNJ38877605	MET	SBS53L/38L	SCLC	Resistance	0.214694501	0.005059949
JQ1	BRD2	SBS36/56L	SCLC	Resistance	0.215257206	0.005209948
JQ1	BRD4	SBS38/45L	SCLC	Resistance	0.225046315	0.007139929
JQ1	BRDT	SBS36/56L	SCLC	Resistance	0.184448156	0.003059969
JQ1	BRDT	SBS38/45L	SCLC	Resistance	0.13080147	0.000729993
JQ1	BRDT	SBS45/38L/4L	SCLC	Resistance	0.13080147	0.000419996	DNA repair signatures
JQ12	HDAC1	SBS22L	SCLC	Resistance	0.151898481	0.001409986	DNA repair signatures
JQ12	HDAC1	SBS25L	SCLC	Resistance	0.136184845	0.00103999	DNA repair signatures
JQ12	HDAC1	SBS59	SCLC	Resistance	0.214038769	0.00495995	DNA repair signatures
JQ12	HDAC2	SBS22L	SCLC	Resistance	0.13080147	0.000559994	DNA repair signatures
JQ12	HDAC2	SBS25L	SCLC	Resistance	0.13080147	0.000789992
JW-7-52-1	MTOR	SBS45/38L/4L	SCLC	Resistance	0.22124344	0.00600994
JW-7-52-1	MTOR	SBS46L	SCLC	Resistance	0.233034499	0.011319887	Signature previously associated with chemical exposure
KIN001-236	TEK	SBS18/36L	SCLC	Resistance	0.223681729	0.006949931	Signature previously associated with chemical exposure
KIN001-236	TEK	SBS59	SCLC	Resistance	0.233034499	0.010889891	Signature previously associated with chemical exposure
KIN001-244	PDK1	SBS22L	SCLC	Resistance	0.232627744	0.008619914	Signature previously associated with chemical exposure
KIN001-244	PDK1	SBS25L	SCLC	Resistance	0.216829179	0.005439946
KIN001-266	MAP3K8	SBS16L	SCLC	Resistance	0.187900394	0.003809962	Signature previously associated with chemical exposure
KIN001-266	MAP3K8	SBS22L	SCLC	Resistance	0.22124344	0.00602994	Signature previously associated with chemical exposure
KIN001-266	MAP3K8	SBS59	SCLC	Resistance	0.232627744	0.008389916
KIN001-270	CDK9	SBS18/36L	SCLC	Resistance	0.233034499	0.009119909
KRAS(G12C)Inhibitor-12	KRAS	SBS38/45L	SCLC	Resistance	0.233034499	0.009949901
KU-55933	ATM	SBS25L	SCLC	Resistance	0.216829179	0.005509945	DNA repair signatures
KU-55933	ATM	SBS38/45L	SCLC	Resistance	0.170332763	0.002229978	DNA repair signatures
KU-55933	ATM	SBS45/38L/4L	SCLC	Resistance	0.235048327	0.013409866
KU-55933	ATM	SBS60	SCLC	Resistance	0.169124082	0.002159978	Signature previously associated with chemical exposure
Lapatinib	EGFR	SBS60	SCLC	Resistance	0.237446628	0.014099859
Lapatinib	ERBB2	SBS60	SCLC	Resistance	0.238015368	0.015219848
Lestaurtinib	JAK2	SBS4/45L	SCLC	Resistance	0.221798667	0.006599934
Lestaurtinib	JAK2	SBS45/38L/4L	SCLC	Resistance	0.249250487	0.019409806
Lestaurtinib	JAK2	SBS46L	SCLC	Resistance	0.184448156	0.002929971	Signature previously associated with chemical exposure
Lestaurtinib	NTRK1	SBS60	SCLC	Resistance	0.249250487	0.018639814
Lestaurtinib	NTRK3	SBS25L	SCLC	Resistance	0.13080147	0.000439996
Lestaurtinib	NTRK3	SBS60	SCLC	Resistance	0.217721156	0.005569944
LIMK1inhibitorBMS4	LIMK1	SBS4/45L	SCLC	Resistance	0.188449053	0.00395996
LIMK1inhibitorBMS4	LIMK1	SBS45/38L/4L	SCLC	Resistance	0.13080147	0.000559994	DNA repair signatures
Linifanib	KIT	SBS22L	SCLC	Resistance	0.166138964	0.002099979
Linifanib	KIT	SBS38/45L	SCLC	Resistance	0.13080147	0.000399996
Linsitinib	IGF1R	SBS22L	SCLC	Resistance	0.187874437	0.003759962	Signature previously associated with chemical exposure
Masitinib	PDGFRB	SBS4/45L	SCLC	Resistance	0.13080147	0.000559994
Masitinib	PDGFRB	SBS45/38L/4L	SCLC	Resistance	0.238015368	0.015239848
MG-132	CAPN1	SBS17aL	SCLC	Resistance	0.240083159	0.016089839	DNA repair signatures
MG-132	CAPN1	SBS25L	SCLC	Resistance	0.184448156	0.00296997
MG-132	CAPN1	SBS60	SCLC	Resistance	0.13080147	0.000889991
Midostaurin	FLT1	SBS46L	SCLC	Resistance	0.225046315	0.007209928
MIM1	MCL1	SBS24L	SCLC	Resistance	0.233034499	0.010129899	DNA repair signatures
MIRA-1	TP53	SBS43/60L	SCLC	Resistance	0.233034499	0.012469875
Mirin	MRE11	SBS60	SCLC	Resistance	0.13080147	0.000409996
MK-1775	PLK1	SBS31L	SCLC	Resistance	0.184448156	0.003289967
MK-1775	PLK1	SBS38/45L	SCLC	Resistance	0.216829179	0.005509945	DNA repair signatures
MK-1775	PLK1	SBS43/60L	SCLC	Resistance	0.226053645	0.007439926
MK-1775	PLK1	SBS45/38L/4L	SCLC	Resistance	0.233034499	0.010319897
MK-1775	WEE1	SBS17aL	SCLC	Resistance	0.153797212	0.001569984	DNA repair signatures
MK-1775	WEE1	SBS22L	SCLC	Resistance	0.22124344	0.00600994
MK-1775	WEE1	SBS24L	SCLC	Resistance	0.249250487	0.018479815
MK-1775	WEE1	SBS55L/60L	SCLC	Resistance	0.233034499	0.012109879
MK-1775	WEE1	SBS60	SCLC	Resistance	0.13080147	0.000609994
MK-2206	AKT1	SBS36/56L	SCLC	Resistance	0.221798667	0.006459935
MK-2206	AKT1	SBS38/45L	SCLC	Resistance	0.229011695	0.007829922
MK-2206	AKT2	SBS38/45L	SCLC	Resistance	0.223681729	0.006929931
MK-8776	CDK2	SBS31L	SCLC	Resistance	0.225046315	0.007169928
MK-8776	CHEK1	SBS25L	SCLC	Resistance	0.233034499	0.009679903
MK-8776	CHEK1	SBS36/56L	SCLC	Resistance	0.233034499	0.010409896
MK-8776	CHEK1	SBS43/60L	SCLC	Resistance	0.248769588	0.017359826
MK-8776	CHEK2	SBS38/45L	SCLC	Resistance	0.205279947	0.004729953
ML323	USP1	SBS16L	SCLC	Resistance	0.233034499	0.012299877	DNA repair signatures
ML323	USP1	SBS38/45L	SCLC	Resistance	0.238015368	0.015329847	DNA repair signatures
MN-64	TNKS2	SBS4/45L	SCLC	Resistance	0.13080147	0.000779992	DNA repair signatures
MN-64	TNKS2	SBS18/36L	SCLC	Resistance	0.249250487	0.0199798	DNA repair signatures
MN-64	TNKS2	SBS45/38L/4L	SCLC	Resistance	0.188449053	0.00396996	DNA repair signatures
Motesanib	KIT	SBS38/45L	SCLC	Resistance	0.233034499	0.011339887
Motesanib	RET	SBS24L	SCLC	Resistance	0.184448156	0.00296997
Navitoclax	BCL2	SBS44L	SCLC	Resistance	0.13080147	0.000469995	Signature previously associated with chemical exposure
NPK76-II-72-1	PLK3	SBS44L	SCLC	Resistance	0.221798667	0.006559934	Signature previously associated with chemical exposure
NSC-87877	PTPN11	SBS24L	SCLC	Resistance	0.140031412	0.001169988	Signature previously associated with chemical exposure
NSC-87877	PTPN11	SBS55L/60L	SCLC	Resistance	0.229011695	0.007869921	Signature previously associated with chemical exposure
NSC-87877	PTPN11	SBS60	SCLC	Resistance	0.216829179	0.005509945
NSC-87877	PTPN6	SBS24L	SCLC	Resistance	0.223681729	0.006919931	Signature previously associated with chemical exposure
Nutlin-3a(-)	MDM2	SBS4/45L	SCLC	Resistance	0.216829179	0.005419946	Signature previously associated with chemical exposure
Nutlin-3a(-)	MDM2	SBS45/38L/4L	SCLC	Resistance	0.221903868	0.006649934
NVP-BHG712	EPHB4	SBS4/45L	SCLC	Resistance	0.238544798	0.015609844
NVP-BHG712	EPHB4	SBS16L	SCLC	Resistance	0.158227584	0.001749983
NVP-BHG712	EPHB4	SBS22L	SCLC	Resistance	0.232627744	0.008689913	DNA repair signatures
NVP-BHG712	EPHB4	SBS43/60L	SCLC	Resistance	0.232627744	0.008269917	DNA repair signatures
NVP-BHG712	EPHB4	SBS45/38L/4L	SCLC	Resistance	0.223681729	0.006939931
NVP-BHG712	EPHB4	SBS46L	SCLC	Resistance	0.13080147	0.000809992	Signature previously associated with chemical exposure
NVP-BHG712	EPHB4	SBS48L	SCLC	Resistance	0.180636031	0.002639974
NVP-BHG712	EPHB4	SBS53L/38L	SCLC	Resistance	0.151898481	0.001349987
NVP-BHG712	EPHB4	SBS55L/60L	SCLC	Resistance	0.184160105	0.002739973
NVP-TAE684	ALK	SBS29L/18L	SCLC	Resistance	0.221798667	0.006399936
ObatoclaxMesylate	BCL2	SBS25L	SCLC	Resistance	0.178825939	0.002569974	Signature previously associated with chemical exposure
ObatoclaxMesylate	MCL1	SBS45/38L/4L	SCLC	Resistance	0.178621362	0.002529975
Omipalisib	PIK3CA	SBS4/45L	SCLC	Resistance	0.187874437	0.003749963
Omipalisib	PIK3CA	SBS17aL	SCLC	Resistance	0.233034499	0.011819882
Omipalisib	PIK3CA	SBS18/36L	SCLC	Resistance	0.13080147	0.000769992
Omipalisib	PIK3CA	SBS22L	SCLC	Resistance	0.233034499	0.009359906	DNA repair signatures
Omipalisib	PIK3CA	SBS24L	SCLC	Resistance	0.13080147	0.000519995
Omipalisib	PIK3CA	SBS25L	SCLC	Resistance	0.13080147	0.000509995
Omipalisib	PIK3CA	SBS29L/18L	SCLC	Resistance	0.169723303	0.002189978	Signature previously associated with chemical exposure
Omipalisib	PIK3CA	SBS45/38L/4L	SCLC	Resistance	0.233034499	0.010339897
Omipalisib	PIK3CB	SBS4/45L	SCLC	Resistance	0.235048327	0.013239868
Omipalisib	PIK3CD	SBS17aL	SCLC	Resistance	0.233034499	0.009339907	DNA repair signatures
Omipalisib	PIK3CG	SBS24L	SCLC	Resistance	0.233034499	0.011659883
Osimertinib	EGFR	SBS60	SCLC	Resistance	0.238015368	0.014829852
OSU-03012	PDK1	SBS25L	SCLC	Resistance	0.240083159	0.01601984
P22077	USP47	SBS25L	SCLC	Resistance	0.136184845	0.00102999	DNA repair signatures
P22077	USP47	SBS44L	SCLC	Resistance	0.249250487	0.017729823
P22077	USP7	SBS2	SCLC	Resistance	0.237919251	0.014279857
P22077	USP7	SBS17aL	SCLC	Resistance	0.187874437	0.003729963
Palbociclib	CDK4	SBS25L	SCLC	Resistance	0.178409065	0.002489975	DNA repair signatures
Palbociclib	CDK6	SBS49	SCLC	Resistance	0.13080147	0.000919991
Pazopanib	KIT	SBS59	SCLC	Resistance	0.233034499	0.010679893
Pazopanib	PDGFRB	SBS4/45L	SCLC	Resistance	0.153797212	0.001619984	DNA repair signatures
Pazopanib	PDGFRB	SBS16L	SCLC	Resistance	0.233034499	0.009159908
Pazopanib	PDGFRB	SBS45/38L/4L	SCLC	Resistance	0.242542881	0.016669833
Pazopanib	PDGFRB	SBS46L	SCLC	Resistance	0.233034499	0.010529895
PCI-34051	HDAC1	SBS42L	SCLC	Resistance	0.249250487	0.019609804
PD173074	FGFR3	SBS4/45L	SCLC	Resistance	0.233034499	0.009479905
PD173074	FGFR3	SBS25L	SCLC	Resistance	0.235048327	0.013239868
PF-00299804	ERBB2	SBS43/60L	SCLC	Resistance	0.13080147	0.000209998
PHA-665752	MET	SBS38/45L	SCLC	Resistance	0.226053645	0.007549925
PHA-793887	CDK2	SBS16L	SCLC	Resistance	0.22124344	0.005919941
PHA-793887	CDK2	SBS22L	SCLC	Resistance	0.233034499	0.011119889
PHA-793887	CDK2	SBS44L	SCLC	Resistance	0.237919251	0.014399856
PHA-793887	CDK5	SBS4/45L	SCLC	Resistance	0.233034499	0.011679883
PHA-793887	CDK5	SBS44L	SCLC	Resistance	0.238015368	0.015109849	DNA repair signatures
PHA-793887	CDK5	SBS45/38L/4L	SCLC	Resistance	0.184448156	0.003399966	DNA repair signatures
PI-103	CLK4	SBS59	SCLC	Resistance	0.239625139	0.015869841	DNA repair signatures
PI-103	DAPK3	SBS29L/18L	SCLC	Resistance	0.241362867	0.016429836	DNA repair signatures
PI-103	PIK3CA	SBS4/45L	SCLC	Resistance	0.221903868	0.006719933	DNA repair signatures
PI-103	PIK3CA	SBS18/36L	SCLC	Resistance	0.153797212	0.001589984
PI-103	PIK3CA	SBS25L	SCLC	Resistance	0.233034499	0.011459885
PI-103	PIK3CA	SBS29L/18L	SCLC	Resistance	0.238015368	0.015209848	Signature previously associated with chemical exposure
PI-103	PIK3CA	SBS45/38L/4L	SCLC	Resistance	0.239415141	0.015729843	Signature previously associated with chemical exposure
PI-103	PIM3	SBS25L	SCLC	Resistance	0.23500236	0.012809872	Signature previously associated with chemical exposure
PI-103	PIM3	SBS59	SCLC	Resistance	0.233034499	0.009669903	Signature previously associated with chemical exposure
Pictilisib	PIK3CA	SBS4/45L	SCLC	Resistance	0.217772822	0.005619944
Pictilisib	PIK3CA	SBS5L	SCLC	Resistance	0.226067661	0.007609924	Signature previously associated with chemical exposure
Pictilisib	PIK3CA	SBS11	SCLC	Resistance	0.235048327	0.013569864	Signature previously associated with chemical exposure
Pictilisib	PIK3CA	SBS17aL	SCLC	Resistance	0.235048327	0.013479865
Pictilisib	PIK3CA	SBS36/56L	SCLC	Resistance	0.221798667	0.006559934
Pictilisib	PIK3CA	SBS45/38L/4L	SCLC	Resistance	0.233034499	0.011349887
Pictilisib	PIK3CB	SBS4/45L	SCLC	Resistance	0.233034499	0.009529905	DNA repair signatures
Pictilisib	PIK3CB	SBS31L	SCLC	Resistance	0.154643634	0.001689983	DNA repair signatures
Pictilisib	PIK3CD	SBS5L	SCLC	Resistance	0.22124344	0.00600994
Pictilisib	PIK3CD	SBS11	SCLC	Resistance	0.13080147	0.000909991	Signature previously associated with chemical exposure
Pictilisib	PIK3CD	SBS17aL	SCLC	Resistance	0.224337463	0.00702993
Pictilisib	PIK3CD	SBS31L	SCLC	Resistance	0.13080147	0.000809992
Pictilisib	PIK3CG	SBS5L	SCLC	Resistance	0.22124344	0.00600994
Pictilisib	PIK3CG	SBS11	SCLC	Resistance	0.139648604	0.001119989
Pilaralisib	PIK3CA	SBS4/45L	SCLC	Resistance	0.215257206	0.005259947	Signature previously associated with chemical exposure
Pilaralisib	PIK3CB	SBS4/45L	SCLC	Resistance	0.221798667	0.006599934
PLX-4720	BRAF	SBS16L	SCLC	Resistance	0.233034499	0.009309907
Ponatinib	FGFR1	SBS45/38L/4L	SCLC	Resistance	0.235048327	0.013209868
Ponatinib	FLT3	SBS17aL	SCLC	Resistance	0.188449053	0.003939961
Ponatinib	PDGFRA	SBS17aL	SCLC	Resistance	0.194591841	0.004329957	DNA repair signatures
PRT062607	SYK	SBS42L	SCLC	Resistance	0.140031412	0.001179988
Pyrimethamine	DHFR	SBS22L	SCLC	Resistance	0.215257206	0.005279947
Pyrimethamine	DHFR	SBS25L	SCLC	Resistance	0.194787464	0.004359956	Signature previously associated with chemical exposure
QL-VIII-58	ATR	SBS31L	SCLC	Resistance	0.233034499	0.010859891
QL-VIII-58	MTOR	SBS43/60L	SCLC	Resistance	0.238015368	0.015309847
QS11	ARFGAP1	SBS16L	SCLC	Resistance	0.13080147	0.000609994	DNA repair signatures
Rucaparib	PARP1	SBS60	SCLC	Resistance	0.22124344	0.00596994
Rucaparib	PARP2	SBS60	SCLC	Resistance	0.22124344	0.005839942
Ruxolitinib	JAK1	SBS4/45L	SCLC	Resistance	0.249250487	0.019549805
Ruxolitinib	JAK1	SBS11	SCLC	Resistance	0.249250487	0.019069809	DNA repair signatures
Ruxolitinib	JAK1	SBS22L	SCLC	Resistance	0.159578741	0.001829982
Ruxolitinib	JAK1	SBS25L	SCLC	Resistance	0.13080147	7.00E-05
Ruxolitinib	JAK1	SBS45/38L/4L	SCLC	Resistance	0.215257206	0.005209948
Ruxolitinib	JAK2	SBS4/45L	SCLC	Resistance	0.249250487	0.019629804	DNA repair signatures
Sabutoclax	BCL2	SBS22L	SCLC	Resistance	0.249250487	0.018349817
Saracatinib	SRC	SBS59	SCLC	Resistance	0.233034499	0.01099989
Savolitinib	MET	SBS38/45L	SCLC	Resistance	0.229846386	0.00795992	DNA repair signatures
Savolitinib	MET	SBS60	SCLC	Resistance	0.163890466	0.00204998
SB216763	GSK3A	SBS48L	SCLC	Resistance	0.22124344	0.00601994
SB216763	GSK3B	SBS48L	SCLC	Resistance	0.221798667	0.006519935
SB505124	TGFBR1	SBS60	SCLC	Resistance	0.215257206	0.005249948
Seliciclib	CDK2	SBS7dL	SCLC	Resistance	0.238015368	0.015399846
Seliciclib	CDK2	SBS22L	SCLC	Resistance	0.22169945	0.006129939
Selisistat	SIRT1	SBS18/36L	SCLC	Resistance	0.184448156	0.00301997
Selisistat	SIRT1	SBS25L	SCLC	Resistance	0.225046315	0.007189928
SL0101	AURKB	SBS24L	SCLC	Resistance	0.249250487	0.019409806
SL0101	AURKB	SBS38/45L	SCLC	Resistance	0.232627744	0.008549915
SL0101	PIM1	SBS22L	SCLC	Resistance	0.159578741	0.001869981
SL0101	PIM3	SBS22L	SCLC	Resistance	0.159578741	0.001799982
SN-38	TOP1	SBS43/60L	SCLC	Resistance	0.215257206	0.005149949	DNA repair signatures
Sorafenib	KIT	SBS22L	SCLC	Resistance	0.221798667	0.006549935	DNA repair signatures
Sorafenib	KIT	SBS38/45L	SCLC	Resistance	0.190106074	0.004079959	DNA repair signatures
Sorafenib	KIT	SBS42L	SCLC	Resistance	0.249250487	0.01802982	DNA repair signatures
Sunitinib	KIT	SBS22L	SCLC	Resistance	0.238015368	0.015419846	DNA repair signatures
Sunitinib	RET	SBS24L	SCLC	Resistance	0.249250487	0.019899801
Talazoparib	PARP1	SBS60	SCLC	Resistance	0.249250487	0.019649804
Talazoparib	PARP2	SBS60	SCLC	Resistance	0.249250487	0.019849802	Signature previously associated with chemical exposure
Taselisib	PIK3CA	SBS18/36L	SCLC	Resistance	0.151898481	0.001299987	Signature previously associated with chemical exposure
Taselisib	PIK3CA	SBS36/56L	SCLC	Resistance	0.237919251	0.014199858	Signature previously associated with chemical exposure
Taselisib	PIK3CD	SBS11	SCLC	Resistance	0.151898481	0.001419986	Signature previously associated with chemical exposure
Taselisib	PIK3CD	SBS31L	SCLC	Resistance	0.234315418	0.012679873
Taselisib	PIK3CG	SBS11	SCLC	Resistance	0.159578741	0.001829982	Signature previously associated with chemical exposure
Temsirolimus	MTOR	SBS18/36L	SCLC	Resistance	0.233034499	0.012319877	Signature previously associated with chemical exposure
Temsirolimus	MTOR	SBS25L	SCLC	Resistance	0.233034499	0.010569894
TGX221	PIK3CB	SBS-CL3	SCLC	Resistance	0.233034499	0.011439886
THZ-2-49	CDK9	SBS18/36L	SCLC	Resistance	0.188449053	0.00395996
Tipifarnib	FNTA	SBS16L	SCLC	Resistance	0.203404288	0.004659953	DNA repair signatures
Topotecan	TOP1	SBS43/60L	SCLC	Resistance	0.221903868	0.006699933	DNA repair signatures
Topotecan	TOP1	SBS60	SCLC	Resistance	0.238015368	0.014709853
Torin2	MTOR	SBS4/45L	SCLC	Resistance	0.13080147	0.000519995	Signature previously associated with chemical exposure
Torin2	MTOR	SBS18/36L	SCLC	Resistance	0.233034499	0.01100989
Torin2	MTOR	SBS43/60L	SCLC	Resistance	0.187874437	0.003619964
Tozasertib	AURKA	SBS46L	SCLC	Resistance	0.235797865	0.013939861
Tozasertib	AURKC	SBS55L/60L	SCLC	Resistance	0.188449053	0.003939961
Tozasertib	AURKC	SBS60	SCLC	Resistance	0.214620607	0.00502995	Signature previously associated with chemical exposure
TubastatinA	HDAC1	SBS16L	SCLC	Resistance	0.233034499	0.012489875
TubastatinA	HDAC1	SBS22L	SCLC	Resistance	0.233034499	0.011529885
TubastatinA	HDAC1	SBS44L	SCLC	Resistance	0.226053645	0.007549925
TW37	BCL2	SBS5L	SCLC	Resistance	0.249250487	0.017719823
TW37	BCL2	SBS17aL	SCLC	Resistance	0.223681729	0.006899931	DNA repair signatures
TW37	BCL2	SBS25L	SCLC	Resistance	0.13080147	0.000639994
UNC1215	L3MBTL3	SBS45/38L/4L	SCLC	Resistance	0.184448156	0.003089969
UNC1215	L3MBTL3	SBS60	SCLC	Resistance	0.249250487	0.020079799	Signature previously associated with chemical exposure
Uprosertib	AKT1	SBS4/45L	SCLC	Resistance	0.226067661	0.007619924
Uprosertib	AKT1	SBS18/36L	SCLC	Resistance	0.238015368	0.014859851
Uprosertib	AKT1	SBS25L	SCLC	Resistance	0.249250487	0.018229818	DNA repair signatures
Uprosertib	AKT1	SBS38/45L	SCLC	Resistance	0.170332763	0.002259977
Uprosertib	AKT1	SBS42L	SCLC	Resistance	0.233034499	0.009369906
Uprosertib	AKT1	SBS45/38L/4L	SCLC	Resistance	0.187874437	0.003749963
Uprosertib	AKT2	SBS4/45L	SCLC	Resistance	0.226053645	0.007499925	DNA repair signatures
Uprosertib	AKT2	SBS38/45L	SCLC	Resistance	0.163890466	0.00202998
Uprosertib	AKT2	SBS45/38L/4L	SCLC	Resistance	0.240083159	0.016089839
VE-822	ATR	SBS25L	SCLC	Resistance	0.238015368	0.015169848
VE821	ATR	SBS25L	SCLC	Resistance	0.151898481	0.001489985	DNA repair signatures
VE821	ATR	SBS31L	SCLC	Resistance	0.223681729	0.00695993
VE821	ATR	SBS60	SCLC	Resistance	0.216829179	0.005509945
Veliparib	PARP2	SBS43/60L	SCLC	Resistance	0.170332763	0.002289977	DNA repair signatures
Venetoclax	BCL2	SBS17aL	SCLC	Resistance	0.249250487	0.019949801
Venetoclax	BCL2	SBS22L	SCLC	Resistance	0.13080147	0.000919991
Venetoclax	BCL2	SBS25L	SCLC	Resistance	0.13080147	0.000689993
Vorinostat	HDAC1	SBS16L	SCLC	Resistance	0.235048327	0.013489865
Vorinostat	HDAC1	SBS25L	SCLC	Resistance	0.13080147	0.000879991
Vorinostat	HDAC3	SBS25L	SCLC	Resistance	0.13080147	0.000469995
Vorinostat	HDAC3	SBS60	SCLC	Resistance	0.233034499	0.011149889
Voxtalisib	PIK3CA	SBS4/45L	SCLC	Resistance	0.160337286	0.001899981
Voxtalisib	PIK3CA	SBS24L	SCLC	Resistance	0.22124344	0.005809942
Voxtalisib	PIK3CA	SBS45/38L/4L	SCLC	Resistance	0.232627744	0.008629914
Voxtalisib	PIK3CB	SBS4/45L	SCLC	Resistance	0.233034499	0.009569904
Voxtalisib	PIK3CG	SBS24L	SCLC	Resistance	0.233034499	0.00895991
Wee1Inhibitor	CHEK1	SBS43/60L	SCLC	Resistance	0.187874437	0.003569964	DNA repair signatures
Wee1Inhibitor	WEE1	SBS16L	SCLC	Resistance	0.198978127	0.004479955	DNA repair signatures
Wee1Inhibitor	WEE1	SBS17aL	SCLC	Resistance	0.159578741	0.001869981	DNA repair signatures
Wee1Inhibitor	WEE1	SBS24L	SCLC	Resistance	0.249250487	0.017569824	DNA repair signatures
WH-4-023	LCK	SBS55L/60L	SCLC	Resistance	0.230407808	0.008099919	DNA repair signatures
WHI-P97	JAK3	SBS4/45L	SCLC	Resistance	0.13080147	0.000179998
WHI-P97	JAK3	SBS18/36L	SCLC	Resistance	0.232627744	0.008599914
WHI-P97	JAK3	SBS38/45L	SCLC	Resistance	0.232627744	0.008399916	Signature previously associated with chemical exposure
WHI-P97	JAK3	SBS45/38L/4L	SCLC	Resistance	0.13080147	0.000699993	Signature previously associated with chemical exposure
WIKI4	TNKS2	SBS38/45L	SCLC	Resistance	0.233034499	0.009909901	Signature previously associated with chemical exposure
WYE-125132	MTOR	SBS4/45L	SCLC	Resistance	0.19931188	0.004519955	Signature previously associated with chemical exposure
WYE-125132	MTOR	SBS18/36L	SCLC	Resistance	0.233034499	0.010919891
WYE-125132	MTOR	SBS25L	SCLC	Resistance	0.151898481	0.001429986	Signature previously associated with chemical exposure
WYE-125132	MTOR	SBS45/38L/4L	SCLC	Resistance	0.184448156	0.003119969	Signature previously associated with chemical exposure
WZ3105	NTRK2	SBS11	SCLC	Resistance	0.233034499	0.011759882
WZ3105	ROCK2	SBS44L	SCLC	Resistance	0.233034499	0.009649904
XAV939	TNKS2	SBS45/38L/4L	SCLC	Resistance	0.184448156	0.003079969
XMD11-85h	BRSK2	SBS17aL	SCLC	Resistance	0.233034499	0.012199878	DNA repair signatures
XMD11-85h	RET	SBS60	SCLC	Resistance	0.13080147	0.000709993	DNA repair signatures
XMD14-99	LTK	SBS22L	SCLC	Resistance	0.229011695	0.007859921
XMD14-99	LTK	SBS25L	SCLC	Resistance	0.249303687	0.020419796	Signature previously associated with chemical exposure
ZM447439	AURKA	SBS25L	SCLC	Resistance	0.233034499	0.011849882
ZM447439	AURKA	SBS46L	SCLC	Resistance	0.232627744	0.008759912
ZM447439	AURKB	SBS45/38L/4L	SCLC	Resistance	0.232627744	0.008729913
ZSTK474	PIK3CA	SBS4/45L	SCLC	Resistance	0.184448156	0.003079969
ZSTK474	PIK3CA	SBS18/36L	SCLC	Resistance	0.13080147	0.000749993	Signature previously associated with chemical exposure
ZSTK474	PIK3CA	SBS24L	SCLC	Resistance	0.13080147	0.000409996
ZSTK474	PIK3CA	SBS25L	SCLC	Resistance	0.193941811	0.004229958
ZSTK474	PIK3CA	SBS29L/18L	SCLC	Resistance	0.13080147	0.000249998
ZSTK474	PIK3CA	SBS36/56L	SCLC	Resistance	0.184448156	0.002799972
ZSTK474	PIK3CA	SBS45/38L/4L	SCLC	Resistance	0.233034499	0.010189898	DNA repair signatures
ZSTK474	PIK3CB	SBS4/45L	SCLC	Resistance	0.233034499	0.011659883
ZSTK474	PIK3CG	SBS24L	SCLC	Resistance	0.233034499	0.010199898
CHIR-99021	GSK3A	SBS44L	SCLC	Sensitivity	0.088289117	3.00E-05	Signature previously associated with chemical exposure
Torin2	MTOR	SBS3L	SCLC	Sensitivity	0.088289117	2.00E-05
Torin2	MTOR	SBS40L	SCLC	Sensitivity	0.088289117	2.00E-05
Alectinib	ALK	SBS24L	NB	Sensitivity	0.237850253	8.00E-05	DNA repair signatures
Navitoclax	BCL2	SBS60	NB	Sensitivity	0.237850253	2.00E-05
NVP-TAE684	ALK	SBS4/45L	NB	Sensitivity	0.237850253	6.00E-05
Venetoclax	BCL2	SBS59	NB	Sensitivity	0.237850253	5.00E-05
Afatinib	ERBB2	SBS8L/4L	BRCA	Resistance	0.083628793	2.00E-05	DNA repair signatures
Afatinib	ERBB2	SBS17aL	BRCA	Resistance	0.137987509	0.000139999
Alisertib	AURKA	SBS24L	BRCA	Resistance	0.224752382	0.00103999
Alisertib	AURKA	SBS46L	BRCA	Resistance	0.236128358	0.001599984
AR-42	HDAC1	SBS42L	BRCA	Resistance	0.248496986	0.002079979	DNA repair signatures
AT-7519	CDK1	SBS8L/4L	BRCA	Resistance	0.165764215	0.000369996
AT-7519	CDK1	SBS45/38L/4L	BRCA	Resistance	0.144742142	0.000269997
AT-7519	CDK2	SBS13	BRCA	Resistance	0.24827298	0.001859981	DNA repair signatures
AT-7519	CDK2	SBS38/45L	BRCA	Resistance	0.22640966	0.001479985
AT-7519	CDK2	SBS45/38L/4L	BRCA	Resistance	0.167257587	0.000469995
AZ960	JAK3	SBS11	BRCA	Resistance	0.188164785	0.000629994
AZD5363	AKT3	SBS4/45L	BRCA	Resistance	0.224752382	0.001189988
AZD5363	ROCK2	SBS48L	BRCA	Resistance	0.137987509	0.000219998
BAY-61-3606	SYK	SBS60	BRCA	Resistance	0.24079325	0.001659983
BX795	AURKB	SBS18/36L	BRCA	Resistance	0.22640966	0.001469985
BX795	AURKB	SBS31L	BRCA	Resistance	0.137987509	0.000209998
BX795	AURKB	SBS-CL3	BRCA	Resistance	0.203845184	0.000779992
C-75	FAS	SBS48L	BRCA	Resistance	0.224752382	0.001179988
CAY10603	HDAC1	SBS42L	BRCA	Resistance	0.248496986	0.00197998
CI-1033	ERBB2	SBS8L/4L	BRCA	Resistance	0.137987509	0.000169998
CI-1033	ERBB2	SBS17aL	BRCA	Resistance	0.167257587	0.000479995	DNA repair signatures
CI-1033	ERBB2	SBS52	BRCA	Resistance	0.18663499	0.000589994	DNA repair signatures
CI-1033	ERBB4	SBS18/36L	BRCA	Resistance	0.22640966	0.001469985	DNA repair signatures
CP724714	ERBB2	SBS8L/4L	BRCA	Resistance	0.083628793	1.00E-05	DNA repair signatures
CP724714	ERBB2	SBS17aL	BRCA	Resistance	0.111505058	4.00E-05	DNA repair signatures
CP724714	ERBB2	SBS25L	BRCA	Resistance	0.144742142	0.000249998
CP724714	ERBB2	SBS32L	BRCA	Resistance	0.137987509	0.000189998
CP724714	ERBB2	SBS52	BRCA	Resistance	0.144742142	0.000299997	Signature previously associated with chemical exposure
CUDC-101	ERBB2	SBS8L/4L	BRCA	Resistance	0.224752382	0.001199988	Signature previously associated with chemical exposure
EHT-1864	RAC2	SBS18/36L	BRCA	Resistance	0.234459296	0.001569984	Signature previously associated with chemical exposure
EHT-1864	RAC3	SBS18/36L	BRCA	Resistance	0.224752382	0.00103999	Signature previously associated with chemical exposure
EHT-1864	RAC3	SBS22L	BRCA	Resistance	0.167257587	0.000479995
EHT-1864	RAC3	SBS29L/18L	BRCA	Resistance	0.193866748	0.000679993	Signature previously associated with chemical exposure
GenentechCpd10	AURKB	SBS45/38L/4L	BRCA	Resistance	0.24827298	0.001889981	Signature previously associated with chemical exposure
I-BET-762	BRD2	SBS4/45L	BRCA	Resistance	0.224752382	0.001259987
I-BET-762	BRD2	SBS22L	BRCA	Resistance	0.137987509	0.000169998
I-BET-762	BRD2	SBS42L	BRCA	Resistance	0.195133851	0.000699993
I-BET-762	BRD3	SBS19L	BRCA	Resistance	0.137987509	0.000139999	DNA repair signatures
Ipatasertib	AKT1	SBS53L/38L	BRCA	Resistance	0.24827298	0.001899981	DNA repair signatures
JQ12	HDAC2	SBS25L	BRCA	Resistance	0.224752382	0.001119989
Linifanib	CSF1R	SBS29L/18L	BRCA	Resistance	0.224820263	0.001379986	Signature previously associated with chemical exposure
Linifanib	CSF1R	SBS36/56L	BRCA	Resistance	0.18663499	0.000599994
Linifanib	CSF1R	SBS45/38L/4L	BRCA	Resistance	0.228215924	0.001509985
Linifanib	FLT4	SBS-CL3	BRCA	Resistance	0.18663499	0.000569994
Masitinib	PDGFRB	SBS45/38L/4L	BRCA	Resistance	0.224752382	0.001159988
NSC-87877	PTPN6	SBS11	BRCA	Resistance	0.224752382	0.00102999	Signature previously associated with chemical exposure
Pazopanib	CSF1R	SBS56/10aL/36L	BRCA	Resistance	0.24079325	0.001669983
Pazopanib	PDGFRA	SBS3L	BRCA	Resistance	0.224752382	0.001069989
PF-00299804	ERBB2	SBS8L/4L	BRCA	Resistance	0.211531654	0.000839992
PF-00299804	ERBB2	SBS52	BRCA	Resistance	0.224752382	0.001259987
PHA-793887	CDK2	SBS45/38L/4L	BRCA	Resistance	0.167257587	0.000419996	DNA repair signatures
PHA-793887	CDK5	SBS29L/18L	BRCA	Resistance	0.224752382	0.001209988
Pyrimethamine	DHFR	SBS13	BRCA	Resistance	0.224820263	0.001349987
Pyrimethamine	DHFR	SBS36/56L	BRCA	Resistance	0.211531654	0.000859991	Signature previously associated with chemical exposure
Pyrimethamine	DHFR	SBS56/10aL/36L	BRCA	Resistance	0.167257587	0.000449996
QL-XI-92	DDR1	SBS18/36L	BRCA	Resistance	0.167257587	0.000449996
QS11	ARFGAP1	SBS42L	BRCA	Resistance	0.224820263	0.001359986	DNA repair signatures
Quizartinib	FLT3	SBS8L/4L	BRCA	Resistance	0.153319454	0.000329997
Ribociclib	CDK6	SBS3L	BRCA	Resistance	0.24827298	0.001889981
Sabutoclax	BCL2	SBS22L	BRCA	Resistance	0.248496986	0.00198998
Sabutoclax	BCL2	SBS49	BRCA	Resistance	0.144742142	0.000289997	DNA repair signatures
Sabutoclax	MCL1	SBS52	BRCA	Resistance	0.224752382	0.00100999
Selisistat	SIRT1	SBS18/36L	BRCA	Resistance	0.248496986	0.00199998
Selisistat	SIRT1	SBS48L	BRCA	Resistance	0.224752382	0.001289987
SL0101	AURKB	SBS4/45L	BRCA	Resistance	0.224752382	0.001129989	DNA repair signatures
SL0101	AURKB	SBS8L/4L	BRCA	Resistance	0.111505058	7.00E-05
SL0101	AURKB	SBS18/36L	BRCA	Resistance	0.111505058	5.00E-05
SL0101	AURKB	SBS22L	BRCA	Resistance	0.203845184	0.000749993	DNA repair signatures
SL0101	AURKB	SBS29L/18L	BRCA	Resistance	0.111505058	8.00E-05
SL0101	AURKB	SBS31L	BRCA	Resistance	0.24827298	0.001849982
SL0101	AURKB	SBS-CL3	BRCA	Resistance	0.211531654	0.000849992
SL0101	PIM1	SBS17aL	BRCA	Resistance	0.137987509	0.000199998
SL0101	PIM1	SBS29L/18L	BRCA	Resistance	0.137987509	0.000129999
Sunitinib	CSF1R	SBS36/56L	BRCA	Resistance	0.24827298	0.001829982
Tenovin-6	SIRT1	SBS48L	BRCA	Resistance	0.24827298	0.001779982
Tivozanib	FLT4	SBS-CL3	BRCA	Resistance	0.167257587	0.000479995
Torin2	MTOR	SBS28	BRCA	Resistance	0.22640966	0.001429986
Tozasertib	AURKA	SBS24L	BRCA	Resistance	0.24827298	0.001759982
Tozasertib	AURKB	SBS29L/18L	BRCA	Resistance	0.224752382	0.001219988
TubastatinA	HDAC1	SBS42L	BRCA	Resistance	0.248496986	0.00204998
UNC1215	L3MBTL3	SBS13	BRCA	Resistance	0.18663499	0.000609994	DNA repair signatures
WZ3105	FLT3	SBS8L/4L	BRCA	Resistance	0.144742142	0.000279997	DNA repair signatures
WZ3105	FLT3	SBS32L	BRCA	Resistance	0.22640966	0.001469985	DNA repair signatures
WZ3105	ROCK2	SBS48L	BRCA	Resistance	0.137987509	0.000199998	DNA repair signatures
WZ4003	NUAK2	SBS60	BRCA	Resistance	0.248496986	0.00202998	DNA repair signatures
XMD13-2	RIPK1	SBS8L/4L	BRCA	Resistance	0.083628793	2.00E-05
XMD13-2	RIPK1	SBS31L	BRCA	Resistance	0.248496986	0.00202998
XMD13-2	RIPK1	SBS48L	BRCA	Resistance	0.144742142	0.000279997	Signature previously associated with chemical exposure
XMD13-2	RIPK1	SBS52	BRCA	Resistance	0.111505058	6.00E-05	Signature previously associated with chemical exposure
XMD13-2	RIPK1	SBS55L/60L	BRCA	Resistance	0.224752382	0.001159988	Signature previously associated with chemical exposure
XMD13-2	RIPK1	SBS-CL3	BRCA	Resistance	0.24827298	0.001839982	Signature previously associated with chemical exposure
YM201636	PIKFYVE	SBS8L/4L	BRCA	Resistance	0.224820263	0.001329987
YM201636	PIKFYVE	SBS25L	BRCA	Resistance	0.224752382	0.001149989	Signature previously associated with chemical exposure
ZM447439	AURKB	SBS18/36L	BRCA	Resistance	0.248496986	0.002069979	Signature previously associated with chemical exposure
AZD8186	PIK3CB	SBS-MMR1	BRCA	Resistance	0.248496986	0.00192984
AT-7519	CDK2	SBS-APOBEC	BRCA	Resistance	0.167257587	0.000412237
CUDC-101	EGFR	SBS-APOBEC	BRCA	Resistance	0.224752382	0.001281693
CUDC-101	ERBB2	SBS-APOBEC	BRCA	Resistance	0.18663499	0.000560748	DNA repair signatures
Gefitinib	EGFR	SBS-APOBEC	BRCA	Resistance	0.224820263	0.001362919	DNA repair signatures
Osimertinib	EGFR	SBS-APOBEC	BRCA	Resistance	0.224752382	0.001288742
Pelitinib	EGFR	SBS-APOBEC	BRCA	Resistance	0.224752382	0.001016036	Signature previously associated with chemical exposure
PHA-793887	CDK2	SBS-APOBEC	BRCA	Resistance	0.192047306	0.000658302
Pyrimethamine	DHFR	SBS-APOBEC	BRCA	Resistance	0.137987509	0.000180992
UNC1215	L3MBTL3	SBS-APOBEC	BRCA	Resistance	0.111505058	7.30E-05
YM201636	PIKFYVE	SBS-APOBEC	BRCA	Resistance	0.203845184	0.000770037
AZD5363	AKT1	SBS54	BRCA	Sensitivity	0.235017258	0.000159998	Signature previously associated with chemical exposure
Dasatinib	SRC	SBS22L	BRCA	Sensitivity	0.235017258	0.000249998
Dasatinib	SRC	SBS52	BRCA	Sensitivity	0.128670298	2.00E-05
Ipatasertib	AKT1	SBS54	BRCA	Sensitivity	0.235017258	0.000209998
KIN001-266	MAP3K8	SBS54	BRCA	Sensitivity	0.128670298	4.00E-05
Palbociclib	CDK6	SBS2	BRCA	Sensitivity	0.235017258	0.000199998	DNA repair signatures
Palbociclib	CDK6	SBS55L/60L	BRCA	Sensitivity	0.235017258	0.000189998
Ribociclib	CDK4	SBS36/56L	BRCA	Sensitivity	0.128670298	4.00E-05
Ribociclib	CDK6	SBS2	BRCA	Sensitivity	0.199236549	1.00E-04	Signature previously associated with chemical exposure
Uprosertib	AKT1	SBS54	BRCA	Sensitivity	0.235017258	0.000239998
CP724714	ERBB2	SBS-MMR1	BRCA	Sensitivity	0.128670298	4.56E-05
Omipalisib	PIK3CA	SBS-MMR1	BRCA	Sensitivity	0.235017258	0.000238314	DNA repair signatures
SL0101	PIM1	SBS-MMR1	BRCA	Sensitivity	0.199236549	0.000113033
Palbociclib	CDK6	SBS-APOBEC	BRCA	Sensitivity	0.128670298	1.49E-05
Ribociclib	CDK6	SBS-APOBEC	BRCA	Sensitivity	0.175208353	7.46E-05
A-770041	LCK	SBS29L/18L	HNSC	Resistance	0.201805093	0.000409996	DNA repair signatures
Alpelisib	PIK3CA	SBS8L/4L	HNSC	Resistance	0.191934192	7.00E-05
Apitolisib	PIK3CA	SBS8L/4L	HNSC	Resistance	0.201805093	0.000379996
Apitolisib	PIK3CG	SBS-CL3	HNSC	Resistance	0.201805093	0.000449996
BMS-754807	IGF1R	SBS-CL1	HNSC	Resistance	0.238155079	0.000749993	DNA repair signatures
Buparlisib	PIK3CA	SBS8L/4L	HNSC	Resistance	0.201805093	0.000359996
Buparlisib	PIK3CB	SBS29L/18L	HNSC	Resistance	0.201805093	0.000389996
Cabozantinib	KIT	SBS2	HNSC	Resistance	0.229967234	0.000649994	DNA repair signatures
Cetuximab	EGFR	SBS45/38L/4L	HNSC	Resistance	0.201805093	0.000389996
CP724714	ERBB2	SBS48L	HNSC	Resistance	0.201805093	0.000349997
Dactolisib	PIK3CB	SBS29L/18L	HNSC	Resistance	0.201805093	0.000459995
Dinaciclib	CDK5	SBS59	HNSC	Resistance	0.194043359	0.000179998
KIN001-270	CDK9	SBS2	HNSC	Resistance	0.164515022	3.00E-05
Lapatinib	EGFR	SBS31L	HNSC	Resistance	0.201805093	0.000339997
Lapatinib	ERBB2	SBS48L	HNSC	Resistance	0.243067239	0.000799992
Lestaurtinib	FLT3	SBS8L/4L	HNSC	Resistance	0.164515022	2.00E-05
Masitinib	KIT	SBS2	HNSC	Resistance	0.204729805	0.000559994
Masitinib	KIT	SBS43/60L	HNSC	Resistance	0.194043359	0.000179998
Midostaurin	FLT3	SBS-CL3	HNSC	Resistance	0.238155079	0.000759992
MK-8776	CHEK2	SBS36/56L	HNSC	Resistance	0.204729805	0.000529995
Osimertinib	EGFR	SBS31L	HNSC	Resistance	0.201805093	0.000379996	DNA repair signatures
OTX015	BRD3	SBS31L	HNSC	Resistance	0.236490343	0.000689993	DNA repair signatures
Pazopanib	KIT	SBS43/60L	HNSC	Resistance	0.194043359	0.000229998	DNA repair signatures
PF-00299804	EGFR	SBS19L	HNSC	Resistance	0.202480026	0.000479995	DNA repair signatures
PF-00299804	ERBB2	SBS19L	HNSC	Resistance	0.204729805	0.000529995	DNA repair signatures
Pictilisib	PIK3CG	SBS-CL3	HNSC	Resistance	0.182794468	5.00E-05
Pilaralisib	PIK3CB	SBS29L/18L	HNSC	Resistance	0.201805093	0.000399996
Podophyllotoxinbromide	TOP2A	SBS8L/4L	HNSC	Resistance	0.194043359	0.000199998	Signature previously associated with chemical exposure
Podophyllotoxinbromide	TOP2A	SBS55L/60L	HNSC	Resistance	0.204729805	0.000559994	Signature previously associated with chemical exposure
QL-VIII-58	ATR	SBS24L	HNSC	Resistance	0.194043359	0.000159998	Signature previously associated with chemical exposure
SB505124	ACVR1C	SBS4/45L	HNSC	Resistance	0.194043359	0.000149999	Signature previously associated with chemical exposure
SU11274	MET	SBS60	HNSC	Resistance	0.194043359	0.000229998
Talazoparib	PARP2	SBS56/10aL/36L	HNSC	Resistance	0.243067239	0.000819992	Signature previously associated with chemical exposure
Taselisib	PIK3CA	SBS8L/4L	HNSC	Resistance	0.194043359	0.000189998	Signature previously associated with chemical exposure
Voxtalisib	PIK3CA	SBS8L/4L	HNSC	Resistance	0.238155079	0.000759992
WH-4-023	LCK	SBS29L/18L	HNSC	Resistance	0.201805093	0.000439996
XMD14-99	CDK7	SBS59	HNSC	Resistance	0.194043359	0.000179998
BMS-754807	IGF1R	SBS60	HNSC	Sensitivity	0.234502918	6.00E-05	DNA repair signatures
Dinaciclib	CDK5	SBS12/26L	HNSC	Sensitivity	0.175877189	2.00E-05	DNA repair signatures
Pictilisib	PIK3CB	SBS42L	HNSC	Sensitivity	0.175877189	3.00E-05
Erlotinib	EGFR	SBS42L	KIRC	Sensitivity	0.195558044	2.00E-05	Signature previously associated with chemical exposure
AZ960	JAK3	SBS32L	ALL/CLL	Sensitivity	0.243888186	0.000219998
BI-2536	PLK2	SBS26/12L	ALL/CLL	Sensitivity	0.243888186	0.000219998
Dinaciclib	CDK5	SBS32L	ALL/CLL	Sensitivity	0.044343307	2.00E-05
Dinaciclib	CDK9	SBS32L	ALL/CLL	Sensitivity	0.044343307	2.00E-05
JQ1	BRDT	SBS6	ALL/CLL	Sensitivity	0.053211968	3.00E-05	Signature previously associated with chemical exposure
ML323	USP1	SBS56/10aL/36L	ALL/CLL	Sensitivity	0.243888186	0.000209998
WHI-P97	JAK3	SBS18/36L	ALL/CLL	Sensitivity	0.044343307	1.00E-05
Foretinib	KDR	SBS8L/4L	DLBC	Sensitivity	0.044571777	1.00E-05
Nutlin-3a(-)	MDM2	SBS13	DLBC	Sensitivity	0.044571777	1.00E-05
AMG-319	PIK3CD	SBS7dL	ESCA_STAD	Resistance	0.120886291	1.00E-05	DNA repair signatures
Entinostat	HDAC1	SBS33L	ESCA_STAD	Sensitivity	0.216576782	5.00E-05
GSK1059615	PIK3CB	SBS20	ESCA_STAD	Sensitivity	0.216576782	3.00E-05
Nutlin-3a(-)	MDM2	SBS33L	ESCA_STAD	Sensitivity	0.216576782	4.00E-05	Signature previously associated with chemical exposure
AMG-319	PIK3CD	SBS19L	GBM_LGG	Resistance	0.185623144	0.000159998
Apitolisib	PIK3CD	SBS42L	GBM_LGG	Resistance	0.223813551	0.000359996
AZD4547	FGFR1	SBS23/11L	GBM_LGG	Resistance	0.147654773	5.00E-05	DNA repair signatures
AZD4547	FGFR1	SBS42L	GBM_LGG	Resistance	0.214099422	0.000289997
Bosutinib	TEC	SBS23/11L	GBM_LGG	Resistance	0.185623144	0.000189998
Buparlisib	PIK3CD	SBS42L	GBM_LGG	Resistance	0.185623144	1.00E-04
BX795	AURKB	SBS23/11L	GBM_LGG	Resistance	0.222350718	0.000319997	DNA repair signatures
Foretinib	FGFR1	SBS42L	GBM_LGG	Resistance	0.223813551	0.000359996
GW-2580	CSF1R	SBS15	GBM_LGG	Resistance	0.185623144	9.00E-05
HG6-64-1	BRAF	SBS5L	GBM_LGG	Resistance	0.185623144	0.000189998
Omipalisib	PIK3CD	SBS19L	GBM_LGG	Resistance	0.185623144	0.000219998	DNA repair signatures
PD173074	FGFR1	SBS23/11L	GBM_LGG	Resistance	0.078749213	2.00E-05
Pictilisib	PIK3CD	SBS42L	GBM_LGG	Resistance	0.078749213	2.00E-05
Ponatinib	FGFR1	SBS42L	GBM_LGG	Resistance	0.214099422	0.000289997	DNA repair signatures
S-Trityl-L-cysteine	KIF11	SBS2	GBM_LGG	Resistance	0.185623144	0.000129999
SB216763	GSK3A	SBS5L	GBM_LGG	Resistance	0.185623144	0.000209998
SB216763	GSK3B	SBS15	GBM_LGG	Resistance	0.078749213	2.00E-05
UMI-77	MCL1	SBS23/11L	GBM_LGG	Resistance	0.185623144	0.000159998
SB216763	GSK3B	SBS-MMR1	GBM_LGG	Resistance	0.185623144	0.000160707
KU-55933	ATM	SBS-APOBEC	BLCA	Resistance	0.162013222	1.77E-05
AGI-6780	IDH2	SBS59	PAAD	Sensitivity	0.247497525	0.000499995
AR-42	HDAC1	SBS59	PAAD	Sensitivity	0.196648034	0.000169998
AT13148	AKT1	SBS25L	PAAD	Sensitivity	0.196648034	0.000109999
Belinostat	HDAC1	SBS59	PAAD	Sensitivity	0.233119097	0.000429996
CAY10603	HDAC1	SBS59	PAAD	Sensitivity	0.196648034	1.00E-04
Crizotinib	ALK	SBS17aL	PAAD	Sensitivity	0.221705678	0.000369996
Foretinib	EGFR	SBS14	PAAD	Sensitivity	0.206351061	0.000289997	DNA repair signatures
Ipatasertib	AKT1	SBS25L	PAAD	Sensitivity	0.204927951	0.000269997	DNA repair signatures
JQ1	BRDT	SBS8L/4L	PAAD	Sensitivity	0.214303739	0.000319997	DNA repair signatures
JQ12	HDAC1	SBS4/45L	PAAD	Sensitivity	0.196648034	4.00E-05	DNA repair signatures
KU-55933	ATM	SBS7dL	PAAD	Sensitivity	0.243222568	0.000469995	DNA repair signatures
KU-55933	ATM	SBS46L	PAAD	Sensitivity	0.221705678	0.000359996
Masitinib	KIT	SBS56/10aL/36L	PAAD	Sensitivity	0.196648034	0.000179998
Masitinib	PDGFRA	SBS56/10aL/36L	PAAD	Sensitivity	0.199235508	0.000209998	Signature previously associated with chemical exposure
Palbociclib	CDK4	SBS53L/38L	PAAD	Sensitivity	0.22200528	0.000389996	Signature previously associated with chemical exposure
Pazopanib	KIT	SBS56/10aL/36L	PAAD	Sensitivity	0.201424909	0.000229998	Signature previously associated with chemical exposure
Pazopanib	PDGFRA	SBS56/10aL/36L	PAAD	Sensitivity	0.196648034	0.000189998	Signature previously associated with chemical exposure
Pelitinib	EGFR	SBS3L	PAAD	Sensitivity	0.196648034	0.000169998
PI-103	DAPK3	SBS36/56L	PAAD	Sensitivity	0.196648034	0.000169998	Signature previously associated with chemical exposure
Selisistat	SIRT1	SBS18/36L	PAAD	Sensitivity	0.196648034	9.00E-05	Signature previously associated with chemical exposure
Selisistat	SIRT1	SBS59	PAAD	Sensitivity	0.196648034	3.00E-05
TubastatinA	HDAC1	SBS4/45L	PAAD	Sensitivity	0.204927951	0.000269997
XMD11-85h	RET	SBS17b	PAAD	Sensitivity	0.196648034	0.000179998
AT7867	MK-2206	SBS3L	MM	Resistance	0.149767279	0.001549985	DNA repair signatures
AT7867	MK-2206	SBS40L	MM	Resistance	0.149767279	0.001559984	DNA repair signatures
AZ628	SB590885	SBS60	MM	Resistance	0.174801638	0.002419976
AZD6738	QL-VIII-58	SBS60	MM	Resistance	0.113765529	0.000349997	Signature previously associated with chemical exposure
AZD6738	VE821	SBS60	MM	Resistance	0.091012423	2.00E-05
BMS-536924	BMS-754807	SBS3L	MM	Resistance	0.118627304	0.000589994
BMS-536924	BMS-754807	SBS14	MM	Resistance	0.229274591	0.005219948
BMS-536924	BMS-754807	SBS40L	MM	Resistance	0.113765529	0.000379996
Camptothecin	Irinotecan	SBS4/45L	MM	Resistance	0.113765529	0.000269997	Signature previously associated with chemical exposure
[truncated: 2,015 more rows]
