# Supplementary material for: Mutational signatures are markers of drug sensitivity of cancer cells
Source: Nat Commun. 2022 May 25;13:2926. doi: 10.1038/s41467-022-30582-3 (PMC9132939; doi:10.1038/s41467-022-30582-3)
Supplement: Supplementary file 4 — Source Data [file 41467_2022_30582_MOESM4_ESM.zip › RawData_R2b/Fig5D.csv]

Pathway	log2ratio
JNK and p38 signaling	0.617123041276617
p53 pathway	0.398074503697044
ABL signaling	0.390114544505492
DNA replication	0.278888579931095
Unclassified	0.272192653079036
Chromatin histone methylation	0.206472027666124
Other, kinases	0.10127820070581
PI3K/MTOR signaling	0.0491059893118979
ERK MAPK signaling	-0.0197770687985835
Chromatin histone acetylation	-0.024086746197695
EGFR signaling	-0.0269022665432083
Protein stability and degradation	-0.0503873768407358
