# Supplementary material for: Mutational signatures are markers of drug sensitivity of cancer cells
Source: Nat Commun. 2022 May 25;13:2926. doi: 10.1038/s41467-022-30582-3 (PMC9132939; doi:10.1038/s41467-022-30582-3)
Supplement: Supplementary file 4 — Source Data [file 41467_2022_30582_MOESM4_ESM.zip › RawData_R2b/Fig6A.csv]

COSMIC_ID	SBS	cancer_type	NAME	STD_SCORE	SBS_NAME
905936	Absent	COREAD	AZD5363 (GDSC)	-0.478313224748979	SBS26/12L
905937	Present	COREAD	AZD5363 (GDSC)	-0.662979195296213	SBS26/12L
905939	Absent	COREAD	AZD5363 (GDSC)	-0.416959166906455	SBS26/12L
905961	Absent	COREAD	AZD5363 (GDSC)	-0.330155237198603	SBS26/12L
905962	Absent	COREAD	AZD5363 (GDSC)	1.33706634483617	SBS26/12L
905989	Present	COREAD	AZD5363 (GDSC)	-1.78809594184229	SBS26/12L
907287	Absent	COREAD	AZD5363 (GDSC)	-0.744709849931429	SBS26/12L
907291	Present	COREAD	AZD5363 (GDSC)	-0.918227312307619	SBS26/12L
907790	Present	COREAD	AZD5363 (GDSC)	-1.2309030813994	SBS26/12L
907792	Absent	COREAD	AZD5363 (GDSC)	1.47028052866334	SBS26/12L
907794	Absent	COREAD	AZD5363 (GDSC)	-1.29801839789011	SBS26/12L
908457	Absent	COREAD	AZD5363 (GDSC)	-1.22468500717749	SBS26/12L
908458	Absent	COREAD	AZD5363 (GDSC)	-0.833655016384438	SBS26/12L
909263	Absent	COREAD	AZD5363 (GDSC)	1.351612677607	SBS26/12L
909698	Present	COREAD	AZD5363 (GDSC)	-0.368147525783224	SBS26/12L
909718	Absent	COREAD	AZD5363 (GDSC)	-0.202289659885034	SBS26/12L
909740	Absent	COREAD	AZD5363 (GDSC)	0.861386082047686	SBS26/12L
909746	Absent	COREAD	AZD5363 (GDSC)	0.689447462621195	SBS26/12L
909747	Absent	COREAD	AZD5363 (GDSC)	1.10688166959751	SBS26/12L
909748	Absent	COREAD	AZD5363 (GDSC)	0.843586835961781	SBS26/12L
909751	Absent	COREAD	AZD5363 (GDSC)	-1.20267643329736	SBS26/12L
909755	Absent	COREAD	AZD5363 (GDSC)	1.07681050785712	SBS26/12L
909757	Absent	COREAD	AZD5363 (GDSC)	-0.595027533676557	SBS26/12L
909761	Absent	COREAD	AZD5363 (GDSC)	-0.227929986581708	SBS26/12L
910554	Absent	COREAD	AZD5363 (GDSC)	0.511337692626889	SBS26/12L
910569	Absent	COREAD	AZD5363 (GDSC)	-0.269357362667905	SBS26/12L
910689	Absent	COREAD	AZD5363 (GDSC)	3.05012129606633	SBS26/12L
910700	Absent	COREAD	AZD5363 (GDSC)	0.166043773452346	SBS26/12L
910905	Absent	COREAD	AZD5363 (GDSC)	-0.763199149754092	SBS26/12L
924108	Absent	COREAD	AZD5363 (GDSC)	-0.113404528107123	SBS26/12L
998189	Absent	COREAD	AZD5363 (GDSC)	0.0529826090071586	SBS26/12L
1240123	Present	COREAD	AZD5363 (GDSC)	-0.223171376013033	SBS26/12L
1240124	Absent	COREAD	AZD5363 (GDSC)	0.839405110317034	SBS26/12L
1290769	Absent	COREAD	AZD5363 (GDSC)	1.39672701080869	SBS26/12L
1659928	Absent	COREAD	AZD5363 (GDSC)	-0.0341656575153356	SBS26/12L
1660034	Absent	COREAD	AZD5363 (GDSC)	-0.414524657323177	SBS26/12L
1660035	Absent	COREAD	AZD5363 (GDSC)	0.933760988119953	SBS26/12L
1674021	Present	COREAD	AZD5363 (GDSC)	-0.77331464748121	SBS26/12L
1789883	Absent	COREAD	AZD5363 (GDSC)	-0.573540640421423	SBS26/12L
905936	Absent	COREAD	MK-2206 (GDSC)	-0.0280613036123596	SBS26/12L
905937	Present	COREAD	MK-2206 (GDSC)	-0.967363103860808	SBS26/12L
905939	Absent	COREAD	MK-2206 (GDSC)	0.404991730068546	SBS26/12L
905961	Absent	COREAD	MK-2206 (GDSC)	-0.811868012509983	SBS26/12L
905962	Absent	COREAD	MK-2206 (GDSC)	1.10209219072827	SBS26/12L
905989	Present	COREAD	MK-2206 (GDSC)	0.560162378382996	SBS26/12L
907287	Absent	COREAD	MK-2206 (GDSC)	0.337211581893357	SBS26/12L
907289	Absent	COREAD	MK-2206 (GDSC)	-0.0701658602169152	SBS26/12L
907291	Present	COREAD	MK-2206 (GDSC)	-0.484079830041091	SBS26/12L
907790	Present	COREAD	MK-2206 (GDSC)	-1.59580080827482	SBS26/12L
907792	Absent	COREAD	MK-2206 (GDSC)	-0.121520118647626	SBS26/12L
907794	Absent	COREAD	MK-2206 (GDSC)	0.604388115881771	SBS26/12L
907795	Absent	COREAD	MK-2206 (GDSC)	-1.25049270184164	SBS26/12L
908442	Absent	COREAD	MK-2206 (GDSC)	-1.85682599455223	SBS26/12L
908457	Absent	COREAD	MK-2206 (GDSC)	-0.961054916388146	SBS26/12L
908458	Absent	COREAD	MK-2206 (GDSC)	1.51111568151361	SBS26/12L
909263	Absent	COREAD	MK-2206 (GDSC)	1.82677492241411	SBS26/12L
909698	Present	COREAD	MK-2206 (GDSC)	-1.43311415255845	SBS26/12L
909718	Absent	COREAD	MK-2206 (GDSC)	-0.378737327770608	SBS26/12L
909740	Absent	COREAD	MK-2206 (GDSC)	0.432334897340362	SBS26/12L
909746	Absent	COREAD	MK-2206 (GDSC)	1.70199197792135	SBS26/12L
909747	Absent	COREAD	MK-2206 (GDSC)	0.323323574762805	SBS26/12L
909748	Absent	COREAD	MK-2206 (GDSC)	-0.503673267913219	SBS26/12L
909751	Absent	COREAD	MK-2206 (GDSC)	0.166286225755652	SBS26/12L
909757	Absent	COREAD	MK-2206 (GDSC)	0.867199276503972	SBS26/12L
909761	Absent	COREAD	MK-2206 (GDSC)	1.6373024956377	SBS26/12L
910554	Absent	COREAD	MK-2206 (GDSC)	0.771789190316284	SBS26/12L
910569	Absent	COREAD	MK-2206 (GDSC)	-0.0296996640638216	SBS26/12L
910689	Absent	COREAD	MK-2206 (GDSC)	1.71789660610501	SBS26/12L
910700	Absent	COREAD	MK-2206 (GDSC)	1.21556037653301	SBS26/12L
910905	Absent	COREAD	MK-2206 (GDSC)	-1.14191345743101	SBS26/12L
924108	Absent	COREAD	MK-2206 (GDSC)	0.850830279614215	SBS26/12L
998189	Absent	COREAD	MK-2206 (GDSC)	0.0276952316578964	SBS26/12L
1240123	Present	COREAD	MK-2206 (GDSC)	-0.973280729574042	SBS26/12L
1240124	Absent	COREAD	MK-2206 (GDSC)	0.0954477022280866	SBS26/12L
1290769	Absent	COREAD	MK-2206 (GDSC)	-0.201640634540513	SBS26/12L
1290771	Absent	COREAD	MK-2206 (GDSC)	0.0433453796400444	SBS26/12L
1660034	Absent	COREAD	MK-2206 (GDSC)	-0.814887177921945	SBS26/12L
1660035	Absent	COREAD	MK-2206 (GDSC)	0.1326540915702	SBS26/12L
1674021	Present	COREAD	MK-2206 (GDSC)	-0.916859931783813	SBS26/12L
1789883	Absent	COREAD	MK-2206 (GDSC)	-1.7893549129662	SBS26/12L
905936	Absent	COREAD	AKT2 (PSCORE)	-0.303325398806631	SBS26/12L
905937	Present	COREAD	AKT2 (PSCORE)	-0.868568336000804	SBS26/12L
905939	Absent	COREAD	AKT2 (PSCORE)	-0.165137885088458	SBS26/12L
905961	Absent	COREAD	AKT2 (PSCORE)	-0.424428140451586	SBS26/12L
905962	Absent	COREAD	AKT2 (PSCORE)	0.111514043445834	SBS26/12L
905989	Present	COREAD	AKT2 (PSCORE)	-0.539409563286905	SBS26/12L
907287	Absent	COREAD	AKT2 (PSCORE)	-0.641994463741744	SBS26/12L
907289	Absent	COREAD	AKT2 (PSCORE)	1.37269653956993	SBS26/12L
907291	Present	COREAD	AKT2 (PSCORE)	-0.88943172875587	SBS26/12L
907790	Present	COREAD	AKT2 (PSCORE)	-1.69778117671299	SBS26/12L
907792	Absent	COREAD	AKT2 (PSCORE)	-1.9386051921881	SBS26/12L
907794	Absent	COREAD	AKT2 (PSCORE)	0.663607665555167	SBS26/12L
907795	Absent	COREAD	AKT2 (PSCORE)	1.09403778890582	SBS26/12L
908457	Absent	COREAD	AKT2 (PSCORE)	0.38135333845094	SBS26/12L
908458	Absent	COREAD	AKT2 (PSCORE)	0.408157807679611	SBS26/12L
909263	Absent	COREAD	AKT2 (PSCORE)	2.16769169318023	SBS26/12L
909698	Present	COREAD	AKT2 (PSCORE)	-0.657767723732716	SBS26/12L
909748	Absent	COREAD	AKT2 (PSCORE)	2.00463754804315	SBS26/12L
909751	Absent	COREAD	AKT2 (PSCORE)	0.32596465452611	SBS26/12L
909755	Absent	COREAD	AKT2 (PSCORE)	0.0322471650423313	SBS26/12L
909761	Absent	COREAD	AKT2 (PSCORE)	-0.104145781203517	SBS26/12L
910689	Absent	COREAD	AKT2 (PSCORE)	0.929553765641243	SBS26/12L
910700	Absent	COREAD	AKT2 (PSCORE)	0.650676082912423	SBS26/12L
910905	Absent	COREAD	AKT2 (PSCORE)	-0.345762233880418	SBS26/12L
998189	Absent	COREAD	AKT2 (PSCORE)	-0.695555591290724	SBS26/12L
1240123	Present	COREAD	AKT2 (PSCORE)	-0.25622054722585	SBS26/12L
1290769	Absent	COREAD	AKT2 (PSCORE)	-0.034768398301962	SBS26/12L
1660035	Absent	COREAD	AKT2 (PSCORE)	-0.572476702005789	SBS26/12L
1674021	Present	COREAD	AKT2 (PSCORE)	-1.48857320696506	SBS26/12L
1789883	Absent	COREAD	AKT2 (PSCORE)	1.48181397668635	SBS26/12L
905936	Absent	COREAD	Afuresertib (GDSC)	-0.274137358061226	SBS26/12L
905937	Present	COREAD	Afuresertib (GDSC)	-0.42967785796419	SBS26/12L
905939	Absent	COREAD	Afuresertib (GDSC)	-0.895035103840178	SBS26/12L
905961	Absent	COREAD	Afuresertib (GDSC)	-0.709444312272937	SBS26/12L
905962	Absent	COREAD	Afuresertib (GDSC)	1.74557916188958	SBS26/12L
905989	Present	COREAD	Afuresertib (GDSC)	-1.87928852799029	SBS26/12L
907287	Absent	COREAD	Afuresertib (GDSC)	-0.663136757543336	SBS26/12L
907291	Present	COREAD	Afuresertib (GDSC)	-0.742004472375187	SBS26/12L
907790	Present	COREAD	Afuresertib (GDSC)	-1.01052954410259	SBS26/12L
907792	Absent	COREAD	Afuresertib (GDSC)	0.714481501794576	SBS26/12L
907794	Absent	COREAD	Afuresertib (GDSC)	-1.06560589143123	SBS26/12L
908457	Absent	COREAD	Afuresertib (GDSC)	-0.743635083444876	SBS26/12L
908458	Absent	COREAD	Afuresertib (GDSC)	-0.203579525184447	SBS26/12L
909263	Absent	COREAD	Afuresertib (GDSC)	0.781231147604776	SBS26/12L
909698	Present	COREAD	Afuresertib (GDSC)	-0.244180262536132	SBS26/12L
909718	Absent	COREAD	Afuresertib (GDSC)	0.489750259966836	SBS26/12L
909740	Absent	COREAD	Afuresertib (GDSC)	1.07625413126363	SBS26/12L
909746	Absent	COREAD	Afuresertib (GDSC)	1.81473391082267	SBS26/12L
909747	Absent	COREAD	Afuresertib (GDSC)	1.09730553227488	SBS26/12L
909748	Absent	COREAD	Afuresertib (GDSC)	1.12090536564377	SBS26/12L
909751	Absent	COREAD	Afuresertib (GDSC)	-0.744980964241065	SBS26/12L
909755	Absent	COREAD	Afuresertib (GDSC)	1.08088244435501	SBS26/12L
909757	Absent	COREAD	Afuresertib (GDSC)	-0.795840989686713	SBS26/12L
909761	Absent	COREAD	Afuresertib (GDSC)	-0.465174660548667	SBS26/12L
910554	Absent	COREAD	Afuresertib (GDSC)	-0.227261628248611	SBS26/12L
910569	Absent	COREAD	Afuresertib (GDSC)	-1.40900217044956	SBS26/12L
910689	Absent	COREAD	Afuresertib (GDSC)	2.8366450025223	SBS26/12L
910700	Absent	COREAD	Afuresertib (GDSC)	0.102196364740039	SBS26/12L
910905	Absent	COREAD	Afuresertib (GDSC)	-1.25114397897494	SBS26/12L
924108	Absent	COREAD	Afuresertib (GDSC)	-0.357305592667335	SBS26/12L
998189	Absent	COREAD	Afuresertib (GDSC)	-0.292387090309065	SBS26/12L
1240123	Present	COREAD	Afuresertib (GDSC)	-0.16621172976439	SBS26/12L
1240124	Absent	COREAD	Afuresertib (GDSC)	0.880459969285936	SBS26/12L
1290769	Absent	COREAD	Afuresertib (GDSC)	0.989806678022301	SBS26/12L
1659928	Absent	COREAD	Afuresertib (GDSC)	-0.129015543786826	SBS26/12L
1660034	Absent	COREAD	Afuresertib (GDSC)	-0.146085862825016	SBS26/12L
1660035	Absent	COREAD	Afuresertib (GDSC)	1.03918970534491	SBS26/12L
1674021	Present	COREAD	Afuresertib (GDSC)	-0.392786326951953	SBS26/12L
1789883	Absent	COREAD	Afuresertib (GDSC)	-0.531969940330467	SBS26/12L
905936	Absent	COREAD	Uprosertib (GDSC)	0.250899392798472	SBS26/12L
905937	Present	COREAD	Uprosertib (GDSC)	-0.536345450046511	SBS26/12L
905939	Absent	COREAD	Uprosertib (GDSC)	-0.762370580499174	SBS26/12L
905961	Absent	COREAD	Uprosertib (GDSC)	-0.569451744191674	SBS26/12L
905962	Absent	COREAD	Uprosertib (GDSC)	2.35018978221359	SBS26/12L
905989	Present	COREAD	Uprosertib (GDSC)	-1.5766097461643	SBS26/12L
907287	Absent	COREAD	Uprosertib (GDSC)	-0.44101016546738	SBS26/12L
907291	Present	COREAD	Uprosertib (GDSC)	-1.0737620966295	SBS26/12L
907790	Present	COREAD	Uprosertib (GDSC)	-1.76019720518488	SBS26/12L
907792	Absent	COREAD	Uprosertib (GDSC)	0.134383586353395	SBS26/12L
907794	Absent	COREAD	Uprosertib (GDSC)	-1.43528897976177	SBS26/12L
907795	Absent	COREAD	Uprosertib (GDSC)	-0.645442444048289	SBS26/12L
908457	Absent	COREAD	Uprosertib (GDSC)	-0.69247934132265	SBS26/12L
908458	Absent	COREAD	Uprosertib (GDSC)	-0.910005052376212	SBS26/12L
909263	Absent	COREAD	Uprosertib (GDSC)	0.621863993699571	SBS26/12L
909698	Present	COREAD	Uprosertib (GDSC)	-0.321591368121745	SBS26/12L
909718	Absent	COREAD	Uprosertib (GDSC)	0.876781416063583	SBS26/12L
909740	Absent	COREAD	Uprosertib (GDSC)	0.89467320214364	SBS26/12L
909746	Absent	COREAD	Uprosertib (GDSC)	1.52944977267688	SBS26/12L
909747	Absent	COREAD	Uprosertib (GDSC)	1.13223054083711	SBS26/12L
909748	Absent	COREAD	Uprosertib (GDSC)	1.02944099698738	SBS26/12L
909755	Absent	COREAD	Uprosertib (GDSC)	1.55712540436882	SBS26/12L
909757	Absent	COREAD	Uprosertib (GDSC)	-1.18983638156394	SBS26/12L
909761	Absent	COREAD	Uprosertib (GDSC)	0.282122834881719	SBS26/12L
910554	Absent	COREAD	Uprosertib (GDSC)	-0.0427556777596749	SBS26/12L
910569	Absent	COREAD	Uprosertib (GDSC)	0.018483929171104	SBS26/12L
910689	Absent	COREAD	Uprosertib (GDSC)	1.45853943721546	SBS26/12L
910700	Absent	COREAD	Uprosertib (GDSC)	0.932248924189931	SBS26/12L
910905	Absent	COREAD	Uprosertib (GDSC)	-1.10007615313159	SBS26/12L
924108	Absent	COREAD	Uprosertib (GDSC)	-0.0349448651085788	SBS26/12L
998189	Absent	COREAD	Uprosertib (GDSC)	0.122380665097112	SBS26/12L
1240123	Present	COREAD	Uprosertib (GDSC)	0.793725329482932	SBS26/12L
1240124	Absent	COREAD	Uprosertib (GDSC)	1.42441665316976	SBS26/12L
1290769	Absent	COREAD	Uprosertib (GDSC)	0.220431802179727	SBS26/12L
1659928	Absent	COREAD	Uprosertib (GDSC)	-0.869539892628037	SBS26/12L
1660034	Absent	COREAD	Uprosertib (GDSC)	-0.818745631659796	SBS26/12L
1674021	Present	COREAD	Uprosertib (GDSC)	-0.192914172251276	SBS26/12L
1789883	Absent	COREAD	Uprosertib (GDSC)	-0.656020715613205	SBS26/12L
905936	Absent	COREAD_MSI	AZD5363 (GDSC)	0.0742262602658637	SBS26/12L
905937	Present	COREAD_MSI	AZD5363 (GDSC)	-0.185333743915685	SBS26/12L
905989	Present	COREAD_MSI	AZD5363 (GDSC)	-1.76675833759053	SBS26/12L
907291	Present	COREAD_MSI	AZD5363 (GDSC)	-0.544101534876213	SBS26/12L
907790	Present	COREAD_MSI	AZD5363 (GDSC)	-0.983587617192466	SBS26/12L
907794	Absent	COREAD_MSI	AZD5363 (GDSC)	-1.0779225494886	SBS26/12L
909698	Present	COREAD_MSI	AZD5363 (GDSC)	0.229071298577352	SBS26/12L
909740	Absent	COREAD_MSI	AZD5363 (GDSC)	1.95726056617344	SBS26/12L
909751	Absent	COREAD_MSI	AZD5363 (GDSC)	-0.943913231718602	SBS26/12L
910554	Absent	COREAD_MSI	AZD5363 (GDSC)	1.46524484095586	SBS26/12L
998189	Absent	COREAD_MSI	AZD5363 (GDSC)	0.820997029253372	SBS26/12L
1240123	Present	COREAD_MSI	AZD5363 (GDSC)	0.432844684269712	SBS26/12L
1659928	Absent	COREAD_MSI	AZD5363 (GDSC)	0.698504485792542	SBS26/12L
1660034	Absent	COREAD_MSI	AZD5363 (GDSC)	0.16388523088569	SBS26/12L
1674021	Present	COREAD_MSI	AZD5363 (GDSC)	-0.340417381391739	SBS26/12L
905936	Absent	COREAD_MSI	AKT1 (PSCORE)	1.29176959958482	SBS26/12L
905937	Present	COREAD_MSI	AKT1 (PSCORE)	-0.735495652559895	SBS26/12L
905989	Present	COREAD_MSI	AKT1 (PSCORE)	0.738091070930312	SBS26/12L
907291	Present	COREAD_MSI	AKT1 (PSCORE)	-0.529561212464701	SBS26/12L
907790	Present	COREAD_MSI	AKT1 (PSCORE)	-0.649885953567873	SBS26/12L
907794	Absent	COREAD_MSI	AKT1 (PSCORE)	-0.734945787936035	SBS26/12L
909698	Present	COREAD_MSI	AKT1 (PSCORE)	0.33244845353768	SBS26/12L
909751	Absent	COREAD_MSI	AKT1 (PSCORE)	0.309463219597611	SBS26/12L
998189	Absent	COREAD_MSI	AKT1 (PSCORE)	1.75018652957633	SBS26/12L
1240123	Present	COREAD_MSI	AKT1 (PSCORE)	-0.123438249616201	SBS26/12L
1674021	Present	COREAD_MSI	AKT1 (PSCORE)	-1.64863201708205	SBS26/12L
905936	Absent	COREAD_MSI	AKT2 (PSCORE)	0.401907086334177	SBS26/12L
905937	Present	COREAD_MSI	AKT2 (PSCORE)	-0.411947844227971	SBS26/12L
905989	Present	COREAD_MSI	AKT2 (PSCORE)	0.061985525803625	SBS26/12L
907291	Present	COREAD_MSI	AKT2 (PSCORE)	-0.44198762702694	SBS26/12L
907790	Present	COREAD_MSI	AKT2 (PSCORE)	-1.6058751177805	SBS26/12L
907794	Absent	COREAD_MSI	AKT2 (PSCORE)	1.7941283600059	SBS26/12L
909698	Present	COREAD_MSI	AKT2 (PSCORE)	-0.10843035401125	SBS26/12L
909751	Absent	COREAD_MSI	AKT2 (PSCORE)	1.30797911122466	SBS26/12L
998189	Absent	COREAD_MSI	AKT2 (PSCORE)	-0.16283853906558	SBS26/12L
1240123	Present	COREAD_MSI	AKT2 (PSCORE)	0.469730164146908	SBS26/12L
1674021	Present	COREAD_MSI	AKT2 (PSCORE)	-1.30465076540303	SBS26/12L
905936	Absent	COREAD_MSI	MK-2206 (GDSC)	0.383685997740664	SBS26/12L
905937	Present	COREAD_MSI	MK-2206 (GDSC)	-0.801292154019371	SBS26/12L
905989	Present	COREAD_MSI	MK-2206 (GDSC)	1.12576081472491	SBS26/12L
907291	Present	COREAD_MSI	MK-2206 (GDSC)	-0.19160512857563	SBS26/12L
907790	Present	COREAD_MSI	MK-2206 (GDSC)	-1.59409905514089	SBS26/12L
907794	Absent	COREAD_MSI	MK-2206 (GDSC)	1.18155388641674	SBS26/12L
909698	Present	COREAD_MSI	MK-2206 (GDSC)	-1.38886136417105	SBS26/12L
909740	Absent	COREAD_MSI	MK-2206 (GDSC)	0.964499788513763	SBS26/12L
909751	Absent	COREAD_MSI	MK-2206 (GDSC)	0.62886553012176	SBS26/12L
910554	Absent	COREAD_MSI	MK-2206 (GDSC)	1.39273906218621	SBS26/12L
998189	Absent	COREAD_MSI	MK-2206 (GDSC)	0.454025771491353	SBS26/12L
1240123	Present	COREAD_MSI	MK-2206 (GDSC)	-0.808757547121589	SBS26/12L
1660034	Absent	COREAD_MSI	MK-2206 (GDSC)	-0.608935830568118	SBS26/12L
1674021	Present	COREAD_MSI	MK-2206 (GDSC)	-0.73757977159874	SBS26/12L
735784	Absent	ESCA/STAD	Afuresertib (GDSC)	-0.409559250740072	SBS26/12L
753555	Absent	ESCA/STAD	Afuresertib (GDSC)	-0.530414784660534	SBS26/12L
753573	Absent	ESCA/STAD	Afuresertib (GDSC)	-1.64907274370639	SBS26/12L
753574	Absent	ESCA/STAD	Afuresertib (GDSC)	1.83864304275482	SBS26/12L
753575	Present	ESCA/STAD	Afuresertib (GDSC)	0.450857405097627	SBS26/12L
753576	Absent	ESCA/STAD	Afuresertib (GDSC)	0.717165809125493	SBS26/12L
753621	Absent	ESCA/STAD	Afuresertib (GDSC)	-0.00783234841346054	SBS26/12L
753623	Absent	ESCA/STAD	Afuresertib (GDSC)	-0.571064384474242	SBS26/12L
906790	Present	ESCA/STAD	Afuresertib (GDSC)	-1.08484151910244	SBS26/12L
906817	Absent	ESCA/STAD	Afuresertib (GDSC)	2.08236993744404	SBS26/12L
906869	Absent	ESCA/STAD	Afuresertib (GDSC)	0.3059826531906	SBS26/12L
907055	Absent	ESCA/STAD	Afuresertib (GDSC)	-3.00841906280563	SBS26/12L
907276	Absent	ESCA/STAD	Afuresertib (GDSC)	0.291156425012406	SBS26/12L
907317	Absent	ESCA/STAD	Afuresertib (GDSC)	0.187390277526999	SBS26/12L
907318	Absent	ESCA/STAD	Afuresertib (GDSC)	-0.302878993008404	SBS26/12L
907319	Absent	ESCA/STAD	Afuresertib (GDSC)	0.197959522473802	SBS26/12L
907320	Absent	ESCA/STAD	Afuresertib (GDSC)	1.10475157610192	SBS26/12L
908138	Absent	ESCA/STAD	Afuresertib (GDSC)	-0.143152976308206	SBS26/12L
908139	Absent	ESCA/STAD	Afuresertib (GDSC)	0.609930193752516	SBS26/12L
908444	Absent	ESCA/STAD	Afuresertib (GDSC)	0.51758150138192	SBS26/12L
908445	Absent	ESCA/STAD	Afuresertib (GDSC)	0.824566817894378	SBS26/12L
908446	Absent	ESCA/STAD	Afuresertib (GDSC)	-0.348784764596676	SBS26/12L
908455	Absent	ESCA/STAD	Afuresertib (GDSC)	0.350403677642206	SBS26/12L
908461	Present	ESCA/STAD	Afuresertib (GDSC)	-0.190277955177327	SBS26/12L
909770	Absent	ESCA/STAD	Afuresertib (GDSC)	0.924710243061144	SBS26/12L
910079	Present	ESCA/STAD	Afuresertib (GDSC)	-0.44117214991769	SBS26/12L
910549	Absent	ESCA/STAD	Afuresertib (GDSC)	0.944107550185896	SBS26/12L
910924	Absent	ESCA/STAD	Afuresertib (GDSC)	-1.09351405079341	SBS26/12L
924250	Absent	ESCA/STAD	Afuresertib (GDSC)	0.590050362775481	SBS26/12L
925340	Absent	ESCA/STAD	Afuresertib (GDSC)	-0.714680477464698	SBS26/12L
946353	Absent	ESCA/STAD	Afuresertib (GDSC)	0.17685820816001	SBS26/12L
946355	Absent	ESCA/STAD	Afuresertib (GDSC)	-1.21768883291158	SBS26/12L
1240151	Absent	ESCA/STAD	Afuresertib (GDSC)	-0.235612436732942	SBS26/12L
1240155	Present	ESCA/STAD	Afuresertib (GDSC)	-1.12474381389335	SBS26/12L
1240167	Absent	ESCA/STAD	Afuresertib (GDSC)	-0.241451278819698	SBS26/12L
1240209	Absent	ESCA/STAD	Afuresertib (GDSC)	0.76623074631268	SBS26/12L
1298222	Absent	ESCA/STAD	Afuresertib (GDSC)	0.434712581863977	SBS26/12L
1298357	Absent	ESCA/STAD	Afuresertib (GDSC)	2.72308953817332	SBS26/12L
1298358	Absent	ESCA/STAD	Afuresertib (GDSC)	0.597773779153232	SBS26/12L
1298359	Absent	ESCA/STAD	Afuresertib (GDSC)	-1.21622532896338	SBS26/12L
1299064	Absent	ESCA/STAD	Afuresertib (GDSC)	-0.335123877042865	SBS26/12L
1322224	Present	ESCA/STAD	Afuresertib (GDSC)	-1.25006193476213	SBS26/12L
1503361	Absent	ESCA/STAD	Afuresertib (GDSC)	0.0639901131025119	SBS26/12L
1503362	Absent	ESCA/STAD	Afuresertib (GDSC)	-0.453767084621723	SBS26/12L
1503364	Absent	ESCA/STAD	Afuresertib (GDSC)	-0.719319838088465	SBS26/12L
1503365	Absent	ESCA/STAD	Afuresertib (GDSC)	-0.299539260307533	SBS26/12L
1503366	Absent	ESCA/STAD	Afuresertib (GDSC)	0.157044382804277	SBS26/12L
1503367	Absent	ESCA/STAD	Afuresertib (GDSC)	1.84775712929175	SBS26/12L
1503368	Absent	ESCA/STAD	Afuresertib (GDSC)	-0.864067130864699	SBS26/12L
1503371	Absent	ESCA/STAD	Afuresertib (GDSC)	-0.251817196105476	SBS26/12L
735784	Absent	ESCA/STAD	AKT3 (PSCORE)	0.497942952102966	SBS26/12L
753555	Absent	ESCA/STAD	AKT3 (PSCORE)	1.66620802235544	SBS26/12L
753559	Present	ESCA/STAD	AKT3 (PSCORE)	-0.225133820101109	SBS26/12L
753573	Absent	ESCA/STAD	AKT3 (PSCORE)	-0.545470300677044	SBS26/12L
753574	Absent	ESCA/STAD	AKT3 (PSCORE)	-0.616030168322892	SBS26/12L
753575	Present	ESCA/STAD	AKT3 (PSCORE)	0.0565115072877612	SBS26/12L
753576	Absent	ESCA/STAD	AKT3 (PSCORE)	-1.0231324903847	SBS26/12L
753621	Absent	ESCA/STAD	AKT3 (PSCORE)	0.158506649213469	SBS26/12L
753622	Absent	ESCA/STAD	AKT3 (PSCORE)	0.400864865288635	SBS26/12L
753623	Absent	ESCA/STAD	AKT3 (PSCORE)	-0.452903068285709	SBS26/12L
906790	Present	ESCA/STAD	AKT3 (PSCORE)	0.145536155545587	SBS26/12L
906817	Absent	ESCA/STAD	AKT3 (PSCORE)	1.45134430494575	SBS26/12L
906869	Absent	ESCA/STAD	AKT3 (PSCORE)	0.801146653363353	SBS26/12L
907055	Absent	ESCA/STAD	AKT3 (PSCORE)	0.575605083087311	SBS26/12L
907276	Absent	ESCA/STAD	AKT3 (PSCORE)	0.679391691108133	SBS26/12L
907317	Absent	ESCA/STAD	AKT3 (PSCORE)	1.06388033518693	SBS26/12L
907318	Absent	ESCA/STAD	AKT3 (PSCORE)	-0.402657790568519	SBS26/12L
907319	Absent	ESCA/STAD	AKT3 (PSCORE)	-0.0713144013416416	SBS26/12L
907320	Absent	ESCA/STAD	AKT3 (PSCORE)	0.0662005214642958	SBS26/12L
908139	Absent	ESCA/STAD	AKT3 (PSCORE)	-0.978324719346689	SBS26/12L
908444	Absent	ESCA/STAD	AKT3 (PSCORE)	1.08140777559335	SBS26/12L
908446	Absent	ESCA/STAD	AKT3 (PSCORE)	-1.93421389101092	SBS26/12L
908455	Absent	ESCA/STAD	AKT3 (PSCORE)	-0.0170800281263161	SBS26/12L
908461	Present	ESCA/STAD	AKT3 (PSCORE)	0.575450551427019	SBS26/12L
910549	Absent	ESCA/STAD	AKT3 (PSCORE)	0.214357010989054	SBS26/12L
910924	Absent	ESCA/STAD	AKT3 (PSCORE)	-0.364179260504608	SBS26/12L
925340	Absent	ESCA/STAD	AKT3 (PSCORE)	1.19276260851551	SBS26/12L
946353	Absent	ESCA/STAD	AKT3 (PSCORE)	0.427079114108646	SBS26/12L
946354	Absent	ESCA/STAD	AKT3 (PSCORE)	1.18549810670045	SBS26/12L
946355	Absent	ESCA/STAD	AKT3 (PSCORE)	-1.20993459287446	SBS26/12L
1240151	Absent	ESCA/STAD	AKT3 (PSCORE)	-0.403291685858483	SBS26/12L
1240155	Present	ESCA/STAD	AKT3 (PSCORE)	-1.47414727121896	SBS26/12L
1240167	Absent	ESCA/STAD	AKT3 (PSCORE)	1.6704191364086	SBS26/12L
1240209	Absent	ESCA/STAD	AKT3 (PSCORE)	1.15714388407547	SBS26/12L
1298359	Absent	ESCA/STAD	AKT3 (PSCORE)	-0.156819452812666	SBS26/12L
1299064	Absent	ESCA/STAD	AKT3 (PSCORE)	-0.498904679409761	SBS26/12L
1299069	Absent	ESCA/STAD	AKT3 (PSCORE)	-0.577239502362828	SBS26/12L
1322224	Present	ESCA/STAD	AKT3 (PSCORE)	-2.67930086882632	SBS26/12L
1503361	Absent	ESCA/STAD	AKT3 (PSCORE)	-1.58665146945186	SBS26/12L
1503365	Absent	ESCA/STAD	AKT3 (PSCORE)	-0.790550672036819	SBS26/12L
1503366	Absent	ESCA/STAD	AKT3 (PSCORE)	-0.604255052619506	SBS26/12L
1503367	Absent	ESCA/STAD	AKT3 (PSCORE)	1.17402756602783	SBS26/12L
1503368	Absent	ESCA/STAD	AKT3 (PSCORE)	-1.01578775426583	SBS26/12L
1503371	Absent	ESCA/STAD	AKT3 (PSCORE)	1.38603844561208	SBS26/12L
735784	Absent	ESCA/STAD	Ipatasertib (GDSC)	-0.0179353114972681	SBS26/12L
753555	Absent	ESCA/STAD	Ipatasertib (GDSC)	-0.879696407871714	SBS26/12L
753573	Absent	ESCA/STAD	Ipatasertib (GDSC)	-1.99655599158649	SBS26/12L
753574	Absent	ESCA/STAD	Ipatasertib (GDSC)	1.75528083483082	SBS26/12L
753575	Present	ESCA/STAD	Ipatasertib (GDSC)	-0.134601845830164	SBS26/12L
753576	Absent	ESCA/STAD	Ipatasertib (GDSC)	0.394238402287676	SBS26/12L
753621	Absent	ESCA/STAD	Ipatasertib (GDSC)	-0.0110339691183037	SBS26/12L
753623	Absent	ESCA/STAD	Ipatasertib (GDSC)	0.2269827003009	SBS26/12L
906790	Present	ESCA/STAD	Ipatasertib (GDSC)	-0.822967097830514	SBS26/12L
906817	Absent	ESCA/STAD	Ipatasertib (GDSC)	1.69231412646776	SBS26/12L
906869	Absent	ESCA/STAD	Ipatasertib (GDSC)	1.45300939026189	SBS26/12L
907055	Absent	ESCA/STAD	Ipatasertib (GDSC)	-2.7483864843388	SBS26/12L
907276	Absent	ESCA/STAD	Ipatasertib (GDSC)	0.534101625701931	SBS26/12L
907317	Absent	ESCA/STAD	Ipatasertib (GDSC)	-0.571766505819627	SBS26/12L
907318	Absent	ESCA/STAD	Ipatasertib (GDSC)	-0.610132823305879	SBS26/12L
907319	Absent	ESCA/STAD	Ipatasertib (GDSC)	-0.0925336764730828	SBS26/12L
907320	Absent	ESCA/STAD	Ipatasertib (GDSC)	0.366631501182299	SBS26/12L
908138	Absent	ESCA/STAD	Ipatasertib (GDSC)	0.187849822259683	SBS26/12L
908139	Absent	ESCA/STAD	Ipatasertib (GDSC)	1.93022128723625	SBS26/12L
908444	Absent	ESCA/STAD	Ipatasertib (GDSC)	0.514497279840692	SBS26/12L
908445	Absent	ESCA/STAD	Ipatasertib (GDSC)	0.155294355413863	SBS26/12L
908446	Absent	ESCA/STAD	Ipatasertib (GDSC)	-0.559303196097296	SBS26/12L
908455	Absent	ESCA/STAD	Ipatasertib (GDSC)	-0.305687287412723	SBS26/12L
908461	Present	ESCA/STAD	Ipatasertib (GDSC)	-0.78339771677598	SBS26/12L
909770	Absent	ESCA/STAD	Ipatasertib (GDSC)	0.840349076665849	SBS26/12L
910079	Present	ESCA/STAD	Ipatasertib (GDSC)	-0.10951287789634	SBS26/12L
910549	Absent	ESCA/STAD	Ipatasertib (GDSC)	-0.171581309005686	SBS26/12L
910924	Absent	ESCA/STAD	Ipatasertib (GDSC)	-1.11535060045569	SBS26/12L
924250	Absent	ESCA/STAD	Ipatasertib (GDSC)	1.04342406276644	SBS26/12L
925340	Absent	ESCA/STAD	Ipatasertib (GDSC)	-0.450090142165471	SBS26/12L
946353	Absent	ESCA/STAD	Ipatasertib (GDSC)	0.376974325213623	SBS26/12L
946355	Absent	ESCA/STAD	Ipatasertib (GDSC)	-1.103798586498	SBS26/12L
1240151	Absent	ESCA/STAD	Ipatasertib (GDSC)	0.188738909976281	SBS26/12L
1240155	Present	ESCA/STAD	Ipatasertib (GDSC)	-0.925959600925197	SBS26/12L
1240167	Absent	ESCA/STAD	Ipatasertib (GDSC)	-0.0834934693288671	SBS26/12L
1240209	Absent	ESCA/STAD	Ipatasertib (GDSC)	0.6477455681163	SBS26/12L
1298222	Absent	ESCA/STAD	Ipatasertib (GDSC)	1.4025917606343	SBS26/12L
1298357	Absent	ESCA/STAD	Ipatasertib (GDSC)	1.55638708812095	SBS26/12L
1298358	Absent	ESCA/STAD	Ipatasertib (GDSC)	0.600662208874638	SBS26/12L
1298359	Absent	ESCA/STAD	Ipatasertib (GDSC)	-0.943755905357592	SBS26/12L
1299064	Absent	ESCA/STAD	Ipatasertib (GDSC)	0.188476242373531	SBS26/12L
1322224	Present	ESCA/STAD	Ipatasertib (GDSC)	-1.16400919951909	SBS26/12L
1503361	Absent	ESCA/STAD	Ipatasertib (GDSC)	0.861804348462503	SBS26/12L
1503362	Absent	ESCA/STAD	Ipatasertib (GDSC)	-0.781142451207178	SBS26/12L
1503364	Absent	ESCA/STAD	Ipatasertib (GDSC)	-0.293582369638168	SBS26/12L
1503365	Absent	ESCA/STAD	Ipatasertib (GDSC)	-0.418403086577724	SBS26/12L
1503366	Absent	ESCA/STAD	Ipatasertib (GDSC)	0.0936249033745837	SBS26/12L
1503367	Absent	ESCA/STAD	Ipatasertib (GDSC)	2.03971232466603	SBS26/12L
1503368	Absent	ESCA/STAD	Ipatasertib (GDSC)	-1.62572064475215	SBS26/12L
1503371	Absent	ESCA/STAD	Ipatasertib (GDSC)	-0.330513587743797	SBS26/12L
905933	Absent	OV	AT7867 (GDSC)	1.24914334209673	SBS26/12L
905959	Present	OV	AT7867 (GDSC)	-0.538527570235071	SBS26/12L
905969	Absent	OV	AT7867 (GDSC)	0.964809816640107	SBS26/12L
905991	Absent	OV	AT7867 (GDSC)	0.701009998344004	SBS26/12L
906804	Present	OV	AT7867 (GDSC)	-2.2421273244646	SBS26/12L
906825	Absent	OV	AT7867 (GDSC)	-0.734240202743794	SBS26/12L
909699	Absent	OV	AT7867 (GDSC)	0.0823315351269383	SBS26/12L
909774	Absent	OV	AT7867 (GDSC)	-0.51692911743464	SBS26/12L
909975	Absent	OV	AT7867 (GDSC)	-0.492933304350169	SBS26/12L
924186	Absent	OV	AT7867 (GDSC)	-1.64449946136093	SBS26/12L
946360	Absent	OV	AT7867 (GDSC)	1.37254682333189	SBS26/12L
949090	Absent	OV	AT7867 (GDSC)	1.62117031455196	SBS26/12L
1240129	Absent	OV	AT7867 (GDSC)	1.04745615393348	SBS26/12L
1240197	Absent	OV	AT7867 (GDSC)	-0.324997610719219	SBS26/12L
1240198	Absent	OV	AT7867 (GDSC)	0.977024777840288	SBS26/12L
1240200	Absent	OV	AT7867 (GDSC)	0.291327239664245	SBS26/12L
1298365	Absent	OV	AT7867 (GDSC)	1.03064703739954	SBS26/12L
1299070	Absent	OV	AT7867 (GDSC)	-0.294922921136866	SBS26/12L
1479987	Absent	OV	AT7867 (GDSC)	-0.928618874532986	SBS26/12L
1479988	Present	OV	AT7867 (GDSC)	-1.81510644161944	SBS26/12L
1479995	Absent	OV	AT7867 (GDSC)	0.620322873792581	SBS26/12L
1480358	Absent	OV	AT7867 (GDSC)	1.33603385512036	SBS26/12L
1480359	Absent	OV	AT7867 (GDSC)	-0.677385343115972	SBS26/12L
1480360	Absent	OV	AT7867 (GDSC)	-1.10043866872519	SBS26/12L
1480361	Absent	OV	AT7867 (GDSC)	0.288272994585926	SBS26/12L
1480362	Absent	OV	AT7867 (GDSC)	0.0323234880116209	SBS26/12L
1480364	Absent	OV	AT7867 (GDSC)	0.525016697379946	SBS26/12L
1480367	Absent	OV	AT7867 (GDSC)	-0.792427677015748	SBS26/12L
1480372	Absent	OV	AT7867 (GDSC)	-0.178286160928024	SBS26/12L
1480374	Present	OV	AT7867 (GDSC)	0.142003730563012	SBS26/12L
905933	Absent	OV	AZD5363 (GDSC)	0.107101297043285	SBS26/12L
905959	Present	OV	AZD5363 (GDSC)	-0.930381236111962	SBS26/12L
905969	Absent	OV	AZD5363 (GDSC)	1.12131211407031	SBS26/12L
905991	Absent	OV	AZD5363 (GDSC)	0.360172182894944	SBS26/12L
906804	Present	OV	AZD5363 (GDSC)	-2.74601064892418	SBS26/12L
909699	Absent	OV	AZD5363 (GDSC)	1.42164633883521	SBS26/12L
909774	Absent	OV	AZD5363 (GDSC)	0.284020050521922	SBS26/12L
909975	Absent	OV	AZD5363 (GDSC)	0.570409751047457	SBS26/12L
924186	Absent	OV	AZD5363 (GDSC)	-1.74479313151005	SBS26/12L
946360	Absent	OV	AZD5363 (GDSC)	1.53449452823915	SBS26/12L
949090	Absent	OV	AZD5363 (GDSC)	-0.571127503523607	SBS26/12L
1240129	Absent	OV	AZD5363 (GDSC)	0.187921538882097	SBS26/12L
1240197	Absent	OV	AZD5363 (GDSC)	0.28420510489765	SBS26/12L
1240198	Absent	OV	AZD5363 (GDSC)	-0.558512211324543	SBS26/12L
1240200	Absent	OV	AZD5363 (GDSC)	1.00002476810494	SBS26/12L
1298365	Absent	OV	AZD5363 (GDSC)	-1.05599366391983	SBS26/12L
1299070	Absent	OV	AZD5363 (GDSC)	-0.242165141157421	SBS26/12L
1479987	Absent	OV	AZD5363 (GDSC)	-0.136295984155192	SBS26/12L
1479988	Present	OV	AZD5363 (GDSC)	0.250462019216005	SBS26/12L
1480362	Absent	OV	AZD5363 (GDSC)	0.557665823489656	SBS26/12L
1480364	Absent	OV	AZD5363 (GDSC)	0.185296926211702	SBS26/12L
1480372	Absent	OV	AZD5363 (GDSC)	0.120547077172448	SBS26/12L
905933	Absent	OV	Ipatasertib (GDSC)	-0.957445306541542	SBS26/12L
905959	Present	OV	Ipatasertib (GDSC)	-1.0251879943997	SBS26/12L
905969	Absent	OV	Ipatasertib (GDSC)	-0.139811795013434	SBS26/12L
905991	Absent	OV	Ipatasertib (GDSC)	-0.458919949687567	SBS26/12L
906804	Present	OV	Ipatasertib (GDSC)	-2.50367401882148	SBS26/12L
909699	Absent	OV	Ipatasertib (GDSC)	0.263340017720162	SBS26/12L
909774	Absent	OV	Ipatasertib (GDSC)	0.313657985652878	SBS26/12L
909975	Absent	OV	Ipatasertib (GDSC)	1.18231180869128	SBS26/12L
924186	Absent	OV	Ipatasertib (GDSC)	-1.23113492895101	SBS26/12L
946360	Absent	OV	Ipatasertib (GDSC)	1.49420986446428	SBS26/12L
949090	Absent	OV	Ipatasertib (GDSC)	0.0573176637242811	SBS26/12L
1240129	Absent	OV	Ipatasertib (GDSC)	0.456983212632509	SBS26/12L
1240197	Absent	OV	Ipatasertib (GDSC)	0.803328156970975	SBS26/12L
1240198	Absent	OV	Ipatasertib (GDSC)	-1.19465360086819	SBS26/12L
1240200	Absent	OV	Ipatasertib (GDSC)	0.549026045531952	SBS26/12L
1298365	Absent	OV	Ipatasertib (GDSC)	-0.65564214342459	SBS26/12L
1299070	Absent	OV	Ipatasertib (GDSC)	0.962641363456938	SBS26/12L
1479987	Absent	OV	Ipatasertib (GDSC)	-0.550864737309066	SBS26/12L
1479988	Present	OV	Ipatasertib (GDSC)	0.521987231909622	SBS26/12L
1480362	Absent	OV	Ipatasertib (GDSC)	0.724246155621331	SBS26/12L
1480364	Absent	OV	Ipatasertib (GDSC)	1.47294063835175	SBS26/12L
1480372	Absent	OV	Ipatasertib (GDSC)	-0.0846556697113867	SBS26/12L
905933	Absent	OV	Uprosertib (GDSC)	-0.600938029035118	SBS26/12L
905959	Present	OV	Uprosertib (GDSC)	-0.412258241447679	SBS26/12L
905969	Absent	OV	Uprosertib (GDSC)	0.494973122739701	SBS26/12L
905991	Absent	OV	Uprosertib (GDSC)	-0.739724556149812	SBS26/12L
906804	Present	OV	Uprosertib (GDSC)	-1.96734348274667	SBS26/12L
909699	Absent	OV	Uprosertib (GDSC)	1.80028599662612	SBS26/12L
909774	Absent	OV	Uprosertib (GDSC)	-0.282203883248188	SBS26/12L
909975	Absent	OV	Uprosertib (GDSC)	-0.270441004990655	SBS26/12L
924186	Absent	OV	Uprosertib (GDSC)	-1.30146769712872	SBS26/12L
946360	Absent	OV	Uprosertib (GDSC)	1.60686087006404	SBS26/12L
949090	Absent	OV	Uprosertib (GDSC)	0.440538788444473	SBS26/12L
1240129	Absent	OV	Uprosertib (GDSC)	1.67777015365135	SBS26/12L
1240197	Absent	OV	Uprosertib (GDSC)	0.267073760578455	SBS26/12L
1240198	Absent	OV	Uprosertib (GDSC)	-0.79534123303589	SBS26/12L
1240200	Absent	OV	Uprosertib (GDSC)	-0.31888977150463	SBS26/12L
1298365	Absent	OV	Uprosertib (GDSC)	-0.537625812247087	SBS26/12L
1299070	Absent	OV	Uprosertib (GDSC)	0.655431051388764	SBS26/12L
1479987	Absent	OV	Uprosertib (GDSC)	-0.761976150559377	SBS26/12L
1479988	Present	OV	Uprosertib (GDSC)	1.29054663423936	SBS26/12L
1480362	Absent	OV	Uprosertib (GDSC)	1.64431458237779	SBS26/12L
1480364	Absent	OV	Uprosertib (GDSC)	-0.21651367410242	SBS26/12L
1480372	Absent	OV	Uprosertib (GDSC)	-0.128094808286176	SBS26/12L
905933	Absent	OV	Afuresertib (GDSC)	-0.798715378036124	SBS26/12L
905959	Present	OV	Afuresertib (GDSC)	-0.780864765641677	SBS26/12L
905969	Absent	OV	Afuresertib (GDSC)	0.273509668292745	SBS26/12L
905991	Absent	OV	Afuresertib (GDSC)	-0.592542359200202	SBS26/12L
906804	Present	OV	Afuresertib (GDSC)	-2.80381517294826	SBS26/12L
909699	Absent	OV	Afuresertib (GDSC)	1.3134439686122	SBS26/12L
909774	Absent	OV	Afuresertib (GDSC)	0.752866951021546	SBS26/12L
909975	Absent	OV	Afuresertib (GDSC)	0.834749528127807	SBS26/12L
924186	Absent	OV	Afuresertib (GDSC)	-0.379947492053846	SBS26/12L
946360	Absent	OV	Afuresertib (GDSC)	0.648180996248316	SBS26/12L
949090	Absent	OV	Afuresertib (GDSC)	0.686346068835264	SBS26/12L
1240129	Absent	OV	Afuresertib (GDSC)	1.94577140288928	SBS26/12L
1240197	Absent	OV	Afuresertib (GDSC)	-0.329582512136365	SBS26/12L
1240198	Absent	OV	Afuresertib (GDSC)	-0.795629802262981	SBS26/12L
1240200	Absent	OV	Afuresertib (GDSC)	0.480686476972318	SBS26/12L
1298365	Absent	OV	Afuresertib (GDSC)	0.130001815410498	SBS26/12L
1299070	Absent	OV	Afuresertib (GDSC)	0.72433465090025	SBS26/12L
1479987	Absent	OV	Afuresertib (GDSC)	-0.602364658419549	SBS26/12L
1479988	Present	OV	Afuresertib (GDSC)	-0.520735786438607	SBS26/12L
1480362	Absent	OV	Afuresertib (GDSC)	0.489626323581862	SBS26/12L
1480364	Absent	OV	Afuresertib (GDSC)	-1.05829182157101	SBS26/12L
1480372	Absent	OV	Afuresertib (GDSC)	0.382971897816536	SBS26/12L
