# Supplementary material for: Mutational signatures are markers of drug sensitivity of cancer cells
Source: Nat Commun. 2022 May 25;13:2926. doi: 10.1038/s41467-022-30582-3 (PMC9132939; doi:10.1038/s41467-022-30582-3)
Supplement: Supplementary file 4 — Source Data [file 41467_2022_30582_MOESM4_ESM.zip › RawData_R2b/Fig6B.csv]

COSMIC_ID	SBS	cancer_type	NAME	STD_SCORE	SBS_NAME
905939	Absent	COREAD_MSS	Ipatasertib (GDSC)	-1.27780535998942	SBS14
905961	Present	COREAD_MSS	Ipatasertib (GDSC)	-1.09280709521732	SBS14
905962	Absent	COREAD_MSS	Ipatasertib (GDSC)	0.934408911830549	SBS14
907287	Absent	COREAD_MSS	Ipatasertib (GDSC)	-0.843290895880809	SBS14
907792	Absent	COREAD_MSS	Ipatasertib (GDSC)	0.93671477037607	SBS14
908457	Absent	COREAD_MSS	Ipatasertib (GDSC)	-1.24975002080952	SBS14
908458	Absent	COREAD_MSS	Ipatasertib (GDSC)	0.282778021944663	SBS14
909263	Absent	COREAD_MSS	Ipatasertib (GDSC)	1.01720611790726	SBS14
909718	Absent	COREAD_MSS	Ipatasertib (GDSC)	-0.38917507654371	SBS14
909746	Absent	COREAD_MSS	Ipatasertib (GDSC)	1.16839654634983	SBS14
909747	Absent	COREAD_MSS	Ipatasertib (GDSC)	0.980020177002259	SBS14
909748	Absent	COREAD_MSS	Ipatasertib (GDSC)	0.25231900746927	SBS14
909755	Absent	COREAD_MSS	Ipatasertib (GDSC)	0.483471202312608	SBS14
909757	Absent	COREAD_MSS	Ipatasertib (GDSC)	-1.02625556911209	SBS14
909761	Absent	COREAD_MSS	Ipatasertib (GDSC)	-1.03771819692092	SBS14
910569	Absent	COREAD_MSS	Ipatasertib (GDSC)	-1.18042847387387	SBS14
910689	Absent	COREAD_MSS	Ipatasertib (GDSC)	2.12044821990166	SBS14
910700	Absent	COREAD_MSS	Ipatasertib (GDSC)	-0.0714793564033883	SBS14
910905	Present	COREAD_MSS	Ipatasertib (GDSC)	-1.05519125904174	SBS14
924108	Absent	COREAD_MSS	Ipatasertib (GDSC)	-0.214893664741484	SBS14
1240124	Absent	COREAD_MSS	Ipatasertib (GDSC)	0.689886351035608	SBS14
1290769	Absent	COREAD_MSS	Ipatasertib (GDSC)	0.912347808010405	SBS14
1660035	Absent	COREAD_MSS	Ipatasertib (GDSC)	0.755047259396013	SBS14
1789883	Absent	COREAD_MSS	Ipatasertib (GDSC)	-1.09424942500194	SBS14
905939	Absent	COREAD_MSS	Uprosertib (GDSC)	-1.25405855954428	SBS14
905961	Present	COREAD_MSS	Uprosertib (GDSC)	-0.374639915661326	SBS14
905962	Absent	COREAD_MSS	Uprosertib (GDSC)	0.920085663632365	SBS14
907287	Absent	COREAD_MSS	Uprosertib (GDSC)	-0.612195473953107	SBS14
907289	Present	COREAD_MSS	Uprosertib (GDSC)	0.403994179916645	SBS14
907792	Absent	COREAD_MSS	Uprosertib (GDSC)	1.25623607577964	SBS14
907795	Absent	COREAD_MSS	Uprosertib (GDSC)	-1.13120399434666	SBS14
908457	Absent	COREAD_MSS	Uprosertib (GDSC)	-1.18062492705189	SBS14
908458	Absent	COREAD_MSS	Uprosertib (GDSC)	0.42105824201479	SBS14
909263	Absent	COREAD_MSS	Uprosertib (GDSC)	0.200335069795106	SBS14
909718	Absent	COREAD_MSS	Uprosertib (GDSC)	0.468172820711307	SBS14
909746	Absent	COREAD_MSS	Uprosertib (GDSC)	1.32947472797588	SBS14
909747	Absent	COREAD_MSS	Uprosertib (GDSC)	0.736569223037833	SBS14
909748	Absent	COREAD_MSS	Uprosertib (GDSC)	1.10619983328491	SBS14
909755	Absent	COREAD_MSS	Uprosertib (GDSC)	1.09645520005695	SBS14
909757	Absent	COREAD_MSS	Uprosertib (GDSC)	-1.13015624910357	SBS14
909761	Absent	COREAD_MSS	Uprosertib (GDSC)	-0.156625655084261	SBS14
910569	Absent	COREAD_MSS	Uprosertib (GDSC)	-0.433626932222186	SBS14
910689	Absent	COREAD_MSS	Uprosertib (GDSC)	1.84109700040899	SBS14
910700	Absent	COREAD_MSS	Uprosertib (GDSC)	-0.230820587047586	SBS14
910905	Present	COREAD_MSS	Uprosertib (GDSC)	-1.60888052583804	SBS14
924108	Absent	COREAD_MSS	Uprosertib (GDSC)	0.463762760754501	SBS14
1240124	Absent	COREAD_MSS	Uprosertib (GDSC)	1.04356460393564	SBS14
1290769	Absent	COREAD_MSS	Uprosertib (GDSC)	-0.22144345881603	SBS14
1290771	Absent	COREAD_MSS	Uprosertib (GDSC)	0.749672884794738	SBS14
1660035	Absent	COREAD_MSS	Uprosertib (GDSC)	0.570110819869375	SBS14
1789883	Absent	COREAD_MSS	Uprosertib (GDSC)	-1.58534377514457	SBS14
905939	Absent	COREAD_MSS	Afuresertib (GDSC)	-1.07225343916004	SBS14
905961	Present	COREAD_MSS	Afuresertib (GDSC)	-0.902583020248176	SBS14
905962	Absent	COREAD_MSS	Afuresertib (GDSC)	1.34184332107011	SBS14
907287	Absent	COREAD_MSS	Afuresertib (GDSC)	-0.860247826010325	SBS14
907792	Absent	COREAD_MSS	Afuresertib (GDSC)	0.399195410308959	SBS14
908457	Absent	COREAD_MSS	Afuresertib (GDSC)	-0.933840834381487	SBS14
908458	Absent	COREAD_MSS	Afuresertib (GDSC)	-0.440112390033904	SBS14
909263	Absent	COREAD_MSS	Afuresertib (GDSC)	0.460219129595873	SBS14
909718	Absent	COREAD_MSS	Afuresertib (GDSC)	0.193742092170152	SBS14
909746	Absent	COREAD_MSS	Afuresertib (GDSC)	1.40506582862093	SBS14
909747	Absent	COREAD_MSS	Afuresertib (GDSC)	0.749179981594061	SBS14
909748	Absent	COREAD_MSS	Afuresertib (GDSC)	0.770755371084754	SBS14
909755	Absent	COREAD_MSS	Afuresertib (GDSC)	0.734165701070444	SBS14
909757	Absent	COREAD_MSS	Afuresertib (GDSC)	-0.981568406999317	SBS14
909761	Absent	COREAD_MSS	Afuresertib (GDSC)	-0.679267338551235	SBS14
910569	Absent	COREAD_MSS	Afuresertib (GDSC)	-1.54213131813296	SBS14
910689	Absent	COREAD_MSS	Afuresertib (GDSC)	2.33931521435374	SBS14
910700	Absent	COREAD_MSS	Afuresertib (GDSC)	-0.160566606008082	SBS14
910905	Present	COREAD_MSS	Afuresertib (GDSC)	-1.39781453791994	SBS14
924108	Absent	COREAD_MSS	Afuresertib (GDSC)	-0.580651508635841	SBS14
1240124	Absent	COREAD_MSS	Afuresertib (GDSC)	0.550935891998784	SBS14
1290769	Absent	COREAD_MSS	Afuresertib (GDSC)	0.650902607595292	SBS14
1660035	Absent	COREAD_MSS	Afuresertib (GDSC)	0.696049453848856	SBS14
1789883	Absent	COREAD_MSS	Afuresertib (GDSC)	-0.74033277723065	SBS14
905934	Absent	PRAD	Uprosertib (GDSC)	1.22193400585732	SBS14
907788	Present	PRAD	Uprosertib (GDSC)	-1.81510856873025	SBS14
924100	Present	PRAD	Uprosertib (GDSC)	0.0168326439955338	SBS14
924105	Absent	PRAD	Uprosertib (GDSC)	0.0644804142345849	SBS14
1299075	Present	PRAD	Uprosertib (GDSC)	0.0599511521583181	SBS14
1330993	Absent	PRAD	Uprosertib (GDSC)	0.451910352484499	SBS14
905934	Absent	PRAD	Afuresertib (GDSC)	0.575661286793465	SBS14
907788	Present	PRAD	Afuresertib (GDSC)	-1.80578526647248	SBS14
924100	Present	PRAD	Afuresertib (GDSC)	-0.0706860617271895	SBS14
924105	Absent	PRAD	Afuresertib (GDSC)	0.444273353700906	SBS14
1299075	Present	PRAD	Afuresertib (GDSC)	-0.219246433374274	SBS14
1330993	Absent	PRAD	Afuresertib (GDSC)	1.07578312107957	SBS14
687448	Absent	SKCM	Uprosertib (GDSC)	0.883334006985677	SBS14
905955	Absent	SKCM	Uprosertib (GDSC)	2.65729091383158	SBS14
905974	Present	SKCM	Uprosertib (GDSC)	-0.605943519660466	SBS14
905975	Absent	SKCM	Uprosertib (GDSC)	0.0352136241696003	SBS14
905976	Absent	SKCM	Uprosertib (GDSC)	0.272780708367885	SBS14
906792	Present	SKCM	Uprosertib (GDSC)	-0.752317905360257	SBS14
906793	Absent	SKCM	Uprosertib (GDSC)	0.672581156414937	SBS14
906818	Absent	SKCM	Uprosertib (GDSC)	-0.0622450556503427	SBS14
906830	Absent	SKCM	Uprosertib (GDSC)	0.541409127940116	SBS14
906865	Absent	SKCM	Uprosertib (GDSC)	-0.708188486060206	SBS14
907169	Absent	SKCM	Uprosertib (GDSC)	-0.819108405413941	SBS14
907172	Absent	SKCM	Uprosertib (GDSC)	-0.364208986020715	SBS14
908125	Absent	SKCM	Uprosertib (GDSC)	2.85977115770658	SBS14
909713	Absent	SKCM	Uprosertib (GDSC)	-0.662918404906168	SBS14
909723	Absent	SKCM	Uprosertib (GDSC)	0.678877773238284	SBS14
909725	Present	SKCM	Uprosertib (GDSC)	-1.25992672695165	SBS14
909784	Absent	SKCM	Uprosertib (GDSC)	-0.762672705001636	SBS14
910853	Absent	SKCM	Uprosertib (GDSC)	0.609959126986116	SBS14
910903	Absent	SKCM	Uprosertib (GDSC)	-0.815790580558434	SBS14
910921	Present	SKCM	Uprosertib (GDSC)	-0.94106016900099	SBS14
910932	Absent	SKCM	Uprosertib (GDSC)	-0.216058762394261	SBS14
1240153	Present	SKCM	Uprosertib (GDSC)	-0.349531517061589	SBS14
1240226	Absent	SKCM	Uprosertib (GDSC)	-0.0729470576465605	SBS14
1299078	Absent	SKCM	Uprosertib (GDSC)	-0.414935250062709	SBS14
1299080	Absent	SKCM	Uprosertib (GDSC)	0.296653933813264	SBS14
1299081	Absent	SKCM	Uprosertib (GDSC)	-0.700017997704124	SBS14
687448	Absent	SKCM	Afuresertib (GDSC)	1.15360928730829	SBS14
905955	Absent	SKCM	Afuresertib (GDSC)	1.6462099087751	SBS14
905974	Present	SKCM	Afuresertib (GDSC)	-0.346098285514484	SBS14
905975	Absent	SKCM	Afuresertib (GDSC)	1.45266919263926	SBS14
905976	Absent	SKCM	Afuresertib (GDSC)	-0.536703878472167	SBS14
906792	Present	SKCM	Afuresertib (GDSC)	-1.27007330735971	SBS14
906793	Absent	SKCM	Afuresertib (GDSC)	0.46730320848441	SBS14
906818	Absent	SKCM	Afuresertib (GDSC)	-0.0748562513675788	SBS14
906830	Absent	SKCM	Afuresertib (GDSC)	0.32741646606136	SBS14
906865	Absent	SKCM	Afuresertib (GDSC)	-0.381473782072274	SBS14
907169	Absent	SKCM	Afuresertib (GDSC)	-1.26949135168473	SBS14
907172	Absent	SKCM	Afuresertib (GDSC)	0.327961379331566	SBS14
908125	Absent	SKCM	Afuresertib (GDSC)	0.214361097095272	SBS14
909713	Absent	SKCM	Afuresertib (GDSC)	0.990198668254419	SBS14
909723	Absent	SKCM	Afuresertib (GDSC)	2.88846497002762	SBS14
909725	Present	SKCM	Afuresertib (GDSC)	-0.95715759304355	SBS14
909784	Absent	SKCM	Afuresertib (GDSC)	-0.145840221713175	SBS14
910853	Absent	SKCM	Afuresertib (GDSC)	0.13909775419832	SBS14
910903	Absent	SKCM	Afuresertib (GDSC)	-1.09703848666585	SBS14
910921	Present	SKCM	Afuresertib (GDSC)	-0.584022626168728	SBS14
910932	Absent	SKCM	Afuresertib (GDSC)	-0.731550826776306	SBS14
1240153	Present	SKCM	Afuresertib (GDSC)	-0.786185449415448	SBS14
1240226	Absent	SKCM	Afuresertib (GDSC)	0.429249935981615	SBS14
1299078	Absent	SKCM	Afuresertib (GDSC)	-0.937054290053434	SBS14
1299080	Absent	SKCM	Afuresertib (GDSC)	-0.211235662938744	SBS14
1299081	Absent	SKCM	Afuresertib (GDSC)	-0.70775985491107	SBS14
905955	Absent	SKCM	AKT2 (PSCORE)	-0.72821049411242	SBS14
905976	Absent	SKCM	AKT2 (PSCORE)	-0.347251929659015	SBS14
906792	Present	SKCM	AKT2 (PSCORE)	-1.23662004596481	SBS14
906793	Absent	SKCM	AKT2 (PSCORE)	-0.152227612753307	SBS14
906813	Absent	SKCM	AKT2 (PSCORE)	0.0027685887359878	SBS14
906818	Absent	SKCM	AKT2 (PSCORE)	0.372084178025196	SBS14
906830	Absent	SKCM	AKT2 (PSCORE)	-0.105667751676529	SBS14
907169	Absent	SKCM	AKT2 (PSCORE)	0.729914202020658	SBS14
907171	Absent	SKCM	AKT2 (PSCORE)	1.42133739951045	SBS14
907172	Absent	SKCM	AKT2 (PSCORE)	0.651157433698523	SBS14
908124	Absent	SKCM	AKT2 (PSCORE)	-1.54374213294213	SBS14
908125	Absent	SKCM	AKT2 (PSCORE)	0.732432928704598	SBS14
909706	Absent	SKCM	AKT2 (PSCORE)	2.45299345121602	SBS14
909725	Present	SKCM	AKT2 (PSCORE)	-0.671040089962462	SBS14
909726	Absent	SKCM	AKT2 (PSCORE)	0.626672952029668	SBS14
909784	Absent	SKCM	AKT2 (PSCORE)	-0.456416132703896	SBS14
910903	Absent	SKCM	AKT2 (PSCORE)	-0.440710122886537	SBS14
910925	Absent	SKCM	AKT2 (PSCORE)	-1.55735451218018	SBS14
1299081	Absent	SKCM	AKT2 (PSCORE)	0.24987969090019	SBS14
