# Supplementary material for: Mutational signatures are markers of drug sensitivity of cancer cells
Source: Nat Commun. 2022 May 25;13:2926. doi: 10.1038/s41467-022-30582-3 (PMC9132939; doi:10.1038/s41467-022-30582-3)
Supplement: Supplementary file 4 — Source Data [file 41467_2022_30582_MOESM4_ESM.zip › RawData_R2b/Fig6C.csv]

COSMIC_ID	SBS	cancer_type	NAME	STD_SCORE	SBS_NAME
905989	Present	COREAD	A-443654 (GDSC)	-0.806149543045882	SBS20
907792	Absent	COREAD	A-443654 (GDSC)	-0.370155346621964	SBS20
907794	Present	COREAD	A-443654 (GDSC)	-1.32593995618347	SBS20
907795	Absent	COREAD	A-443654 (GDSC)	0.548521607043261	SBS20
908457	Present	COREAD	A-443654 (GDSC)	-1.20413251373419	SBS20
908458	Absent	COREAD	A-443654 (GDSC)	1.3943855616261	SBS20
909698	Present	COREAD	A-443654 (GDSC)	-0.969884998652477	SBS20
909740	Present	COREAD	A-443654 (GDSC)	-0.772987837930454	SBS20
910554	Present	COREAD	A-443654 (GDSC)	1.64455330503671	SBS20
910569	Absent	COREAD	A-443654 (GDSC)	-0.220391611517877	SBS20
910700	Absent	COREAD	A-443654 (GDSC)	0.682657735998362	SBS20
910905	Absent	COREAD	A-443654 (GDSC)	0.592060525072778	SBS20
1290769	Absent	COREAD	A-443654 (GDSC)	0.807463072909104	SBS20
905936	Present	COREAD	AKT2 (PSCORE)	-0.303325398806631	SBS20
905937	Absent	COREAD	AKT2 (PSCORE)	-0.868568336000804	SBS20
905939	Absent	COREAD	AKT2 (PSCORE)	-0.165137885088458	SBS20
905961	Absent	COREAD	AKT2 (PSCORE)	-0.424428140451586	SBS20
905962	Absent	COREAD	AKT2 (PSCORE)	0.111514043445834	SBS20
905989	Present	COREAD	AKT2 (PSCORE)	-0.539409563286905	SBS20
907287	Absent	COREAD	AKT2 (PSCORE)	-0.641994463741744	SBS20
907289	Absent	COREAD	AKT2 (PSCORE)	1.37269653956993	SBS20
907291	Present	COREAD	AKT2 (PSCORE)	-0.88943172875587	SBS20
907790	Present	COREAD	AKT2 (PSCORE)	-1.69778117671299	SBS20
907792	Absent	COREAD	AKT2 (PSCORE)	-1.9386051921881	SBS20
907794	Present	COREAD	AKT2 (PSCORE)	0.663607665555167	SBS20
907795	Absent	COREAD	AKT2 (PSCORE)	1.09403778890582	SBS20
908457	Present	COREAD	AKT2 (PSCORE)	0.38135333845094	SBS20
908458	Absent	COREAD	AKT2 (PSCORE)	0.408157807679611	SBS20
909263	Absent	COREAD	AKT2 (PSCORE)	2.16769169318023	SBS20
909698	Present	COREAD	AKT2 (PSCORE)	-0.657767723732716	SBS20
909748	Absent	COREAD	AKT2 (PSCORE)	2.00463754804315	SBS20
909751	Present	COREAD	AKT2 (PSCORE)	0.32596465452611	SBS20
909755	Absent	COREAD	AKT2 (PSCORE)	0.0322471650423313	SBS20
909761	Absent	COREAD	AKT2 (PSCORE)	-0.104145781203517	SBS20
910689	Absent	COREAD	AKT2 (PSCORE)	0.929553765641243	SBS20
910700	Absent	COREAD	AKT2 (PSCORE)	0.650676082912423	SBS20
910905	Absent	COREAD	AKT2 (PSCORE)	-0.345762233880418	SBS20
998189	Present	COREAD	AKT2 (PSCORE)	-0.695555591290724	SBS20
1240123	Present	COREAD	AKT2 (PSCORE)	-0.25622054722585	SBS20
1290769	Absent	COREAD	AKT2 (PSCORE)	-0.034768398301962	SBS20
1660035	Absent	COREAD	AKT2 (PSCORE)	-0.572476702005789	SBS20
1674021	Present	COREAD	AKT2 (PSCORE)	-1.48857320696506	SBS20
1789883	Absent	COREAD	AKT2 (PSCORE)	1.48181397668635	SBS20
905936	Present	COREAD	GSK690693 (GDSC)	-0.992062594153798	SBS20
905937	Absent	COREAD	GSK690693 (GDSC)	-0.00240011371782564	SBS20
905939	Absent	COREAD	GSK690693 (GDSC)	-0.139346214613194	SBS20
905961	Absent	COREAD	GSK690693 (GDSC)	-0.28766275825871	SBS20
905962	Absent	COREAD	GSK690693 (GDSC)	0.0152446155738179	SBS20
905989	Present	COREAD	GSK690693 (GDSC)	-1.81835601839336	SBS20
907287	Absent	COREAD	GSK690693 (GDSC)	0.713767825165807	SBS20
907289	Absent	COREAD	GSK690693 (GDSC)	0.459947565159165	SBS20
907291	Present	COREAD	GSK690693 (GDSC)	-1.10084246986486	SBS20
907790	Present	COREAD	GSK690693 (GDSC)	0.502036848814773	SBS20
907792	Absent	COREAD	GSK690693 (GDSC)	0.51311193396047	SBS20
907794	Present	COREAD	GSK690693 (GDSC)	-2.46327347281985	SBS20
907795	Absent	COREAD	GSK690693 (GDSC)	-1.1828198805038	SBS20
908457	Present	COREAD	GSK690693 (GDSC)	-2.25493003368635	SBS20
908458	Absent	COREAD	GSK690693 (GDSC)	-0.452372473972538	SBS20
909263	Absent	COREAD	GSK690693 (GDSC)	0.978597168618828	SBS20
909698	Present	COREAD	GSK690693 (GDSC)	-0.654621481195183	SBS20
909718	Absent	COREAD	GSK690693 (GDSC)	0.334730791253991	SBS20
909740	Present	COREAD	GSK690693 (GDSC)	0.80709340298137	SBS20
909746	Absent	COREAD	GSK690693 (GDSC)	1.53245455355887	SBS20
909747	Absent	COREAD	GSK690693 (GDSC)	0.720424921563351	SBS20
909748	Absent	COREAD	GSK690693 (GDSC)	1.86543477666478	SBS20
909751	Present	COREAD	GSK690693 (GDSC)	0.507840873248621	SBS20
909755	Absent	COREAD	GSK690693 (GDSC)	0.953992560134016	SBS20
909757	Absent	COREAD	GSK690693 (GDSC)	-1.12153647766503	SBS20
909761	Absent	COREAD	GSK690693 (GDSC)	-0.0927531400003177	SBS20
910554	Present	COREAD	GSK690693 (GDSC)	-0.514941259905533	SBS20
910569	Absent	COREAD	GSK690693 (GDSC)	0.382416193990594	SBS20
910689	Absent	COREAD	GSK690693 (GDSC)	0.981841152140348	SBS20
910700	Absent	COREAD	GSK690693 (GDSC)	0.366667363511883	SBS20
910905	Absent	COREAD	GSK690693 (GDSC)	0.228720511850594	SBS20
924108	Present	COREAD	GSK690693 (GDSC)	1.12122354076182	SBS20
998189	Present	COREAD	GSK690693 (GDSC)	0.273048078134351	SBS20
1240123	Present	COREAD	GSK690693 (GDSC)	0.0391652814494395	SBS20
1290769	Absent	COREAD	GSK690693 (GDSC)	1.18303495719513	SBS20
1659928	Present	COREAD	GSK690693 (GDSC)	-0.0452937930838822	SBS20
1660034	Present	COREAD	GSK690693 (GDSC)	-1.73849561226007	SBS20
1660035	Absent	COREAD	GSK690693 (GDSC)	0.389659880490834	SBS20
1674021	Present	COREAD	GSK690693 (GDSC)	-0.00874700212857097	SBS20
687562	Absent	GBM/LGG	A-443654 (GDSC)	-0.966219231672053	SBS20
687568	Absent	GBM/LGG	A-443654 (GDSC)	-0.777717005203969	SBS20
687590	Absent	GBM/LGG	A-443654 (GDSC)	2.19469032681694	SBS20
905982	Absent	GBM/LGG	A-443654 (GDSC)	-1.13787186793272	SBS20
905984	Absent	GBM/LGG	A-443654 (GDSC)	0.858154798937409	SBS20
905986	Absent	GBM/LGG	A-443654 (GDSC)	-0.188944360466067	SBS20
906746	Absent	GBM/LGG	A-443654 (GDSC)	-0.474529374171399	SBS20
906871	Present	GBM/LGG	A-443654 (GDSC)	-0.733939916132913	SBS20
907271	Absent	GBM/LGG	A-443654 (GDSC)	-0.655837862336924	SBS20
907279	Absent	GBM/LGG	A-443654 (GDSC)	-0.365551122515034	SBS20
907282	Absent	GBM/LGG	A-443654 (GDSC)	-0.406428048966723	SBS20
907313	Present	GBM/LGG	A-443654 (GDSC)	-1.57979031798745	SBS20
908449	Absent	GBM/LGG	A-443654 (GDSC)	0.292961011688208	SBS20
908450	Absent	GBM/LGG	A-443654 (GDSC)	-1.00111366011918	SBS20
908452	Absent	GBM/LGG	A-443654 (GDSC)	-1.07420665817076	SBS20
909712	Absent	GBM/LGG	A-443654 (GDSC)	-0.449140609394707	SBS20
910933	Absent	GBM/LGG	A-443654 (GDSC)	1.79339709885806	SBS20
910942	Absent	GBM/LGG	A-443654 (GDSC)	0.718995665320779	SBS20
910943	Absent	GBM/LGG	A-443654 (GDSC)	0.658605393448345	SBS20
924188	Absent	GBM/LGG	A-443654 (GDSC)	1.08138527335249	SBS20
946367	Absent	GBM/LGG	A-443654 (GDSC)	0.575079875631482	SBS20
946368	Absent	GBM/LGG	A-443654 (GDSC)	0.122929852106602	SBS20
946369	Absent	GBM/LGG	A-443654 (GDSC)	-0.0535795657163487	SBS20
946373	Absent	GBM/LGG	A-443654 (GDSC)	1.56867030462593	SBS20
687562	Absent	GBM/LGG	GSK690693 (GDSC)	-1.4836820416053	SBS20
687568	Absent	GBM/LGG	GSK690693 (GDSC)	1.1607507796118	SBS20
687586	Absent	GBM/LGG	GSK690693 (GDSC)	0.118600214228241	SBS20
687588	Absent	GBM/LGG	GSK690693 (GDSC)	-0.616513404042384	SBS20
687590	Absent	GBM/LGG	GSK690693 (GDSC)	-0.43273474446743	SBS20
687592	Absent	GBM/LGG	GSK690693 (GDSC)	-1.1062936811001	SBS20
753549	Absent	GBM/LGG	GSK690693 (GDSC)	1.57014153599592	SBS20
905982	Absent	GBM/LGG	GSK690693 (GDSC)	-0.338446306019686	SBS20
905983	Absent	GBM/LGG	GSK690693 (GDSC)	-0.547847078875782	SBS20
905984	Absent	GBM/LGG	GSK690693 (GDSC)	-1.64504861976725	SBS20
905985	Absent	GBM/LGG	GSK690693 (GDSC)	-0.11842804930104	SBS20
905986	Absent	GBM/LGG	GSK690693 (GDSC)	0.419836255324622	SBS20
906746	Absent	GBM/LGG	GSK690693 (GDSC)	-1.16596742890747	SBS20
906823	Present	GBM/LGG	GSK690693 (GDSC)	-1.58401925316333	SBS20
906835	Absent	GBM/LGG	GSK690693 (GDSC)	0.225741020498843	SBS20
906839	Absent	GBM/LGG	GSK690693 (GDSC)	1.90480495375285	SBS20
906868	Absent	GBM/LGG	GSK690693 (GDSC)	-2.09690421145562	SBS20
906871	Present	GBM/LGG	GSK690693 (GDSC)	-0.163511299541889	SBS20
906873	Absent	GBM/LGG	GSK690693 (GDSC)	1.03219650050745	SBS20
907042	Absent	GBM/LGG	GSK690693 (GDSC)	-0.63546146631837	SBS20
907271	Absent	GBM/LGG	GSK690693 (GDSC)	-1.49740143424161	SBS20
907279	Absent	GBM/LGG	GSK690693 (GDSC)	1.17126524052593	SBS20
907282	Absent	GBM/LGG	GSK690693 (GDSC)	1.53099791574178	SBS20
907313	Present	GBM/LGG	GSK690693 (GDSC)	-1.05035222010732	SBS20
908144	Absent	GBM/LGG	GSK690693 (GDSC)	-0.698687975802488	SBS20
908145	Absent	GBM/LGG	GSK690693 (GDSC)	0.0912114103860519	SBS20
908449	Absent	GBM/LGG	GSK690693 (GDSC)	0.245068533634361	SBS20
908450	Absent	GBM/LGG	GSK690693 (GDSC)	0.799821610153396	SBS20
908452	Absent	GBM/LGG	GSK690693 (GDSC)	0.158557817777831	SBS20
909712	Absent	GBM/LGG	GSK690693 (GDSC)	-0.162640194611673	SBS20
909729	Absent	GBM/LGG	GSK690693 (GDSC)	-0.334431471118831	SBS20
909745	Absent	GBM/LGG	GSK690693 (GDSC)	0.134888040370733	SBS20
909750	Absent	GBM/LGG	GSK690693 (GDSC)	0.643384833077785	SBS20
909905	Absent	GBM/LGG	GSK690693 (GDSC)	-0.969937198703918	SBS20
910694	Absent	GBM/LGG	GSK690693 (GDSC)	0.436987026163792	SBS20
910933	Absent	GBM/LGG	GSK690693 (GDSC)	0.689418750525849	SBS20
910942	Absent	GBM/LGG	GSK690693 (GDSC)	-0.228620782914975	SBS20
910943	Absent	GBM/LGG	GSK690693 (GDSC)	-0.335710587725963	SBS20
924188	Absent	GBM/LGG	GSK690693 (GDSC)	0.973839610387325	SBS20
946367	Absent	GBM/LGG	GSK690693 (GDSC)	1.28709975560242	SBS20
946368	Absent	GBM/LGG	GSK690693 (GDSC)	1.42294724343166	SBS20
946369	Absent	GBM/LGG	GSK690693 (GDSC)	-1.83907347257877	SBS20
946370	Absent	GBM/LGG	GSK690693 (GDSC)	0.865592072443087	SBS20
946372	Absent	GBM/LGG	GSK690693 (GDSC)	-1.46155760842453	SBS20
946373	Absent	GBM/LGG	GSK690693 (GDSC)	0.767109273956644	SBS20
946377	Absent	GBM/LGG	GSK690693 (GDSC)	-0.201888877872622	SBS20
949094	Absent	GBM/LGG	GSK690693 (GDSC)	0.881384164398126	SBS20
1240150	Absent	GBM/LGG	GSK690693 (GDSC)	-0.213929302458417	SBS20
1240168	Absent	GBM/LGG	GSK690693 (GDSC)	0.37245385928435	SBS20
1240169	Absent	GBM/LGG	GSK690693 (GDSC)	1.3767929625389	SBS20
1240170	Absent	GBM/LGG	GSK690693 (GDSC)	0.648197330807012	SBS20
687562	Absent	GBM/LGG	AKT2 (PSCORE)	-0.261217674878513	SBS20
687568	Absent	GBM/LGG	AKT2 (PSCORE)	0.76075993626021	SBS20
687586	Absent	GBM/LGG	AKT2 (PSCORE)	0.292935027790555	SBS20
687588	Absent	GBM/LGG	AKT2 (PSCORE)	0.349732474521145	SBS20
687590	Absent	GBM/LGG	AKT2 (PSCORE)	-0.733328267083229	SBS20
687592	Absent	GBM/LGG	AKT2 (PSCORE)	-0.300603088103099	SBS20
753549	Absent	GBM/LGG	AKT2 (PSCORE)	1.63347254388144	SBS20
905982	Absent	GBM/LGG	AKT2 (PSCORE)	-0.252620384662514	SBS20
905983	Absent	GBM/LGG	AKT2 (PSCORE)	-1.64001428610819	SBS20
905984	Absent	GBM/LGG	AKT2 (PSCORE)	-0.654972095412289	SBS20
905985	Absent	GBM/LGG	AKT2 (PSCORE)	0.514205334972111	SBS20
905986	Absent	GBM/LGG	AKT2 (PSCORE)	-0.624648993579028	SBS20
906746	Absent	GBM/LGG	AKT2 (PSCORE)	0.213869896314451	SBS20
906823	Present	GBM/LGG	AKT2 (PSCORE)	-0.920780982601114	SBS20
906835	Absent	GBM/LGG	AKT2 (PSCORE)	0.994625545893175	SBS20
906839	Absent	GBM/LGG	AKT2 (PSCORE)	-0.320560697576437	SBS20
906868	Absent	GBM/LGG	AKT2 (PSCORE)	0.25359638534203	SBS20
906871	Present	GBM/LGG	AKT2 (PSCORE)	-1.14071781495498	SBS20
907042	Absent	GBM/LGG	AKT2 (PSCORE)	-0.442312603129494	SBS20
907271	Absent	GBM/LGG	AKT2 (PSCORE)	1.44981639531464	SBS20
907279	Absent	GBM/LGG	AKT2 (PSCORE)	0.570128468744657	SBS20
907282	Absent	GBM/LGG	AKT2 (PSCORE)	1.28951042057828	SBS20
908145	Absent	GBM/LGG	AKT2 (PSCORE)	-0.364618672448436	SBS20
908449	Absent	GBM/LGG	AKT2 (PSCORE)	-0.36025665038783	SBS20
908450	Absent	GBM/LGG	AKT2 (PSCORE)	-2.0506526943417	SBS20
908452	Absent	GBM/LGG	AKT2 (PSCORE)	0.529883911444373	SBS20
909712	Absent	GBM/LGG	AKT2 (PSCORE)	0.104219262465209	SBS20
909729	Absent	GBM/LGG	AKT2 (PSCORE)	-1.24000302189893	SBS20
909745	Absent	GBM/LGG	AKT2 (PSCORE)	0.922740234359165	SBS20
909905	Absent	GBM/LGG	AKT2 (PSCORE)	-0.656794227623035	SBS20
910933	Absent	GBM/LGG	AKT2 (PSCORE)	0.175239911110677	SBS20
910943	Absent	GBM/LGG	AKT2 (PSCORE)	1.26174973210687	SBS20
946372	Absent	GBM/LGG	AKT2 (PSCORE)	1.05598373293907	SBS20
946373	Absent	GBM/LGG	AKT2 (PSCORE)	0.968406751740627	SBS20
1240150	Absent	GBM/LGG	AKT2 (PSCORE)	0.454514713216667	SBS20
1240168	Absent	GBM/LGG	AKT2 (PSCORE)	-3.03084485313727	SBS20
1240169	Absent	GBM/LGG	AKT2 (PSCORE)	0.540074589253604	SBS20
1240170	Absent	GBM/LGG	AKT2 (PSCORE)	0.659481739677119	SBS20
687980	Absent	SCLC	GSK690693 (GDSC)	-2.30825769219359	SBS20
687983	Absent	SCLC	GSK690693 (GDSC)	-0.154106597998446	SBS20
687995	Present	SCLC	GSK690693 (GDSC)	-0.780645411908323	SBS20
687997	Absent	SCLC	GSK690693 (GDSC)	-0.0063240062971781	SBS20
688001	Absent	SCLC	GSK690693 (GDSC)	0.495225799161367	SBS20
688007	Absent	SCLC	GSK690693 (GDSC)	-0.610334673637804	SBS20
688011	Absent	SCLC	GSK690693 (GDSC)	0.11266820599511	SBS20
688013	Absent	SCLC	GSK690693 (GDSC)	-0.114861122607141	SBS20
688014	Absent	SCLC	GSK690693 (GDSC)	0.943056632824394	SBS20
688015	Absent	SCLC	GSK690693 (GDSC)	-0.453128216095435	SBS20
688018	Absent	SCLC	GSK690693 (GDSC)	0.196534105615422	SBS20
688021	Absent	SCLC	GSK690693 (GDSC)	1.68108173154415	SBS20
688023	Absent	SCLC	GSK690693 (GDSC)	-1.62835631712885	SBS20
688025	Absent	SCLC	GSK690693 (GDSC)	-0.600147893258946	SBS20
688026	Present	SCLC	GSK690693 (GDSC)	-4.21691555539897	SBS20
688027	Absent	SCLC	GSK690693 (GDSC)	-0.310528836974457	SBS20
713878	Present	SCLC	GSK690693 (GDSC)	0.8477568034752	SBS20
713880	Absent	SCLC	GSK690693 (GDSC)	0.771257491474553	SBS20
713885	Absent	SCLC	GSK690693 (GDSC)	0.280193874364401	SBS20
713899	Absent	SCLC	GSK690693 (GDSC)	-0.0236459089038683	SBS20
724872	Absent	SCLC	GSK690693 (GDSC)	0.723280819063974	SBS20
753547	Absent	SCLC	GSK690693 (GDSC)	-0.203513519248109	SBS20
753551	Absent	SCLC	GSK690693 (GDSC)	0.59829929581188	SBS20
753564	Absent	SCLC	GSK690693 (GDSC)	0.490635068890022	SBS20
753565	Absent	SCLC	GSK690693 (GDSC)	-0.388693893697919	SBS20
753588	Absent	SCLC	GSK690693 (GDSC)	-0.840848293597936	SBS20
753589	Present	SCLC	GSK690693 (GDSC)	-0.320497970790845	SBS20
753594	Absent	SCLC	GSK690693 (GDSC)	-0.278822684569856	SBS20
753599	Absent	SCLC	GSK690693 (GDSC)	-0.386478850507919	SBS20
753605	Absent	SCLC	GSK690693 (GDSC)	1.19347454912845	SBS20
753610	Absent	SCLC	GSK690693 (GDSC)	-0.0705067108433742	SBS20
906808	Absent	SCLC	GSK690693 (GDSC)	1.60379013999335	SBS20
908469	Absent	SCLC	GSK690693 (GDSC)	-0.421834325433501	SBS20
908480	Absent	SCLC	GSK690693 (GDSC)	0.222770880515005	SBS20
908481	Absent	SCLC	GSK690693 (GDSC)	-0.678649783948134	SBS20
908483	Absent	SCLC	GSK690693 (GDSC)	0.0832053102237922	SBS20
910692	Absent	SCLC	GSK690693 (GDSC)	0.867441725902987	SBS20
910937	Absent	SCLC	GSK690693 (GDSC)	-0.662143768058426	SBS20
1240182	Absent	SCLC	GSK690693 (GDSC)	0.622182263443276	SBS20
1240186	Absent	SCLC	GSK690693 (GDSC)	1.31846125444156	SBS20
1240189	Absent	SCLC	GSK690693 (GDSC)	0.775153249785844	SBS20
1240192	Absent	SCLC	GSK690693 (GDSC)	1.00101740944984	SBS20
1240193	Absent	SCLC	GSK690693 (GDSC)	-0.650882573696584	SBS20
1297438	Absent	SCLC	GSK690693 (GDSC)	-0.62910812911218	SBS20
1297439	Absent	SCLC	GSK690693 (GDSC)	-0.0340267286783669	SBS20
1298349	Absent	SCLC	GSK690693 (GDSC)	0.705167212691688	SBS20
1299062	Absent	SCLC	GSK690693 (GDSC)	1.35514276120144	SBS20
1303901	Absent	SCLC	GSK690693 (GDSC)	0.0542145577890478	SBS20
1330972	Absent	SCLC	GSK690693 (GDSC)	-0.168751678200585	SBS20
687980	Absent	SCLC	AKT inh.VIII (GDSC)	-2.3799716369972	SBS20
687983	Absent	SCLC	AKT inh.VIII (GDSC)	1.21065320567491	SBS20
687995	Present	SCLC	AKT inh.VIII (GDSC)	-1.63224003606576	SBS20
687997	Absent	SCLC	AKT inh.VIII (GDSC)	-0.848196946569912	SBS20
688001	Absent	SCLC	AKT inh.VIII (GDSC)	1.29963681691367	SBS20
688007	Absent	SCLC	AKT inh.VIII (GDSC)	-0.421600981534269	SBS20
688010	Present	SCLC	AKT inh.VIII (GDSC)	-0.497194267628111	SBS20
688011	Absent	SCLC	AKT inh.VIII (GDSC)	0.818611914715092	SBS20
688013	Absent	SCLC	AKT inh.VIII (GDSC)	-0.526211625192582	SBS20
688014	Absent	SCLC	AKT inh.VIII (GDSC)	0.976570839212642	SBS20
688015	Absent	SCLC	AKT inh.VIII (GDSC)	0.295442612632385	SBS20
688018	Absent	SCLC	AKT inh.VIII (GDSC)	-0.0642388256222198	SBS20
688021	Absent	SCLC	AKT inh.VIII (GDSC)	3.77120553582248	SBS20
688023	Absent	SCLC	AKT inh.VIII (GDSC)	0.959074498733715	SBS20
688025	Absent	SCLC	AKT inh.VIII (GDSC)	0.0143798194819324	SBS20
688026	Present	SCLC	AKT inh.VIII (GDSC)	-1.33783837759532	SBS20
688027	Absent	SCLC	AKT inh.VIII (GDSC)	-0.721693139250757	SBS20
713878	Present	SCLC	AKT inh.VIII (GDSC)	-1.49439113245794	SBS20
713880	Absent	SCLC	AKT inh.VIII (GDSC)	0.100607338236223	SBS20
713885	Absent	SCLC	AKT inh.VIII (GDSC)	0.446850581741314	SBS20
713899	Absent	SCLC	AKT inh.VIII (GDSC)	-1.98747438805363	SBS20
724872	Absent	SCLC	AKT inh.VIII (GDSC)	-0.961651499676876	SBS20
753547	Absent	SCLC	AKT inh.VIII (GDSC)	0.211140648722868	SBS20
753551	Absent	SCLC	AKT inh.VIII (GDSC)	0.664116356109881	SBS20
753564	Absent	SCLC	AKT inh.VIII (GDSC)	-1.26755024043056	SBS20
753565	Absent	SCLC	AKT inh.VIII (GDSC)	-0.350671391667949	SBS20
753588	Absent	SCLC	AKT inh.VIII (GDSC)	0.614498314208592	SBS20
753589	Present	SCLC	AKT inh.VIII (GDSC)	-1.44121039523478	SBS20
753594	Absent	SCLC	AKT inh.VIII (GDSC)	-0.0866705223347387	SBS20
753599	Absent	SCLC	AKT inh.VIII (GDSC)	0.490298231610499	SBS20
753605	Absent	SCLC	AKT inh.VIII (GDSC)	0.566875238078738	SBS20
753610	Absent	SCLC	AKT inh.VIII (GDSC)	0.111975172587067	SBS20
906808	Absent	SCLC	AKT inh.VIII (GDSC)	1.65333934155455	SBS20
908469	Absent	SCLC	AKT inh.VIII (GDSC)	0.356307618132919	SBS20
908480	Absent	SCLC	AKT inh.VIII (GDSC)	-0.350909542950802	SBS20
908481	Absent	SCLC	AKT inh.VIII (GDSC)	-1.21126755282974	SBS20
908483	Absent	SCLC	AKT inh.VIII (GDSC)	-0.62709801361352	SBS20
910692	Absent	SCLC	AKT inh.VIII (GDSC)	-0.778223552055348	SBS20
910937	Absent	SCLC	AKT inh.VIII (GDSC)	-1.08217399990207	SBS20
1240182	Absent	SCLC	AKT inh.VIII (GDSC)	1.4466168475977	SBS20
1240186	Absent	SCLC	AKT inh.VIII (GDSC)	-0.505770107291038	SBS20
1240189	Absent	SCLC	AKT inh.VIII (GDSC)	-1.0221610733633	SBS20
1240192	Absent	SCLC	AKT inh.VIII (GDSC)	0.782557725275374	SBS20
1240193	Absent	SCLC	AKT inh.VIII (GDSC)	-1.01621447173267	SBS20
1297438	Absent	SCLC	AKT inh.VIII (GDSC)	-1.48082727999637	SBS20
1297439	Absent	SCLC	AKT inh.VIII (GDSC)	0.00245071401722935	SBS20
1298349	Absent	SCLC	AKT inh.VIII (GDSC)	-0.707456718844646	SBS20
1299062	Absent	SCLC	AKT inh.VIII (GDSC)	0.194911656025554	SBS20
1303901	Absent	SCLC	AKT inh.VIII (GDSC)	0.250477496297585	SBS20
1330972	Absent	SCLC	AKT inh.VIII (GDSC)	0.608718059453925	SBS20
