# Supplementary material for: Mutational signatures are markers of drug sensitivity of cancer cells
Source: Nat Commun. 2022 May 25;13:2926. doi: 10.1038/s41467-022-30582-3 (PMC9132939; doi:10.1038/s41467-022-30582-3)
Supplement: Supplementary file 4 — Source Data [file 41467_2022_30582_MOESM4_ESM.zip › RawData_R2b/Fig6D.csv]

COSMIC_ID	SBS	cancer_type	NAME	STD_SCORE	SBS_NAME
753548	Present	LAML	Olaparib (GDSC)	-0.651726304543759	SBS-CL1
905938	Absent	LAML	Olaparib (GDSC)	0.232563522354913	SBS-CL1
906870	Absent	LAML	Olaparib (GDSC)	1.71262327192885	SBS-CL1
907053	Absent	LAML	Olaparib (GDSC)	0.847247708400274	SBS-CL1
907275	Absent	LAML	Olaparib (GDSC)	-0.773616090068959	SBS-CL1
907278	Absent	LAML	Olaparib (GDSC)	-0.303977031923271	SBS-CL1
907280	Absent	LAML	Olaparib (GDSC)	0.171889204558097	SBS-CL1
907300	Absent	LAML	Olaparib (GDSC)	-0.00472450901536555	SBS-CL1
908148	Absent	LAML	Olaparib (GDSC)	0.601922640259308	SBS-CL1
908448	Present	LAML	Olaparib (GDSC)	-2.77616231219106	SBS-CL1
908451	Absent	LAML	Olaparib (GDSC)	-0.295441775695756	SBS-CL1
909771	Absent	LAML	Olaparib (GDSC)	1.2334785028767	SBS-CL1
910545	Absent	LAML	Olaparib (GDSC)	-0.566762376039917	SBS-CL1
910566	Absent	LAML	Olaparib (GDSC)	0.0397672793038953	SBS-CL1
910688	Absent	LAML	Olaparib (GDSC)	0.644793238282542	SBS-CL1
910947	Present	LAML	Olaparib (GDSC)	-0.763173816963608	SBS-CL1
1323913	Absent	LAML	Olaparib (GDSC)	-0.475399547301441	SBS-CL1
1330947	Absent	LAML	Olaparib (GDSC)	-0.281891562169241	SBS-CL1
1330948	Present	LAML	Olaparib (GDSC)	-0.784776883751504	SBS-CL1
1330983	Absent	LAML	Olaparib (GDSC)	-0.111997597641611	SBS-CL1
1330985	Absent	LAML	Olaparib (GDSC)	0.269666750021897	SBS-CL1
1330991	Absent	LAML	Olaparib (GDSC)	2.03569768931901	SBS-CL1
753548	Present	LAML	Rucaparib (GDSC)	-1.68310128135121	SBS-CL1
905938	Absent	LAML	Rucaparib (GDSC)	1.06828784063847	SBS-CL1
906870	Absent	LAML	Rucaparib (GDSC)	-0.73213941761211	SBS-CL1
907053	Absent	LAML	Rucaparib (GDSC)	0.370176117642568	SBS-CL1
907275	Absent	LAML	Rucaparib (GDSC)	-0.40142195410502	SBS-CL1
907278	Absent	LAML	Rucaparib (GDSC)	0.211625466359334	SBS-CL1
907280	Absent	LAML	Rucaparib (GDSC)	0.437148012702659	SBS-CL1
907300	Absent	LAML	Rucaparib (GDSC)	0.739097861118522	SBS-CL1
908148	Absent	LAML	Rucaparib (GDSC)	0.786010986396506	SBS-CL1
908448	Present	LAML	Rucaparib (GDSC)	-2.05302729088415	SBS-CL1
908451	Absent	LAML	Rucaparib (GDSC)	0.312667438817764	SBS-CL1
909771	Absent	LAML	Rucaparib (GDSC)	0.861162261457289	SBS-CL1
910545	Absent	LAML	Rucaparib (GDSC)	0.866071138933359	SBS-CL1
910566	Absent	LAML	Rucaparib (GDSC)	-0.333070950291709	SBS-CL1
910688	Absent	LAML	Rucaparib (GDSC)	0.446523765642157	SBS-CL1
910947	Present	LAML	Rucaparib (GDSC)	-0.344142866431657	SBS-CL1
1323913	Absent	LAML	Rucaparib (GDSC)	0.00953527406420209	SBS-CL1
1330947	Absent	LAML	Rucaparib (GDSC)	-2.20674090954142	SBS-CL1
1330948	Present	LAML	Rucaparib (GDSC)	-0.533112002514107	SBS-CL1
1330983	Absent	LAML	Rucaparib (GDSC)	0.716171544710242	SBS-CL1
1330985	Absent	LAML	Rucaparib (GDSC)	-0.223485688048327	SBS-CL1
1330991	Absent	LAML	Rucaparib (GDSC)	1.68576465229663	SBS-CL1
753548	Present	LAML	Veliparib (GDSC)	-1.21736462123701	SBS-CL1
905938	Absent	LAML	Veliparib (GDSC)	0.488856950419796	SBS-CL1
906870	Absent	LAML	Veliparib (GDSC)	1.58511736786482	SBS-CL1
907053	Absent	LAML	Veliparib (GDSC)	0.345746824965497	SBS-CL1
907275	Absent	LAML	Veliparib (GDSC)	-1.30703435486994	SBS-CL1
907278	Absent	LAML	Veliparib (GDSC)	-1.30205146753399	SBS-CL1
907280	Absent	LAML	Veliparib (GDSC)	0.356694054982948	SBS-CL1
907300	Absent	LAML	Veliparib (GDSC)	-0.79942327805316	SBS-CL1
908148	Absent	LAML	Veliparib (GDSC)	0.85702279243817	SBS-CL1
908448	Present	LAML	Veliparib (GDSC)	-2.19030265415988	SBS-CL1
908451	Absent	LAML	Veliparib (GDSC)	0.0340309734867323	SBS-CL1
909771	Absent	LAML	Veliparib (GDSC)	0.950914859642287	SBS-CL1
910545	Absent	LAML	Veliparib (GDSC)	-0.0437738249038201	SBS-CL1
910566	Absent	LAML	Veliparib (GDSC)	0.0202980114537356	SBS-CL1
910688	Absent	LAML	Veliparib (GDSC)	0.678691466614885	SBS-CL1
910947	Present	LAML	Veliparib (GDSC)	-0.181537835590658	SBS-CL1
1323913	Absent	LAML	Veliparib (GDSC)	0.0638289659191202	SBS-CL1
1330947	Absent	LAML	Veliparib (GDSC)	0.000802335027749249	SBS-CL1
1330948	Present	LAML	Veliparib (GDSC)	-0.921805718936226	SBS-CL1
1330983	Absent	LAML	Veliparib (GDSC)	0.780960003157924	SBS-CL1
1330985	Absent	LAML	Veliparib (GDSC)	-0.208756171978848	SBS-CL1
1330991	Absent	LAML	Veliparib (GDSC)	2.00908532128986	SBS-CL1
687777	Absent	LUAD	Olaparib (GDSC)	0.863072509430766	SBS-CL1
687794	Absent	LUAD	Olaparib (GDSC)	0.689830652585335	SBS-CL1
687798	Absent	LUAD	Olaparib (GDSC)	1.16534328664976	SBS-CL1
687799	Absent	LUAD	Olaparib (GDSC)	0.798973733436706	SBS-CL1
687802	Absent	LUAD	Olaparib (GDSC)	-1.3885793719632	SBS-CL1
687812	Absent	LUAD	Olaparib (GDSC)	-0.799515216793015	SBS-CL1
687816	Absent	LUAD	Olaparib (GDSC)	1.14610832106091	SBS-CL1
687819	Absent	LUAD	Olaparib (GDSC)	0.727206677992711	SBS-CL1
687820	Absent	LUAD	Olaparib (GDSC)	-0.282097787432095	SBS-CL1
687821	Absent	LUAD	Olaparib (GDSC)	0.524225625398944	SBS-CL1
713869	Present	LUAD	Olaparib (GDSC)	-0.352635566266695	SBS-CL1
722045	Absent	LUAD	Olaparib (GDSC)	0.0535576265148218	SBS-CL1
722046	Absent	LUAD	Olaparib (GDSC)	-0.0456568920886925	SBS-CL1
722058	Absent	LUAD	Olaparib (GDSC)	-1.73159677174436	SBS-CL1
722066	Absent	LUAD	Olaparib (GDSC)	-0.0300988172703294	SBS-CL1
724834	Absent	LUAD	Olaparib (GDSC)	0.201658793993895	SBS-CL1
724859	Absent	LUAD	Olaparib (GDSC)	0.773868596007884	SBS-CL1
724866	Absent	LUAD	Olaparib (GDSC)	1.09278041475785	SBS-CL1
724868	Absent	LUAD	Olaparib (GDSC)	-0.493594896447797	SBS-CL1
724873	Absent	LUAD	Olaparib (GDSC)	-0.406994478758275	SBS-CL1
724878	Absent	LUAD	Olaparib (GDSC)	-0.215537723454818	SBS-CL1
753592	Absent	LUAD	Olaparib (GDSC)	-1.66134614317447	SBS-CL1
753600	Absent	LUAD	Olaparib (GDSC)	1.02727050032008	SBS-CL1
753608	Absent	LUAD	Olaparib (GDSC)	0.445271609043952	SBS-CL1
905942	Absent	LUAD	Olaparib (GDSC)	-1.78224324152792	SBS-CL1
905967	Absent	LUAD	Olaparib (GDSC)	-0.324111973305624	SBS-CL1
905970	Absent	LUAD	Olaparib (GDSC)	1.08370099686421	SBS-CL1
906791	Absent	LUAD	Olaparib (GDSC)	-0.772383618924676	SBS-CL1
907786	Absent	LUAD	Olaparib (GDSC)	-0.360469298964391	SBS-CL1
908460	Absent	LUAD	Olaparib (GDSC)	1.91047087592472	SBS-CL1
908463	Absent	LUAD	Olaparib (GDSC)	-0.11394395980086	SBS-CL1
908465	Absent	LUAD	Olaparib (GDSC)	0.71453651440799	SBS-CL1
908472	Absent	LUAD	Olaparib (GDSC)	-0.449730642440215	SBS-CL1
908475	Absent	LUAD	Olaparib (GDSC)	0.627885503576591	SBS-CL1
908476	Absent	LUAD	Olaparib (GDSC)	0.823586613268885	SBS-CL1
909721	Absent	LUAD	Olaparib (GDSC)	0.196224817079834	SBS-CL1
910399	Absent	LUAD	Olaparib (GDSC)	0.66396525064614	SBS-CL1
910900	Present	LUAD	Olaparib (GDSC)	-2.33580878706903	SBS-CL1
910931	Absent	LUAD	Olaparib (GDSC)	-0.647671524197237	SBS-CL1
924244	Absent	LUAD	Olaparib (GDSC)	0.814747854644708	SBS-CL1
1240145	Absent	LUAD	Olaparib (GDSC)	-2.3271341143104	SBS-CL1
1240146	Absent	LUAD	Olaparib (GDSC)	0.10162794820928	SBS-CL1
1240185	Absent	LUAD	Olaparib (GDSC)	0.461099058158255	SBS-CL1
1240187	Absent	LUAD	Olaparib (GDSC)	-2.59657951412654	SBS-CL1
1240190	Absent	LUAD	Olaparib (GDSC)	0.850841275536386	SBS-CL1
1247873	Absent	LUAD	Olaparib (GDSC)	0.937808151658964	SBS-CL1
1287381	Absent	LUAD	Olaparib (GDSC)	0.478799820904231	SBS-CL1
1290908	Absent	LUAD	Olaparib (GDSC)	-0.382143674421051	SBS-CL1
1298347	Absent	LUAD	Olaparib (GDSC)	-0.421662387756041	SBS-CL1
1298348	Absent	LUAD	Olaparib (GDSC)	0.279110057296911	SBS-CL1
1298350	Absent	LUAD	Olaparib (GDSC)	0.526373782855407	SBS-CL1
1298537	Absent	LUAD	Olaparib (GDSC)	0.76437622868594	SBS-CL1
1503369	Absent	LUAD	Olaparib (GDSC)	0.618847107149329	SBS-CL1
1503370	Absent	LUAD	Olaparib (GDSC)	-1.44163380182367	SBS-CL1
687777	Absent	LUAD	Rucaparib (GDSC)	-0.82001630000022	SBS-CL1
687794	Absent	LUAD	Rucaparib (GDSC)	-0.818824994436145	SBS-CL1
687798	Absent	LUAD	Rucaparib (GDSC)	-0.0377892892613955	SBS-CL1
687799	Absent	LUAD	Rucaparib (GDSC)	-0.830994146474544	SBS-CL1
687802	Absent	LUAD	Rucaparib (GDSC)	-1.07558792869391	SBS-CL1
687812	Absent	LUAD	Rucaparib (GDSC)	0.809490779630838	SBS-CL1
687816	Absent	LUAD	Rucaparib (GDSC)	1.51455960427727	SBS-CL1
687819	Absent	LUAD	Rucaparib (GDSC)	0.587546665866251	SBS-CL1
687820	Absent	LUAD	Rucaparib (GDSC)	-0.543699719809274	SBS-CL1
687821	Absent	LUAD	Rucaparib (GDSC)	-1.4586841305431	SBS-CL1
713869	Present	LUAD	Rucaparib (GDSC)	-0.149544498074007	SBS-CL1
722045	Absent	LUAD	Rucaparib (GDSC)	-2.09196593372288	SBS-CL1
722046	Absent	LUAD	Rucaparib (GDSC)	0.544220643163587	SBS-CL1
722058	Absent	LUAD	Rucaparib (GDSC)	0.556529276275707	SBS-CL1
722066	Absent	LUAD	Rucaparib (GDSC)	0.68039647275224	SBS-CL1
724834	Absent	LUAD	Rucaparib (GDSC)	-0.323691191764436	SBS-CL1
724859	Absent	LUAD	Rucaparib (GDSC)	0.443229486064761	SBS-CL1
724866	Absent	LUAD	Rucaparib (GDSC)	0.318305891947914	SBS-CL1
724868	Absent	LUAD	Rucaparib (GDSC)	-1.48648773900062	SBS-CL1
724873	Absent	LUAD	Rucaparib (GDSC)	1.03663456489774	SBS-CL1
724878	Absent	LUAD	Rucaparib (GDSC)	-0.391095992283778	SBS-CL1
753592	Absent	LUAD	Rucaparib (GDSC)	-1.09916023015274	SBS-CL1
753600	Absent	LUAD	Rucaparib (GDSC)	1.09299063511841	SBS-CL1
753608	Absent	LUAD	Rucaparib (GDSC)	-0.951398325145337	SBS-CL1
905942	Absent	LUAD	Rucaparib (GDSC)	-1.06249500036399	SBS-CL1
905944	Absent	LUAD	Rucaparib (GDSC)	-0.0491078354075949	SBS-CL1
905967	Absent	LUAD	Rucaparib (GDSC)	1.96959031167926	SBS-CL1
905970	Absent	LUAD	Rucaparib (GDSC)	0.883983962585173	SBS-CL1
906791	Absent	LUAD	Rucaparib (GDSC)	1.42152344153049	SBS-CL1
907786	Absent	LUAD	Rucaparib (GDSC)	-0.178005496837996	SBS-CL1
908460	Absent	LUAD	Rucaparib (GDSC)	1.19344444709716	SBS-CL1
908463	Absent	LUAD	Rucaparib (GDSC)	0.414730758813618	SBS-CL1
908465	Absent	LUAD	Rucaparib (GDSC)	0.041964159432199	SBS-CL1
908472	Absent	LUAD	Rucaparib (GDSC)	0.652619159906982	SBS-CL1
908475	Absent	LUAD	Rucaparib (GDSC)	-1.39831283465926	SBS-CL1
908476	Absent	LUAD	Rucaparib (GDSC)	-1.2736304742027	SBS-CL1
909721	Absent	LUAD	Rucaparib (GDSC)	-0.595235689974146	SBS-CL1
910399	Absent	LUAD	Rucaparib (GDSC)	0.768503923131722	SBS-CL1
910900	Present	LUAD	Rucaparib (GDSC)	-3.33447591459052	SBS-CL1
910931	Absent	LUAD	Rucaparib (GDSC)	-0.545284316269742	SBS-CL1
924244	Absent	LUAD	Rucaparib (GDSC)	0.325363405620691	SBS-CL1
1240145	Absent	LUAD	Rucaparib (GDSC)	-0.514916313973242	SBS-CL1
1240146	Absent	LUAD	Rucaparib (GDSC)	-0.361212743882832	SBS-CL1
1240185	Absent	LUAD	Rucaparib (GDSC)	0.612884203208884	SBS-CL1
1240187	Absent	LUAD	Rucaparib (GDSC)	0.963560201717892	SBS-CL1
1240190	Absent	LUAD	Rucaparib (GDSC)	0.725141315229393	SBS-CL1
1247873	Absent	LUAD	Rucaparib (GDSC)	0.97915121321241	SBS-CL1
1287381	Absent	LUAD	Rucaparib (GDSC)	0.926477671995471	SBS-CL1
1290908	Absent	LUAD	Rucaparib (GDSC)	-0.695703221402774	SBS-CL1
1298347	Absent	LUAD	Rucaparib (GDSC)	0.920441114050831	SBS-CL1
1298348	Absent	LUAD	Rucaparib (GDSC)	-0.00977531590580682	SBS-CL1
1298350	Absent	LUAD	Rucaparib (GDSC)	0.531727940765656	SBS-CL1
1298537	Absent	LUAD	Rucaparib (GDSC)	-0.147400834031166	SBS-CL1
1503369	Absent	LUAD	Rucaparib (GDSC)	0.649886702807041	SBS-CL1
1503370	Absent	LUAD	Rucaparib (GDSC)	0.679598458084559	SBS-CL1
688086	Absent	NB	Rucaparib (GDSC)	0.6581512618815	SBS-CL1
717431	Absent	NB	Rucaparib (GDSC)	0.905695288659634	SBS-CL1
724828	Absent	NB	Rucaparib (GDSC)	1.18244709449922	SBS-CL1
753616	Absent	NB	Rucaparib (GDSC)	1.37923648412697	SBS-CL1
753618	Absent	NB	Rucaparib (GDSC)	-1.66455364041092	SBS-CL1
753620	Absent	NB	Rucaparib (GDSC)	0.379730724175312	SBS-CL1
906820	Absent	NB	Rucaparib (GDSC)	-0.46527233907021	SBS-CL1
906872	Present	NB	Rucaparib (GDSC)	-0.651141229193558	SBS-CL1
906875	Absent	NB	Rucaparib (GDSC)	0.0261377101385569	SBS-CL1
907170	Absent	NB	Rucaparib (GDSC)	0.533023714563054	SBS-CL1
907314	Absent	NB	Rucaparib (GDSC)	1.65609848924076	SBS-CL1
908118	Absent	NB	Rucaparib (GDSC)	-1.45644272534855	SBS-CL1
908440	Present	NB	Rucaparib (GDSC)	-2.262399617187	SBS-CL1
908447	Present	NB	Rucaparib (GDSC)	0.0184709892042408	SBS-CL1
910567	Absent	NB	Rucaparib (GDSC)	-0.00931497065010727	SBS-CL1
910780	Absent	NB	Rucaparib (GDSC)	0.0977978953159238	SBS-CL1
949170	Absent	NB	Rucaparib (GDSC)	0.284235181695723	SBS-CL1
949171	Absent	NB	Rucaparib (GDSC)	-0.553036532469707	SBS-CL1
949172	Absent	NB	Rucaparib (GDSC)	0.059053321922479	SBS-CL1
949173	Absent	NB	Rucaparib (GDSC)	1.59550214548087	SBS-CL1
949174	Present	NB	Rucaparib (GDSC)	-0.131520165787062	SBS-CL1
949175	Absent	NB	Rucaparib (GDSC)	-0.593242696236883	SBS-CL1
949176	Present	NB	Rucaparib (GDSC)	-1.25602835959547	SBS-CL1
949177	Present	NB	Rucaparib (GDSC)	-0.455895457970713	SBS-CL1
949179	Present	NB	Rucaparib (GDSC)	0.723267433015937	SBS-CL1
688086	Absent	NB	PARP1 (PSCORE)	1.45581468182287	SBS-CL1
717431	Absent	NB	PARP1 (PSCORE)	1.10849775277382	SBS-CL1
724828	Absent	NB	PARP1 (PSCORE)	0.192528850627536	SBS-CL1
753616	Absent	NB	PARP1 (PSCORE)	-0.100804797482866	SBS-CL1
753618	Absent	NB	PARP1 (PSCORE)	0.378424508901482	SBS-CL1
753620	Absent	NB	PARP1 (PSCORE)	-0.77647592913319	SBS-CL1
906820	Absent	NB	PARP1 (PSCORE)	0.378368640287754	SBS-CL1
907314	Absent	NB	PARP1 (PSCORE)	0.268019194455837	SBS-CL1
908118	Absent	NB	PARP1 (PSCORE)	-0.0916438977095102	SBS-CL1
908135	Absent	NB	PARP1 (PSCORE)	0.937164986009095	SBS-CL1
908440	Present	NB	PARP1 (PSCORE)	-1.53507100628894	SBS-CL1
908447	Present	NB	PARP1 (PSCORE)	-2.52079533202761	SBS-CL1
910780	Absent	NB	PARP1 (PSCORE)	0.287247198730059	SBS-CL1
946363	Absent	NB	PARP1 (PSCORE)	-0.104849146468995	SBS-CL1
949171	Absent	NB	PARP1 (PSCORE)	-0.414839068202562	SBS-CL1
949173	Absent	NB	PARP1 (PSCORE)	0.0195175703916319	SBS-CL1
949174	Present	NB	PARP1 (PSCORE)	0.484040786852332	SBS-CL1
949175	Absent	NB	PARP1 (PSCORE)	-0.0542311414842166	SBS-CL1
949176	Present	NB	PARP1 (PSCORE)	-1.66287603624588	SBS-CL1
949177	Present	NB	PARP1 (PSCORE)	1.66430390836679	SBS-CL1
949179	Present	NB	PARP1 (PSCORE)	0.0876582758245668	SBS-CL1
