# Supplementary material for: Mutational signatures are markers of drug sensitivity of cancer cells
Source: Nat Commun. 2022 May 25;13:2926. doi: 10.1038/s41467-022-30582-3 (PMC9132939; doi:10.1038/s41467-022-30582-3)
Supplement: Supplementary file 4 — Source Data [file 41467_2022_30582_MOESM4_ESM.zip › RawData_R2b/Fig6E.csv]

COSMIC_ID	SBS	cancer_type	NAME	STD_SCORE	SBS_NAME
905952	Absent	ALL/CLL	Selisistat (GDSC)	0.558086711765158	SBS18/36L
905958	Absent	ALL/CLL	Selisistat (GDSC)	0.0136353523132668	SBS18/36L
905965	Present	ALL/CLL	Selisistat (GDSC)	-1.91819089408525	SBS18/36L
906763	Present	ALL/CLL	Selisistat (GDSC)	0.716715226821677	SBS18/36L
906800	Present	ALL/CLL	Selisistat (GDSC)	-0.332142422816716	SBS18/36L
906836	Present	ALL/CLL	Selisistat (GDSC)	-1.92426981496738	SBS18/36L
906856	Present	ALL/CLL	Selisistat (GDSC)	-3.35236777728481	SBS18/36L
906877	Absent	ALL/CLL	Selisistat (GDSC)	1.43292635343466	SBS18/36L
907043	Absent	ALL/CLL	Selisistat (GDSC)	0.605520445990326	SBS18/36L
907044	Present	ALL/CLL	Selisistat (GDSC)	0.522777007976159	SBS18/36L
907056	Absent	ALL/CLL	Selisistat (GDSC)	-0.119230710281133	SBS18/36L
907269	Absent	ALL/CLL	Selisistat (GDSC)	1.84171064869131	SBS18/36L
907270	Absent	ALL/CLL	Selisistat (GDSC)	1.39533883385845	SBS18/36L
907272	Absent	ALL/CLL	Selisistat (GDSC)	-0.631406487754338	SBS18/36L
907277	Present	ALL/CLL	Selisistat (GDSC)	-0.774399932883925	SBS18/36L
907787	Absent	ALL/CLL	Selisistat (GDSC)	-0.45714824140164	SBS18/36L
907789	Absent	ALL/CLL	Selisistat (GDSC)	-0.165530875243444	SBS18/36L
908136	Absent	ALL/CLL	Selisistat (GDSC)	-0.320650130352784	SBS18/36L
908142	Present	ALL/CLL	Selisistat (GDSC)	0.326269128195689	SBS18/36L
908143	Absent	ALL/CLL	Selisistat (GDSC)	0.745038442500827	SBS18/36L
908146	Absent	ALL/CLL	Selisistat (GDSC)	-0.0419967392022912	SBS18/36L
908149	Present	ALL/CLL	Selisistat (GDSC)	1.19011830869188	SBS18/36L
908156	Present	ALL/CLL	Selisistat (GDSC)	-0.434631676436305	SBS18/36L
908158	Absent	ALL/CLL	Selisistat (GDSC)	-0.133233938741753	SBS18/36L
909251	Absent	ALL/CLL	Selisistat (GDSC)	-1.64983216256682	SBS18/36L
909252	Absent	ALL/CLL	Selisistat (GDSC)	0.00170707167131228	SBS18/36L
909260	Absent	ALL/CLL	Selisistat (GDSC)	0.649105027443818	SBS18/36L
909696	Absent	ALL/CLL	Selisistat (GDSC)	0.412802994043269	SBS18/36L
909703	Absent	ALL/CLL	Selisistat (GDSC)	0.519123604998696	SBS18/36L
909743	Absent	ALL/CLL	Selisistat (GDSC)	-0.173421371493843	SBS18/36L
909762	Absent	ALL/CLL	Selisistat (GDSC)	0.723068197415706	SBS18/36L
909777	Present	ALL/CLL	Selisistat (GDSC)	0.0530718176730107	SBS18/36L
910687	Absent	ALL/CLL	Selisistat (GDSC)	0.0347318414987628	SBS18/36L
910944	Present	ALL/CLL	Selisistat (GDSC)	-0.430773625946709	SBS18/36L
949153	Absent	ALL/CLL	Selisistat (GDSC)	1.07188187389959	SBS18/36L
1247871	Present	ALL/CLL	Selisistat (GDSC)	0.717270444419809	SBS18/36L
1295740	Absent	ALL/CLL	Selisistat (GDSC)	-0.123359251395459	SBS18/36L
1330933	Absent	ALL/CLL	Selisistat (GDSC)	-1.16482823607407	SBS18/36L
1330960	Absent	ALL/CLL	Selisistat (GDSC)	0.641668314807277	SBS18/36L
1331025	Absent	ALL/CLL	Selisistat (GDSC)	-0.0251533591819859	SBS18/36L
906800	Present	ALL/CLL	SIRT1 (PSCORE)	-0.805239313793321	SBS18/36L
906836	Present	ALL/CLL	SIRT1 (PSCORE)	-0.635416637157992	SBS18/36L
906856	Present	ALL/CLL	SIRT1 (PSCORE)	-1.39845744188469	SBS18/36L
908156	Present	ALL/CLL	SIRT1 (PSCORE)	0.296563671474784	SBS18/36L
908158	Absent	ALL/CLL	SIRT1 (PSCORE)	-0.126966814637023	SBS18/36L
909260	Absent	ALL/CLL	SIRT1 (PSCORE)	0.809401984965913	SBS18/36L
909696	Absent	ALL/CLL	SIRT1 (PSCORE)	-0.752103589100382	SBS18/36L
909743	Absent	ALL/CLL	SIRT1 (PSCORE)	1.66349426624863	SBS18/36L
1331025	Absent	ALL/CLL	SIRT1 (PSCORE)	0.948723873884087	SBS18/36L
687596	Present	LUSC	Selisistat (GDSC)	0.684868635843232	SBS18/36L
687600	Absent	LUSC	Selisistat (GDSC)	0.800776261938481	SBS18/36L
687780	Present	LUSC	Selisistat (GDSC)	-0.895426889397356	SBS18/36L
687787	Present	LUSC	Selisistat (GDSC)	0.372855635964159	SBS18/36L
687815	Absent	LUSC	Selisistat (GDSC)	1.25656529449028	SBS18/36L
687829	Present	LUSC	Selisistat (GDSC)	-0.465538930507153	SBS18/36L
724831	Present	LUSC	Selisistat (GDSC)	0.558172824673311	SBS18/36L
724855	Absent	LUSC	Selisistat (GDSC)	2.40574059893801	SBS18/36L
724879	Present	LUSC	Selisistat (GDSC)	-0.227928832777936	SBS18/36L
753534	Present	LUSC	Selisistat (GDSC)	0.107109248635153	SBS18/36L
753540	Present	LUSC	Selisistat (GDSC)	-2.0139820928624	SBS18/36L
753554	Present	LUSC	Selisistat (GDSC)	0.0605554654851655	SBS18/36L
753556	Present	LUSC	Selisistat (GDSC)	-1.70627450891797	SBS18/36L
753586	Present	LUSC	Selisistat (GDSC)	-0.0948081152008147	SBS18/36L
753604	Absent	LUSC	Selisistat (GDSC)	0.34228911158593	SBS18/36L
905943	Present	LUSC	Selisistat (GDSC)	-0.554958283355898	SBS18/36L
905973	Present	LUSC	Selisistat (GDSC)	0.291434198629651	SBS18/36L
907796	Absent	LUSC	Selisistat (GDSC)	0.0699485157796179	SBS18/36L
908443	Present	LUSC	Selisistat (GDSC)	-0.071549439671338	SBS18/36L
908459	Absent	LUSC	Selisistat (GDSC)	2.02916350455267	SBS18/36L
908471	Absent	LUSC	Selisistat (GDSC)	-1.31650471144966	SBS18/36L
909728	Absent	LUSC	Selisistat (GDSC)	-0.248988724460252	SBS18/36L
909779	Present	LUSC	Selisistat (GDSC)	-2.10261065502927	SBS18/36L
910779	Present	LUSC	Selisistat (GDSC)	0.527256980833984	SBS18/36L
910851	Present	LUSC	Selisistat (GDSC)	-1.75602788688649	SBS18/36L
925341	Absent	LUSC	Selisistat (GDSC)	-1.01051800804059	SBS18/36L
946361	Present	LUSC	Selisistat (GDSC)	-0.293967355439028	SBS18/36L
1240142	Present	LUSC	Selisistat (GDSC)	0.0891975182310848	SBS18/36L
1240143	Absent	LUSC	Selisistat (GDSC)	0.288470340870759	SBS18/36L
1240183	Present	LUSC	Selisistat (GDSC)	0.450655294836968	SBS18/36L
1240184	Present	LUSC	Selisistat (GDSC)	-0.237261877275391	SBS18/36L
1240191	Present	LUSC	Selisistat (GDSC)	-0.186486257693717	SBS18/36L
1298223	Present	LUSC	Selisistat (GDSC)	0.449776638523775	SBS18/36L
1298226	Present	LUSC	Selisistat (GDSC)	0.312920560083493	SBS18/36L
1298351	Absent	LUSC	Selisistat (GDSC)	-0.141190453216521	SBS18/36L
1298352	Present	LUSC	Selisistat (GDSC)	-0.836646925108912	SBS18/36L
1298353	Absent	LUSC	Selisistat (GDSC)	0.329235707674564	SBS18/36L
1298356	Present	LUSC	Selisistat (GDSC)	0.899290779160862	SBS18/36L
1298538	Present	LUSC	Selisistat (GDSC)	1.83438683055953	SBS18/36L
687596	Present	LUSC	SIRT1 (PSCORE)	-0.199043799447175	SBS18/36L
687780	Present	LUSC	SIRT1 (PSCORE)	0.627268206043818	SBS18/36L
687787	Present	LUSC	SIRT1 (PSCORE)	-0.690623328126494	SBS18/36L
687815	Absent	LUSC	SIRT1 (PSCORE)	0.658111997476509	SBS18/36L
687829	Present	LUSC	SIRT1 (PSCORE)	-0.2901532389054	SBS18/36L
724831	Present	LUSC	SIRT1 (PSCORE)	-0.989282128959779	SBS18/36L
753554	Present	LUSC	SIRT1 (PSCORE)	-1.2549413826141	SBS18/36L
753556	Present	LUSC	SIRT1 (PSCORE)	0.69415475097962	SBS18/36L
753569	Present	LUSC	SIRT1 (PSCORE)	1.18598758131957	SBS18/36L
753586	Present	LUSC	SIRT1 (PSCORE)	-0.415425417870063	SBS18/36L
753604	Absent	LUSC	SIRT1 (PSCORE)	3.49829217221194	SBS18/36L
905943	Present	LUSC	SIRT1 (PSCORE)	0.712609347158353	SBS18/36L
908443	Present	LUSC	SIRT1 (PSCORE)	-1.26232205459767	SBS18/36L
908471	Absent	LUSC	SIRT1 (PSCORE)	-1.3631007845438	SBS18/36L
909728	Absent	LUSC	SIRT1 (PSCORE)	0.639710044303061	SBS18/36L
910851	Present	LUSC	SIRT1 (PSCORE)	-0.324295812367179	SBS18/36L
946361	Present	LUSC	SIRT1 (PSCORE)	-0.526021312256295	SBS18/36L
1240142	Present	LUSC	SIRT1 (PSCORE)	-0.46818008757206	SBS18/36L
1240143	Absent	LUSC	SIRT1 (PSCORE)	0.503555655562614	SBS18/36L
1240144	Absent	LUSC	SIRT1 (PSCORE)	0.951282360962161	SBS18/36L
1240183	Present	LUSC	SIRT1 (PSCORE)	-0.307505729444356	SBS18/36L
1240184	Present	LUSC	SIRT1 (PSCORE)	0.605555800154396	SBS18/36L
1240191	Present	LUSC	SIRT1 (PSCORE)	-0.814462317199322	SBS18/36L
1298223	Present	LUSC	SIRT1 (PSCORE)	0.106873369499524	SBS18/36L
1298226	Present	LUSC	SIRT1 (PSCORE)	-0.262347177465209	SBS18/36L
1298351	Absent	LUSC	SIRT1 (PSCORE)	-0.813819865717792	SBS18/36L
1298353	Absent	LUSC	SIRT1 (PSCORE)	-0.694408400045213	SBS18/36L
1298538	Present	LUSC	SIRT1 (PSCORE)	0.492531551460346	SBS18/36L
687596	Present	LUSC	Tenovin-6 (GDSC)	1.81096629363476	SBS18/36L
687600	Absent	LUSC	Tenovin-6 (GDSC)	-0.566063591489191	SBS18/36L
687780	Present	LUSC	Tenovin-6 (GDSC)	-0.468317427627746	SBS18/36L
687787	Present	LUSC	Tenovin-6 (GDSC)	-1.01839055440906	SBS18/36L
687815	Absent	LUSC	Tenovin-6 (GDSC)	1.08992413241107	SBS18/36L
687829	Present	LUSC	Tenovin-6 (GDSC)	-0.400226064194769	SBS18/36L
724831	Present	LUSC	Tenovin-6 (GDSC)	2.00187230257407	SBS18/36L
724855	Absent	LUSC	Tenovin-6 (GDSC)	-0.766845656316353	SBS18/36L
724879	Present	LUSC	Tenovin-6 (GDSC)	-0.429175879669316	SBS18/36L
753534	Present	LUSC	Tenovin-6 (GDSC)	0.169575674863777	SBS18/36L
753540	Present	LUSC	Tenovin-6 (GDSC)	-0.865420569156967	SBS18/36L
753554	Present	LUSC	Tenovin-6 (GDSC)	0.228097259205554	SBS18/36L
753556	Present	LUSC	Tenovin-6 (GDSC)	-0.872837010872238	SBS18/36L
753569	Present	LUSC	Tenovin-6 (GDSC)	0.998939557574367	SBS18/36L
753586	Present	LUSC	Tenovin-6 (GDSC)	-0.225098401840871	SBS18/36L
753604	Absent	LUSC	Tenovin-6 (GDSC)	-0.258057231753395	SBS18/36L
753607	Absent	LUSC	Tenovin-6 (GDSC)	-0.645881987972372	SBS18/36L
905943	Present	LUSC	Tenovin-6 (GDSC)	-0.246293382822264	SBS18/36L
907796	Absent	LUSC	Tenovin-6 (GDSC)	-0.212471337999492	SBS18/36L
908443	Present	LUSC	Tenovin-6 (GDSC)	-0.874090317456991	SBS18/36L
908459	Absent	LUSC	Tenovin-6 (GDSC)	-0.289852836491945	SBS18/36L
908471	Absent	LUSC	Tenovin-6 (GDSC)	-0.476852445469908	SBS18/36L
909728	Absent	LUSC	Tenovin-6 (GDSC)	2.06607998222755	SBS18/36L
909779	Present	LUSC	Tenovin-6 (GDSC)	-0.400273846508313	SBS18/36L
910779	Present	LUSC	Tenovin-6 (GDSC)	-0.362645666250972	SBS18/36L
910851	Present	LUSC	Tenovin-6 (GDSC)	-0.813194500453724	SBS18/36L
925341	Absent	LUSC	Tenovin-6 (GDSC)	-0.299215036680044	SBS18/36L
946361	Present	LUSC	Tenovin-6 (GDSC)	-1.22962127956998	SBS18/36L
1240142	Present	LUSC	Tenovin-6 (GDSC)	-0.616336068553452	SBS18/36L
1240143	Absent	LUSC	Tenovin-6 (GDSC)	1.25302710140089	SBS18/36L
1240183	Present	LUSC	Tenovin-6 (GDSC)	-0.523470750523001	SBS18/36L
1240184	Present	LUSC	Tenovin-6 (GDSC)	-0.645554561627105	SBS18/36L
1240191	Present	LUSC	Tenovin-6 (GDSC)	-0.769785443574213	SBS18/36L
1298226	Present	LUSC	Tenovin-6 (GDSC)	0.235000628537692	SBS18/36L
1298351	Absent	LUSC	Tenovin-6 (GDSC)	1.73436497849131	SBS18/36L
1298352	Present	LUSC	Tenovin-6 (GDSC)	-0.582325244426352	SBS18/36L
1298353	Absent	LUSC	Tenovin-6 (GDSC)	2.92639348773198	SBS18/36L
1298356	Present	LUSC	Tenovin-6 (GDSC)	-0.388665877583661	SBS18/36L
1298538	Present	LUSC	Tenovin-6 (GDSC)	0.732721572640673	SBS18/36L
724869	Absent	PAAD	Selisistat (GDSC)	0.756376339184302	SBS18/36L
724870	Present	PAAD	Selisistat (GDSC)	-0.26058756743407	SBS18/36L
753572	Present	PAAD	Selisistat (GDSC)	-0.885613384084602	SBS18/36L
753595	Present	PAAD	Selisistat (GDSC)	-0.323552738328437	SBS18/36L
753624	Absent	PAAD	Selisistat (GDSC)	0.102570232675475	SBS18/36L
906693	Absent	PAAD	Selisistat (GDSC)	-0.508649463209398	SBS18/36L
906821	Present	PAAD	Selisistat (GDSC)	-0.315340621982764	SBS18/36L
907285	Absent	PAAD	Selisistat (GDSC)	-0.514005648780831	SBS18/36L
907286	Present	PAAD	Selisistat (GDSC)	-0.715766529793272	SBS18/36L
909904	Absent	PAAD	Selisistat (GDSC)	0.730799237710966	SBS18/36L
910702	Absent	PAAD	Selisistat (GDSC)	1.8266390275695	SBS18/36L
910907	Absent	PAAD	Selisistat (GDSC)	0.379481869831241	SBS18/36L
910915	Absent	PAAD	Selisistat (GDSC)	1.61805716524585	SBS18/36L
925346	Absent	PAAD	Selisistat (GDSC)	-1.45896516366817	SBS18/36L
925347	Present	PAAD	Selisistat (GDSC)	0.485483833947709	SBS18/36L
925348	Present	PAAD	Selisistat (GDSC)	-1.01894978364382	SBS18/36L
1240208	Absent	PAAD	Selisistat (GDSC)	-1.29496696937803	SBS18/36L
1240219	Present	PAAD	Selisistat (GDSC)	-0.720598672061254	SBS18/36L
1298136	Absent	PAAD	Selisistat (GDSC)	1.64908726350331	SBS18/36L
1298141	Absent	PAAD	Selisistat (GDSC)	1.25826250248136	SBS18/36L
1298218	Absent	PAAD	Selisistat (GDSC)	-0.517909666161975	SBS18/36L
1298219	Present	PAAD	Selisistat (GDSC)	0.328876965286985	SBS18/36L
1298475	Absent	PAAD	Selisistat (GDSC)	-0.152316853594218	SBS18/36L
1298476	Absent	PAAD	Selisistat (GDSC)	0.932330718241172	SBS18/36L
1298526	Present	PAAD	Selisistat (GDSC)	-1.99429539176509	SBS18/36L
1298533	Present	PAAD	Selisistat (GDSC)	-0.517017319331999	SBS18/36L
1298534	Absent	PAAD	Selisistat (GDSC)	1.13057061754005	SBS18/36L
724869	Absent	PAAD	SIRT1 (PSCORE)	0.56024611206477	SBS18/36L
724870	Present	PAAD	SIRT1 (PSCORE)	-0.725019411602027	SBS18/36L
753572	Present	PAAD	SIRT1 (PSCORE)	-1.80394874937318	SBS18/36L
753624	Absent	PAAD	SIRT1 (PSCORE)	-0.781107555734704	SBS18/36L
906693	Absent	PAAD	SIRT1 (PSCORE)	2.19052404836467	SBS18/36L
906821	Present	PAAD	SIRT1 (PSCORE)	0.951523291976363	SBS18/36L
907285	Absent	PAAD	SIRT1 (PSCORE)	-0.985826154132498	SBS18/36L
907286	Present	PAAD	SIRT1 (PSCORE)	-0.689508837067568	SBS18/36L
909904	Absent	PAAD	SIRT1 (PSCORE)	0.90327365075886	SBS18/36L
910702	Absent	PAAD	SIRT1 (PSCORE)	1.33896493282181	SBS18/36L
910907	Absent	PAAD	SIRT1 (PSCORE)	0.671935200013394	SBS18/36L
925346	Absent	PAAD	SIRT1 (PSCORE)	-0.551524413340964	SBS18/36L
925347	Present	PAAD	SIRT1 (PSCORE)	-0.844826604633535	SBS18/36L
925348	Present	PAAD	SIRT1 (PSCORE)	-1.28391511720744	SBS18/36L
1240219	Present	PAAD	SIRT1 (PSCORE)	-0.178646636674819	SBS18/36L
1298141	Absent	PAAD	SIRT1 (PSCORE)	0.600522667811988	SBS18/36L
1298216	Present	PAAD	SIRT1 (PSCORE)	-0.576345871865322	SBS18/36L
1298218	Absent	PAAD	SIRT1 (PSCORE)	1.53796796774448	SBS18/36L
1298219	Present	PAAD	SIRT1 (PSCORE)	-0.494183550548748	SBS18/36L
1298475	Absent	PAAD	SIRT1 (PSCORE)	-0.409025987630598	SBS18/36L
1298476	Absent	PAAD	SIRT1 (PSCORE)	0.663279565915211	SBS18/36L
1298526	Present	PAAD	SIRT1 (PSCORE)	-0.533231435504778	SBS18/36L
1298533	Present	PAAD	SIRT1 (PSCORE)	0.438872887844634	SBS18/36L
684052	Present	SARC	Selisistat (GDSC)	0.843650019914448	SBS18/36L
909264	Absent	SARC	Selisistat (GDSC)	1.23091648905331	SBS18/36L
909716	Present	SARC	Selisistat (GDSC)	-1.42683758188743	SBS18/36L
909720	Absent	SARC	Selisistat (GDSC)	0.037181504820879	SBS18/36L
909756	Absent	SARC	Selisistat (GDSC)	-0.10869002285943	SBS18/36L
909759	Absent	SARC	Selisistat (GDSC)	0.378568952034103	SBS18/36L
925343	Absent	SARC	Selisistat (GDSC)	1.5571998067375	SBS18/36L
971773	Present	SARC	Selisistat (GDSC)	-0.8236350681182	SBS18/36L
1240166	Present	SARC	Selisistat (GDSC)	-0.68261038797333	SBS18/36L
1240210	Present	SARC	Selisistat (GDSC)	-1.00574371172185	SBS18/36L
684052	Present	SARC	Tenovin-6 (GDSC)	-0.395139263744294	SBS18/36L
909264	Absent	SARC	Tenovin-6 (GDSC)	0.436592243644914	SBS18/36L
909716	Present	SARC	Tenovin-6 (GDSC)	-1.33106100874284	SBS18/36L
909720	Absent	SARC	Tenovin-6 (GDSC)	-0.862256535854868	SBS18/36L
909756	Absent	SARC	Tenovin-6 (GDSC)	0.522752995271111	SBS18/36L
909759	Absent	SARC	Tenovin-6 (GDSC)	0.536735607218353	SBS18/36L
925343	Absent	SARC	Tenovin-6 (GDSC)	1.63177018883278	SBS18/36L
971773	Present	SARC	Tenovin-6 (GDSC)	-0.182335261105162	SBS18/36L
971774	Absent	SARC	Tenovin-6 (GDSC)	1.40167280819494	SBS18/36L
1240166	Present	SARC	Tenovin-6 (GDSC)	-0.449533860061073	SBS18/36L
1240210	Present	SARC	Tenovin-6 (GDSC)	-1.30919791365387	SBS18/36L
