# Supplementary material for: Mutational signatures are markers of drug sensitivity of cancer cells
Source: Nat Commun. 2022 May 25;13:2926. doi: 10.1038/s41467-022-30582-3 (PMC9132939; doi:10.1038/s41467-022-30582-3)
Supplement: Supplementary file 4 — Source Data [file 41467_2022_30582_MOESM4_ESM.zip › RawData_R2b/Fig6F.csv]

COSMIC_ID	SBS	cancer_type	NAME	STD_SCORE	SBS_NAME
749712	Absent	BRCA	AZD6738 (GDSC)	-0.519462489742406	SBS-CL1
749713	Present	BRCA	AZD6738 (GDSC)	-1.74874497807519	SBS-CL1
905946	Absent	BRCA	AZD6738 (GDSC)	-1.57114253377216	SBS-CL1
905951	Absent	BRCA	AZD6738 (GDSC)	-0.829892316147508	SBS-CL1
905960	Absent	BRCA	AZD6738 (GDSC)	-0.071675643228621	SBS-CL1
906801	Present	BRCA	AZD6738 (GDSC)	-1.64173858008278	SBS-CL1
906812	Absent	BRCA	AZD6738 (GDSC)	-0.573116492924681	SBS-CL1
906826	Absent	BRCA	AZD6738 (GDSC)	0.0575781127827006	SBS-CL1
906851	Absent	BRCA	AZD6738 (GDSC)	0.443117086231363	SBS-CL1
906862	Absent	BRCA	AZD6738 (GDSC)	0.623597016152639	SBS-CL1
907045	Absent	BRCA	AZD6738 (GDSC)	1.91163092540358	SBS-CL1
907048	Absent	BRCA	AZD6738 (GDSC)	-1.380371694694	SBS-CL1
908120	Absent	BRCA	AZD6738 (GDSC)	2.10111579458174	SBS-CL1
908122	Present	BRCA	AZD6738 (GDSC)	-0.721127454721724	SBS-CL1
908123	Absent	BRCA	AZD6738 (GDSC)	-0.903806054551633	SBS-CL1
908151	Absent	BRCA	AZD6738 (GDSC)	-0.0789890556360268	SBS-CL1
909256	Absent	BRCA	AZD6738 (GDSC)	-0.386136626962624	SBS-CL1
909778	Absent	BRCA	AZD6738 (GDSC)	0.814208782407896	SBS-CL1
910704	Absent	BRCA	AZD6738 (GDSC)	0.345534571762094	SBS-CL1
910948	Absent	BRCA	AZD6738 (GDSC)	0.32284228233259	SBS-CL1
924240	Absent	BRCA	AZD6738 (GDSC)	0.814797036856947	SBS-CL1
925338	Present	BRCA	AZD6738 (GDSC)	-1.1261583614005	SBS-CL1
946359	Absent	BRCA	AZD6738 (GDSC)	1.0968024397835	SBS-CL1
946382	Absent	BRCA	AZD6738 (GDSC)	1.03981814468016	SBS-CL1
1240172	Absent	BRCA	AZD6738 (GDSC)	0.224178545161118	SBS-CL1
1290798	Absent	BRCA	AZD6738 (GDSC)	0.667845248063883	SBS-CL1
1290905	Present	BRCA	AZD6738 (GDSC)	0.213326156188742	SBS-CL1
1290922	Present	BRCA	AZD6738 (GDSC)	0.849163854006898	SBS-CL1
1298157	Present	BRCA	AZD6738 (GDSC)	-0.991577240800392	SBS-CL1
1303900	Absent	BRCA	AZD6738 (GDSC)	-0.0214661179046427	SBS-CL1
1330941	Present	BRCA	AZD6738 (GDSC)	1.03984964424905	SBS-CL1
749712	Absent	BRCA	ATR (PSCORE)	-1.28991742134129	SBS-CL1
905946	Absent	BRCA	ATR (PSCORE)	-0.749125740791146	SBS-CL1
905951	Absent	BRCA	ATR (PSCORE)	-0.292988795593245	SBS-CL1
905960	Absent	BRCA	ATR (PSCORE)	-0.26826246087485	SBS-CL1
906812	Absent	BRCA	ATR (PSCORE)	1.0427118599223	SBS-CL1
906851	Absent	BRCA	ATR (PSCORE)	1.48443017731321	SBS-CL1
906862	Absent	BRCA	ATR (PSCORE)	1.14123681203286	SBS-CL1
907045	Absent	BRCA	ATR (PSCORE)	0.986244235870059	SBS-CL1
907048	Absent	BRCA	ATR (PSCORE)	-0.226407334898651	SBS-CL1
908122	Present	BRCA	ATR (PSCORE)	-0.337768307416989	SBS-CL1
908123	Absent	BRCA	ATR (PSCORE)	-0.0518859021920405	SBS-CL1
909256	Absent	BRCA	ATR (PSCORE)	2.47859911681902	SBS-CL1
909778	Absent	BRCA	ATR (PSCORE)	-1.77964814011614	SBS-CL1
910704	Absent	BRCA	ATR (PSCORE)	0.25760271656297	SBS-CL1
910948	Absent	BRCA	ATR (PSCORE)	-0.491447713708819	SBS-CL1
924240	Absent	BRCA	ATR (PSCORE)	0.477857332937063	SBS-CL1
925338	Present	BRCA	ATR (PSCORE)	-0.792451843194516	SBS-CL1
946382	Absent	BRCA	ATR (PSCORE)	-0.595990695530438	SBS-CL1
1240172	Absent	BRCA	ATR (PSCORE)	0.266485495996916	SBS-CL1
1290905	Present	BRCA	ATR (PSCORE)	-0.937275837129066	SBS-CL1
1298157	Present	BRCA	ATR (PSCORE)	-0.321997554667203	SBS-CL1
905936	Present	COREAD	AZD6738 (GDSC)	-1.03814130070395	SBS-CL1
905937	Present	COREAD	AZD6738 (GDSC)	0.90154167469725	SBS-CL1
905939	Absent	COREAD	AZD6738 (GDSC)	-0.789349931799091	SBS-CL1
905961	Absent	COREAD	AZD6738 (GDSC)	0.604602810283795	SBS-CL1
905962	Absent	COREAD	AZD6738 (GDSC)	-0.281305165020845	SBS-CL1
905989	Present	COREAD	AZD6738 (GDSC)	1.54311321522224	SBS-CL1
907287	Absent	COREAD	AZD6738 (GDSC)	1.83745202976233	SBS-CL1
907289	Absent	COREAD	AZD6738 (GDSC)	1.05589133087638	SBS-CL1
907291	Present	COREAD	AZD6738 (GDSC)	-0.454786627340431	SBS-CL1
907790	Present	COREAD	AZD6738 (GDSC)	-1.39184122918424	SBS-CL1
907792	Absent	COREAD	AZD6738 (GDSC)	-0.454667786271482	SBS-CL1
907794	Present	COREAD	AZD6738 (GDSC)	-1.61568641235229	SBS-CL1
907795	Absent	COREAD	AZD6738 (GDSC)	-0.386861729614121	SBS-CL1
908442	Absent	COREAD	AZD6738 (GDSC)	0.835572033747235	SBS-CL1
908457	Absent	COREAD	AZD6738 (GDSC)	0.95358523011491	SBS-CL1
908458	Absent	COREAD	AZD6738 (GDSC)	-0.354818001928361	SBS-CL1
909263	Absent	COREAD	AZD6738 (GDSC)	-0.296916705983771	SBS-CL1
909698	Present	COREAD	AZD6738 (GDSC)	-1.31150787849527	SBS-CL1
909718	Absent	COREAD	AZD6738 (GDSC)	-0.467784467766668	SBS-CL1
909740	Present	COREAD	AZD6738 (GDSC)	-0.639866335605316	SBS-CL1
909746	Absent	COREAD	AZD6738 (GDSC)	1.68613442680179	SBS-CL1
909747	Absent	COREAD	AZD6738 (GDSC)	0.585345739232828	SBS-CL1
909748	Absent	COREAD	AZD6738 (GDSC)	1.07916651482615	SBS-CL1
909751	Present	COREAD	AZD6738 (GDSC)	-0.40201075398438	SBS-CL1
909755	Absent	COREAD	AZD6738 (GDSC)	0.653591026057183	SBS-CL1
909757	Absent	COREAD	AZD6738 (GDSC)	0.348046622887444	SBS-CL1
909761	Absent	COREAD	AZD6738 (GDSC)	-0.215396550565695	SBS-CL1
910554	Present	COREAD	AZD6738 (GDSC)	-0.0562563145395908	SBS-CL1
910569	Absent	COREAD	AZD6738 (GDSC)	-1.63230007259933	SBS-CL1
910689	Absent	COREAD	AZD6738 (GDSC)	1.49024580212389	SBS-CL1
910700	Absent	COREAD	AZD6738 (GDSC)	1.05131193482086	SBS-CL1
910905	Absent	COREAD	AZD6738 (GDSC)	0.287016113120587	SBS-CL1
924108	Absent	COREAD	AZD6738 (GDSC)	-0.654482181125695	SBS-CL1
998189	Absent	COREAD	AZD6738 (GDSC)	-1.23623972688016	SBS-CL1
1240123	Present	COREAD	AZD6738 (GDSC)	-1.02101453611192	SBS-CL1
1240124	Present	COREAD	AZD6738 (GDSC)	0.294234905079064	SBS-CL1
1290769	Present	COREAD	AZD6738 (GDSC)	-0.877587819533588	SBS-CL1
1290771	Present	COREAD	AZD6738 (GDSC)	0.140051465800421	SBS-CL1
1660034	Absent	COREAD	AZD6738 (GDSC)	-0.99797061045849	SBS-CL1
1660035	Absent	COREAD	AZD6738 (GDSC)	2.18833831563722	SBS-CL1
1674021	Present	COREAD	AZD6738 (GDSC)	-1.02073911390483	SBS-CL1
1789883	Absent	COREAD	AZD6738 (GDSC)	0.0622900606779658	SBS-CL1
905936	Present	COREAD	ATR (PSCORE)	-0.691141088918814	SBS-CL1
905937	Present	COREAD	ATR (PSCORE)	-0.495461471333224	SBS-CL1
905939	Absent	COREAD	ATR (PSCORE)	-1.05080772250646	SBS-CL1
905961	Absent	COREAD	ATR (PSCORE)	0.743097158652314	SBS-CL1
905962	Absent	COREAD	ATR (PSCORE)	-0.150557701263621	SBS-CL1
905989	Present	COREAD	ATR (PSCORE)	-0.549834825346824	SBS-CL1
907287	Absent	COREAD	ATR (PSCORE)	0.579013606807586	SBS-CL1
907289	Absent	COREAD	ATR (PSCORE)	-1.1783079961677	SBS-CL1
907291	Present	COREAD	ATR (PSCORE)	-0.952004218350772	SBS-CL1
907790	Present	COREAD	ATR (PSCORE)	-1.06469629332021	SBS-CL1
907792	Absent	COREAD	ATR (PSCORE)	2.31078517709981	SBS-CL1
907794	Present	COREAD	ATR (PSCORE)	-1.04453524060071	SBS-CL1
907795	Absent	COREAD	ATR (PSCORE)	-0.851829802151488	SBS-CL1
908457	Absent	COREAD	ATR (PSCORE)	1.11513032421352	SBS-CL1
908458	Absent	COREAD	ATR (PSCORE)	0.219083088688271	SBS-CL1
909263	Absent	COREAD	ATR (PSCORE)	-0.0412762278331101	SBS-CL1
909698	Present	COREAD	ATR (PSCORE)	-0.186168093168958	SBS-CL1
909748	Absent	COREAD	ATR (PSCORE)	1.3004893631712	SBS-CL1
909751	Present	COREAD	ATR (PSCORE)	0.26851425023692	SBS-CL1
909755	Absent	COREAD	ATR (PSCORE)	-0.325125072047557	SBS-CL1
909761	Absent	COREAD	ATR (PSCORE)	0.757776214596297	SBS-CL1
910689	Absent	COREAD	ATR (PSCORE)	2.9612931439405	SBS-CL1
910700	Absent	COREAD	ATR (PSCORE)	-0.0673469365653021	SBS-CL1
910905	Absent	COREAD	ATR (PSCORE)	0.591472025180378	SBS-CL1
998189	Absent	COREAD	ATR (PSCORE)	-0.428697497602252	SBS-CL1
1240123	Present	COREAD	ATR (PSCORE)	0.734923807443993	SBS-CL1
1290769	Present	COREAD	ATR (PSCORE)	-0.77019111675426	SBS-CL1
1660035	Absent	COREAD	ATR (PSCORE)	-0.315249616302754	SBS-CL1
1674021	Present	COREAD	ATR (PSCORE)	-0.88001936947777	SBS-CL1
1789883	Absent	COREAD	ATR (PSCORE)	-0.538327870319001	SBS-CL1
905936	Present	COREAD	VE-822 (GDSC)	-0.234273203157333	SBS-CL1
905937	Present	COREAD	VE-822 (GDSC)	-2.23947686522694	SBS-CL1
905939	Absent	COREAD	VE-822 (GDSC)	-2.0081438050472	SBS-CL1
905961	Absent	COREAD	VE-822 (GDSC)	0.0826186492920182	SBS-CL1
905962	Absent	COREAD	VE-822 (GDSC)	0.0260878543996738	SBS-CL1
905989	Present	COREAD	VE-822 (GDSC)	-1.64657303771575	SBS-CL1
907287	Absent	COREAD	VE-822 (GDSC)	-0.772005219437175	SBS-CL1
907289	Absent	COREAD	VE-822 (GDSC)	0.368930045044907	SBS-CL1
907291	Present	COREAD	VE-822 (GDSC)	-1.09110309330883	SBS-CL1
907790	Present	COREAD	VE-822 (GDSC)	-0.658443651319282	SBS-CL1
907792	Absent	COREAD	VE-822 (GDSC)	1.63144049313706	SBS-CL1
907794	Present	COREAD	VE-822 (GDSC)	-0.47730655417182	SBS-CL1
907795	Absent	COREAD	VE-822 (GDSC)	-1.31999676451978	SBS-CL1
908457	Absent	COREAD	VE-822 (GDSC)	0.682189741065673	SBS-CL1
908458	Absent	COREAD	VE-822 (GDSC)	0.901906948240869	SBS-CL1
909263	Absent	COREAD	VE-822 (GDSC)	-0.984634967793275	SBS-CL1
909698	Present	COREAD	VE-822 (GDSC)	-0.388493913547548	SBS-CL1
909718	Absent	COREAD	VE-822 (GDSC)	0.575099966957637	SBS-CL1
909740	Present	COREAD	VE-822 (GDSC)	0.628797772916758	SBS-CL1
909746	Absent	COREAD	VE-822 (GDSC)	1.01481295966124	SBS-CL1
909747	Absent	COREAD	VE-822 (GDSC)	1.87074727692068	SBS-CL1
909748	Absent	COREAD	VE-822 (GDSC)	-1.08558538029385	SBS-CL1
909751	Present	COREAD	VE-822 (GDSC)	0.834596035403608	SBS-CL1
909755	Absent	COREAD	VE-822 (GDSC)	0.588949765706283	SBS-CL1
909757	Absent	COREAD	VE-822 (GDSC)	-0.0282289406927093	SBS-CL1
909761	Absent	COREAD	VE-822 (GDSC)	0.354844219290559	SBS-CL1
910554	Present	COREAD	VE-822 (GDSC)	0.465254328233733	SBS-CL1
910569	Absent	COREAD	VE-822 (GDSC)	-0.617933438763234	SBS-CL1
910689	Absent	COREAD	VE-822 (GDSC)	2.07739058257442	SBS-CL1
910700	Absent	COREAD	VE-822 (GDSC)	1.52631339993277	SBS-CL1
910905	Absent	COREAD	VE-822 (GDSC)	-0.836306289303137	SBS-CL1
924108	Absent	COREAD	VE-822 (GDSC)	0.0851637517647664	SBS-CL1
998189	Absent	COREAD	VE-822 (GDSC)	0.806110567707049	SBS-CL1
1240123	Present	COREAD	VE-822 (GDSC)	-0.352776046504449	SBS-CL1
1240124	Present	COREAD	VE-822 (GDSC)	0.402501063633329	SBS-CL1
1290769	Present	COREAD	VE-822 (GDSC)	0.0683745857141292	SBS-CL1
1290771	Present	COREAD	VE-822 (GDSC)	0.413035846465277	SBS-CL1
1659928	Absent	COREAD	VE-822 (GDSC)	0.0534563492241801	SBS-CL1
1660034	Absent	COREAD	VE-822 (GDSC)	0.62306663829944	SBS-CL1
1660035	Absent	COREAD	VE-822 (GDSC)	0.0586150352445701	SBS-CL1
1674021	Present	COREAD	VE-822 (GDSC)	-1.63550569817516	SBS-CL1
1789883	Absent	COREAD	VE-822 (GDSC)	0.236482992146864	SBS-CL1
905936	Present	COREAD	VE821 (GDSC)	0.377812410916174	SBS-CL1
905937	Present	COREAD	VE821 (GDSC)	-1.04707557008344	SBS-CL1
905939	Absent	COREAD	VE821 (GDSC)	-1.08661998207314	SBS-CL1
905961	Absent	COREAD	VE821 (GDSC)	0.818252882866183	SBS-CL1
905962	Absent	COREAD	VE821 (GDSC)	0.533114317960924	SBS-CL1
905989	Present	COREAD	VE821 (GDSC)	-0.193219872081554	SBS-CL1
907287	Absent	COREAD	VE821 (GDSC)	-0.0486482789073248	SBS-CL1
907291	Present	COREAD	VE821 (GDSC)	-1.28697632987764	SBS-CL1
907790	Present	COREAD	VE821 (GDSC)	-1.86137145908903	SBS-CL1
907792	Absent	COREAD	VE821 (GDSC)	1.77671164450724	SBS-CL1
907794	Present	COREAD	VE821 (GDSC)	-0.425142183002556	SBS-CL1
907795	Absent	COREAD	VE821 (GDSC)	-0.979436520101029	SBS-CL1
908457	Absent	COREAD	VE821 (GDSC)	0.810342320794796	SBS-CL1
908458	Absent	COREAD	VE821 (GDSC)	0.194395569824559	SBS-CL1
909263	Absent	COREAD	VE821 (GDSC)	1.54515256296915	SBS-CL1
909698	Present	COREAD	VE821 (GDSC)	-0.737829492030258	SBS-CL1
909718	Absent	COREAD	VE821 (GDSC)	-0.951402770270768	SBS-CL1
909740	Present	COREAD	VE821 (GDSC)	0.177397974404957	SBS-CL1
909746	Absent	COREAD	VE821 (GDSC)	0.897133847256509	SBS-CL1
909747	Absent	COREAD	VE821 (GDSC)	2.30715181920271	SBS-CL1
909748	Absent	COREAD	VE821 (GDSC)	-0.00187847163982744	SBS-CL1
909755	Absent	COREAD	VE821 (GDSC)	1.07930213108586	SBS-CL1
909757	Absent	COREAD	VE821 (GDSC)	0.282189301442975	SBS-CL1
909761	Absent	COREAD	VE821 (GDSC)	-0.305168007731621	SBS-CL1
910554	Present	COREAD	VE821 (GDSC)	-0.121578300247754	SBS-CL1
910569	Absent	COREAD	VE821 (GDSC)	-0.414877978513575	SBS-CL1
910689	Absent	COREAD	VE821 (GDSC)	2.43285997970331	SBS-CL1
910700	Absent	COREAD	VE821 (GDSC)	1.13964439966897	SBS-CL1
910905	Absent	COREAD	VE821 (GDSC)	0.156770184748049	SBS-CL1
924108	Absent	COREAD	VE821 (GDSC)	0.256666663415965	SBS-CL1
998189	Absent	COREAD	VE821 (GDSC)	-0.400717631491514	SBS-CL1
1240123	Present	COREAD	VE821 (GDSC)	-0.93822993126275	SBS-CL1
1240124	Present	COREAD	VE821 (GDSC)	-0.331812527648435	SBS-CL1
1290769	Present	COREAD	VE821 (GDSC)	-1.01180592701633	SBS-CL1
1659928	Absent	COREAD	VE821 (GDSC)	-1.12369107491214	SBS-CL1
1660034	Absent	COREAD	VE821 (GDSC)	-0.400317309319981	SBS-CL1
1674021	Present	COREAD	VE821 (GDSC)	-1.018966934812	SBS-CL1
1789883	Absent	COREAD	VE821 (GDSC)	-0.0981314586556471	SBS-CL1
688058	Absent	MESO	VE-822 (GDSC)	0.104761240895228	SBS-CL1
907173	Absent	MESO	VE-822 (GDSC)	0.38923200660988	SBS-CL1
908150	Absent	MESO	VE-822 (GDSC)	-0.308810690861177	SBS-CL1
908152	Present	MESO	VE-822 (GDSC)	-2.30119414479111	SBS-CL1
908470	Present	MESO	VE-822 (GDSC)	-1.64412878965534	SBS-CL1
1240131	Absent	MESO	VE-822 (GDSC)	0.403170018443101	SBS-CL1
1240132	Absent	MESO	VE-822 (GDSC)	0.788639076625824	SBS-CL1
1240134	Absent	MESO	VE-822 (GDSC)	-0.930465855714252	SBS-CL1
1240135	Absent	MESO	VE-822 (GDSC)	-0.43629542855956	SBS-CL1
1240136	Absent	MESO	VE-822 (GDSC)	0.550467296741442	SBS-CL1
1240137	Absent	MESO	VE-822 (GDSC)	0.0714290350442347	SBS-CL1
1240138	Absent	MESO	VE-822 (GDSC)	0.858547147391092	SBS-CL1
1240141	Absent	MESO	VE-822 (GDSC)	0.792409106036642	SBS-CL1
1290808	Absent	MESO	VE-822 (GDSC)	0.550778601592504	SBS-CL1
1290809	Absent	MESO	VE-822 (GDSC)	-0.12864669093709	SBS-CL1
1290810	Absent	MESO	VE-822 (GDSC)	-0.892744938887237	SBS-CL1
1290812	Absent	MESO	VE-822 (GDSC)	2.16460750035653	SBS-CL1
1290813	Absent	MESO	VE-822 (GDSC)	-0.477843332782759	SBS-CL1
1290814	Absent	MESO	VE-822 (GDSC)	0.446088842452052	SBS-CL1
907173	Absent	MESO	AZD6738 (GDSC)	0.570771320819463	SBS-CL1
908150	Absent	MESO	AZD6738 (GDSC)	-0.340123153068881	SBS-CL1
908152	Present	MESO	AZD6738 (GDSC)	-1.66679755491948	SBS-CL1
908462	Absent	MESO	AZD6738 (GDSC)	-0.271672655881766	SBS-CL1
908470	Present	MESO	AZD6738 (GDSC)	-1.58199723599219	SBS-CL1
1240131	Absent	MESO	AZD6738 (GDSC)	-0.349334571820637	SBS-CL1
1240132	Absent	MESO	AZD6738 (GDSC)	2.39056395336536	SBS-CL1
1240134	Absent	MESO	AZD6738 (GDSC)	-0.202584388513024	SBS-CL1
1240135	Absent	MESO	AZD6738 (GDSC)	1.0742872017905	SBS-CL1
1240136	Absent	MESO	AZD6738 (GDSC)	0.654849814186985	SBS-CL1
1240137	Absent	MESO	AZD6738 (GDSC)	0.339226072045697	SBS-CL1
1240138	Absent	MESO	AZD6738 (GDSC)	0.537318331012553	SBS-CL1
1240139	Absent	MESO	AZD6738 (GDSC)	-0.569386298326185	SBS-CL1
1240141	Absent	MESO	AZD6738 (GDSC)	1.21472587689213	SBS-CL1
1290808	Absent	MESO	AZD6738 (GDSC)	-0.346416799507003	SBS-CL1
1290809	Absent	MESO	AZD6738 (GDSC)	-0.89084243301806	SBS-CL1
1290810	Absent	MESO	AZD6738 (GDSC)	-1.49696051131389	SBS-CL1
1290812	Absent	MESO	AZD6738 (GDSC)	0.329691040088107	SBS-CL1
1290813	Absent	MESO	AZD6738 (GDSC)	0.0861794575440946	SBS-CL1
1290814	Absent	MESO	AZD6738 (GDSC)	0.518502534616243	SBS-CL1
688058	Absent	MESO	VE-822 (PRISM)	0.10584602023245	SBS-CL1
907173	Absent	MESO	VE-822 (PRISM)	0.14836305486342	SBS-CL1
908150	Absent	MESO	VE-822 (PRISM)	1.7126489803657	SBS-CL1
908152	Present	MESO	VE-822 (PRISM)	-1.34059180854209	SBS-CL1
908462	Absent	MESO	VE-822 (PRISM)	-0.171134195894423	SBS-CL1
908470	Present	MESO	VE-822 (PRISM)	-0.455132051025056	SBS-CL1
724869	Absent	PAAD	AZD6738 (GDSC)	-0.831625702105102	SBS-CL1
724870	Absent	PAAD	AZD6738 (GDSC)	-1.19611479659383	SBS-CL1
753572	Absent	PAAD	AZD6738 (GDSC)	-0.310420658003399	SBS-CL1
753595	Absent	PAAD	AZD6738 (GDSC)	-1.05139245587122	SBS-CL1
753624	Absent	PAAD	AZD6738 (GDSC)	1.04869484950573	SBS-CL1
906693	Absent	PAAD	AZD6738 (GDSC)	-0.751826676609294	SBS-CL1
906821	Absent	PAAD	AZD6738 (GDSC)	-0.815829483028618	SBS-CL1
907285	Absent	PAAD	AZD6738 (GDSC)	-0.446807130111678	SBS-CL1
907286	Absent	PAAD	AZD6738 (GDSC)	-0.208488929538392	SBS-CL1
909904	Absent	PAAD	AZD6738 (GDSC)	0.154722430339759	SBS-CL1
910702	Absent	PAAD	AZD6738 (GDSC)	-0.201028579076238	SBS-CL1
910907	Present	PAAD	AZD6738 (GDSC)	-1.28357483087444	SBS-CL1
910915	Absent	PAAD	AZD6738 (GDSC)	1.34852697344704	SBS-CL1
925346	Absent	PAAD	AZD6738 (GDSC)	-1.93632265313462	SBS-CL1
925347	Absent	PAAD	AZD6738 (GDSC)	-0.308530150667615	SBS-CL1
925348	Absent	PAAD	AZD6738 (GDSC)	0.431948549618096	SBS-CL1
1240219	Absent	PAAD	AZD6738 (GDSC)	-0.408565073105095	SBS-CL1
1298136	Absent	PAAD	AZD6738 (GDSC)	0.35627246777415	SBS-CL1
1298141	Absent	PAAD	AZD6738 (GDSC)	1.04034008481617	SBS-CL1
1298216	Absent	PAAD	AZD6738 (GDSC)	1.14973756262197	SBS-CL1
1298218	Absent	PAAD	AZD6738 (GDSC)	1.44280759107141	SBS-CL1
1298219	Absent	PAAD	AZD6738 (GDSC)	0.847507436753071	SBS-CL1
1298475	Absent	PAAD	AZD6738 (GDSC)	0.331650881753653	SBS-CL1
1298476	Absent	PAAD	AZD6738 (GDSC)	0.162611091840388	SBS-CL1
1298526	Absent	PAAD	AZD6738 (GDSC)	0.622780013333371	SBS-CL1
1298533	Present	PAAD	AZD6738 (GDSC)	-1.35250501386242	SBS-CL1
1298534	Absent	PAAD	AZD6738 (GDSC)	2.16543219970713	SBS-CL1
724869	Absent	PAAD	VE821 (GDSC)	0.946027642004686	SBS-CL1
724870	Absent	PAAD	VE821 (GDSC)	-1.19879955966898	SBS-CL1
753572	Absent	PAAD	VE821 (GDSC)	-0.158703650292347	SBS-CL1
753624	Absent	PAAD	VE821 (GDSC)	0.175318524683042	SBS-CL1
906693	Absent	PAAD	VE821 (GDSC)	-1.89586487505678	SBS-CL1
906821	Absent	PAAD	VE821 (GDSC)	0.581357289517533	SBS-CL1
907285	Absent	PAAD	VE821 (GDSC)	0.53292446426338	SBS-CL1
907286	Absent	PAAD	VE821 (GDSC)	0.227186262081107	SBS-CL1
909904	Absent	PAAD	VE821 (GDSC)	0.195210745777004	SBS-CL1
910702	Absent	PAAD	VE821 (GDSC)	0.155610551750057	SBS-CL1
910907	Present	PAAD	VE821 (GDSC)	-0.262738998370881	SBS-CL1
910915	Absent	PAAD	VE821 (GDSC)	0.522700571412479	SBS-CL1
925346	Absent	PAAD	VE821 (GDSC)	-1.53926478002871	SBS-CL1
925347	Absent	PAAD	VE821 (GDSC)	1.08275011790701	SBS-CL1
925348	Absent	PAAD	VE821 (GDSC)	1.23026521185101	SBS-CL1
1240208	Absent	PAAD	VE821 (GDSC)	0.364166309392144	SBS-CL1
1240219	Absent	PAAD	VE821 (GDSC)	1.13810352969742	SBS-CL1
1298136	Absent	PAAD	VE821 (GDSC)	1.332688388521	SBS-CL1
1298141	Absent	PAAD	VE821 (GDSC)	0.335713129104254	SBS-CL1
1298216	Absent	PAAD	VE821 (GDSC)	-0.337276779902114	SBS-CL1
1298218	Absent	PAAD	VE821 (GDSC)	-1.6512199789043	SBS-CL1
1298219	Absent	PAAD	VE821 (GDSC)	-0.180376310247987	SBS-CL1
1298475	Absent	PAAD	VE821 (GDSC)	-0.870035037572872	SBS-CL1
1298476	Absent	PAAD	VE821 (GDSC)	0.552235739625285	SBS-CL1
1298526	Absent	PAAD	VE821 (GDSC)	0.912826311405109	SBS-CL1
1298533	Present	PAAD	VE821 (GDSC)	-2.19080481894755	SBS-CL1
724869	Absent	PAAD	ATR (PSCORE)	-0.37798897943889	SBS-CL1
724870	Absent	PAAD	ATR (PSCORE)	0.0364131820486746	SBS-CL1
753572	Absent	PAAD	ATR (PSCORE)	0.643245932593731	SBS-CL1
753624	Absent	PAAD	ATR (PSCORE)	-0.852807144749226	SBS-CL1
906693	Absent	PAAD	ATR (PSCORE)	-0.405463621924691	SBS-CL1
906821	Absent	PAAD	ATR (PSCORE)	-0.638513969718294	SBS-CL1
907285	Absent	PAAD	ATR (PSCORE)	-0.352775796781494	SBS-CL1
907286	Absent	PAAD	ATR (PSCORE)	0.780648625577401	SBS-CL1
909904	Absent	PAAD	ATR (PSCORE)	0.750075246965654	SBS-CL1
910702	Absent	PAAD	ATR (PSCORE)	-1.10241773741818	SBS-CL1
910907	Present	PAAD	ATR (PSCORE)	-1.06586721023811	SBS-CL1
925346	Absent	PAAD	ATR (PSCORE)	-0.489168390215801	SBS-CL1
925347	Absent	PAAD	ATR (PSCORE)	-0.929730794639819	SBS-CL1
925348	Absent	PAAD	ATR (PSCORE)	-0.422215044118486	SBS-CL1
1240219	Absent	PAAD	ATR (PSCORE)	-0.153381568595042	SBS-CL1
1298141	Absent	PAAD	ATR (PSCORE)	-0.0544674562987525	SBS-CL1
1298216	Absent	PAAD	ATR (PSCORE)	1.30122620079685	SBS-CL1
1298218	Absent	PAAD	ATR (PSCORE)	1.08764201113004	SBS-CL1
1298219	Absent	PAAD	ATR (PSCORE)	-0.341050182910558	SBS-CL1
1298475	Absent	PAAD	ATR (PSCORE)	0.899859003796766	SBS-CL1
1298476	Absent	PAAD	ATR (PSCORE)	-0.797331480219603	SBS-CL1
1298526	Absent	PAAD	ATR (PSCORE)	3.19946680338574	SBS-CL1
1298533	Present	PAAD	ATR (PSCORE)	-0.715397629027914	SBS-CL1
