# Supplementary material for: Mutational signatures are markers of drug sensitivity of cancer cells
Source: Nat Commun. 2022 May 25;13:2926. doi: 10.1038/s41467-022-30582-3 (PMC9132939; doi:10.1038/s41467-022-30582-3)
Supplement: Supplementary file 4 — Source Data [file 41467_2022_30582_MOESM4_ESM.zip › RawData_R2b/FigS10.csv]

cell_line	GDSC_DRUG_ID	LN_IC50	NRAS_mut
OCI-AML3	1170	2.86	1
OCI-AML3	1259	1.667	1
OCI-AML3	153	0.817	1
OCI-AML3	260	1.598	1
OCI-AML3	1248	-7.002	1
OCI-AML3	1010	1.253	1
OCI-AML3	271	1.454	1
OCI-AML3	127	2.288	1
OCI-AML3	34	2.573	1
OCI-AML3	1053	1.778	1
OCI-AML3	150	2.128	1
OCI-AML3	253	3.277	1
OCI-AML3	1025	4.327	1
OCI-AML3	6	2.78	1
OCI-AML3	1494	-4.982	1
OCI-AML3	303	-0.825	1
OCI-AML3	1006	1.712	1
OCI-AML3	182	0.441	1
OCI-AML3	263	3.98	1
OCI-AML3	312	0.034	1
OCI-AML3	1036	3.908	1
OCI-AML3	185	3.044	1
OCI-AML3	119	2.797	1
OCI-AML3	1166	-2.94	1
OCI-AML3	310	1.093	1
OCI-AML3	344	-0.947	1
OCI-AML3	1049	0.817	1
OCI-AML3	140	-4.909	1
OCI-AML3	167	1.977	1
OCI-AML3	1203	0.32	1
OCI-AML3	207	2.715	1
OCI-AML3	1495	3.757	1
OCI-AML3	60	-2.83	1
OCI-AML3	55	3.738	1
OCI-AML3	110	3.828	1
OCI-AML3	88	0.435	1
OCI-AML3	1261	-0.734	1
OCI-AML3	1046	2.547	1
OCI-AML3	196	7.094	1
OCI-AML3	330	1.927	1
OCI-AML3	1239	0.98	1
OCI-AML3	154	2.994	1
OCI-AML3	64	3.491	1
OCI-AML3	1020	2.488	1
OCI-AML3	1042	4.406	1
OCI-AML3	17	4.877	1
OCI-AML3	89	3.704	1
OCI-AML3	262	-0.395	1
OCI-AML3	254	1.503	1
OCI-AML3	308	1.304	1
OCI-AML3	197	-3.315	1
OCI-AML3	134	1.672	1
OCI-AML3	1017	2.613	1
OCI-AML3	63	4.337	1
OCI-AML3	273	-1.856	1
OCI-AML3	1039	3.946	1
OCI-AML3	279	2.375	1
OCI-AML3	269	3.413	1
OCI-AML3	190	3.871	1
OCI-AML3	299	-1.847	1
OCI-AML3	1375	5.406	1
OCI-AML3	1	2.795	1
OCI-AML3	62	3.108	1
OCI-AML3	328	-2.607	1
OCI-AML3	171	2.143	1
OCI-AML3	309	4.064	1
OCI-AML3	133	-1.477	1
OCI-AML3	228	0.685	1
OCI-AML3	326	2.805	1
OCI-AML3	1016	0.063	1
OCI-AML3	53	-2.435	1
OCI-AML3	147	4.237	1
OCI-AML3	186	3.556	1
OCI-AML3	1050	2.693	1
OCI-AML3	52	2.351	1
OCI-AML3	83	-0.403	1
OCI-AML3	1060	-4.156	1
OCI-AML3	1008	-2.828	1
OCI-AML3	86	-0.433	1
OCI-AML3	179	-0.253	1
OCI-AML3	329	1.714	1
OCI-AML3	170	-1.192	1
OCI-AML3	257	0.279	1
OCI-AML3	173	2.246	1
OCI-AML3	249	2.557	1
OCI-AML3	288	3.854	1
OCI-AML3	176	2.003	1
OCI-AML3	332	3.563	1
OCI-AML3	1236	1.671	1
OCI-AML3	35	1.467	1
OCI-AML3	1164	1.095	1
OCI-AML3	1262	1.975	1
OCI-AML3	1037	2.067	1
OCI-AML3	225	-0.12	1
OCI-AML3	345	4.21	1
OCI-AML3	1192	0.622	1
OCI-AML3	178	2.585	1
OCI-AML3	256	-0.17	1
OCI-AML3	222	1.811	1
OCI-AML3	1241	4.347	1
OCI-AML3	1242	-1.534	1
OCI-AML3	94	4.407	1
OCI-AML3	5	2.103	1
OCI-AML3	261	2.044	1
OCI-AML3	87	-3.553	1
OCI-AML3	1047	1.879	1
OCI-AML3	54	3.712	1
OCI-AML3	1526	-2.721	1
OCI-AML3	1175	2.64	1
OCI-AML3	272	-2.146	1
OCI-AML3	111	4.222	1
OCI-AML3	1149	0.711	1
OCI-AML3	1377	3.617	1
OCI-AML3	268	-4.609	1
OCI-AML3	1031	0.196	1
OCI-AML3	1142	1.396	1
OCI-AML3	151	2.147	1
OCI-AML3	3	-0.198	1
OCI-AML3	37	2.73	1
OCI-AML3	341	4.668	1
OCI-AML3	230	3.124	1
OCI-AML3	346	-6.18	1
OCI-AML3	295	-1.475	1
OCI-AML3	1498	-2.984	1
OCI-AML3	205	3.702	1
OCI-AML3	302	-1.877	1
OCI-AML3	1161	0.335	1
OCI-AML3	202	2.059	1
OCI-AML3	305	1.324	1
OCI-AML3	1015	0.229	1
OCI-AML3	331	-0.461	1
OCI-AML3	1061	2.255	1
OCI-AML3	1007	-4.356	1
OCI-AML3	1129	3.729	1
OCI-AML3	283	-4.413	1
OCI-AML3	199	3.574	1
OCI-AML3	206	3.381	1
OCI-AML3	1028	1.744	1
OCI-AML3	194	-2.657	1
OCI-AML3	291	2.357	1
OCI-AML3	1032	0.702	1
OCI-AML3	1057	-2.738	1
OCI-AML3	184	1.823	1
OCI-AML3	11	-4.545	1
OCI-AML3	265	2.04	1
OCI-AML3	1009	1.233	1
OCI-AML3	71	4.58	1
OCI-AML3	38	2.483	1
OCI-AML3	1502	4.347	1
OCI-AML3	1029	2.788	1
OCI-AML3	252	-2.479	1
OCI-AML3	1058	1.254	1
OCI-AML3	300	2.457	1
OCI-AML3	290	2.658	1
OCI-AML3	152	2.206	1
OCI-AML3	104	-6.29	1
OCI-AML3	29	-1.048	1
OCI-AML3	157	-0.371	1
OCI-AML3	135	-4.89	1
OCI-AML3	45	0.108	1
OCI-AML3	226	0.124	1
OCI-AML3	294	2.649	1
OCI-AML3	1005	2.553	1
OCI-AML3	1022	-0.086	1
OCI-AML3	281	2.61	1
OCI-AML3	1091	1.367	1
OCI-AML3	1158	1.906	1
OCI-AML3	292	2.534	1
OCI-AML3	223	-1.417	1
OCI-AML3	1067	3.396	1
OCI-AML3	266	4.934	1
OCI-AML3	276	-0.732	1
OCI-AML3	1143	2.916	1
OCI-AML3	229	2.086	1
OCI-AML3	298	2.154	1
OCI-AML3	238	1.963	1
OCI-AML3	1021	1.458	1
OCI-AML3	235	-0.419	1
OCI-AML3	333	2.957	1
OCI-AML3	1378	2.124	1
OCI-AML3	224	-1.702	1
OCI-AML3	1019	2.103	1
OCI-AML3	30	1.791	1
OCI-AML3	158	2.848	1
OCI-AML3	51	1.882	1
OCI-AML3	1043	4.387	1
OCI-AML3	136	-1.11	1
OCI-AML3	1013	2.47	1
OCI-AML3	1012	-0.226	1
OCI-AML3	1371	4.347	1
OCI-AML3	1114	6.23	1
OCI-AML3	1026	0.187	1
OCI-AML3	221	3.716	1
OCI-AML3	1052	3.551	1
OCI-AML3	166	2.019	1
OCI-AML3	293	2.549	1
OCI-AML3	56	3.668	1
OCI-AML3	1219	0.429	1
OCI-AML3	274	-0.611	1
OCI-AML3	1194	4.347	1
OCI-AML3	172	3.683	1
OCI-AML3	287	0.162	1
OCI-AML3	1372	-5.918	1
OCI-AML3	159	1.722	1
OCI-AML3	155	0.535	1
OCI-AML3	282	-0.378	1
OCI-AML3	231	2.702	1
OCI-AML3	1033	3.805	1
OCI-AML3	106	2.576	1
OCI-AML3	219	-1.086	1
OCI-AML3	192	4.839	1
OCI-AML3	1003	-4.128	1
OCI-AML3	1030	4.093	1
OCI-AML3	175	3.038	1
OCI-AML3	1038	2.087	1
OCI-AML3	1218	1.788	1
OCI-AML3	1059	-0.531	1
OCI-AML3	32	2.779	1
OCI-AML3	1268	3.654	1
OCI-AML3	1066	2.391	1
OCI-AML3	1011	2.336	1
OCI-AML3	255	3.408	1
OCI-AML3	1001	7.465	1
OCI-AML3	41	-0.651	1
OCI-AML3	180	-2.007	1
OCI-AML3	1230	-0.851	1
OCI-AML3	208	-4.459	1
OCI-AML3	204	1.714	1
OCI-AML3	1018	3.063	1
OCI-AML3	1527	-0.123	1
OCI-AML3	203	1.845	1
OCI-AML3	1199	3.093	1
OCI-AML3	1243	1.332	1
OCI-AML3	1072	3.714	1
OCI-AML3	177	4.295	1
OCI-AML3	277	2.115	1
OCI-AML3	211	2.304	1
OCI-AML3	9	-0.963	1
OCI-AML3	286	3.148	1
OCI-AML3	275	-0.529	1
OCI-AML3	1004	-4.754	1
OCI-AML3	156	2.476	1
OCI-AML3	1023	2.455	1
OCI-AML3	304	4.759	1
OCI-AML3	1264	1.351	1
OCI-AML3	164	0.966	1
OCI-AML3	165	5.603	1
OCI-AML3	1014	-2.038	1
OCI-AML3	193	4.244	1
OCI-AML3	200	-3.388	1
OCI-AML3	1373	2.071	1
OCI-AML3	1133	3.947	1
OCI-AML3	1062	-2.562	1
OCI-AML3	258	3.395	1
OCI-AML3	91	3.58	1
OCI-AML3	163	-1.011	1
OCI-AML3	1069	3.42	1
OCI-AML3	306	0.505	1
OCI-AML3	245	2.11	1
OCI-AML3	201	-5.597	1
OCI-AML3	1054	2.213	1
OCI-AML3	1024	-1.141	1
OCI-AML3	301	-0.403	1
OCI-AML3	59	4.408	1
NB-4	1241	4.078	0
NB-4	333	2.523	0
NB-4	170	0.845	0
NB-4	37	1.5	0
NB-4	288	2.499	0
NB-4	260	0.909	0
NB-4	262	-1.082	0
NB-4	60	-4.874	0
NB-4	172	1.808	0
NB-4	111	2.136	0
NB-4	328	-4.166	0
NB-4	1017	2.371	0
NB-4	1170	1.99	0
NB-4	1053	2.049	0
NB-4	1033	3.396	0
NB-4	89	1.683	0
NB-4	1161	-0.971	0
NB-4	147	4.595	0
NB-4	86	-0.951	0
NB-4	173	1.985	0
NB-4	1203	0.894	0
NB-4	153	-0.638	0
NB-4	64	0.759	0
NB-4	223	-0.819	0
NB-4	62	3.451	0
NB-4	1248	-6.871	0
NB-4	185	-1.721	0
NB-4	309	2.301	0
NB-4	1046	1.662	0
NB-4	154	2.763	0
NB-4	196	7.142	0
NB-4	63	3.944	0
NB-4	1129	4.126	0
NB-4	346	-6.086	0
NB-4	1192	2.511	0
NB-4	1164	1.512	0
NB-4	150	1.804	0
NB-4	167	-0.479	0
NB-4	165	5.01	0
NB-4	6	2.51	0
NB-4	88	-1.528	0
NB-4	271	2.004	0
NB-4	151	0.197	0
NB-4	272	-2.894	0
NB-4	344	-1.132	0
NB-4	1526	-2.458	0
NB-4	1061	2.16	0
NB-4	71	2.467	0
NB-4	155	-1.132	0
NB-4	1036	3.343	0
NB-4	1239	-0.863	0
NB-4	1016	-1.994	0
NB-4	332	2.375	0
NB-4	1049	1.773	0
NB-4	87	-5.707	0
NB-4	308	-1.007	0
NB-4	182	-2.969	0
NB-4	341	4.385	0
NB-4	179	0.752	0
NB-4	1008	-4.474	0
NB-4	1494	-6.489	0
NB-4	230	3.359	0
NB-4	1502	4.066	0
NB-4	312	-0.502	0
NB-4	1020	2.524	0
NB-4	302	-1.591	0
NB-4	1031	-5.066	0
NB-4	1236	1.642	0
NB-4	330	-0.229	0
NB-4	228	0.712	0
NB-4	83	-1.436	0
NB-4	41	-0.087	0
NB-4	156	0.873	0
NB-4	1262	1.476	0
NB-4	178	1.099	0
NB-4	294	1.619	0
NB-4	1498	-2.678	0
NB-4	1378	1.542	0
NB-4	222	-0.941	0
NB-4	1015	-1.919	0
NB-4	140	-6.717	0
NB-4	51	2.011	0
NB-4	3	-0.625	0
NB-4	5	0.767	0
NB-4	11	-2.528	0
NB-4	1009	3.168	0
NB-4	197	-4.932	0
NB-4	1495	2.999	0
NB-4	1114	5.672	0
NB-4	38	2.516	0
NB-4	1011	0.166	0
NB-4	152	0.79	0
NB-4	1050	0.464	0
NB-4	1377	3.442	0
NB-4	55	0.853	0
NB-4	184	-2.998	0
NB-4	1264	1.078	0
NB-4	286	1.646	0
NB-4	45	2.757	0
NB-4	208	-4.484	0
NB-4	257	-2.168	0
NB-4	295	-1.984	0
NB-4	199	2.813	0
NB-4	1025	4.126	0
NB-4	110	2.758	0
NB-4	1003	-6.206	0
NB-4	202	1.471	0
NB-4	166	1.814	0
NB-4	1047	3.903	0
NB-4	1230	-0.556	0
NB-4	1	2.341	0
NB-4	1007	-5.466	0
NB-4	1005	1.108	0
NB-4	225	-2.081	0
NB-4	273	-3.155	0
NB-4	133	-2.826	0
NB-4	134	-1.235	0
NB-4	1052	3.273	0
NB-4	291	1.783	0
NB-4	253	1.654	0
NB-4	299	-0.695	0
NB-4	1375	4.535	0
NB-4	1010	1.13	0
NB-4	1199	2.656	0
NB-4	287	1.344	0
NB-4	91	3.309	0
NB-4	175	0.154	0
NB-4	258	3.285	0
NB-4	135	-5.746	0
NB-4	206	1.915	0
NB-4	326	2.326	0
NB-4	252	-3.399	0
NB-4	1058	-1.176	0
NB-4	305	-0.131	0
NB-4	29	-2.895	0
NB-4	261	1.189	0
NB-4	1219	0.476	0
NB-4	1062	1.693	0
NB-4	274	-1.867	0
NB-4	200	-5.007	0
NB-4	329	1.624	0
NB-4	1022	-2.79	0
NB-4	345	3.985	0
NB-4	1028	1.497	0
NB-4	254	1.154	0
NB-4	249	2.497	0
NB-4	1259	0.189	0
NB-4	1158	2.041	0
NB-4	1142	0.295	0
NB-4	331	-0.245	0
NB-4	1143	1.77	0
NB-4	1527	-0.365	0
NB-4	1012	-1.089	0
NB-4	207	1.622	0
NB-4	1021	0.699	0
NB-4	1268	3.384	0
NB-4	282	-1.911	0
NB-4	256	-0.246	0
NB-4	1072	2.78	0
NB-4	1166	-2.371	0
NB-4	1032	1.077	0
NB-4	1001	6.15	0
NB-4	265	0.934	0
NB-4	1043	3.749	0
NB-4	158	0.289	0
NB-4	136	-3.272	0
NB-4	190	0.93	0
NB-4	226	-3.226	0
NB-4	9	-1.139	0
NB-4	229	0.693	0
NB-4	303	-1.524	0
NB-4	1261	-0.894	0
NB-4	255	3.154	0
NB-4	221	3.335	0
NB-4	290	0.909	0
NB-4	104	-5.44	0
NB-4	1194	4.043	0
NB-4	53	-2.709	0
NB-4	238	2.298	0
NB-4	1042	4.125	0
NB-4	283	-5.547	0
NB-4	1218	1.752	0
NB-4	203	0.348	0
NB-4	231	3.336	0
NB-4	127	2.274	0
NB-4	1091	0.209	0
NB-4	292	2.741	0
NB-4	219	-2.481	0
NB-4	1067	3.278	0
NB-4	94	2.882	0
NB-4	1037	0.731	0
NB-4	52	2.019	0
NB-4	176	1.97	0
NB-4	1373	1.534	0
NB-4	298	2.084	0
NB-4	32	-1.411	0
NB-4	1371	3.688	0
NB-4	235	0.203	0
NB-4	310	0.623	0
NB-4	1030	3.29	0
NB-4	119	2.516	0
NB-4	106	1.833	0
NB-4	30	0.955	0
NB-4	1066	1.318	0
NB-4	211	1.263	0
NB-4	54	2.297	0
NB-4	1029	2.516	0
NB-4	1529	-2.375	0
NB-4	263	3.051	0
NB-4	34	2.516	0
NB-4	1026	-1.906	0
NB-4	224	-2.444	0
NB-4	171	2.376	0
NB-4	293	3.81	0
NB-4	193	4.645	0
NB-4	163	-2.732	0
NB-4	186	2.858	0
NB-4	1133	1.984	0
NB-4	1038	1.229	0
NB-4	1059	-0.933	0
NB-4	159	0.452	0
NB-4	1242	-0.629	0
NB-4	1069	3.9	0
NB-4	204	-2.128	0
NB-4	281	2.108	0
NB-4	1175	3.371	0
NB-4	205	3.728	0
NB-4	304	3.049	0
NB-4	35	-1.12	0
NB-4	1057	-2.912	0
NB-4	192	3.812	0
NB-4	180	-4.374	0
NB-4	275	-1.392	0
NB-4	1023	2.493	0
NB-4	1372	-5.637	0
NB-4	1024	-2.9	0
NB-4	201	-6.808	0
NB-4	1004	-6.81	0
NB-4	306	-0.928	0
NB-4	1149	-0.809	0
NB-4	56	3.315	0
NB-4	1013	1.359	0
NB-4	266	4.729	0
NB-4	1014	-3.271	0
NB-4	1018	3.328	0
NB-4	157	-1.14	0
NB-4	17	2.656	0
NB-4	164	-1.16	0
NB-4	269	2.246	0
NB-4	301	-2.882	0
NB-4	1054	-1.47	0
NB-4	300	-0.618	0
NB-4	1243	0.447	0
NB-4	277	1.609	0
NB-4	279	2.246	0
NB-4	1019	0.075	0
NB-4	1006	-0.802	0
NB-4	276	-2.301	0
NB-4	1039	4.016	0
NB-4	194	-4.185	0
NB-4	245	1.061	0
NB-4	59	3.166	0
NB-4	268	-5.366	0
NB-4	1060	-5.591	0
ME-1	346	-1.291	1
ME-1	178	5.127	1
ME-1	172	3.194	1
ME-1	86	0.615	1
ME-1	1057	-0.563	1
ME-1	1036	4.944	1
ME-1	182	0.683	1
ME-1	150	3.003	1
ME-1	1262	2.801	1
ME-1	221	5.759	1
ME-1	197	-1.784	1
ME-1	345	6.043	1
ME-1	326	4.092	1
ME-1	1264	2.245	1
ME-1	127	3.964	1
ME-1	1494	-1.109	1
ME-1	1170	4.876	1
ME-1	341	6.043	1
ME-1	186	3.961	1
ME-1	1033	5.178	1
ME-1	1129	3.362	1
ME-1	1	3.636	1
ME-1	288	4.616	1
ME-1	83	-0.313	1
ME-1	167	1.827	1
ME-1	260	2.86	1
ME-1	51	3.282	1
ME-1	62	3.551	1
ME-1	1526	1.611	1
ME-1	87	-1.184	1
ME-1	134	4.976	1
ME-1	151	5.372	1
ME-1	1502	5.161	1
ME-1	309	5.994	1
ME-1	1495	3.631	1
ME-1	38	3.569	1
ME-1	1218	2.936	1
ME-1	179	4.907	1
ME-1	290	5.161	1
ME-1	292	5.869	1
ME-1	1053	4.242	1
ME-1	256	2.024	1
ME-1	3	-1.283	1
ME-1	196	8.356	1
ME-1	147	5.817	1
ME-1	6	3.151	1
ME-1	223	2.429	1
ME-1	230	5.851	1
ME-1	45	0.446	1
ME-1	91	4.109	1
ME-1	88	0.678	1
ME-1	254	3.032	1
ME-1	1061	4.628	1
ME-1	199	5.127	1
ME-1	206	4.579	1
ME-1	283	-1.516	1
ME-1	333	5.374	1
ME-1	1020	4.147	1
ME-1	1003	-2.501	1
ME-1	1026	2.505	1
ME-1	154	3.977	1
ME-1	190	2.736	1
ME-1	1012	0.124	1
ME-1	1047	4.724	1
ME-1	5	2.416	1
ME-1	1230	0.635	1
ME-1	1114	7.121	1
ME-1	257	1.451	1
ME-1	328	-0.007	1
ME-1	224	-0.576	1
ME-1	171	3.344	1
ME-1	1239	5.038	1
ME-1	170	0.649	1
ME-1	261	2.709	1
ME-1	272	-1.781	1
ME-1	211	3.18	1
ME-1	200	-3.155	1
ME-1	1008	0.915	1
ME-1	274	-0.607	1
ME-1	173	2.918	1
ME-1	294	3.053	1
ME-1	1268	4.115	1
ME-1	64	3.266	1
ME-1	60	-1.185	1
ME-1	110	5.82	1
ME-1	165	5.6	1
ME-1	158	3.88	1
ME-1	184	3.732	1
ME-1	157	0.2	1
ME-1	1037	4.492	1
ME-1	17	5.815	1
ME-1	1005	4.207	1
ME-1	225	2.605	1
ME-1	1021	3.104	1
ME-1	135	0.368	1
ME-1	1261	0.483	1
ME-1	153	2.335	1
ME-1	1052	4.478	1
ME-1	312	0.983	1
ME-1	219	4.704	1
ME-1	41	2.854	1
ME-1	304	6.018	1
ME-1	1199	4.426	1
ME-1	1054	3.102	1
ME-1	11	-0.549	1
ME-1	175	0.056	1
ME-1	1219	3.611	1
ME-1	1371	5.24	1
ME-1	1527	4.324	1
ME-1	71	5.928	1
ME-1	1016	-0.393	1
ME-1	252	1.824	1
ME-1	1050	4.206	1
ME-1	1010	1.201	1
ME-1	306	1.793	1
ME-1	1013	2.502	1
ME-1	208	-1.182	1
ME-1	1529	2.938	1
ME-1	226	1.424	1
ME-1	207	4.606	1
ME-1	136	1.141	1
ME-1	1241	5.226	1
ME-1	329	3.903	1
ME-1	205	4.108	1
ME-1	37	2.924	1
ME-1	271	3.379	1
ME-1	1001	5.813	1
ME-1	1015	0.255	1
ME-1	185	3.161	1
ME-1	262	1.037	1
ME-1	52	3.287	1
ME-1	1007	-1.942	1
ME-1	1009	3.561	1
ME-1	1038	2.731	1
ME-1	295	0.237	1
ME-1	330	5.135	1
ME-1	303	3.363	1
ME-1	253	5.188	1
ME-1	222	4.727	1
ME-1	1025	5.322	1
ME-1	269	3.768	1
ME-1	1014	-0.73	1
ME-1	180	-1.021	1
ME-1	1373	3.551	1
ME-1	30	1.914	1
ME-1	1133	5.023	1
ME-1	273	-0.351	1
ME-1	1192	4.22	1
ME-1	1017	4.177	1
ME-1	282	0.912	1
ME-1	177	5.682	1
ME-1	293	6.043	1
ME-1	152	3.004	1
ME-1	1004	-1.143	1
ME-1	1006	2.145	1
ME-1	1194	5.064	1
ME-1	1018	4.277	1
ME-1	1023	3.732	1
ME-1	192	4.169	1
ME-1	228	2.992	1
ME-1	54	4.201	1
ME-1	286	5.367	1
ME-1	229	4.729	1
ME-1	1091	4.317	1
ME-1	1259	5.234	1
ME-1	291	4.198	1
ME-1	1378	6.167	1
ME-1	1046	3.223	1
ME-1	1375	6.026	1
ME-1	156	3.158	1
ME-1	299	0.995	1
ME-1	265	2.052	1
ME-1	193	5.992	1
ME-1	9	0.146	1
ME-1	159	1.22	1
ME-1	53	-0.359	1
ME-1	155	-0.088	1
ME-1	1498	1.516	1
ME-1	133	1.677	1
ME-1	1058	4.165	1
ME-1	310	2.317	1
ME-1	1032	2.289	1
ME-1	164	1.786	1
ME-1	1066	3.552	1
ME-1	1062	2.922	1
ME-1	1049	3.083	1
ME-1	1022	1.313	1
ME-1	298	4.442	1
ME-1	1028	3.35	1
ME-1	231	4.039	1
ME-1	1175	4.654	1
ME-1	281	4.68	1
ME-1	1072	3.076	1
ME-1	63	4.234	1
ME-1	332	5.374	1
ME-1	166	2.574	1
ME-1	1149	2.334	1
ME-1	140	-1.102	1
ME-1	275	1.01	1
ME-1	1043	4.987	1
ME-1	263	4.404	1
ME-1	1029	3.231	1
ME-1	235	1.973	1
ME-1	258	5.238	1
ME-1	202	3.067	1
ME-1	344	2.659	1
ME-1	255	5.374	1
ME-1	249	4.676	1
ME-1	238	5.182	1
ME-1	1236	5.934	1
ME-1	287	5.612	1
ME-1	89	3.659	1
ME-1	302	1.626	1
ME-1	331	2.722	1
ME-1	308	1.568	1
ME-1	1042	5.279	1
ME-1	1248	1.203	1
ME-1	301	5.142	1
ME-1	59	4.696	1
ME-1	1377	5.231	1
ME-1	1059	0.881	1
ME-1	1242	1.083	1
ME-1	1243	2.083	1
ME-1	111	4.66	1
ME-1	276	-0.103	1
ME-1	1069	3.848	1
ME-1	1031	-1.163	1
ME-1	29	-0.323	1
ME-1	55	3.704	1
ME-1	201	-3.154	1
ME-1	245	2.494	1
ME-1	32	2.742	1
ME-1	94	5.346	1
ME-1	176	5.243	1
ME-1	277	2.839	1
ME-1	279	3.928	1
ME-1	204	2.966	1
ME-1	106	1.85	1
ME-1	163	-0.751	1
ME-1	1372	0.172	1
ME-1	119	3.74	1
ME-1	34	3.68	1
ME-1	203	2.254	1
ME-1	1019	2.254	1
ME-1	266	5.295	1
ME-1	268	-1.262	1
ME-1	1011	-2.644	1
ME-1	1067	4.044	1
ME-1	305	2.376	1
ME-1	1024	0.533	1
ME-1	35	1.702	1
ME-1	1030	4.477	1
ME-1	104	-6.475	1
ME-1	194	-1.549	1
ME-1	300	3.162	1
ME-1	56	4.679	1
ME-1	1060	-2.74	1
ME-1	1039	4.26	1
MOLM-13	1012	-0.758	0
MOLM-13	1015	2.543	0
MOLM-13	152	-0.655	0
MOLM-13	219	-2.294	0
MOLM-13	1053	1.152	0
MOLM-13	260	-3.47	0
MOLM-13	1003	-5.553	0
MOLM-13	1072	3.67	0
MOLM-13	1036	3.61	0
MOLM-13	147	4.697	0
MOLM-13	199	0.713	0
MOLM-13	223	-2.195	0
MOLM-13	1259	0.369	0
MOLM-13	60	-3.56	0
MOLM-13	151	1.743	0
MOLM-13	184	0.15	0
MOLM-13	1218	-1.114	0
MOLM-13	173	1.849	0
MOLM-13	1129	2.48	0
MOLM-13	221	2.289	0
MOLM-13	326	0.57	0
MOLM-13	170	0.866	0
MOLM-13	290	0.97	0
MOLM-13	38	0.842	0
MOLM-13	1016	-2.437	0
MOLM-13	150	2.115	0
MOLM-13	329	1.241	0
MOLM-13	64	0.626	0
MOLM-13	230	2.505	0
MOLM-13	272	-2.617	0
MOLM-13	1007	-4.825	0
MOLM-13	1498	1.402	0
MOLM-13	182	-1.865	0
MOLM-13	341	4.858	0
MOLM-13	134	-0.575	0
MOLM-13	256	-1.622	0
MOLM-13	45	-0.052	0
MOLM-13	37	0.872	0
MOLM-13	172	2.756	0
MOLM-13	1005	1.605	0
MOLM-13	207	1.362	0
MOLM-13	1049	2.013	0
MOLM-13	167	0.714	0
MOLM-13	1057	-3.178	0
MOLM-13	154	2.838	0
MOLM-13	153	-3.781	0
MOLM-13	1037	-1.752	0
MOLM-13	226	-3.952	0
MOLM-13	346	-6.391	0
MOLM-13	1262	1.579	0
MOLM-13	1241	4.32	0
MOLM-13	1268	3.091	0
MOLM-13	282	-1.574	0
MOLM-13	1114	6.136	0
MOLM-13	171	1.745	0
MOLM-13	133	-2.923	0
MOLM-13	1495	2.455	0
MOLM-13	165	4.54	0
MOLM-13	328	-4.331	0
MOLM-13	3	-3.375	0
MOLM-13	262	0.349	0
MOLM-13	83	-3.372	0
MOLM-13	200	-3.955	0
MOLM-13	1042	4.344	0
MOLM-13	186	3.098	0
MOLM-13	1219	1.31	0
MOLM-13	86	-2.595	0
MOLM-13	1170	1.534	0
MOLM-13	196	6.106	0
MOLM-13	292	1.191	0
MOLM-13	1025	4.182	0
MOLM-13	1502	4.059	0
MOLM-13	197	-3.653	0
MOLM-13	1264	0.999	0
MOLM-13	1008	-3.857	0
MOLM-13	178	-2.085	0
MOLM-13	88	-1.155	0
MOLM-13	41	-0.723	0
MOLM-13	283	-6.162	0
MOLM-13	1371	2.846	0
MOLM-13	156	1.392	0
MOLM-13	279	-0.367	0
MOLM-13	333	1.93	0
MOLM-13	222	-4.7	0
MOLM-13	249	-4.9	0
MOLM-13	190	2.589	0
MOLM-13	51	-0.506	0
MOLM-13	298	0.094	0
MOLM-13	5	-4.671	0
MOLM-13	158	-1.399	0
MOLM-13	136	-1.41	0
MOLM-13	1199	3.064	0
MOLM-13	155	-5.27	0
MOLM-13	1175	1.792	0
MOLM-13	71	1.735	0
MOLM-13	1261	-1.377	0
MOLM-13	252	-4.692	0
MOLM-13	1021	0.754	0
MOLM-13	288	0.771	0
MOLM-13	1526	0.489	0
MOLM-13	1047	2.492	0
MOLM-13	274	-1.216	0
MOLM-13	1031	0.39	0
MOLM-13	1018	3.049	0
MOLM-13	1133	-0.122	0
MOLM-13	1038	2.177	0
MOLM-13	286	2.214	0
MOLM-13	1494	-5.884	0
MOLM-13	205	2.352	0
MOLM-13	1020	2.892	0
MOLM-13	254	-6.809	0
MOLM-13	271	0.006	0
MOLM-13	1373	0.876	0
MOLM-13	208	-4.16	0
MOLM-13	6	1.285	0
MOLM-13	192	4.631	0
MOLM-13	1	1.141	0
MOLM-13	273	-2.388	0
MOLM-13	1192	0.472	0
MOLM-13	1527	-0.606	0
MOLM-13	224	1.298	0
MOLM-13	1026	-0.169	0
MOLM-13	253	2.022	0
MOLM-13	1378	1.514	0
MOLM-13	291	2.761	0
MOLM-13	211	1.895	0
MOLM-13	1066	0.929	0
MOLM-13	91	2.43	0
MOLM-13	306	-3.035	0
MOLM-13	180	-4.214	0
MOLM-13	175	0.905	0
MOLM-13	1054	-1.468	0
MOLM-13	87	-4.301	0
MOLM-13	89	1.265	0
MOLM-13	1091	1.529	0
MOLM-13	293	1.246	0
MOLM-13	1004	-5.393	0
MOLM-13	344	-0.946	0
MOLM-13	1046	1.87	0
MOLM-13	287	0.098	0
MOLM-13	157	-1.363	0
MOLM-13	1023	0.169	0
MOLM-13	163	-0.698	0
MOLM-13	1243	0.805	0
MOLM-13	193	5.124	0
MOLM-13	179	-0.205	0
MOLM-13	294	2.012	0
MOLM-13	228	-1.375	0
MOLM-13	330	1.692	0
MOLM-13	281	-1.52	0
MOLM-13	1052	2.695	0
MOLM-13	1030	3.541	0
MOLM-13	1033	3.983	0
MOLM-13	164	0.372	0
MOLM-13	185	2.6	0
MOLM-13	266	4.406	0
MOLM-13	299	-1.923	0
MOLM-13	52	2.29	0
MOLM-13	1236	1.81	0
MOLM-13	231	2.224	0
MOLM-13	257	-0.204	0
MOLM-13	135	-3.639	0
MOLM-13	345	3.726	0
MOLM-13	255	3.538	0
MOLM-13	1017	2.379	0
MOLM-13	11	-5.069	0
MOLM-13	140	-5.107	0
MOLM-13	59	0.779	0
MOLM-13	1024	-5.144	0
MOLM-13	1014	1.022	0
MOLM-13	1009	1.587	0
MOLM-13	54	1.981	0
MOLM-13	1013	2.44	0
MOLM-13	1059	-1.406	0
MOLM-13	229	-0.152	0
MOLM-13	206	1.095	0
MOLM-13	261	-2.854	0
MOLM-13	1230	-0.232	0
MOLM-13	1050	-0.189	0
MOLM-13	1001	5.31	0
MOLM-13	1006	-0.428	0
MOLM-13	305	-0.592	0
MOLM-13	1194	4.09	0
MOLM-13	263	1.858	0
MOLM-13	9	-1.053	0
MOLM-13	159	-2.145	0
MOLM-13	1043	4.062	0
MOLM-13	176	3.202	0
MOLM-13	1239	0.736	0
MOLM-13	202	2.189	0
MOLM-13	303	-1.108	0
MOLM-13	204	1.08	0
MOLM-13	127	0.048	0
MOLM-13	312	-2.541	0
MOLM-13	17	3.077	0
MOLM-13	1010	0.716	0
MOLM-13	32	-3.419	0
MOLM-13	1022	-6.148	0
MOLM-13	1372	-2.984	0
MOLM-13	53	-3.28	0
MOLM-13	300	0.517	0
MOLM-13	235	-0.694	0
MOLM-13	203	1.083	0
MOLM-13	119	2.524	0
MOLM-13	201	-5.378	0
MOLM-13	304	3.842	0
MOLM-13	1032	1.315	0
MOLM-13	110	2.491	0
MOLM-13	1028	2.238	0
MOLM-13	275	0.321	0
MOLM-13	30	-5.325	0
MOLM-13	1060	-0.189	0
MOLM-13	56	1.652	0
MOLM-13	308	-5.391	0
MOLM-13	276	-0.617	0
MOLM-13	332	3.392	0
MOLM-13	258	1.937	0
MOLM-13	1011	-0.342	0
MOLM-13	1058	0.695	0
MOLM-13	111	2.589	0
MOLM-13	1067	3.698	0
MOLM-13	295	0.4	0
MOLM-13	1029	1.182	0
MOLM-13	104	-6.924	0
MOLM-13	1149	-0.363	0
MOLM-13	1019	0.676	0
MOLM-13	34	2.208	0
MOLM-13	94	2.591	0
MOLM-13	245	1.392	0
MOLM-13	268	-5.69	0
MOLM-13	55	1.95	0
MOLM-13	62	-1.861	0
MOLM-13	310	0.904	0
MOLM-13	265	1.583	0
MOLM-13	1242	-3.636	0
MOLM-13	269	2.063	0
MOLM-13	309	0.468	0
MOLM-13	1069	3.586	0
MOLM-13	301	-2.604	0
MOLM-13	194	-4.106	0
MOLM-13	166	1.912	0
MOLM-13	1039	3.919	0
MOLM-13	1062	2.903	0
MOLM-13	1377	3.483	0
MOLM-13	1061	3.195	0
MOLM-13	63	1.113	0
MOLM-13	1375	5.199	0
MOLM-13	302	-2.884	0
MOLM-13	106	1.109	0
MOLM-13	277	-6.417	0
MOLM-13	238	1.064	0
MOLM-13	35	-1.656	0
MOLM-13	29	-0.214	0
MOLM-13	177	-1.219	0
MOLM-13	225	-1.962	0
MOLM-13	1248	-6.436	0
MOLM-16	1031	-5.098	0
MOLM-16	1219	0.294	0
MOLM-16	1008	-1.299	0
MOLM-16	1371	2.918	0
MOLM-16	1039	3.642	0
MOLM-16	1042	3.888	0
MOLM-16	1375	4.603	0
MOLM-16	1021	0.559	0
MOLM-16	1032	-0.718	0
MOLM-16	1218	1.426	0
MOLM-16	1129	2.245	0
MOLM-16	1248	0.685	0
MOLM-16	1264	1.295	0
MOLM-16	1236	1.979	0
MOLM-16	1062	1.792	0
MOLM-16	1199	2.755	0
MOLM-16	1020	0.541	0
MOLM-16	1170	1.012	0
MOLM-16	1007	-5.13	0
MOLM-16	1502	3.754	0
MOLM-16	1050	0.198	0
MOLM-16	1010	0.316	0
MOLM-16	1005	1.907	0
MOLM-16	1072	3.136	0
MOLM-16	1049	0.084	0
MOLM-16	1498	0.982	0
MOLM-16	1017	2.052	0
MOLM-16	1022	-1.862	0
MOLM-16	1016	-2.017	0
MOLM-16	1378	3.38	0
MOLM-16	1015	1.203	0
MOLM-16	1091	0.776	0
MOLM-16	1243	1.068	0
MOLM-16	1001	7.211	0
MOLM-16	1066	-0.885	0
MOLM-16	1241	1.496	0
MOLM-16	1043	3.621	0
MOLM-16	1526	1.647	0
MOLM-16	1268	2.706	0
MOLM-16	1026	-0.701	0
MOLM-16	1114	6.194	0
MOLM-16	1012	-0.795	0
MOLM-16	1261	-1.123	0
MOLM-16	1052	1.344	0
MOLM-16	1372	-0.755	0
MOLM-16	1033	3.07	0
MOLM-16	1006	1.305	0
MOLM-16	1060	-1.969	0
MOLM-16	1023	1.542	0
MOLM-16	1239	-0.622	0
MOLM-16	1018	2.564	0
MOLM-16	1013	1.085	0
MOLM-16	1133	1.643	0
MOLM-16	1053	-1.485	0
MOLM-16	1058	-1.838	0
MOLM-16	1025	2.19	0
MOLM-16	1259	2.569	0
MOLM-16	1003	-5.223	0
MOLM-16	1011	-1.569	0
MOLM-16	1046	-0.284	0
MOLM-16	1067	2.517	0
MOLM-16	1242	0.079	0
MOLM-16	1028	0.459	0
MOLM-16	1527	-1.71	0
MOLM-16	1059	-2.134	0
MOLM-16	1192	0.515	0
MOLM-16	1037	0.343	0
MOLM-16	1494	-5.574	0
MOLM-16	1262	1.86	0
MOLM-16	1030	1.767	0
MOLM-16	1061	3.476	0
MOLM-16	1057	-3.293	0
MOLM-16	1024	-5.033	0
MOLM-16	1373	2.54	0
MOLM-16	1019	0.086	0
MOLM-16	1014	0.39	0
MOLM-16	1054	0.081	0
MOLM-16	1009	2.932	0
MOLM-16	1230	-0.295	0
MOLM-16	1175	2.896	0
MOLM-16	1495	3.099	0
MOLM-16	1004	-5.483	0
MOLM-16	1047	3.224	0
MOLM-16	1036	1.646	0
MOLM-16	1377	2.619	0
MOLM-16	1069	1.812	0
MOLM-16	1029	2.493	0
MOLM-16	1529	0.659	0
MOLM-16	1149	-1.459	0
MOLM-16	1038	0.548	0
MOLM-16	1194	3.465	0
OCI-AML5	170	-1.021	0
OCI-AML5	152	0.742	0
OCI-AML5	1170	3.34	0
OCI-AML5	127	-1.052	0
OCI-AML5	290	2.779	0
OCI-AML5	341	5.171	0
OCI-AML5	1021	1.161	0
OCI-AML5	292	2.52	0
OCI-AML5	219	-0.464	0
OCI-AML5	1042	4.282	0
OCI-AML5	288	3.075	0
OCI-AML5	262	0.725	0
OCI-AML5	249	-0.841	0
OCI-AML5	167	1.99	0
OCI-AML5	1129	4.549	0
OCI-AML5	154	3.186	0
OCI-AML5	1007	-4.463	0
OCI-AML5	179	0.128	0
OCI-AML5	252	-2.252	0
OCI-AML5	332	3.679	0
OCI-AML5	1036	4.549	0
OCI-AML5	1261	-0.317	0
OCI-AML5	156	1.701	0
OCI-AML5	1008	-1.79	0
OCI-AML5	328	-3.027	0
OCI-AML5	1494	-5.344	0
OCI-AML5	281	2.436	0
OCI-AML5	1020	3.648	0
OCI-AML5	254	-1.197	0
OCI-AML5	86	-1.699	0
OCI-AML5	41	-0.053	0
OCI-AML5	155	-1.336	0
OCI-AML5	172	4.82	0
OCI-AML5	1062	3.452	0
OCI-AML5	1527	0.225	0
OCI-AML5	6	1.667	0
OCI-AML5	333	2.643	0
OCI-AML5	1052	3.855	0
OCI-AML5	1142	0.449	0
OCI-AML5	1037	0.952	0
OCI-AML5	1049	2.861	0
OCI-AML5	197	-4.078	0
OCI-AML5	1218	2.04	0
OCI-AML5	1203	3.013	0
OCI-AML5	71	5.24	0
OCI-AML5	133	-2.445	0
OCI-AML5	1495	3.034	0
OCI-AML5	1268	3.64	0
OCI-AML5	87	-3.76	0
OCI-AML5	306	-0.853	0
OCI-AML5	83	-1.177	0
OCI-AML5	190	0.072	0
OCI-AML5	173	2.155	0
OCI-AML5	1239	1.164	0
OCI-AML5	89	1.369	0
OCI-AML5	1219	2.381	0
OCI-AML5	271	-1.512	0
OCI-AML5	1158	4.465	0
OCI-AML5	1053	1.941	0
OCI-AML5	1241	4.466	0
OCI-AML5	134	-0.006	0
OCI-AML5	9	-0.232	0
OCI-AML5	1194	4.38	0
OCI-AML5	1192	1.925	0
OCI-AML5	305	0.008	0
OCI-AML5	273	-2.99	0
OCI-AML5	256	-0.037	0
OCI-AML5	1022	-2.054	0
OCI-AML5	1166	0.069	0
OCI-AML5	153	-0.92	0
OCI-AML5	1378	3.701	0
OCI-AML5	1015	1.067	0
OCI-AML5	17	4.463	0
OCI-AML5	1498	0.58	0
OCI-AML5	1199	3.765	0
OCI-AML5	265	2.035	0
OCI-AML5	175	2.899	0
OCI-AML5	294	1.15	0
OCI-AML5	1054	0.678	0
OCI-AML5	11	-4.296	0
OCI-AML5	1004	-4.88	0
OCI-AML5	1175	3.855	0
OCI-AML5	272	-2.569	0
OCI-AML5	344	1.159	0
OCI-AML5	147	4.366	0
OCI-AML5	1010	1.529	0
OCI-AML5	51	1.583	0
OCI-AML5	186	-0.572	0
OCI-AML5	157	-1.028	0
OCI-AML5	1502	4.4	0
OCI-AML5	1014	-0.777	0
OCI-AML5	53	-2.332	0
OCI-AML5	3	-1.721	0
OCI-AML5	45	0.276	0
OCI-AML5	1031	0.136	0
OCI-AML5	1018	3.846	0
OCI-AML5	329	0.925	0
OCI-AML5	196	6.463	0
OCI-AML5	1264	1.258	0
OCI-AML5	140	-4.645	0
OCI-AML5	91	3.679	0
OCI-AML5	1032	1.289	0
OCI-AML5	136	-1.955	0
OCI-AML5	1372	-2.21	0
OCI-AML5	159	-0.228	0
OCI-AML5	52	1.42	0
OCI-AML5	1059	-0.402	0
OCI-AML5	283	-5.88	0
OCI-AML5	1371	4.466	0
OCI-AML5	253	2.466	0
OCI-AML5	1	2.356	0
OCI-AML5	1012	-0.098	0
OCI-AML5	1161	0.32	0
OCI-AML5	1024	-1.754	0
OCI-AML5	55	2.357	0
OCI-AML5	163	-0.726	0
OCI-AML5	185	-1.35	0
OCI-AML5	1066	2.269	0
OCI-AML5	158	0.661	0
OCI-AML5	211	1.886	0
OCI-AML5	231	5.148	0
OCI-AML5	261	1.299	0
OCI-AML5	184	-2.588	0
OCI-AML5	326	2.148	0
OCI-AML5	1016	-0.533	0
OCI-AML5	56	3.743	0
OCI-AML5	331	-0.064	0
OCI-AML5	59	2.826	0
OCI-AML5	1143	0.272	0
OCI-AML5	298	2.833	0
OCI-AML5	1038	2.461	0
OCI-AML5	286	3.472	0
OCI-AML5	1529	-0.776	0
OCI-AML5	1013	2.198	0
OCI-AML5	346	-4.519	0
OCI-AML5	230	2.992	0
OCI-AML5	37	1.124	0
OCI-AML5	226	-4.162	0
OCI-AML5	312	-0.906	0
OCI-AML5	164	-1.19	0
OCI-AML5	260	0.992	0
OCI-AML5	54	2.458	0
OCI-AML5	1149	-0.418	0
OCI-AML5	1028	2.884	0
OCI-AML5	235	-0.524	0
OCI-AML5	1067	4.133	0
OCI-AML5	1236	2.733	0
OCI-AML5	199	3.42	0
OCI-AML5	345	3.811	0
OCI-AML5	1164	3.422	0
OCI-AML5	279	2.506	0
OCI-AML5	291	3.007	0
OCI-AML5	1046	1.834	0
OCI-AML5	275	0.269	0
OCI-AML5	165	3.902	0
OCI-AML5	1375	5.048	0
OCI-AML5	1373	2.251	0
OCI-AML5	287	2.123	0
OCI-AML5	258	2.127	0
OCI-AML5	1001	5.022	0
OCI-AML5	5	-1.344	0
OCI-AML5	38	2.88	0
OCI-AML5	1026	0.437	0
OCI-AML5	228	-0.277	0
OCI-AML5	255	4.503	0
OCI-AML5	166	2.23	0
OCI-AML5	224	-0.687	0
OCI-AML5	1061	3.855	0
OCI-AML5	1039	4.549	0
OCI-AML5	221	2.534	0
OCI-AML5	238	2.241	0
OCI-AML5	193	3.241	0
OCI-AML5	257	0.882	0
OCI-AML5	1006	-3.023	0
OCI-AML5	135	-4.413	0
OCI-AML5	207	2.679	0
OCI-AML5	1133	3.71	0
OCI-AML5	1091	-0.265	0
OCI-AML5	204	1.42	0
OCI-AML5	64	2.189	0
OCI-AML5	1025	4.549	0
OCI-AML5	274	-2.114	0
OCI-AML5	94	3.68	0
OCI-AML5	266	5.108	0
OCI-AML5	192	3.683	0
OCI-AML5	1242	-0.283	0
OCI-AML5	299	-1.843	0
OCI-AML5	88	-0.76	0
OCI-AML5	330	2.135	0
OCI-AML5	229	2.88	0
OCI-AML5	171	1.34	0
OCI-AML5	282	0.043	0
OCI-AML5	1017	2.706	0
OCI-AML5	310	1.135	0
OCI-AML5	1057	-1.832	0
OCI-AML5	1030	4.548	0
OCI-AML5	201	-5.414	0
OCI-AML5	194	-4.364	0
OCI-AML5	1019	1.39	0
OCI-AML5	263	3.489	0
OCI-AML5	295	0.896	0
OCI-AML5	208	-4.181	0
OCI-AML5	1526	0.623	0
OCI-AML5	293	2.979	0
OCI-AML5	206	2.853	0
OCI-AML5	1058	0.24	0
OCI-AML5	1060	-2.301	0
OCI-AML5	106	1.428	0
OCI-AML5	1023	-0.705	0
OCI-AML5	1029	2.844	0
OCI-AML5	200	-4.498	0
OCI-AML5	111	3.159	0
OCI-AML5	110	3.767	0
OCI-AML5	60	-3.031	0
OCI-AML5	303	-0.485	0
OCI-AML5	1005	1.846	0
OCI-AML5	182	-0.184	0
OCI-AML5	1114	6.35	0
OCI-AML5	1262	2.163	0
OCI-AML5	304	4.441	0
OCI-AML5	1033	4.374	0
OCI-AML5	223	-1.998	0
OCI-AML5	308	-2.695	0
OCI-AML5	176	3.631	0
OCI-AML5	1230	-0.168	0
OCI-AML5	30	-0.107	0
OCI-AML5	300	-0.987	0
OCI-AML5	277	-1.258	0
OCI-AML5	1043	4.549	0
OCI-AML5	35	-1.389	0
OCI-AML5	222	-1.231	0
OCI-AML5	1009	-1.718	0
OCI-AML5	1050	0.02	0
OCI-AML5	1248	-6.15	0
OCI-AML5	268	-2.775	0
OCI-AML5	269	2.968	0
OCI-AML5	1259	2.513	0
OCI-AML5	29	-1.087	0
OCI-AML5	1047	0.764	0
OCI-AML5	177	0.823	0
OCI-AML5	150	2.24	0
OCI-AML5	276	-1.005	0
OCI-AML5	62	-1.454	0
OCI-AML5	1011	-1.223	0
OCI-AML5	301	-0.307	0
OCI-AML5	225	0.641	0
OCI-AML5	119	2.82	0
OCI-AML5	302	-2.518	0
OCI-AML5	151	1.428	0
OCI-AML5	104	-6.584	0
OCI-AML5	245	1.5	0
OCI-AML5	202	2.27	0
OCI-AML5	205	4.506	0
OCI-AML5	1243	1.524	0
OCI-AML5	1003	-5.514	0
OCI-AML5	34	2.012	0
OCI-AML5	203	0.873	0
OCI-AML5	63	1.554	0
OCI-AML5	1072	3.628	0
OCI-AML5	1069	4.001	0
OCI-AML5	178	0.815	0
OCI-AML5	309	2.861	0
OCI-AML5	1377	3.771	0
OCI-M1	1031	-0.3	0
OCI-M1	170	-0.612	0
OCI-M1	6	2.328	0
OCI-M1	1062	2.799	0
OCI-M1	41	0.166	0
OCI-M1	37	1.825	0
OCI-M1	171	2.575	0
OCI-M1	263	3.558	0
OCI-M1	1008	-1.953	0
OCI-M1	154	2.369	0
OCI-M1	199	3.392	0
OCI-M1	341	4.368	0
OCI-M1	179	2.212	0
OCI-M1	196	4.733	0
OCI-M1	5	1.559	0
OCI-M1	190	3.351	0
OCI-M1	1053	2.705	0
OCI-M1	11	-3.687	0
OCI-M1	1037	0.387	0
OCI-M1	3	-1.836	0
OCI-M1	294	3.287	0
OCI-M1	83	-1.938	0
OCI-M1	186	3.63	0
OCI-M1	158	2.354	0
OCI-M1	1378	4.415	0
OCI-M1	1527	2.999	0
OCI-M1	1199	3.218	0
OCI-M1	88	-0.277	0
OCI-M1	157	0.214	0
OCI-M1	167	1.869	0
OCI-M1	133	-1.822	0
OCI-M1	1016	-0.49	0
OCI-M1	185	2.575	0
OCI-M1	30	1.109	0
OCI-M1	53	-1.714	0
OCI-M1	173	1.307	0
OCI-M1	1023	2.328	0
OCI-M1	71	3.588	0
OCI-M1	86	-0.264	0
OCI-M1	1502	3.739	0
OCI-M1	9	-1.836	0
OCI-M1	172	4.51	0
OCI-M1	1241	1.91	0
OCI-M1	266	4.448	0
OCI-M1	1020	3.19	0
OCI-M1	152	1.752	0
OCI-M1	45	-0.822	0
OCI-M1	134	0.902	0
OCI-M1	159	1.212	0
OCI-M1	306	-2.726	0
OCI-M1	253	2.836	0
OCI-M1	288	2.817	0
OCI-M1	1049	1.965	0
OCI-M1	1005	2.361	0
OCI-M1	1375	4.033	0
OCI-M1	1529	-1.122	0
OCI-M1	106	2.048	0
OCI-M1	1052	3.168	0
OCI-M1	91	3.24	0
OCI-M1	1	2.328	0
OCI-M1	155	0.966	0
OCI-M1	298	3.726	0
OCI-M1	272	-2.886	0
OCI-M1	1021	1.49	0
OCI-M1	261	1.733	0
OCI-M1	38	2.326	0
OCI-M1	197	-3.271	0
OCI-M1	1066	2.956	0
OCI-M1	52	1.882	0
OCI-M1	1069	2.649	0
OCI-M1	1038	1.807	0
OCI-M1	257	1.225	0
OCI-M1	208	-2.968	0
OCI-M1	1194	3.719	0
OCI-M1	230	2.576	0
OCI-M1	1219	1.631	0
OCI-M1	1042	3.926	0
OCI-M1	127	-0.227	0
OCI-M1	1025	3.88	0
OCI-M1	1061	3.109	0
OCI-M1	1010	0.824	0
OCI-M1	1043	3.61	0
OCI-M1	165	7.078	0
OCI-M1	60	-2.231	0
OCI-M1	1242	1.514	0
OCI-M1	1028	2.251	0
OCI-M1	308	0.191	0
OCI-M1	1192	2.161	0
OCI-M1	1059	-0.562	0
OCI-M1	262	0.862	0
OCI-M1	153	0.301	0
OCI-M1	312	-1.327	0
OCI-M1	151	2.085	0
OCI-M1	1019	2.079	0
OCI-M1	331	-1.079	0
OCI-M1	164	0.575	0
OCI-M1	287	1.488	0
OCI-M1	1373	3.916	0
OCI-M1	1001	7.964	0
OCI-M1	1032	0.853	0
OCI-M1	1230	-0.753	0
OCI-M1	1526	1.774	0
OCI-M1	184	2.127	0
OCI-M1	344	0.928	0
OCI-M1	326	1.218	0
OCI-M1	1072	2.968	0
OCI-M1	1377	3.901	0
OCI-M1	265	1.677	0
OCI-M1	1149	0.452	0
OCI-M1	29	1.909	0
OCI-M1	163	-0.9	0
OCI-M1	1029	2.101	0
OCI-M1	1006	0.264	0
OCI-M1	89	1.767	0
OCI-M1	1239	1.208	0
OCI-M1	305	-1.649	0
OCI-M1	254	0.27	0
OCI-M1	64	1.386	0
OCI-M1	1170	3.777	0
OCI-M1	249	2.318	0
OCI-M1	219	-0.599	0
OCI-M1	260	1.568	0
OCI-M1	55	3.243	0
OCI-M1	110	3.888	0
OCI-M1	140	-4.034	0
OCI-M1	156	3.244	0
OCI-M1	256	-1.521	0
OCI-M1	345	2.9	0
OCI-M1	1498	1.988	0
OCI-M1	1022	-1.379	0
OCI-M1	1218	-0.767	0
OCI-M1	328	-2.703	0
OCI-M1	1012	-0.259	0
OCI-M1	310	1.198	0
OCI-M1	150	1.459	0
OCI-M1	301	-0.646	0
OCI-M1	59	3.901	0
OCI-M1	275	-0.677	0
OCI-M1	180	-3.545	0
OCI-M1	175	2.488	0
OCI-M1	231	3.497	0
OCI-M1	293	2.676	0
OCI-M1	1268	2.931	0
OCI-M1	1114	5.8	0
OCI-M1	1495	3.285	0
OCI-M1	1047	3.504	0
OCI-M1	309	3.721	0
OCI-M1	274	-2.298	0
OCI-M1	1060	-0.636	0
OCI-M1	290	2.905	0
OCI-M1	193	4.226	0
OCI-M1	295	1.931	0
OCI-M1	286	2.51	0
OCI-M1	238	2.223	0
OCI-M1	135	-3.552	0
OCI-M1	1133	3.243	0
OCI-M1	1018	3.101	0
OCI-M1	226	0.38	0
OCI-M1	1091	0.464	0
OCI-M1	271	0.816	0
OCI-M1	205	3.514	0
OCI-M1	1046	1.726	0
OCI-M1	1057	-1.956	0
OCI-M1	1015	1.98	0
OCI-M1	17	4.39	0
OCI-M1	299	-2.632	0
OCI-M1	192	4.408	0
OCI-M1	207	1.773	0
OCI-M1	1371	3.719	0
OCI-M1	273	-2.012	0
OCI-M1	229	0.666	0
OCI-M1	279	3.308	0
OCI-M1	225	-0.828	0
OCI-M1	178	2.35	0
OCI-M1	119	2.166	0
OCI-M1	1007	-2.881	0
OCI-M1	222	-0.852	0
OCI-M1	54	2.993	0
OCI-M1	194	-3.219	0
OCI-M1	1014	1.333	0
OCI-M1	87	-3.387	0
OCI-M1	51	1.445	0
OCI-M1	330	2.221	0
OCI-M1	255	2.916	0
OCI-M1	1026	1.068	0
OCI-M1	252	-0.791	0
OCI-M1	1058	2.612	0
OCI-M1	147	4.128	0
OCI-M1	1011	-0.394	0
OCI-M1	62	-0.292	0
OCI-M1	111	3.834	0
OCI-M1	1243	1.598	0
OCI-M1	1050	2.71	0
OCI-M1	1372	0.195	0
OCI-M1	1067	3.267	0
OCI-M1	346	-3.685	0
OCI-M1	1013	2.328	0
OCI-M1	329	1.82	0
OCI-M1	281	1.285	0
OCI-M1	1494	-4.927	0
OCI-M1	35	1.076	0
OCI-M1	202	1.659	0
OCI-M1	182	-0.337	0
OCI-M1	1033	3.847	0
OCI-M1	302	-2.826	0
OCI-M1	94	3.938	0
OCI-M1	258	1.893	0
OCI-M1	211	3.229	0
OCI-M1	235	-0.425	0
OCI-M1	1236	4.609	0
OCI-M1	282	0.133	0
OCI-M1	283	-5.752	0
OCI-M1	1017	3.029	0
OCI-M1	1004	-3.967	0
OCI-M1	1262	1.298	0
OCI-M1	201	-4.84	0
OCI-M1	1248	-6.15	0
OCI-M1	1024	-2.044	0
OCI-M1	223	-1.847	0
OCI-M1	268	-3.492	0
OCI-M1	300	-0.038	0
OCI-M1	136	-0.294	0
OCI-M1	1054	3.021	0
OCI-M1	1129	2.557	0
OCI-M1	206	-3.894	0
OCI-M1	1175	3.181	0
OCI-M1	1264	0.92	0
OCI-M1	332	3.829	0
OCI-M1	221	2.364	0
OCI-M1	104	-7.547	0
OCI-M1	200	-3.762	0
OCI-M1	1039	3.795	0
OCI-M1	1030	3.721	0
OCI-M1	203	2.09	0
OCI-M1	176	4.684	0
OCI-M1	304	2.837	0
OCI-M1	1261	-1.517	0
OCI-M1	1009	2.801	0
OCI-M1	32	0.39	0
OCI-M1	1003	-4.115	0
OCI-M1	177	2.751	0
OCI-M1	204	2.112	0
OCI-M1	277	1.658	0
OCI-M1	291	2.737	0
OCI-M1	269	1.912	0
OCI-M1	224	-1.1	0
OCI-M1	303	2.381	0
OCI-M1	228	-0.204	0
OCI-M1	34	2.313	0
OCI-M1	276	-2.338	0
OCI-M1	63	3.324	0
OCI-M1	56	3.147	0
OCI-M1	1036	3.735	0
OCI-M1	166	1.654	0
OCI-M1	1259	0.527	0
OCI-M1	245	1.602	0
PL-21	41	-0.106	0
PL-21	9	0.463	0
PL-21	127	0.044	0
PL-21	89	3.076	0
PL-21	156	1.29	0
PL-21	1008	-0.691	0
PL-21	53	-2.847	0
PL-21	157	-1.527	0
PL-21	64	1.768	0
PL-21	265	3.145	0
PL-21	3	-3.531	0
PL-21	328	-2.611	0
PL-21	175	1.162	0
PL-21	152	0.881	0
PL-21	11	-4.495	0
PL-21	294	1.956	0
PL-21	1268	3.668	0
PL-21	263	3.353	0
PL-21	225	1.748	0
PL-21	1022	-2.355	0
PL-21	190	1.441	0
PL-21	154	3.822	0
PL-21	173	2.327	0
PL-21	1143	1.666	0
PL-21	230	2.284	0
PL-21	249	2.063	0
PL-21	329	3.632	0
PL-21	1194	4.152	0
PL-21	37	1.73	0
PL-21	274	0.379	0
PL-21	55	3.605	0
PL-21	205	5.207	0
PL-21	308	0.2	0
PL-21	172	3.749	0
PL-21	229	1.822	0
PL-21	1242	0.859	0
PL-21	1005	5.216	0
PL-21	1170	2.382	0
PL-21	35	-0.867	0
PL-21	52	2.429	0
PL-21	1129	4.098	0
PL-21	106	2.016	0
PL-21	1375	5.287	0
PL-21	275	1.256	0
PL-21	91	4.177	0
PL-21	1199	3.362	0
PL-21	1032	1.969	0
PL-21	197	-2.607	0
PL-21	158	1.217	0
PL-21	206	2.834	0
PL-21	167	1.523	0
PL-21	1016	-2.174	0
PL-21	330	1.305	0
PL-21	1149	0.829	0
PL-21	104	-5.944	0
PL-21	136	0.481	0
PL-21	268	-2.76	0
PL-21	193	5.307	0
PL-21	208	-3.744	0
PL-21	135	-1.222	0
PL-21	346	-5.885	0
PL-21	1013	2.452	0
PL-21	1502	4.362	0
PL-21	196	6.313	0
PL-21	45	0.703	0
PL-21	1494	-3.454	0
PL-21	1025	5.216	0
PL-21	32	1.574	0
PL-21	200	-2.565	0
PL-21	60	-3.846	0
PL-21	1033	4.65	0
PL-21	331	-0.538	0
PL-21	192	4.156	0
PL-21	1527	-0.341	0
PL-21	1164	2.192	0
PL-21	273	-0.87	0
PL-21	262	0.836	0
PL-21	253	3.772	0
PL-21	178	0.069	0
PL-21	279	2.443	0
PL-21	165	5.253	0
PL-21	219	-2.455	0
PL-21	301	-0.712	0
PL-21	1024	-2.621	0
PL-21	180	-1.536	0
PL-21	1001	6.727	0
PL-21	1241	5.058	0
PL-21	155	-0.332	0
PL-21	1526	1.038	0
PL-21	255	4.494	0
PL-21	1021	1.436	0
PL-21	171	1.607	0
PL-21	38	3.553	0
PL-21	310	0.673	0
PL-21	1007	-4.275	0
PL-21	62	-1.124	0
PL-21	309	1.132	0
PL-21	295	1.349	0
PL-21	147	5.559	0
PL-21	56	4.523	0
PL-21	29	-1.084	0
PL-21	1023	2.929	0
PL-21	1219	2.618	0
PL-21	254	2.397	0
PL-21	1158	3.209	0
PL-21	1133	2.985	0
PL-21	151	3.292	0
PL-21	1377	4.342	0
PL-21	302	-3.369	0
PL-21	1161	1.023	0
PL-21	1015	-0.638	0
PL-21	266	5.236	0
PL-21	288	4.107	0
PL-21	256	0.303	0
PL-21	207	2.479	0
PL-21	134	1.973	0
PL-21	345	4.873	0
PL-21	6	3.39	0
PL-21	83	-2.437	0
PL-21	1017	4.522	0
PL-21	182	-0.207	0
PL-21	63	1.265	0
PL-21	245	2.273	0
PL-21	194	-3.52	0
PL-21	222	0.667	0
PL-21	59	2.889	0
PL-21	30	1.958	0
PL-21	1019	0.658	0
PL-21	293	3.475	0
PL-21	133	-0.665	0
PL-21	51	3.155	0
PL-21	252	-1.998	0
PL-21	5	1.163	0
PL-21	1378	5.78	0
PL-21	34	3.554	0
PL-21	1261	-2.762	0
PL-21	1243	1.775	0
PL-21	1529	0.348	0
PL-21	332	5.042	0
PL-21	257	0.508	0
PL-21	1372	-0.482	0
PL-21	238	1.731	0
PL-21	186	2.009	0
PL-21	1239	1.829	0
PL-21	226	0.177	0
PL-21	1264	2.047	0
PL-21	281	3.495	0
PL-21	1091	1.605	0
PL-21	223	-1.906	0
PL-21	312	0.669	0
PL-21	1003	-4.387	0
PL-21	1010	2.192	0
PL-21	159	1.271	0
PL-21	94	3.483	0
PL-21	176	6.144	0
PL-21	235	0.341	0
PL-21	1371	4.109	0
PL-21	1218	2.187	0
PL-21	1166	-1.105	0
PL-21	204	1.35	0
PL-21	1262	2.142	0
PL-21	201	-4.758	0
PL-21	150	2.826	0
PL-21	258	3.138	0
PL-21	333	3.334	0
PL-21	298	3.92	0
PL-21	211	3.592	0
PL-21	1373	3.994	0
PL-21	54	3.669	0
PL-21	1009	2.321	0
PL-21	306	0.41	0
PL-21	228	-0.384	0
PL-21	71	3.106	0
PL-21	303	-0.896	0
PL-21	166	2.262	0
PL-21	261	2.731	0
PL-21	111	3.05	0
PL-21	1006	-0.297	0
PL-21	177	3.073	0
PL-21	163	-0.92	0
PL-21	221	2.535	0
PL-21	290	3.06	0
PL-21	286	2.967	0
PL-21	1018	4.522	0
PL-21	199	4.427	0
PL-21	179	3.647	0
PL-21	292	3.073	0
PL-21	1259	5.034	0
PL-21	1020	3.689	0
PL-21	276	0.808	0
PL-21	341	5.292	0
PL-21	110	2.593	0
PL-21	299	-2.107	0
PL-21	140	-3.858	0
PL-21	260	2.388	0
PL-21	87	-3.934	0
PL-21	1192	1.922	0
PL-21	1230	0.452	0
PL-21	153	1.385	0
PL-21	185	-1.347	0
PL-21	1012	0.808	0
PL-21	291	2.761	0
PL-21	269	4.126	0
PL-21	119	3.252	0
PL-21	300	4.82	0
PL-21	164	1.186	0
PL-21	184	-1.094	0
PL-21	1236	2.32	0
PL-21	344	0.664	0
PL-21	231	3.608	0
PL-21	1028	2.785	0
PL-21	326	0.179	0
PL-21	224	-0.074	0
PL-21	1203	5.052	0
PL-21	1114	6.712	0
PL-21	287	0.855	0
PL-21	202	2.906	0
PL-21	1248	-4.814	0
PL-21	277	2.702	0
PL-21	86	-1.226	0
PL-21	1498	0.682	0
PL-21	305	0.911	0
PL-21	1031	-1.437	0
PL-21	304	5.66	0
PL-21	1175	4.312	0
PL-21	1142	1.961	0
PL-21	271	1.224	0
PL-21	17	5.45	0
PL-21	170	-0.41	0
PL-21	203	0.639	0
PL-21	283	-6.396	0
PL-21	1004	-4.673	0
PL-21	1495	4.438	0
PL-21	1	3.605	0
PL-21	272	-1.491	0
PL-21	282	-0.027	0
PL-21	88	0.304	0
CTV-1	1	2.466	0
CTV-1	1012	0.028	0
CTV-1	333	3.447	0
CTV-1	1007	-4.601	0
CTV-1	1052	3.066	0
CTV-1	298	1.585	0
CTV-1	1241	1.649	0
CTV-1	54	2.098	0
CTV-1	180	-5.159	0
CTV-1	228	0.08	0
CTV-1	155	-5.605	0
CTV-1	1175	2.165	0
CTV-1	197	-3.053	0
CTV-1	303	0.919	0
CTV-1	203	0.295	0
CTV-1	277	1.315	0
CTV-1	1069	3.452	0
CTV-1	1036	3.266	0
CTV-1	163	-0.202	0
CTV-1	1029	2.359	0
CTV-1	208	-4.995	0
CTV-1	1023	0.756	0
CTV-1	135	-4.656	0
CTV-1	1219	2.743	0
CTV-1	45	0.268	0
CTV-1	3	-2.42	0
CTV-1	170	1.553	0
CTV-1	1008	-3.011	0
CTV-1	151	2.589	0
CTV-1	1025	2.701	0
CTV-1	260	-2.15	0
CTV-1	299	1.297	0
CTV-1	182	-2.323	0
CTV-1	1046	1.056	0
CTV-1	17	2.492	0
CTV-1	229	-0.458	0
CTV-1	156	2.457	0
CTV-1	199	1.778	0
CTV-1	304	2.338	0
CTV-1	1037	1.98	0
CTV-1	204	1.093	0
CTV-1	1072	3.186	0
CTV-1	1030	3.003	0
CTV-1	310	0.476	0
CTV-1	164	0.228	0
CTV-1	1024	-1.213	0
CTV-1	30	2.096	0
CTV-1	136	-2.431	0
CTV-1	306	0.206	0
CTV-1	1230	-0.567	0
CTV-1	51	-6.645	0
CTV-1	5	0.571	0
CTV-1	1009	2.831	0
CTV-1	152	0.314	0
CTV-1	224	3.024	0
CTV-1	184	0.805	0
CTV-1	261	-1.062	0
CTV-1	300	0.755	0
CTV-1	1243	1.61	0
CTV-1	1149	-0.642	0
CTV-1	29	0.194	0
CTV-1	230	2.841	0
CTV-1	157	-1.125	0
CTV-1	305	1.494	0
CTV-1	205	2.542	0
CTV-1	281	3.096	0
CTV-1	1091	0.898	0
CTV-1	292	1.059	0
CTV-1	249	0.832	0
CTV-1	271	2.95	0
CTV-1	165	6.124	0
CTV-1	219	-2.175	0
CTV-1	140	-6.061	0
CTV-1	1015	2.241	0
CTV-1	308	-1.19	0
CTV-1	1010	0.018	0
CTV-1	52	2.023	0
CTV-1	6	1.688	0
CTV-1	1049	0.816	0
CTV-1	185	2.014	0
CTV-1	262	2.266	0
CTV-1	178	0.45	0
CTV-1	301	-0.443	0
CTV-1	194	-3.88	0
CTV-1	269	3.467	0
CTV-1	59	3.256	0
CTV-1	211	1.459	0
CTV-1	231	1.108	0
CTV-1	1001	6.186	0
CTV-1	1032	0.157	0
CTV-1	206	1.826	0
CTV-1	282	-2.218	0
CTV-1	1114	5.922	0
CTV-1	1026	0.43	0
CTV-1	38	-2.749	0
CTV-1	1058	0.154	0
CTV-1	166	1.732	0
CTV-1	332	3.114	0
CTV-1	147	4.033	0
CTV-1	1011	2.424	0
CTV-1	309	3.06	0
CTV-1	1239	0.066	0
CTV-1	53	-3.295	0
CTV-1	9	-1.293	0
CTV-1	186	3.041	0
CTV-1	263	3.985	0
CTV-1	1170	1.371	0
CTV-1	1062	2.5	0
CTV-1	302	0.066	0
CTV-1	223	0.582	0
[truncated: 4,520 more rows]
