# Supplementary material for: Mutational signatures are markers of drug sensitivity of cancer cells
Source: Nat Commun. 2022 May 25;13:2926. doi: 10.1038/s41467-022-30582-3 (PMC9132939; doi:10.1038/s41467-022-30582-3)
Supplement: Supplementary file 4 — Source Data [file 41467_2022_30582_MOESM4_ESM.zip › RawData_R2b/FigS11A.csv]

cohen_d	pvalue	gene	feature	FDR	MMRgroup
2.98423485	2.33E-22	WRN	MSI	1.30E-19	Other signatures
2.668082858	3.31E-20	WRN	SBS33L	9.27E-18	Other signatures
2.339713054	1.05E-17	WRN	SBS20	1.96E-15	MMR signatures
2.191380216	3.65E-15	WRN	SBS1	4.09E-13	Other signatures
2.069553707	1.40E-14	WRN	SBS54	1.30E-12	Other signatures
1.942801747	4.37E-11	WRN	SBS-CL5	2.22E-09	Other signatures
1.860046946	2.69E-11	WRN	SBS15	1.67E-09	MMR signatures
1.767598312	2.05E-11	WRN	SBS-CL1	1.43E-09	Other signatures
1.139092359	4.25E-07	WRN	SBS6	1.08E-05	MMR signatures
0.753727256	0.001197137	WRN	SBS28	0.014850269	Other signatures
0.658975477	0.268545945	WRN	SBS7b	0.476401894	Other signatures
0.580952799	0.018373408	WRN	SBS26/12L	0.113067128	MMR signatures
0.578032826	0.045309111	WRN	SBS21	0.208982644	MMR signatures
0.54325265	0.035195809	WRN	SBS14	0.175979047	MMR signatures
0.244756553	0.315172562	WRN	SBS10b	0.49026843	Other signatures
0.213556518	0.568022605	WRN	SBS7a	0.574896308	Other signatures
0.074959206	0.733448756	WRN	SBS12/26L	0.6108244	Other signatures
-0.243139306	0.360406133	WRN	SBS-CL4	0.504568586	Other signatures
-0.489014649	0.29414157	WRN	SBS16L	0.476401894	Other signatures
-0.53872009	0.131859262	WRN	SBS53L/38L	0.370594529	Other signatures
-0.558078183	0.163121871	WRN	SBS23/11L	0.400480081	Other signatures
-0.566604027	0.072772579	WRN	SBS22L	0.275355704	Other signatures
-0.567627345	0.03882328	WRN	SBS49	0.190786572	Other signatures
-0.572237338	0.126681007	WRN	SBS10a/56L	0.364765583	Other signatures
-0.577430729	0.046116435	WRN	SBS17aL	0.208982644	Other signatures
-0.59196256	0.020302649	WRN	SBS38/45L	0.119678772	Other signatures
-0.598299117	0.13440781	WRN	SBS44L	0.37446952	MMR signatures
-0.59914042	0.057314944	WRN	SBS11	0.238144126	Other signatures
-0.600162121	0.195948131	WRN	SBS-CL2	0.429109789	Other signatures
-0.605078069	0.047855232	WRN	SBS48L	0.210864851	Other signatures
-0.653924476	0.00914963	WRN	SBS56/10aL/36L	0.068317236	Other signatures
-0.654018935	0.033308002	WRN	SBS52	0.169568012	Other signatures
-0.656442824	0.008398753	WRN	SBS29L/18L	0.064428787	Other signatures
-0.658356144	0.022915261	WRN	SBS7dL	0.12962168	Other signatures
-0.660422349	0.014873555	WRN	SBS25L	0.096851057	Other signatures
-0.669616005	0.005742606	WRN	SBS4/45L	0.051868697	Other signatures
-0.671085501	0.024478371	WRN	SBS17b	0.133079862	Other signatures
-0.686903829	0.010917244	WRN	SBS2	0.076420709	Other signatures
-0.690938737	0.009480619	WRN	SBS19L	0.069857189	Other signatures
-0.696504213	0.005230516	WRN	SBS31L	0.048818154	Other signatures
-0.697419588	0.007660897	WRN	SBS42L	0.061305457	Other signatures
-0.699210673	0.015742886	WRN	SBS13	0.101333517	Other signatures
-0.702444271	0.003112028	WRN	SBS45/38L/4L	0.033514144	Other signatures
-0.713097475	0.004690473	WRN	SBS59	0.045287325	Other signatures
-0.716650626	0.004496787	WRN	SBS32L	0.044178958	Other signatures
-0.736508176	0.007249285	WRN	SBS30L/7bL/11L	0.059699993	Other signatures
-0.737945858	0.000848508	WRN	SBS5L	0.011313444	Other signatures
-0.741801854	0.003627891	WRN	SBS43/60L	0.037622574	Other signatures
-0.743432306	0.002022893	WRN	SBS55L/60L	0.023118778	Other signatures
-0.744347739	0.001194878	WRN	SBS18/36L	0.014850269	Other signatures
-0.775210754	0.002165337	WRN	SBS36/56L	0.024251775	Other signatures
-0.820438047	0.00054137	WRN	SBS24L	0.00757559	Other signatures
-0.840365161	0.000250408	WRN	SBS8L/4L	0.003895238	Other signatures
-0.89360927	4.99E-05	WRN	SBS46L	0.000997512	Other signatures
-0.918442543	3.80E-05	WRN	SBS-CL3	0.000787853	Other signatures
-1.506283785	4.29E-10	WRN	SBS40L	1.85E-08	Other signatures
-1.514989216	2.47E-10	WRN	SBS3L	1.15E-08	Other signatures
