# Supplementary material for: Mutational signatures are markers of drug sensitivity of cancer cells
Source: Nat Commun. 2022 May 25;13:2926. doi: 10.1038/s41467-022-30582-3 (PMC9132939; doi:10.1038/s41467-022-30582-3)
Supplement: Supplementary file 4 — Source Data [file 41467_2022_30582_MOESM4_ESM.zip › RawData_R2b/FigS11B.csv]

Signature	Indels	Percent
SBS1	Del-MH	26.48557
SBS2	Del-MH	0.24334
SBS3L	Del-MH	429.60353
SBS4/45L	Del-MH	23.93961
SBS5L	Del-MH	80.4183
SBS6	Del-MH	235.79527
SBS7a	Del-MH	2.92519
SBS7b	Del-MH	0.00308
SBS7dL	Del-MH	37.78803
SBS8L/4L	Del-MH	0
SBS10a/56L	Del-MH	0
SBS10b	Del-MH	19.09423
SBS11	Del-MH	0.00065
SBS12/26L	Del-MH	0
SBS13	Del-MH	0.28117
SBS14	Del-MH	0.02451
SBS15	Del-MH	3e-05
SBS16L	Del-MH	0.53678
SBS17aL	Del-MH	0.17986
SBS17b	Del-MH	1.796
SBS18/36L	Del-MH	1.80176
SBS19L	Del-MH	0.02403
SBS20	Del-MH	6e-05
SBS21	Del-MH	0
SBS22L	Del-MH	0.00397
SBS23/11L	Del-MH	2e-04
SBS24L	Del-MH	4.11436
SBS25L	Del-MH	1.0464
SBS26/12L	Del-MH	24.00302
SBS28	Del-MH	8.63244
SBS29L/18L	Del-MH	3.11303
SBS30L/7bL/11L	Del-MH	12.33305
SBS31L	Del-MH	1.13026
SBS32L	Del-MH	16.22803
SBS33L	Del-MH	77.87883
SBS36/56L	Del-MH	10.53501
SBS38/45L	Del-MH	2.57148
SBS40L	Del-MH	425.68022
SBS42L	Del-MH	6.03649
SBS43/60L	Del-MH	0.01394
SBS44L	Del-MH	30.03813
SBS45/38L/4L	Del-MH	1.21929
SBS46L	Del-MH	0.12127
SBS48L	Del-MH	1.49497
SBS49	Del-MH	0.00329
SBS52	Del-MH	0.0421
SBS53L/38L	Del-MH	0.00043
SBS54	Del-MH	1e-05
SBS55L/60L	Del-MH	0.51758
SBS56/10aL/36L	Del-MH	0.01077
SBS59	Del-MH	1.99704
SBS60	Del-MH	1.34668
SBS-CL1	Del-MH	53.80487
SBS-CL2	Del-MH	0
SBS-CL3	Del-MH	10.67902
SBS-CL4	Del-MH	400.10609
SBS-CL5	Del-MH	0
SBS1	Del-MS	47.43788
SBS2	Del-MS	0.59207
SBS3L	Del-MS	939.66571
SBS4/45L	Del-MS	24.28567
SBS5L	Del-MS	28.36823
SBS6	Del-MS	5337.8563
SBS7a	Del-MS	0
SBS7b	Del-MS	0
SBS7dL	Del-MS	38.88538
SBS8L/4L	Del-MS	28.38632
SBS10a/56L	Del-MS	12.40825
SBS10b	Del-MS	0.00176
SBS11	Del-MS	38.04288
SBS12/26L	Del-MS	0.33109
SBS13	Del-MS	11.73084
SBS14	Del-MS	0.52734
SBS15	Del-MS	359.11514
SBS16L	Del-MS	26.74161
SBS17aL	Del-MS	18.81974
SBS17b	Del-MS	0.52868
SBS18/36L	Del-MS	15.05347
SBS19L	Del-MS	3.31968
SBS20	Del-MS	913.16978
SBS21	Del-MS	21.30417
SBS22L	Del-MS	4.47975
SBS23/11L	Del-MS	23.65788
SBS24L	Del-MS	0.11925
SBS25L	Del-MS	0.37474
SBS26/12L	Del-MS	40.92654
SBS28	Del-MS	0.03268
SBS29L/18L	Del-MS	0.02866
SBS30L/7bL/11L	Del-MS	0.21904
SBS31L	Del-MS	22.60942
SBS32L	Del-MS	0.0142
SBS33L	Del-MS	1036.37019
SBS36/56L	Del-MS	3.77938
SBS38/45L	Del-MS	8.27798
SBS40L	Del-MS	1171.50842
SBS42L	Del-MS	0.26364
SBS43/60L	Del-MS	0.73635
SBS44L	Del-MS	30.71565
SBS45/38L/4L	Del-MS	36.84775
SBS46L	Del-MS	1.10986
SBS48L	Del-MS	0.72376
SBS49	Del-MS	4.83442
SBS52	Del-MS	3.42781
SBS53L/38L	Del-MS	2.37239
SBS54	Del-MS	956.39088
SBS55L/60L	Del-MS	0.32848
SBS56/10aL/36L	Del-MS	31.41104
SBS59	Del-MS	72.53984
SBS60	Del-MS	0.03244
SBS-CL1	Del-MS	500.24128
SBS-CL2	Del-MS	0
SBS-CL3	Del-MS	397.28776
SBS-CL4	Del-MS	142.82039
SBS-CL5	Del-MS	156.36787
SBS1	Del-Other	2.87431
SBS2	Del-Other	0.12551
SBS3L	Del-Other	518.67256
SBS4/45L	Del-Other	1.21674
SBS5L	Del-Other	201.18208
SBS6	Del-Other	203.23893
SBS7a	Del-Other	0
SBS7b	Del-Other	1.09388
SBS7dL	Del-Other	6e-05
SBS8L/4L	Del-Other	37.31466
SBS10a/56L	Del-Other	15.98071
SBS10b	Del-Other	22.20872
SBS11	Del-Other	4.82682
SBS12/26L	Del-Other	3.83495
SBS13	Del-Other	3.30894
SBS14	Del-Other	0
SBS15	Del-Other	0.08638
SBS16L	Del-Other	0.2278
SBS17aL	Del-Other	1.2758
SBS17b	Del-Other	0.51022
SBS18/36L	Del-Other	11.38783
SBS19L	Del-Other	17.9643
SBS20	Del-Other	0
SBS21	Del-Other	0.02277
SBS22L	Del-Other	0.04086
SBS23/11L	Del-Other	0.00092
SBS24L	Del-Other	22.67699
SBS25L	Del-Other	0.00083
SBS26/12L	Del-Other	0
SBS28	Del-Other	5.75461
SBS29L/18L	Del-Other	5.29962
SBS30L/7bL/11L	Del-Other	0.01425
SBS31L	Del-Other	4.34885
SBS32L	Del-Other	30.687
SBS33L	Del-Other	0
SBS36/56L	Del-Other	2.51574
SBS38/45L	Del-Other	1.90339
SBS40L	Del-Other	476.29209
SBS42L	Del-Other	6.6777
SBS43/60L	Del-Other	6.18444
SBS44L	Del-Other	0.00024
SBS45/38L/4L	Del-Other	27.86709
SBS46L	Del-Other	4.39911
SBS48L	Del-Other	136.62569
SBS49	Del-Other	1.28973
SBS52	Del-Other	0.98324
SBS53L/38L	Del-Other	0.49436
SBS54	Del-Other	0
SBS55L/60L	Del-Other	213.72855
SBS56/10aL/36L	Del-Other	6.38987
SBS59	Del-Other	3.41109
SBS60	Del-Other	17.04939
SBS-CL1	Del-Other	0
SBS-CL2	Del-Other	0.11051
SBS-CL3	Del-Other	0.00053
SBS-CL4	Del-Other	427.19365
SBS-CL5	Del-Other	0
SBS1	Insertion	0.05052
SBS2	Insertion	6.82191
SBS3L	Insertion	1281.74644
SBS4/45L	Insertion	5.3443
SBS5L	Insertion	438.37206
SBS6	Insertion	811.52307
SBS7a	Insertion	0.00775
SBS7b	Insertion	8.17023
SBS7dL	Insertion	100.50208
SBS8L/4L	Insertion	21.07991
SBS10a/56L	Insertion	57.63035
SBS10b	Insertion	51.06118
SBS11	Insertion	4.90683
SBS12/26L	Insertion	1846.26202
SBS13	Insertion	31.48624
SBS14	Insertion	13.5682
SBS15	Insertion	5.19284
SBS16L	Insertion	0.35707
SBS17aL	Insertion	49.18919
SBS17b	Insertion	2.78805
SBS18/36L	Insertion	12.03492
SBS19L	Insertion	5.79448
SBS20	Insertion	47.28647
SBS21	Insertion	223.31283
SBS22L	Insertion	0.03034
SBS23/11L	Insertion	20.67156
SBS24L	Insertion	0.47703
SBS25L	Insertion	1.34981
SBS26/12L	Insertion	29.72719
SBS28	Insertion	62.86318
SBS29L/18L	Insertion	0.02737
SBS30L/7bL/11L	Insertion	5.35916
SBS31L	Insertion	4.14275
SBS32L	Insertion	111.49668
SBS33L	Insertion	43.96187
SBS36/56L	Insertion	0.15597
SBS38/45L	Insertion	1.94432
SBS40L	Insertion	1405.35445
SBS42L	Insertion	28.22353
SBS43/60L	Insertion	36.97377
SBS44L	Insertion	42.14831
SBS45/38L/4L	Insertion	3.36636
SBS46L	Insertion	46.79028
SBS48L	Insertion	1.91852
SBS49	Insertion	0.03035
SBS52	Insertion	0.91308
SBS53L/38L	Insertion	1.22044
SBS54	Insertion	6.53517
SBS55L/60L	Insertion	79.29893
SBS56/10aL/36L	Insertion	31.57972
SBS59	Insertion	0.11328
SBS60	Insertion	10.67829
SBS-CL1	Insertion	559.50121
SBS-CL2	Insertion	41.65534
SBS-CL3	Insertion	38.41285
SBS-CL4	Insertion	419.50798
SBS-CL5	Insertion	23.3286
