# Supplementary material for: Mutational signatures are markers of drug sensitivity of cancer cells
Source: Nat Commun. 2022 May 25;13:2926. doi: 10.1038/s41467-022-30582-3 (PMC9132939; doi:10.1038/s41467-022-30582-3)
Supplement: Supplementary file 4 — Source Data [file 41467_2022_30582_MOESM4_ESM.zip › RawData_R2b/FigS12A.csv]

feature	feature type	direction	count
SBS24L	Signatures	Resistance	34
SBS18/36L	Signatures	Resistance	30
SBS38/45L	Signatures	Resistance	29
SBS53L/38L	Signatures	Resistance	10
SBS2	Signatures	Resistance	18
SBS4/45L	Signatures	Resistance	19
SBS7dL	Signatures	Resistance	10
SBS8L/4L	Signatures	Resistance	19
SBS17aL	Signatures	Resistance	11
SBS17b	Signatures	Resistance	5
SBS22L	Signatures	Resistance	23
SBS45/38L/4L	Signatures	Resistance	15
SBS52	Signatures	Resistance	13
SBS25L	Signatures	Resistance	46
SBS48L	Signatures	Resistance	17
SBS42L	Signatures	Resistance	41
SBS13	Signatures	Resistance	15
SBS44L	Signatures	Resistance	15
SBS11	Signatures	Resistance	36
SBS28	Signatures	Resistance	12
SBS31L	Signatures	Resistance	32
SBS33L	Signatures	Resistance	4
SBS29L/18L	Signatures	Resistance	14
SBS-CL3	Signatures	Resistance	10
SBS36/56L	Signatures	Resistance	20
SBS-CL1	Signatures	Resistance	6
SBS40L	Signatures	Resistance	10
SBS59	Signatures	Resistance	20
SBS6	Signatures	Resistance	3
SBS32L	Signatures	Resistance	14
SBS56/10aL/36L	Signatures	Resistance	5
Other	Signatures	Resistance	62
SBS46L	Signatures	Resistance	14
SBS14	Signatures	Resistance	7
SBS16L	Signatures	Resistance	17
SBS60	Signatures	Resistance	2
SBS49	Signatures	Resistance	13
SBS23/11L	Signatures	Resistance	17
SBS3L	Signatures	Resistance	4
SBS59	Signatures	Sensitivity	21
SBS8L/4L	Signatures	Sensitivity	8
SBS33L	Signatures	Sensitivity	6
SBS17aL	Signatures	Sensitivity	3
SBS2	Signatures	Sensitivity	7
Other	Signatures	Sensitivity	46
SBS19L	Signatures	Resistance	6
SBS43/60L	Signatures	Resistance	1
SBS4/45L	Signatures	Sensitivity	7
SBS36/56L	Signatures	Sensitivity	9
SBS45/38L/4L	Signatures	Sensitivity	10
SBS46L	Signatures	Sensitivity	2
SBS56/10aL/36L	Signatures	Sensitivity	7
SBS20	Signatures	Sensitivity	2
SBS10a/56L	Signatures	Resistance	1
SBS6	Signatures	Sensitivity	16
SBS28	Signatures	Sensitivity	8
SBS24L	Signatures	Sensitivity	4
SBS29L/18L	Signatures	Sensitivity	8
SBS3L	Signatures	Sensitivity	8
SBS40L	Signatures	Sensitivity	5
SBS48L	Signatures	Sensitivity	3
SBS52	Signatures	Sensitivity	2
SBS7dL	Signatures	Sensitivity	10
SBS-CL3	Signatures	Sensitivity	5
SBS43/60L	Signatures	Sensitivity	14
SBS53L/38L	Signatures	Sensitivity	8
SBS26/12L	Signatures	Sensitivity	1
SBS23/11L	Signatures	Sensitivity	5
SBS13	Signatures	Sensitivity	2
SBS22L	Signatures	Sensitivity	1
SBS49	Signatures	Sensitivity	3
SBS31L	Signatures	Sensitivity	1
SBS17b	Signatures	Sensitivity	1
SBS44L	Signatures	Sensitivity	2
SBS54	Signatures	Resistance	1
SBS60	Signatures	Sensitivity	1
SBS42L	Signatures	Sensitivity	13
SBS14	Signatures	Sensitivity	3
SBS18/36L	Signatures	Sensitivity	7
SBS10a/56L	Signatures	Sensitivity	2
SBS19L	Signatures	Sensitivity	5
SBS32L	Signatures	Sensitivity	8
SBS38/45L	Signatures	Sensitivity	5
SBS11	Signatures	Sensitivity	1
SBS32L	Signatures	Sensitivity	23
SBS26/12L	Signatures	Sensitivity	1
SBS6	Signatures	Sensitivity	2
SBS56/10aL/36L	Signatures	Sensitivity	5
SBS18/36L	Signatures	Sensitivity	29
Other	Signatures	Resistance	44
SBS8L/4L	Signatures	Resistance	21
SBS17aL	Signatures	Resistance	24
SBS24L	Signatures	Resistance	26
SBS46L	Signatures	Resistance	15
SBS42L	Signatures	Resistance	31
SBS45/38L/4L	Signatures	Resistance	58
SBS13	Signatures	Resistance	5
SBS38/45L	Signatures	Resistance	41
SBS11	Signatures	Resistance	21
SBS4/45L	Signatures	Resistance	59
SBS48L	Signatures	Resistance	12
SBS60	Signatures	Resistance	37
SBS18/36L	Signatures	Resistance	39
SBS31L	Signatures	Resistance	26
SBS-CL3	Signatures	Resistance	11
SBS52	Signatures	Resistance	11
SBS25L	Signatures	Resistance	61
SBS32L	Signatures	Resistance	5
SBS22L	Signatures	Resistance	42
SBS29L/18L	Signatures	Resistance	20
SBS19L	Signatures	Resistance	8
SBS53L/38L	Signatures	Resistance	5
SBS36/56L	Signatures	Resistance	25
SBS56/10aL/36L	Signatures	Resistance	5
SBS3L	Signatures	Resistance	4
SBS49	Signatures	Resistance	6
SBS28	Signatures	Resistance	1
SBS54	Signatures	Sensitivity	4
SBS22L	Signatures	Sensitivity	2
SBS52	Signatures	Sensitivity	1
SBS2	Signatures	Sensitivity	6
Other	Signatures	Sensitivity	25
SBS36/56L	Signatures	Sensitivity	13
SBS8L/4L	Signatures	Sensitivity	12
SBS13	Signatures	Sensitivity	1
SBS7dL	Signatures	Resistance	6
SBS33L	Signatures	Sensitivity	2
SBS20	Signatures	Sensitivity	2
SBS23/11L	Signatures	Resistance	8
SBS2	Signatures	Resistance	9
SBS-CL1	Signatures	Resistance	1
SBS59	Signatures	Resistance	10
SBS43/60L	Signatures	Resistance	20
SBS60	Signatures	Sensitivity	2
SBS42L	Signatures	Sensitivity	28
SBS10a/56L	Signatures	Resistance	12
SBS17b	Signatures	Resistance	4
SBS14	Signatures	Resistance	5
SBS16L	Signatures	Resistance	23
SBS59	Signatures	Sensitivity	7
SBS54	Signatures	Resistance	3
SBS-CL1	Signatures	Sensitivity	1
SBS24L	Signatures	Sensitivity	14
SBS4/45L	Signatures	Sensitivity	3
SBS25L	Signatures	Sensitivity	2
SBS17aL	Signatures	Sensitivity	1
SBS14	Signatures	Sensitivity	6
SBS7dL	Signatures	Sensitivity	1
SBS46L	Signatures	Sensitivity	1
SBS53L/38L	Signatures	Sensitivity	1
SBS3L	Signatures	Sensitivity	3
SBS17b	Signatures	Sensitivity	1
SBS44L	Signatures	Resistance	14
SBS44L	Signatures	Sensitivity	1
SBS40L	Signatures	Sensitivity	2
SBS6	Signatures	Resistance	2
SBS38/45L	Signatures	Sensitivity	13
SBS23/11L	Signatures	Sensitivity	2
SBS45/38L/4L	Signatures	Sensitivity	5
SBS11	Signatures	Sensitivity	5
SBS-CL3	Signatures	Sensitivity	2
SBS20	Signatures	Resistance	27
SBS16L	Signatures	Resistance	19
SBS2	Signatures	Resistance	24
Other	Signatures	Resistance	112
SBS23/11L	Signatures	Resistance	29
SBS48L	Signatures	Resistance	31
SBS13	Signatures	Resistance	14
SBS3L	Signatures	Resistance	15
SBS40L	Signatures	Resistance	8
SBS23/11L	Signatures	Sensitivity	21
Other	Signatures	Sensitivity	134
SBS44L	Signatures	Sensitivity	6
SBS52	Signatures	Sensitivity	17
SBS13	Signatures	Sensitivity	15
SBS56/10aL/36L	Signatures	Resistance	12
SBS24L	Signatures	Resistance	11
SBS-CL1	Signatures	Sensitivity	35
SBS22L	Signatures	Sensitivity	22
SBS36/56L	Signatures	Sensitivity	18
SBS46L	Signatures	Sensitivity	22
SBS48L	Signatures	Sensitivity	21
SBS54	Signatures	Sensitivity	90
SBS7dL	Signatures	Sensitivity	23
SBS14	Signatures	Sensitivity	28
SBS26/12L	Signatures	Sensitivity	10
SBS33L	Signatures	Sensitivity	33
SBS16L	Signatures	Sensitivity	26
SBS6	Signatures	Resistance	8
SBS28	Signatures	Resistance	26
SBS26/12L	Signatures	Resistance	37
SBS14	Signatures	Resistance	13
SBS22L	Signatures	Resistance	31
SBS17b	Signatures	Resistance	30
SBS45/38L/4L	Signatures	Resistance	22
SBS25L	Signatures	Resistance	47
SBS-CL1	Signatures	Resistance	18
SBS52	Signatures	Resistance	26
SBS7dL	Signatures	Resistance	23
SBS10a/56L	Signatures	Resistance	42
SBS29L/18L	Signatures	Resistance	16
SBS59	Signatures	Resistance	11
SBS11	Signatures	Resistance	49
SBS38/45L	Signatures	Resistance	5
SBS43/60L	Signatures	Sensitivity	10
SBS8L/4L	Signatures	Sensitivity	16
SBS11	Signatures	Sensitivity	19
SBS17b	Signatures	Sensitivity	18
SBS40L	Signatures	Sensitivity	22
SBS-CL3	Signatures	Sensitivity	10
SBS2	Signatures	Sensitivity	8
SBS29L/18L	Signatures	Sensitivity	7
SBS24L	Signatures	Sensitivity	2
SBS28	Signatures	Sensitivity	19
SBS53L/38L	Signatures	Resistance	36
SBS53L/38L	Signatures	Sensitivity	12
SBS32L	Signatures	Resistance	10
SBS44L	Signatures	Resistance	19
SBS33L	Signatures	Resistance	6
SBS43/60L	Signatures	Resistance	13
SBS17aL	Signatures	Sensitivity	10
SBS20	Signatures	Sensitivity	36
SBS25L	Signatures	Sensitivity	18
SBS4/45L	Signatures	Sensitivity	5
SBS31L	Signatures	Resistance	5
SBS60	Signatures	Sensitivity	17
SBS4/45L	Signatures	Resistance	26
SBS6	Signatures	Sensitivity	21
SBS36/56L	Signatures	Resistance	18
SBS18/36L	Signatures	Resistance	17
SBS19L	Signatures	Resistance	2
SBS3L	Signatures	Sensitivity	21
SBS38/45L	Signatures	Sensitivity	21
SBS19L	Signatures	Sensitivity	24
SBS45/38L/4L	Signatures	Sensitivity	5
SBS18/36L	Signatures	Sensitivity	38
SBS31L	Signatures	Sensitivity	13
SBS59	Signatures	Sensitivity	20
SBS49	Signatures	Sensitivity	16
SBS56/10aL/36L	Signatures	Sensitivity	20
SBS32L	Signatures	Sensitivity	4
SBS8L/4L	Signatures	Resistance	29
SBS42L	Signatures	Resistance	14
SBS17aL	Signatures	Resistance	45
SBS49	Signatures	Resistance	13
SBS54	Signatures	Resistance	18
SBS10a/56L	Signatures	Sensitivity	5
SBS60	Signatures	Resistance	65
SBS-CL3	Signatures	Resistance	9
SBS42L	Signatures	Sensitivity	5
SBS46L	Signatures	Resistance	10
gain:BLCA1	CNAs	Resistance	10
gain:BLCA9	CNAs	Resistance	23
gain:BLCA12 (MACF1)	CNAs	Resistance	10
gain:BLCA19 (ERCC5,ING1,IRS2,TFDP1)	CNAs	Resistance	24
Other	CNAs	Resistance	154
gain:BLCA15 (ASXL1)	CNAs	Resistance	32
Other	CNAs	Sensitivity	13
gain:BRCA27 (CLTC,PPM1D)	CNAs	Resistance	13
gain:BRCA31	CNAs	Resistance	15
gain:BRCA10 (MDM2,NUP107)	CNAs	Resistance	7
gain:BRCA16	CNAs	Resistance	6
loss:BRCA29 (MAP2K4)	CNAs	Resistance	9
gain:BRCA26 (CDK12,ERBB2,MED24)	CNAs	Resistance	9
gain:BRCA47 (EGFR)	CNAs	Resistance	1
gain:BRCA26 (CDK12,ERBB2,MED24)	CNAs	Sensitivity	3
gain:BRCA31	CNAs	Sensitivity	5
gain:BRCA16	CNAs	Sensitivity	1
gain:BRCA47 (EGFR)	CNAs	Sensitivity	3
loss:BRCA29 (MAP2K4)	CNAs	Sensitivity	1
loss:ESCA12	CNAs	Sensitivity	2
gain:ESCA11 (CCND1,CTTN)	CNAs	Sensitivity	4
gain:ESCA13 (BLM,CRTC3,IDH2,NR2F2)	CNAs	Sensitivity	1
loss:STAD12	CNAs	Sensitivity	1
gain:LUAD22 (ASXL1)	CNAs	Resistance	10
loss:LUAD7	CNAs	Resistance	10
loss:LUAD31	CNAs	Resistance	6
gain:BLCA9	CNAs	Resistance	4
gain:BLCA15 (ASXL1)	CNAs	Resistance	19
Other	CNAs	Resistance	21
gain:BRCA10 (MDM2,NUP107)	CNAs	Resistance	4
gain:BRCA31	CNAs	Resistance	4
loss:BRCA33	CNAs	Resistance	1
gain:BRCA26 (CDK12,ERBB2,MED24)	CNAs	Resistance	1
loss:BRCA33	CNAs	Sensitivity	6
Other	CNAs	Sensitivity	105
gain:BRCA26 (CDK12,ERBB2,MED24)	CNAs	Sensitivity	21
gain:BRCA27 (CLTC,PPM1D)	CNAs	Sensitivity	7
gain:BRCA31	CNAs	Sensitivity	3
gain:BRCA47 (EGFR)	CNAs	Sensitivity	2
gain:BRCA16	CNAs	Sensitivity	2
loss:STAD12	CNAs	Sensitivity	7
gain:STAD8 (CAT)	CNAs	Sensitivity	10
gain:ESCA10	CNAs	Sensitivity	5
loss:ESCA12	CNAs	Sensitivity	8
loss:STAD11	CNAs	Sensitivity	5
loss:STAD23	CNAs	Sensitivity	6
gain:STAD45 (MET)	CNAs	Sensitivity	6
gain:ESCA11 (CCND1,CTTN)	CNAs	Sensitivity	6
gain:ESCA13 (BLM,CRTC3,IDH2,NR2F2)	CNAs	Sensitivity	2
loss:STAD42	CNAs	Sensitivity	2
loss:GBM110	CNAs	Sensitivity	2
loss:GBM111	CNAs	Sensitivity	2
loss:GBM112	CNAs	Sensitivity	2
gain:LGG16 (EGFR)	CNAs	Sensitivity	8
gain:GBM26 (MDM2,NUP107)	CNAs	Sensitivity	2
loss:LIHC7 (CDKN2A)	CNAs	Resistance	16
loss:LUSC10 (CDKN2A)	CNAs	Resistance	8
loss:LUSC22 (SMARCA4)	CNAs	Resistance	1
gain:PAAD3	CNAs	Resistance	2
gain:PAAD3	CNAs	Sensitivity	11
Other	CNAs	Sensitivity	172
Other	CNAs	Resistance	250
gain:BRCA10 (MDM2,NUP107)	CNAs	Resistance	8
loss:BRCA29 (MAP2K4)	CNAs	Resistance	1
loss:BRCA33	CNAs	Sensitivity	2
gain:BRCA26 (CDK12,ERBB2,MED24)	CNAs	Sensitivity	2
gain:BRCA47 (EGFR)	CNAs	Sensitivity	4
gain:BRCA16	CNAs	Sensitivity	1
gain:BRCA27 (CLTC,PPM1D)	CNAs	Sensitivity	1
loss:COREAD23	CNAs	Resistance	13
loss:COREAD53 (ARFGAP3)	CNAs	Resistance	13
loss:COREAD28 (SOX9)	CNAs	Resistance	13
loss:STAD11	CNAs	Resistance	5
loss:STAD23	CNAs	Resistance	4
gain:STAD45 (MET)	CNAs	Resistance	13
gain:ESCA13 (BLM,CRTC3,IDH2,NR2F2)	CNAs	Resistance	3
loss:STAD42	CNAs	Resistance	9
gain:STAD8 (CAT)	CNAs	Resistance	3
gain:STAD44 (AKAP9)	CNAs	Resistance	9
gain:ESCA10	CNAs	Resistance	5
loss:STAD12	CNAs	Resistance	1
gain:STAD8 (CAT)	CNAs	Sensitivity	9
gain:ESCA10	CNAs	Sensitivity	5
loss:STAD12	CNAs	Sensitivity	2
gain:ESCA13 (BLM,CRTC3,IDH2,NR2F2)	CNAs	Sensitivity	3
loss:STAD11	CNAs	Sensitivity	2
loss:STAD23	CNAs	Sensitivity	2
gain:STAD44 (AKAP9)	CNAs	Sensitivity	2
gain:STAD45 (MET)	CNAs	Sensitivity	2
loss:STAD42	CNAs	Sensitivity	2
loss:LGG7 (RPL22)	CNAs	Resistance	38
gain:GBM61 (MDM4,PIK3C2B,ZC3H11A)	CNAs	Resistance	21
gain:GBM26 (MDM2,NUP107)	CNAs	Resistance	4
loss:GBM110	CNAs	Resistance	7
loss:GBM111	CNAs	Resistance	7
loss:GBM112	CNAs	Resistance	7
gain:LGG13 (FGFR1,WHSC1L1)	CNAs	Resistance	2
gain:LGG16 (EGFR)	CNAs	Sensitivity	50
gain:LGG13 (FGFR1,WHSC1L1)	CNAs	Sensitivity	9
gain:GBM26 (MDM2,NUP107)	CNAs	Sensitivity	4
loss:GBM110	CNAs	Sensitivity	1
loss:GBM111	CNAs	Sensitivity	1
loss:GBM112	CNAs	Sensitivity	1
gain:GBM61 (MDM4,PIK3C2B,ZC3H11A)	CNAs	Sensitivity	2
loss:KIRC23	CNAs	Resistance	20
loss:LIHC7 (CDKN2A)	CNAs	Resistance	1
gain:LUAD32	CNAs	Resistance	13
loss:LUAD31	CNAs	Resistance	6
loss:LUAD7	CNAs	Resistance	1
loss:LUSC22 (SMARCA4)	CNAs	Resistance	9
loss:LUSC10 (CDKN2A)	CNAs	Resistance	19
loss:LUSC22 (SMARCA4)	CNAs	Sensitivity	3
ARID1A	Muts	Resistance	10
RB1	Muts	Resistance	1
NRAS	Muts	Resistance	3
EP300	Muts	Sensitivity	3
MLL2	Muts	Sensitivity	5
KDM6A	Muts	Sensitivity	1
NRAS	Muts	Sensitivity	3
BRCA1	Muts	Resistance	4
PTEN	Muts	Resistance	3
TP53	Muts	Resistance	31
NF1	Muts	Resistance	3
PIK3CA	Muts	Resistance	3
PIK3CA	Muts	Sensitivity	5
TP53	Muts	Sensitivity	14
PTEN	Muts	Sensitivity	9
BRAF	Muts	Resistance	1
BPTF	Muts	Resistance	2
CREBBP	Muts	Resistance	3
APC	Muts	Resistance	1
ELF3	Muts	Resistance	2
Other	Muts	Resistance	2
Other	Muts	Sensitivity	10
KRAS	Muts	Resistance	1
RB1	Muts	Sensitivity	1
SMAD4	Muts	Sensitivity	1
VHL	Muts	Resistance	16
SETD2	Muts	Resistance	12
BAP1	Muts	Resistance	13
SMARCA4	Muts	Resistance	3
EGFR	Muts	Sensitivity	4
KRAS	Muts	Sensitivity	10
CTNNB1	Muts	Sensitivity	1
MGA	Muts	Sensitivity	1
CDKN2A	Muts	Sensitivity	3
ARID1A	Muts	Sensitivity	2
SMARCA4	Muts	Sensitivity	1
SMAD4	Muts	Resistance	2
MLL3	Muts	Resistance	1
ARID2	Muts	Sensitivity	6
BRAF	Muts	Sensitivity	4
BRWD1	Muts	Sensitivity	1
MAP4K3	Muts	Resistance	3
RB1	Muts	Resistance	3
NRAS	Muts	Resistance	45
TP53	Muts	Sensitivity	33
ARID1A	Muts	Sensitivity	30
NRAS	Muts	Sensitivity	3
RB1	Muts	Sensitivity	10
Other	Muts	Sensitivity	16
KDM6A	Muts	Sensitivity	1
MLL2	Muts	Sensitivity	1
PIK3CA	Muts	Sensitivity	41
PTEN	Muts	Sensitivity	35
MLL3	Muts	Sensitivity	18
CDH1	Muts	Sensitivity	15
BRCA1	Muts	Sensitivity	3
NF1	Muts	Sensitivity	3
CEP290	Muts	Resistance	7
APC	Muts	Resistance	13
FBXW7	Muts	Resistance	18
SMAD4	Muts	Resistance	12
KRAS	Muts	Resistance	36
MGA	Muts	Resistance	3
BRWD1	Muts	Resistance	7
PIK3CA	Muts	Resistance	3
TP53	Muts	Resistance	51
Other	Muts	Resistance	20
BRAF	Muts	Sensitivity	4
EP300	Muts	Resistance	2
PTEN	Muts	Resistance	8
CREBBP	Muts	Resistance	1
SMAD4	Muts	Sensitivity	3
EGFR	Muts	Sensitivity	22
BRAF	Muts	Resistance	5
EGFR	Muts	Resistance	3
NF1	Muts	Resistance	1
PIK3R1	Muts	Resistance	1
NFE2L2	Muts	Sensitivity	6
CDKN2A	Muts	Sensitivity	2
SETD2	Muts	Resistance	21
VHL	Muts	Resistance	19
BAP1	Muts	Resistance	14
ASXL1	Muts	Resistance	14
SMARCA4	Muts	Resistance	29
KEAP1	Muts	Resistance	11
ARID1A	Muts	Resistance	14
STK11	Muts	Sensitivity	9
KEAP1	Muts	Sensitivity	6
KRAS	Muts	Sensitivity	3
MGA	Muts	Sensitivity	1
EP300	Muts	Sensitivity	5
SMARCA4	Muts	Sensitivity	4
CTNNB1	Muts	Sensitivity	6
PIK3R1	Muts	Sensitivity	1
MAP4K3	Muts	Resistance	32
ARID1A	Muts	Resistance	13
RB1	Muts	Resistance	3
Other	Muts	Resistance	125
TP53	Muts	Resistance	16
Other	Muts	Sensitivity	68
KDM6A	Muts	Sensitivity	15
ARID1A	Muts	Sensitivity	3
EP300	Muts	Sensitivity	6
MLL2	Muts	Sensitivity	16
TP53	Muts	Sensitivity	15
NRAS	Muts	Sensitivity	5
BRCA1	Muts	Resistance	13
PIK3CA	Muts	Sensitivity	5
PTEN	Muts	Sensitivity	5
MLL3	Muts	Sensitivity	8
CDH1	Muts	Sensitivity	10
MGA	Muts	Resistance	62
ELF3	Muts	Resistance	28
ARID2	Muts	Resistance	5
ATM	Muts	Resistance	20
EGFR	Muts	Resistance	6
SOS2	Muts	Resistance	12
ARID1B	Muts	Resistance	25
CREBBP	Muts	Resistance	9
MAP2K4	Muts	Resistance	12
SMARCA4	Muts	Resistance	8
BPTF	Muts	Resistance	28
PTEN	Muts	Resistance	6
CTCF	Muts	Resistance	8
EP300	Muts	Resistance	10
KDM6A	Muts	Resistance	6
BRAF	Muts	Resistance	8
PIK3R1	Muts	Resistance	8
CEP290	Muts	Resistance	4
BRWD1	Muts	Resistance	6
FBXW7	Muts	Resistance	2
PIK3CA	Muts	Resistance	3
KRAS	Muts	Resistance	14
MGA	Muts	Sensitivity	6
BRAF	Muts	Sensitivity	12
CDKN2A	Muts	Resistance	6
NFE2L2	Muts	Resistance	6
CTNNB1	Muts	Sensitivity	4
SMAD4	Muts	Sensitivity	4
CDKN2A	Muts	Sensitivity	1
RB1	Muts	Sensitivity	2
NFE2L2	Muts	Sensitivity	1
SETD2	Muts	Sensitivity	1
ASXL1	Muts	Resistance	6
NRAS	Muts	Resistance	21
KEAP1	Muts	Resistance	6
NF1	Muts	Resistance	3
EGFR	Muts	Sensitivity	6
KEAP1	Muts	Sensitivity	2
STK11	Muts	Sensitivity	3
NF1	Muts	Sensitivity	22
MLL3	Muts	Resistance	14
RPL5	Muts	Resistance	23
ARID2	Muts	Sensitivity	2
PIK3R1	Muts	Sensitivity	1
CTCF	Muts	Sensitivity	4
