# Supplementary material for: Mutational signatures are markers of drug sensitivity of cancer cells
Source: Nat Commun. 2022 May 25;13:2926. doi: 10.1038/s41467-022-30582-3 (PMC9132939; doi:10.1038/s41467-022-30582-3)
Supplement: Supplementary file 4 — Source Data [file 41467_2022_30582_MOESM4_ESM.zip › RawData_R2b/FigS12B.csv]

cancer_type	test type	n signatures (at FDR<25%)
BRCA	GDSC/PRISM	34
SARC	GDSC/GDSC (same target)	32
LUAD	GDSC/PRISM	31
MM	GDSC/GDSC (same target)	28
SCLC	GDSC/PSCORE	28
BRCA	GDSC/PSCORE	26
GBM/LGG	GDSC/PRISM	25
MESO	GDSC/GDSC (same target)	24
DLBC	GDSC/GDSC (same target)	21
LUAD	GDSC/PSCORE	21
ESCA/STAD	GDSC/PRISM	18
LAML	GDSC/GDSC (same target)	18
SKCM	GDSC/PSCORE	18
PAAD	GDSC/PRISM	16
SCLC	GDSC/PRISM	14
EWING	GDSC/GDSC (same target)	14
LIHC	GDSC/GDSC (same target)	14
PAAD	GDSC/GDSC (same target)	13
SKCM	GDSC/PRISM	11
SKCM	GDSC/GDSC (same target)	11
LCML	GDSC/GDSC (same target)	11
COREAD_MSS	GDSC/GDSC (same target)	10
HNSC	GDSC/PSCORE	10
LUSC	GDSC/PRISM	9
NB	GDSC/GDSC (same target)	9
BRCA	GDSC/GDSC (same target)	9
ALL/CLL	GDSC/GDSC (same target)	8
LUSC	GDSC/GDSC (same target)	6
LUAD	GDSC/GDSC (same target)	6
KIRC	GDSC/GDSC (same target)	6
SCLC	GDSC/GDSC (same target)	5
HNSC	GDSC/GDSC (same target)	5
ESCA/STAD	GDSC/GDSC (same target)	5
GBM/LGG	GDSC/GDSC (same target)	5
GBM/LGG	GDSC/PSCORE	5
OV	GDSC/GDSC (same target)	4
PAAD	GDSC/PSCORE	4
OV	GDSC/PRISM	3
LUSC	GDSC/PSCORE	3
COREAD_MSI	GDSC/GDSC (same target)	2
HNSC	GDSC/PRISM	1
BLCA	GDSC/GDSC (same target)	1
CESC	GDSC/GDSC (same target)	1
ALL/CLL	GDSC/PSCORE	1
ESCA/STAD	GDSC/PSCORE	1
