# Supplementary material for: Mutational signatures are markers of drug sensitivity of cancer cells
Source: Nat Commun. 2022 May 25;13:2926. doi: 10.1038/s41467-022-30582-3 (PMC9132939; doi:10.1038/s41467-022-30582-3)
Supplement: Supplementary file 4 — Source Data [file 41467_2022_30582_MOESM4_ESM.zip › RawData_R2b/FigS12C.csv]

cohend_x	cohend_y	xaxis	yaxis	feature	cancer_type	FDR	direction	type	test
1.150588073	1.263155846	Afatinib	ERBB2	SBS8L/4L	BRCA	0.083628793	Resistance	Signatures	GDSC/PSCORE
1.034323975	1.020108279	Afatinib	ERBB2	SBS17aL	BRCA	0.137987509	Resistance	Signatures	GDSC/PSCORE
0.882870923	0.995468252	AT-7519	CDK1	SBS45/38L/4L	BRCA	0.144742142	Resistance	Signatures	GDSC/PSCORE
1.036873652	1.00368814	AZD5363	ROCK2	SBS48L	BRCA	0.137987509	Resistance	Signatures	GDSC/PSCORE
1.044771482	1.166686965	BX795	AURKB	SBS31L	BRCA	0.137987509	Resistance	Signatures	GDSC/PSCORE
0.900534406	1.263155846	CI-1033	ERBB2	SBS8L/4L	BRCA	0.137987509	Resistance	Signatures	GDSC/PSCORE
1.112719674	1.263155846	CP724714	ERBB2	SBS8L/4L	BRCA	0.083628793	Resistance	Signatures	GDSC/PSCORE
1.067677134	1.020108279	CP724714	ERBB2	SBS17aL	BRCA	0.111505058	Resistance	Signatures	GDSC/PSCORE
0.862250078	1.039193301	CP724714	ERBB2	SBS25L	BRCA	0.144742142	Resistance	Signatures	GDSC/PSCORE
0.867049901	0.982700684	CP724714	ERBB2	SBS32L	BRCA	0.137987509	Resistance	Signatures	GDSC/PSCORE
1.041473242	0.870715073	CP724714	ERBB2	SBS52	BRCA	0.144742142	Resistance	Signatures	GDSC/PSCORE
1.060187239	1.114779508	I-BET-762	BRD2	SBS22L	BRCA	0.137987509	Resistance	Signatures	GDSC/PSCORE
1.044491374	1.04515618	I-BET-762	BRD3	SBS19L	BRCA	0.137987509	Resistance	Signatures	GDSC/PSCORE
1.125505649	1.01587348	Sabutoclax	BCL2	SBS49	BRCA	0.144742142	Resistance	Signatures	GDSC/PSCORE
1.059633112	1.028338599	SL0101	AURKB	SBS8L/4L	BRCA	0.111505058	Resistance	Signatures	GDSC/PSCORE
1.565213753	1.081529077	SL0101	AURKB	SBS18/36L	BRCA	0.111505058	Resistance	Signatures	GDSC/PSCORE
1.234416651	1.101986067	SL0101	AURKB	SBS29L/18L	BRCA	0.111505058	Resistance	Signatures	GDSC/PSCORE
1.014437378	0.930479941	SL0101	PIM1	SBS17aL	BRCA	0.137987509	Resistance	Signatures	GDSC/PSCORE
1.234416651	0.998138584	SL0101	PIM1	SBS29L/18L	BRCA	0.137987509	Resistance	Signatures	GDSC/PSCORE
1.243545346	0.874326864	WZ3105	FLT3	SBS8L/4L	BRCA	0.144742142	Resistance	Signatures	GDSC/PSCORE
1.075525604	1.00368814	WZ3105	ROCK2	SBS48L	BRCA	0.137987509	Resistance	Signatures	GDSC/PSCORE
1.091183893	1.056643376	XMD13-2	RIPK1	SBS8L/4L	BRCA	0.083628793	Resistance	Signatures	GDSC/PSCORE
0.897564901	1.508858135	XMD13-2	RIPK1	SBS48L	BRCA	0.144742142	Resistance	Signatures	GDSC/PSCORE
1.041775157	1.317795161	XMD13-2	RIPK1	SBS52	BRCA	0.111505058	Resistance	Signatures	GDSC/PSCORE
0.887907696	1.153622746	Pyrimethamine	DHFR	SBS-APOBEC	BRCA	0.137987509	Resistance	Signatures	GDSC/PSCORE
0.700290909	1.003575374	UNC1215	L3MBTL3	SBS-APOBEC	BRCA	0.111505058	Resistance	Signatures	GDSC/PSCORE
0.846577831	0.985263571	AMG-319	PIK3CD	SBS7dL	ESCA/STAD	0.120886291	Resistance	Signatures	GDSC/PSCORE
0.776402015	0.962847659	AZD4547	FGFR1	SBS23/11L	GBM/LGG	0.147654773	Resistance	Signatures	GDSC/PSCORE
0.843079246	0.962847659	PD173074	FGFR1	SBS23/11L	GBM/LGG	0.078749213	Resistance	Signatures	GDSC/PSCORE
0.87975832	0.876876231	Pictilisib	PIK3CD	SBS42L	GBM/LGG	0.078749213	Resistance	Signatures	GDSC/PSCORE
1.516356519	1.594912179	SB216763	GSK3B	SBS15	GBM/LGG	0.078749213	Resistance	Signatures	GDSC/PSCORE
1.085903792	1.028501333	AZ6102	TNKS2	SBS14	LUAD	0.110794347	Resistance	Signatures	GDSC/PSCORE
0.8623754	1.143872256	JQ12	HDAC2	SBS38/45L	LUAD	0.110794347	Resistance	Signatures	GDSC/PSCORE
0.781008644	0.765638787	Lestaurtinib	FLT3	SBS22L	LUAD	0.126951855	Resistance	Signatures	GDSC/PSCORE
0.781008644	1.150575904	Lestaurtinib	JAK2	SBS22L	LUAD	0.110794347	Resistance	Signatures	GDSC/PSCORE
0.858939406	0.966504035	MK-2206	AKT2	SBS2	LUAD	0.110794347	Resistance	Signatures	GDSC/PSCORE
0.982231692	0.796651597	MK-8776	CHEK1	SBS13	LUAD	0.110794347	Resistance	Signatures	GDSC/PSCORE
1.045123175	0.94914742	Navitoclax	BCL2	SBS45/38L/4L	LUAD	0.110794347	Resistance	Signatures	GDSC/PSCORE
1.26821246	1.31936853	PI-103	PIK3CA	SBS10a/56L	LUAD	0.110794347	Resistance	Signatures	GDSC/PSCORE
1.26821246	1.3091265	PI-103	PIM3	SBS10a/56L	LUAD	0.110794347	Resistance	Signatures	GDSC/PSCORE
0.776854578	0.946639802	Ponatinib	FGFR1	SBS32L	LUAD	0.110794347	Resistance	Signatures	GDSC/PSCORE
1.000373303	1.271997017	Sabutoclax	BCL2	SBS4/45L	LUAD	0.110794347	Resistance	Signatures	GDSC/PSCORE
0.759421076	0.528401919	Savolitinib	MET	SBS-APOBEC	LUAD	0.110794347	Resistance	Signatures	GDSC/PSCORE
1.266797444	1.317501092	XMD11-85h	MARK4	SBS38/45L	LUSC	0.107573924	Resistance	Signatures	GDSC/PSCORE
0.824641889	1.368943481	ABT737	BCL2	SBS22L	SCLC	0.136451178	Resistance	Signatures	GDSC/PSCORE
0.728202883	1.057665356	AKTinhibitorVIII	AKT1	SBS22L	SCLC	0.136184845	Resistance	Signatures	GDSC/PSCORE
0.773680582	1.232280646	Apitolisib	PIK3CD	SBS31L	SCLC	0.13080147	Resistance	Signatures	GDSC/PSCORE
0.744352663	1.111096743	AT-7519	CDK2	SBS42L	SCLC	0.139648604	Resistance	Signatures	GDSC/PSCORE
1.21925479	1.094511468	AT-7519	CDK2	SBS44L	SCLC	0.13080147	Resistance	Signatures	GDSC/PSCORE
0.744352663	1.594964615	AT-7519	CDK4	SBS42L	SCLC	0.13080147	Resistance	Signatures	GDSC/PSCORE
1.21925479	1.068618617	AT-7519	CDK4	SBS44L	SCLC	0.13080147	Resistance	Signatures	GDSC/PSCORE
0.744352663	1.122162655	AT-7519	CDK9	SBS42L	SCLC	0.131185052	Resistance	Signatures	GDSC/PSCORE
1.068373774	1.067390834	AZ960	JAK3	SBS45/38L/4L	SCLC	0.13080147	Resistance	Signatures	GDSC/PSCORE
1.18531773	0.948782181	AZD4547	FGFR3	SBS60	SCLC	0.13080147	Resistance	Signatures	GDSC/PSCORE
1.082459024	0.909667715	AZD7762	CHEK1	SBS43/60L	SCLC	0.13080147	Resistance	Signatures	GDSC/PSCORE
0.887815064	0.865435825	BMS-509744	ITK	SBS19L	SCLC	0.13080147	Resistance	Signatures	GDSC/PSCORE
1.069407384	0.890144067	BMS-509744	ITK	SBS38/45L	SCLC	0.13080147	Resistance	Signatures	GDSC/PSCORE
0.862203385	0.945774323	CGP-60474	CDK5	SBS46L	SCLC	0.13080147	Resistance	Signatures	GDSC/PSCORE
0.759327444	1.744078335	CI-1033	ERBB2	SBS43/60L	SCLC	0.13080147	Resistance	Signatures	GDSC/PSCORE
0.777379123	0.790643667	EHT-1864	RAC2	SBS16L	SCLC	0.13080147	Resistance	Signatures	GDSC/PSCORE
0.80745835	1.478989597	FH535	PPARG	SBS46L	SCLC	0.13080147	Resistance	Signatures	GDSC/PSCORE
0.836113854	1.046241446	FTI-277	FNTA	SBS46L	SCLC	0.13080147	Resistance	Signatures	GDSC/PSCORE
1.144966565	1.073922273	GSK1059615	PIK3CA	SBS4/45L	SCLC	0.13080147	Resistance	Signatures	GDSC/PSCORE
1.211970834	1.368873859	GSK1059615	PIK3CA	SBS24L	SCLC	0.13080147	Resistance	Signatures	GDSC/PSCORE
1.711073713	1.778410921	GSK690693	AKT1	SBS4/45L	SCLC	0.13080147	Resistance	Signatures	GDSC/PSCORE
0.844172361	1.252142031	GSK690693	AKT1	SBS18/36L	SCLC	0.13080147	Resistance	Signatures	GDSC/PSCORE
1.092974162	1.204167571	GSK690693	AKT1	SBS25L	SCLC	0.139648604	Resistance	Signatures	GDSC/PSCORE
0.920202368	1.148364548	Ipatasertib	AKT1	SBS42L	SCLC	0.13080147	Resistance	Signatures	GDSC/PSCORE
0.80049067	1.160227032	JQ1	BRDT	SBS38/45L	SCLC	0.13080147	Resistance	Signatures	GDSC/PSCORE
1.340559112	1.534286542	JQ1	BRDT	SBS45/38L/4L	SCLC	0.13080147	Resistance	Signatures	GDSC/PSCORE
1.0282015	1.447262128	JQ12	HDAC1	SBS25L	SCLC	0.136184845	Resistance	Signatures	GDSC/PSCORE
0.825141113	1.283676534	JQ12	HDAC2	SBS22L	SCLC	0.13080147	Resistance	Signatures	GDSC/PSCORE
1.0282015	1.61047514	JQ12	HDAC2	SBS25L	SCLC	0.13080147	Resistance	Signatures	GDSC/PSCORE
0.956987426	0.981741894	Lestaurtinib	NTRK3	SBS25L	SCLC	0.13080147	Resistance	Signatures	GDSC/PSCORE
1.0815844	1.041946056	LIMK1inhibitorBMS4	LIMK1	SBS45/38L/4L	SCLC	0.13080147	Resistance	Signatures	GDSC/PSCORE
0.877502897	1.268846151	Linifanib	KIT	SBS38/45L	SCLC	0.13080147	Resistance	Signatures	GDSC/PSCORE
1.219686365	1.24379157	Masitinib	PDGFRB	SBS4/45L	SCLC	0.13080147	Resistance	Signatures	GDSC/PSCORE
1.050810223	1.044940546	MG-132	CAPN1	SBS60	SCLC	0.13080147	Resistance	Signatures	GDSC/PSCORE
1.038710323	2.634328774	Mirin	MRE11	SBS60	SCLC	0.13080147	Resistance	Signatures	GDSC/PSCORE
1.008444754	1.229858646	MK-1775	WEE1	SBS60	SCLC	0.13080147	Resistance	Signatures	GDSC/PSCORE
1.177629589	1.434593624	MN-64	TNKS2	SBS4/45L	SCLC	0.13080147	Resistance	Signatures	GDSC/PSCORE
1.074885344	1.411664806	Navitoclax	BCL2	SBS44L	SCLC	0.13080147	Resistance	Signatures	GDSC/PSCORE
1.090171608	1.654182407	NSC-87877	PTPN11	SBS24L	SCLC	0.140031412	Resistance	Signatures	GDSC/PSCORE
0.763187317	0.849665742	NVP-BHG712	EPHB4	SBS46L	SCLC	0.13080147	Resistance	Signatures	GDSC/PSCORE
1.038411655	0.795084658	Omipalisib	PIK3CA	SBS18/36L	SCLC	0.13080147	Resistance	Signatures	GDSC/PSCORE
1.256559912	1.368873859	Omipalisib	PIK3CA	SBS24L	SCLC	0.13080147	Resistance	Signatures	GDSC/PSCORE
1.102904479	1.259475805	Omipalisib	PIK3CA	SBS25L	SCLC	0.13080147	Resistance	Signatures	GDSC/PSCORE
1.097250119	1.006106983	P22077	USP47	SBS25L	SCLC	0.136184845	Resistance	Signatures	GDSC/PSCORE
0.751245927	0.796131672	Palbociclib	CDK6	SBS49	SCLC	0.13080147	Resistance	Signatures	GDSC/PSCORE
0.839265705	1.744078335	PF-00299804	ERBB2	SBS43/60L	SCLC	0.13080147	Resistance	Signatures	GDSC/PSCORE
0.910388212	1.841916323	Pictilisib	PIK3CD	SBS11	SCLC	0.13080147	Resistance	Signatures	GDSC/PSCORE
0.790459337	1.232280646	Pictilisib	PIK3CD	SBS31L	SCLC	0.13080147	Resistance	Signatures	GDSC/PSCORE
0.910388212	1.89621429	Pictilisib	PIK3CG	SBS11	SCLC	0.139648604	Resistance	Signatures	GDSC/PSCORE
0.899722704	1.0467717	PRT062607	SYK	SBS42L	SCLC	0.140031412	Resistance	Signatures	GDSC/PSCORE
0.899890897	0.820052167	QS11	ARFGAP1	SBS16L	SCLC	0.13080147	Resistance	Signatures	GDSC/PSCORE
1.299651105	2.186101642	Ruxolitinib	JAK1	SBS25L	SCLC	0.13080147	Resistance	Signatures	GDSC/PSCORE
0.917986159	0.941246944	Torin2	MTOR	SBS4/45L	SCLC	0.13080147	Resistance	Signatures	GDSC/PSCORE
0.856441796	1.457518184	TW37	BCL2	SBS25L	SCLC	0.13080147	Resistance	Signatures	GDSC/PSCORE
0.869802519	1.368943481	Venetoclax	BCL2	SBS22L	SCLC	0.13080147	Resistance	Signatures	GDSC/PSCORE
1.054512531	1.457518184	Venetoclax	BCL2	SBS25L	SCLC	0.13080147	Resistance	Signatures	GDSC/PSCORE
0.819182688	1.447262128	Vorinostat	HDAC1	SBS25L	SCLC	0.13080147	Resistance	Signatures	GDSC/PSCORE
0.819182688	0.874728088	Vorinostat	HDAC3	SBS25L	SCLC	0.13080147	Resistance	Signatures	GDSC/PSCORE
1.722526551	1.538581931	WHI-P97	JAK3	SBS4/45L	SCLC	0.13080147	Resistance	Signatures	GDSC/PSCORE
1.375338053	1.067390834	WHI-P97	JAK3	SBS45/38L/4L	SCLC	0.13080147	Resistance	Signatures	GDSC/PSCORE
1.262364972	1.682624096	XMD11-85h	RET	SBS60	SCLC	0.13080147	Resistance	Signatures	GDSC/PSCORE
1.003770849	0.795084658	ZSTK474	PIK3CA	SBS18/36L	SCLC	0.13080147	Resistance	Signatures	GDSC/PSCORE
1.258182449	1.368873859	ZSTK474	PIK3CA	SBS24L	SCLC	0.13080147	Resistance	Signatures	GDSC/PSCORE
1.075901389	1.411122345	ZSTK474	PIK3CA	SBS29L/18L	SCLC	0.13080147	Resistance	Signatures	GDSC/PSCORE
0.805973605	0.80233351	Dinaciclib	CDK5	SBS32L	ALL/CLL	0.044343307	Sensitivity	Signatures	GDSC/PSCORE
0.805973605	0.917592577	Dinaciclib	CDK9	SBS32L	ALL/CLL	0.044343307	Sensitivity	Signatures	GDSC/PSCORE
1.195527034	1.13473696	JQ1	BRDT	SBS6	ALL/CLL	0.053211968	Sensitivity	Signatures	GDSC/PSCORE
1.388245126	2.193987313	WHI-P97	JAK3	SBS18/36L	ALL/CLL	0.044343307	Sensitivity	Signatures	GDSC/PSCORE
1.154574995	1.261021346	Dasatinib	SRC	SBS52	BRCA	0.128670298	Sensitivity	Signatures	GDSC/PSCORE
1.454708414	2.775339436	KIN001-266	MAP3K8	SBS54	BRCA	0.128670298	Sensitivity	Signatures	GDSC/PSCORE
0.998485616	1.097053485	Ribociclib	CDK4	SBS36/56L	BRCA	0.128670298	Sensitivity	Signatures	GDSC/PSCORE
1.275956539	1.627069409	CP724714	ERBB2	SBS-MMR1	BRCA	0.128670298	Sensitivity	Signatures	GDSC/PSCORE
0.757532243	0.941537671	Palbociclib	CDK6	SBS-APOBEC	BRCA	0.128670298	Sensitivity	Signatures	GDSC/PSCORE
2.015296729	1.598852299	Foretinib	KDR	SBS8L/4L	DLBC	0.044571777	Sensitivity	Signatures	GDSC/PSCORE
2.103104525	2.337612099	Nutlin-3a(-)	MDM2	SBS13	DLBC	0.044571777	Sensitivity	Signatures	GDSC/PSCORE
1.476175234	1.406750514	NVP-ADW742	IGF1R	SBS-CL1	LUSC	0.107177876	Sensitivity	Signatures	GDSC/PSCORE
1.564168515	1.629488704	CHIR-99021	GSK3A	SBS44L	SCLC	0.088289117	Sensitivity	Signatures	GDSC/PSCORE
1.055794707	1.97647679	Torin2	MTOR	SBS3L	SCLC	0.088289117	Sensitivity	Signatures	GDSC/PSCORE
0.9745684	2.462403665	Torin2	MTOR	SBS40L	SCLC	0.088289117	Sensitivity	Signatures	GDSC/PSCORE
1.224928289	1.301327485	AT13148	AKT1	SBS42L	SKCM	0.081499185	Sensitivity	Signatures	GDSC/PSCORE
1.171267284	1.34407571	Cabozantinib	AXL	SBS36/56L	SKCM	0.081499185	Sensitivity	Signatures	GDSC/PSCORE
0.961248438	1.79061916	Foretinib	EGFR	SBS36/56L	SKCM	0.081499185	Sensitivity	Signatures	GDSC/PSCORE
0.923216919	0.906727283	GSK690693	AKT1	SBS38/45L	SKCM	0.122248778	Sensitivity	Signatures	GDSC/PSCORE
0.857568822	1.301327485	GSK690693	AKT1	SBS42L	SKCM	0.1100239	Sensitivity	Signatures	GDSC/PSCORE
0.923216919	0.891370331	GSK690693	AKT2	SBS38/45L	SKCM	0.1100239	Sensitivity	Signatures	GDSC/PSCORE
1.149998367	2.606041224	SB505124	TGFBR1	SBS32L	SKCM	0.122248778	Sensitivity	Signatures	GDSC/PSCORE
