# Supplementary material for: Mutational signatures are markers of drug sensitivity of cancer cells
Source: Nat Commun. 2022 May 25;13:2926. doi: 10.1038/s41467-022-30582-3 (PMC9132939; doi:10.1038/s41467-022-30582-3)
Supplement: Supplementary file 4 — Source Data [file 41467_2022_30582_MOESM4_ESM.zip › RawData_R2b/FigS13A.csv]

feature	feature type	direction	count
SBS25L	Signatures	Resistance	2
SBS4/45L	Signatures	Resistance	18
SBS8L/4L	Signatures	Resistance	20
SBS22L	Signatures	Resistance	24
SBS24L	Signatures	Resistance	4
SBS32L	Signatures	Resistance	10
SBS45/38L/4L	Signatures	Resistance	8
SBS59	Signatures	Resistance	11
SBS38/45L	Signatures	Resistance	4
SBS55L/60L	Signatures	Resistance	15
SBS-CL3	Signatures	Resistance	30
SBS56/10aL/36L	Signatures	Resistance	13
SBS3L	Signatures	Resistance	20
SBS40L	Signatures	Resistance	20
SBS46L	Signatures	Resistance	21
SBS5L	Signatures	Resistance	5
SBS11	Signatures	Resistance	11
SBS18/36L	Signatures	Resistance	5
Other	Signatures	Resistance	6
SBS30L/7bL/11L	Signatures	Resistance	9
SBS29L/18L	Signatures	Resistance	7
SBS44L	Signatures	Resistance	11
SBS-CL4	Signatures	Resistance	5
SBS43/60L	Signatures	Resistance	4
SBS21	Signatures	Resistance	3
SBS-CL1	Signatures	Resistance	1
SBS36/56L	Signatures	Resistance	4
SBS10b	Signatures	Resistance	1
SBS26/12L	Signatures	Resistance	2
SBS-CL5	Signatures	Resistance	1
SBS2	Signatures	Resistance	2
SBS-MMR2	Signatures	Resistance	3
SBS26/12L	Signatures	Sensitivity	15
SBS21	Signatures	Sensitivity	7
SBS43/60L	Signatures	Sensitivity	2
SBS6	Signatures	Sensitivity	9
SBS20	Signatures	Sensitivity	33
SBS33L	Signatures	Sensitivity	35
SBS10b	Signatures	Sensitivity	6
SBS54	Signatures	Sensitivity	14
SBS-CL1	Signatures	Sensitivity	23
SBS1	Signatures	Sensitivity	23
SBS15	Signatures	Sensitivity	12
SBS-CL5	Signatures	Sensitivity	25
Other	Signatures	Sensitivity	10
SBS25L	Signatures	Sensitivity	4
SBS2	Signatures	Sensitivity	3
SBS24L	Signatures	Sensitivity	1
SBS-CL4	Signatures	Sensitivity	3
SBS30L/7bL/11L	Signatures	Sensitivity	2
SBS36/56L	Signatures	Sensitivity	1
SBS56/10aL/36L	Signatures	Sensitivity	1
SBS46L	Signatures	Sensitivity	1
SBS32L	Signatures	Sensitivity	1
SBS12/26L	Signatures	Sensitivity	1
SBS44L	Signatures	Sensitivity	1
SBS-MMR2	Signatures	Sensitivity	13
SBS10b	Signatures	Resistance	7
SBS4/45L	Signatures	Resistance	32
Other	Signatures	Resistance	19
SBS1	Signatures	Resistance	1
SBS11	Signatures	Resistance	59
SBS44L	Signatures	Resistance	26
SBS3L	Signatures	Resistance	33
SBS32L	Signatures	Resistance	44
SBS40L	Signatures	Resistance	33
SBS29L/18L	Signatures	Resistance	20
SBS45/38L/4L	Signatures	Resistance	17
SBS56/10aL/36L	Signatures	Resistance	13
SBS55L/60L	Signatures	Resistance	26
SBS18/36L	Signatures	Resistance	28
SBS-CL3	Signatures	Resistance	47
SBS8L/4L	Signatures	Resistance	30
SBS24L	Signatures	Resistance	19
SBS46L	Signatures	Resistance	31
SBS-CL4	Signatures	Resistance	12
SBS7dL	Signatures	Resistance	9
SBS22L	Signatures	Resistance	26
SBS30L/7bL/11L	Signatures	Resistance	4
SBS5L	Signatures	Resistance	4
SBS13	Signatures	Resistance	15
SBS-CL2	Signatures	Resistance	1
SBS21	Signatures	Resistance	1
SBS2	Signatures	Resistance	13
SBS43/60L	Signatures	Resistance	5
SBS38/45L	Signatures	Resistance	5
SBS49	Signatures	Resistance	4
SBS36/56L	Signatures	Resistance	7
SBS59	Signatures	Resistance	10
SBS12/26L	Signatures	Resistance	1
SBS26/12L	Signatures	Resistance	1
SBS33L	Signatures	Resistance	1
SBS-CL5	Signatures	Resistance	1
SBS17b	Signatures	Resistance	7
SBS54	Signatures	Resistance	1
SBS15	Signatures	Resistance	1
SBS25L	Signatures	Resistance	4
SBS-MMR2	Signatures	Resistance	1
SBS-APOBEC	Signatures	Resistance	17
SBS20	Signatures	Sensitivity	41
SBS26/12L	Signatures	Sensitivity	20
SBS33L	Signatures	Sensitivity	36
SBS17b	Signatures	Sensitivity	2
SBS-CL5	Signatures	Sensitivity	45
SBS7dL	Signatures	Sensitivity	1
SBS1	Signatures	Sensitivity	20
SBS6	Signatures	Sensitivity	3
SBS15	Signatures	Sensitivity	13
SBS21	Signatures	Sensitivity	6
SBS-CL2	Signatures	Sensitivity	13
SBS49	Signatures	Sensitivity	6
SBS54	Signatures	Sensitivity	7
SBS-CL1	Signatures	Sensitivity	21
SBS10b	Signatures	Sensitivity	2
SBS38/45L	Signatures	Sensitivity	1
SBS44L	Signatures	Sensitivity	1
SBS12/26L	Signatures	Sensitivity	7
Other	Signatures	Sensitivity	8
SBS56/10aL/36L	Signatures	Sensitivity	1
SBS45/38L/4L	Signatures	Sensitivity	1
SBS3L	Signatures	Sensitivity	2
SBS40L	Signatures	Sensitivity	2
SBS5L	Signatures	Sensitivity	1
SBS25L	Signatures	Sensitivity	1
SBS24L	Signatures	Sensitivity	1
SBS13	Signatures	Sensitivity	1
SBS-MMR2	Signatures	Sensitivity	22
Other	Signatures	Sensitivity	4
SBS26/12L	Signatures	Sensitivity	11
SBS-CL5	Signatures	Sensitivity	6
SBS20	Signatures	Sensitivity	4
SBS49	Signatures	Sensitivity	1
SBS15	Signatures	Sensitivity	2
SBS-CL2	Signatures	Sensitivity	2
SBS54	Signatures	Sensitivity	1
SBS33L	Signatures	Sensitivity	1
SBS-MMR2	Signatures	Sensitivity	1
loss:COREAD48	CNAs	Resistance	1
loss:COREAD66	CNAs	Sensitivity	3
loss:COREAD19	CNAs	Sensitivity	3
gain:COREAD47 (MYC)	CNAs	Sensitivity	1
loss:COREAD18	CNAs	Sensitivity	1
loss:COREAD19	CNAs	Sensitivity	1
loss:COREAD18	CNAs	Sensitivity	1
loss:COREAD38 (CDKN2A)	CNAs	Sensitivity	1
loss:COREAD66	CNAs	Sensitivity	12
loss:COREAD61	CNAs	Sensitivity	2
loss:COREAD62	CNAs	Sensitivity	2
loss:COREAD19	CNAs	Sensitivity	3
gain:COREAD37 (ING1,IRS2,TFDP1)	CNAs	Sensitivity	1
gain:COREAD51 (MET)	CNAs	Sensitivity	1
gain:COREAD31	CNAs	Sensitivity	1
TP53	Muts	Resistance	1
BMPR2	Muts	Sensitivity	35
MLL2	Muts	Sensitivity	66
SACS	Muts	Sensitivity	21
ARID1A	Muts	Sensitivity	16
NCOR1	Muts	Sensitivity	13
TRIO	Muts	Sensitivity	12
CDH1	Muts	Sensitivity	11
B2M	Muts	Sensitivity	30
FBXW7	Muts	Sensitivity	2
PIK3CA	Muts	Sensitivity	19
POLR2B	Muts	Sensitivity	10
ASPM	Muts	Sensitivity	3
NF1	Muts	Sensitivity	19
ITSN1	Muts	Sensitivity	19
MECOM	Muts	Sensitivity	16
ZC3H11A	Muts	Sensitivity	3
BRAF	Muts	Sensitivity	14
ARID2	Muts	Sensitivity	15
NUP98	Muts	Sensitivity	7
EP300	Muts	Sensitivity	11
RNF43	Muts	Sensitivity	47
TP53BP1	Muts	Sensitivity	3
LARP4B	Muts	Sensitivity	11
TAF1	Muts	Sensitivity	5
BCOR	Muts	Sensitivity	6
SOS2	Muts	Sensitivity	6
NR4A2	Muts	Sensitivity	5
CHD9	Muts	Sensitivity	13
CEP290	Muts	Sensitivity	5
ATRX	Muts	Sensitivity	7
CTCF	Muts	Sensitivity	9
SRGAP3	Muts	Sensitivity	4
PHLPP1	Muts	Sensitivity	5
EGFR	Muts	Sensitivity	2
TCF7L2	Muts	Sensitivity	4
Other	Muts	Sensitivity	7
ACVR1B	Muts	Sensitivity	5
AKAP9	Muts	Sensitivity	5
CTNNB1	Muts	Sensitivity	4
NF2	Muts	Sensitivity	3
CREBBP	Muts	Sensitivity	2
ELF3	Muts	Sensitivity	1
ATM	Muts	Resistance	5
ARID1B	Muts	Resistance	3
TP53	Muts	Resistance	3
Other	Muts	Resistance	5
CREBBP	Muts	Resistance	1
ELF3	Muts	Resistance	1
SOS2	Muts	Resistance	1
