# Supplementary material for: Mutational signatures are markers of drug sensitivity of cancer cells
Source: Nat Commun. 2022 May 25;13:2926. doi: 10.1038/s41467-022-30582-3 (PMC9132939; doi:10.1038/s41467-022-30582-3)
Supplement: Supplementary file 4 — Source Data [file 41467_2022_30582_MOESM4_ESM.zip › RawData_R2b/FigS13B.csv]

cancer_type	nHits	nLines	type
ALL/CLL	7	9	GDSC/PSCORE (FDR<25%)
BLCA	67	13	GDSC/PSCORE (FDR<25%)
BRCA	335	33	GDSC/PSCORE (FDR<25%)
COREAD_MSI	13	11	GDSC/PSCORE (FDR<25%)
COREAD_MSS	120	23	GDSC/PSCORE (FDR<25%)
DLBC	16	10	GDSC/PSCORE (FDR<25%)
ESCA_STAD	96	48	GDSC/PSCORE (FDR<25%)
GBM_LGG	112	40	GDSC/PSCORE (FDR<25%)
HNSC	134	37	GDSC/PSCORE (FDR<25%)
KIRC	89	12	GDSC/PSCORE (FDR<25%)
LAML	77	9	GDSC/PSCORE (FDR<25%)
LIHC	16	14	GDSC/PSCORE (FDR<25%)
LUAD	232	37	GDSC/PSCORE (FDR<25%)
LUSC	70	32	GDSC/PSCORE (FDR<25%)
NB	4	22	GDSC/PSCORE (FDR<25%)
OV	124	35	GDSC/PSCORE (FDR<25%)
PAAD	44	27	GDSC/PSCORE (FDR<25%)
SCLC	499	10	GDSC/PSCORE (FDR<25%)
SKCM	201	21	GDSC/PSCORE (FDR<25%)
ALL/CLL	4	9	GDSC/PSCORE (FDR<15%)
BLCA	6	13	GDSC/PSCORE (FDR<15%)
BRCA	103	33	GDSC/PSCORE (FDR<15%)
COREAD_MSI	6	11	GDSC/PSCORE (FDR<15%)
COREAD_MSS	17	23	GDSC/PSCORE (FDR<15%)
DLBC	11	10	GDSC/PSCORE (FDR<15%)
ESCA_STAD	35	48	GDSC/PSCORE (FDR<15%)
GBM_LGG	15	40	GDSC/PSCORE (FDR<15%)
HNSC	44	37	GDSC/PSCORE (FDR<15%)
KIRC	1	12	GDSC/PSCORE (FDR<15%)
LAML	11	9	GDSC/PSCORE (FDR<15%)
LIHC	4	14	GDSC/PSCORE (FDR<15%)
LUAD	42	37	GDSC/PSCORE (FDR<15%)
LUSC	19	32	GDSC/PSCORE (FDR<15%)
NB	0	22	GDSC/PSCORE (FDR<15%)
OV	33	35	GDSC/PSCORE (FDR<15%)
PAAD	3	27	GDSC/PSCORE (FDR<15%)
SCLC	67	10	GDSC/PSCORE (FDR<15%)
SKCM	18	21	GDSC/PSCORE (FDR<15%)
ALL/CLL	7	9	GDSC/PRISM (FDR<25%)
BLCA	67	13	GDSC/PRISM (FDR<25%)
BRCA	335	33	GDSC/PRISM (FDR<25%)
COREAD_MSI	13	11	GDSC/PRISM (FDR<25%)
COREAD_MSS	120	23	GDSC/PRISM (FDR<25%)
DLBC	16	10	GDSC/PRISM (FDR<25%)
ESCA_STAD	96	48	GDSC/PRISM (FDR<25%)
GBM_LGG	112	40	GDSC/PRISM (FDR<25%)
HNSC	134	37	GDSC/PRISM (FDR<25%)
KIRC	89	12	GDSC/PRISM (FDR<25%)
LAML	77	9	GDSC/PRISM (FDR<25%)
LIHC	16	14	GDSC/PRISM (FDR<25%)
LUAD	232	37	GDSC/PRISM (FDR<25%)
LUSC	70	32	GDSC/PRISM (FDR<25%)
NB	4	22	GDSC/PRISM (FDR<25%)
OV	124	35	GDSC/PRISM (FDR<25%)
PAAD	44	27	GDSC/PRISM (FDR<25%)
SCLC	499	10	GDSC/PRISM (FDR<25%)
SKCM	201	21	GDSC/PRISM (FDR<25%)
ALL/CLL	7	9	GDSC/PRISM (FDR<15%)
BLCA	67	13	GDSC/PRISM (FDR<15%)
BRCA	335	33	GDSC/PRISM (FDR<15%)
COREAD_MSI	13	11	GDSC/PRISM (FDR<15%)
COREAD_MSS	120	23	GDSC/PRISM (FDR<15%)
DLBC	16	10	GDSC/PRISM (FDR<15%)
ESCA_STAD	96	48	GDSC/PRISM (FDR<15%)
GBM_LGG	112	40	GDSC/PRISM (FDR<15%)
HNSC	134	37	GDSC/PRISM (FDR<15%)
KIRC	89	12	GDSC/PRISM (FDR<15%)
LAML	77	9	GDSC/PRISM (FDR<15%)
LIHC	16	14	GDSC/PRISM (FDR<15%)
LUAD	232	37	GDSC/PRISM (FDR<15%)
LUSC	70	32	GDSC/PRISM (FDR<15%)
NB	4	22	GDSC/PRISM (FDR<15%)
OV	124	35	GDSC/PRISM (FDR<15%)
PAAD	44	27	GDSC/PRISM (FDR<15%)
SCLC	499	10	GDSC/PRISM (FDR<15%)
SKCM	201	21	GDSC/PRISM (FDR<15%)
ALL/CLL	49	53	GDSC/GDSC (FDR<25%)
BLCA	111	19	GDSC/GDSC (FDR<25%)
BRCA	225	52	GDSC/GDSC (FDR<25%)
CESC	6	15	GDSC/GDSC (FDR<25%)
COREAD_MSI	27	16	GDSC/GDSC (FDR<25%)
COREAD_MSS	154	35	GDSC/GDSC (FDR<25%)
DLBC	146	35	GDSC/GDSC (FDR<25%)
ESCA_STAD	401	65	GDSC/GDSC (FDR<25%)
EWING	53	22	GDSC/GDSC (FDR<25%)
GBM_LGG	695	56	GDSC/GDSC (FDR<25%)
HL	0	9	GDSC/GDSC (FDR<25%)
HNSC	174	44	GDSC/GDSC (FDR<25%)
KIRC	79	33	GDSC/GDSC (FDR<25%)
LAML	162	28	GDSC/GDSC (FDR<25%)
LCML	75	11	GDSC/GDSC (FDR<25%)
LIHC	130	17	GDSC/GDSC (FDR<25%)
LUAD	117	64	GDSC/GDSC (FDR<25%)
LUSC	134	48	GDSC/GDSC (FDR<25%)
MESO	187	21	GDSC/GDSC (FDR<25%)
MM	163	18	GDSC/GDSC (FDR<25%)
NB	46	32	GDSC/GDSC (FDR<25%)
OV	66	43	GDSC/GDSC (FDR<25%)
PAAD	76	32	GDSC/GDSC (FDR<25%)
SARC	319	18	GDSC/GDSC (FDR<25%)
SCLC	58	66	GDSC/GDSC (FDR<25%)
SKCM	154	58	GDSC/GDSC (FDR<25%)
ALL/CLL	28	53	GDSC/GDSC (FDR<15%)
BLCA	59	19	GDSC/GDSC (FDR<15%)
BRCA	147	52	GDSC/GDSC (FDR<15%)
CESC	0	15	GDSC/GDSC (FDR<15%)
COREAD_MSI	9	16	GDSC/GDSC (FDR<15%)
COREAD_MSS	77	35	GDSC/GDSC (FDR<15%)
DLBC	120	35	GDSC/GDSC (FDR<15%)
ESCA_STAD	206	65	GDSC/GDSC (FDR<15%)
EWING	12	22	GDSC/GDSC (FDR<15%)
GBM_LGG	533	56	GDSC/GDSC (FDR<15%)
HL	0	9	GDSC/GDSC (FDR<15%)
HNSC	140	44	GDSC/GDSC (FDR<15%)
KIRC	37	33	GDSC/GDSC (FDR<15%)
LAML	85	28	GDSC/GDSC (FDR<15%)
LCML	0	11	GDSC/GDSC (FDR<15%)
LIHC	61	17	GDSC/GDSC (FDR<15%)
LUAD	74	64	GDSC/GDSC (FDR<15%)
LUSC	55	48	GDSC/GDSC (FDR<15%)
MESO	73	21	GDSC/GDSC (FDR<15%)
MM	67	18	GDSC/GDSC (FDR<15%)
NB	19	32	GDSC/GDSC (FDR<15%)
OV	31	43	GDSC/GDSC (FDR<15%)
PAAD	56	32	GDSC/GDSC (FDR<15%)
SARC	150	18	GDSC/GDSC (FDR<15%)
SCLC	43	66	GDSC/GDSC (FDR<15%)
SKCM	86	58	GDSC/GDSC (FDR<15%)
