# Supplementary material for: Mutational signatures are markers of drug sensitivity of cancer cells
Source: Nat Commun. 2022 May 25;13:2926. doi: 10.1038/s41467-022-30582-3 (PMC9132939; doi:10.1038/s41467-022-30582-3)
Supplement: Supplementary file 4 — Source Data [file 41467_2022_30582_MOESM4_ESM.zip › RawData_R2b/FigS14A.csv]

COSMIC_ID	SBS	cancer_type	NAME	STD_SCORE	SBS_NAME
905939	Present	COREAD_MSS	GenentechCpd10 (GDSC)	-0.887407744095367	SBS30L/7bL/11L
905961	Absent	COREAD_MSS	GenentechCpd10 (GDSC)	-0.293202114997726	SBS30L/7bL/11L
905962	Present	COREAD_MSS	GenentechCpd10 (GDSC)	-1.33119829946941	SBS30L/7bL/11L
907287	Absent	COREAD_MSS	GenentechCpd10 (GDSC)	0.886936275037497	SBS30L/7bL/11L
907289	Absent	COREAD_MSS	GenentechCpd10 (GDSC)	0.370492959519109	SBS30L/7bL/11L
907792	Present	COREAD_MSS	GenentechCpd10 (GDSC)	-0.285080854922632	SBS30L/7bL/11L
907795	Absent	COREAD_MSS	GenentechCpd10 (GDSC)	-1.13104013177374	SBS30L/7bL/11L
908457	Present	COREAD_MSS	GenentechCpd10 (GDSC)	-1.38863309727584	SBS30L/7bL/11L
908458	Present	COREAD_MSS	GenentechCpd10 (GDSC)	-2.04943257769375	SBS30L/7bL/11L
909263	Present	COREAD_MSS	GenentechCpd10 (GDSC)	1.07828914141758	SBS30L/7bL/11L
909718	Absent	COREAD_MSS	GenentechCpd10 (GDSC)	0.607247634390717	SBS30L/7bL/11L
909746	Absent	COREAD_MSS	GenentechCpd10 (GDSC)	1.50256797690456	SBS30L/7bL/11L
909747	Absent	COREAD_MSS	GenentechCpd10 (GDSC)	0.338706399324457	SBS30L/7bL/11L
909748	Absent	COREAD_MSS	GenentechCpd10 (GDSC)	0.458734279542394	SBS30L/7bL/11L
909755	Absent	COREAD_MSS	GenentechCpd10 (GDSC)	0.70682887819765	SBS30L/7bL/11L
909757	Absent	COREAD_MSS	GenentechCpd10 (GDSC)	0.207167735417595	SBS30L/7bL/11L
909761	Absent	COREAD_MSS	GenentechCpd10 (GDSC)	-1.02946933266135	SBS30L/7bL/11L
910569	Absent	COREAD_MSS	GenentechCpd10 (GDSC)	-1.39830713698304	SBS30L/7bL/11L
910689	Present	COREAD_MSS	GenentechCpd10 (GDSC)	1.24409724872007	SBS30L/7bL/11L
910700	Absent	COREAD_MSS	GenentechCpd10 (GDSC)	0.856333701792084	SBS30L/7bL/11L
910905	Absent	COREAD_MSS	GenentechCpd10 (GDSC)	0.465005560009302	SBS30L/7bL/11L
924108	Absent	COREAD_MSS	GenentechCpd10 (GDSC)	0.772070890760324	SBS30L/7bL/11L
1290769	Absent	COREAD_MSS	GenentechCpd10 (GDSC)	0.901780631737466	SBS30L/7bL/11L
1660035	Absent	COREAD_MSS	GenentechCpd10 (GDSC)	-0.602488022897958	SBS30L/7bL/11L
905939	Present	COREAD_MSS	AURKA (PSCORE)	0.330736713039963	SBS30L/7bL/11L
905961	Absent	COREAD_MSS	AURKA (PSCORE)	0.734608086157152	SBS30L/7bL/11L
905962	Present	COREAD_MSS	AURKA (PSCORE)	-0.0567995452411843	SBS30L/7bL/11L
907287	Absent	COREAD_MSS	AURKA (PSCORE)	0.3472911793066	SBS30L/7bL/11L
907289	Absent	COREAD_MSS	AURKA (PSCORE)	-1.14819422422981	SBS30L/7bL/11L
907792	Present	COREAD_MSS	AURKA (PSCORE)	-2.13926651823638	SBS30L/7bL/11L
907795	Absent	COREAD_MSS	AURKA (PSCORE)	0.425775341887282	SBS30L/7bL/11L
908457	Present	COREAD_MSS	AURKA (PSCORE)	-0.463112278234706	SBS30L/7bL/11L
908458	Present	COREAD_MSS	AURKA (PSCORE)	-0.787769735828628	SBS30L/7bL/11L
909263	Present	COREAD_MSS	AURKA (PSCORE)	0.353013948778225	SBS30L/7bL/11L
909748	Absent	COREAD_MSS	AURKA (PSCORE)	0.0344375744321286	SBS30L/7bL/11L
909755	Absent	COREAD_MSS	AURKA (PSCORE)	0.253809993123772	SBS30L/7bL/11L
909761	Absent	COREAD_MSS	AURKA (PSCORE)	-0.711246103575038	SBS30L/7bL/11L
910689	Present	COREAD_MSS	AURKA (PSCORE)	-1.19327982955746	SBS30L/7bL/11L
910700	Absent	COREAD_MSS	AURKA (PSCORE)	1.74484423095034	SBS30L/7bL/11L
910905	Absent	COREAD_MSS	AURKA (PSCORE)	1.7206884929475	SBS30L/7bL/11L
1290769	Absent	COREAD_MSS	AURKA (PSCORE)	-0.945990049836548	SBS30L/7bL/11L
1660035	Absent	COREAD_MSS	AURKA (PSCORE)	1.04189236950111	SBS30L/7bL/11L
1789883	Absent	COREAD_MSS	AURKA (PSCORE)	0.458560354615691	SBS30L/7bL/11L
753548	Absent	LAML	ZM447439 (GDSC)	-0.847874146415508	SBS30L/7bL/11L
905938	Present	LAML	ZM447439 (GDSC)	-0.474890333467502	SBS30L/7bL/11L
906870	Absent	LAML	ZM447439 (GDSC)	2.09204951575174	SBS30L/7bL/11L
907053	Absent	LAML	ZM447439 (GDSC)	0.329955250531681	SBS30L/7bL/11L
907278	Absent	LAML	ZM447439 (GDSC)	0.129510869789582	SBS30L/7bL/11L
907280	Absent	LAML	ZM447439 (GDSC)	-0.0937415056395648	SBS30L/7bL/11L
907300	Absent	LAML	ZM447439 (GDSC)	0.100391995466272	SBS30L/7bL/11L
908148	Absent	LAML	ZM447439 (GDSC)	0.0529048213290269	SBS30L/7bL/11L
908448	Present	LAML	ZM447439 (GDSC)	-0.474888628515553	SBS30L/7bL/11L
908451	Absent	LAML	ZM447439 (GDSC)	-0.977616727293669	SBS30L/7bL/11L
909771	Absent	LAML	ZM447439 (GDSC)	1.83121999938426	SBS30L/7bL/11L
910545	Present	LAML	ZM447439 (GDSC)	-0.121290971694557	SBS30L/7bL/11L
910566	Absent	LAML	ZM447439 (GDSC)	0.713756131115043	SBS30L/7bL/11L
910688	Absent	LAML	ZM447439 (GDSC)	1.67252136709384	SBS30L/7bL/11L
910947	Absent	LAML	ZM447439 (GDSC)	-0.0826081694178178	SBS30L/7bL/11L
1323913	Present	LAML	ZM447439 (GDSC)	-0.879671500249441	SBS30L/7bL/11L
1330947	Absent	LAML	ZM447439 (GDSC)	-1.41388920903484	SBS30L/7bL/11L
1330948	Present	LAML	ZM447439 (GDSC)	-1.09727451739823	SBS30L/7bL/11L
1330983	Present	LAML	ZM447439 (GDSC)	-1.25737888256994	SBS30L/7bL/11L
1330985	Absent	LAML	ZM447439 (GDSC)	1.02857636082618	SBS30L/7bL/11L
1330991	Absent	LAML	ZM447439 (GDSC)	-0.229761719590999	SBS30L/7bL/11L
753548	Absent	LAML	GSK1070916 (GDSC)	0.757575019723317	SBS30L/7bL/11L
905938	Present	LAML	GSK1070916 (GDSC)	-0.453705078367631	SBS30L/7bL/11L
906870	Absent	LAML	GSK1070916 (GDSC)	-0.663682842048965	SBS30L/7bL/11L
907053	Absent	LAML	GSK1070916 (GDSC)	1.23427235189346	SBS30L/7bL/11L
907275	Absent	LAML	GSK1070916 (GDSC)	-1.03700435540082	SBS30L/7bL/11L
907278	Absent	LAML	GSK1070916 (GDSC)	1.07269452408534	SBS30L/7bL/11L
907280	Absent	LAML	GSK1070916 (GDSC)	1.09246309413662	SBS30L/7bL/11L
907300	Absent	LAML	GSK1070916 (GDSC)	1.66718065464774	SBS30L/7bL/11L
908148	Absent	LAML	GSK1070916 (GDSC)	-0.206437300097144	SBS30L/7bL/11L
908448	Present	LAML	GSK1070916 (GDSC)	-1.16505883168106	SBS30L/7bL/11L
908451	Absent	LAML	GSK1070916 (GDSC)	-0.139276958561638	SBS30L/7bL/11L
909715	Absent	LAML	GSK1070916 (GDSC)	-1.0895329884301	SBS30L/7bL/11L
909771	Absent	LAML	GSK1070916 (GDSC)	1.23563953342645	SBS30L/7bL/11L
910545	Present	LAML	GSK1070916 (GDSC)	-0.426167357207054	SBS30L/7bL/11L
910566	Absent	LAML	GSK1070916 (GDSC)	0.400016068598792	SBS30L/7bL/11L
910688	Absent	LAML	GSK1070916 (GDSC)	-1.08266037453055	SBS30L/7bL/11L
1323913	Present	LAML	GSK1070916 (GDSC)	-0.764959868767707	SBS30L/7bL/11L
1330947	Absent	LAML	GSK1070916 (GDSC)	-1.15021895357033	SBS30L/7bL/11L
1330983	Present	LAML	GSK1070916 (GDSC)	-1.24947864586085	SBS30L/7bL/11L
1330985	Absent	LAML	GSK1070916 (GDSC)	1.02725019433604	SBS30L/7bL/11L
1330991	Absent	LAML	GSK1070916 (GDSC)	0.941092113676094	SBS30L/7bL/11L
905940	Absent	LCML	GenentechCpd10 (GDSC)	0.347622588351764	SBS30L/7bL/11L
906855	Absent	LCML	GenentechCpd10 (GDSC)	0.677423749288775	SBS30L/7bL/11L
907311	Absent	LCML	GenentechCpd10 (GDSC)	1.03289296158137	SBS30L/7bL/11L
907783	Absent	LCML	GenentechCpd10 (GDSC)	0.107174039957562	SBS30L/7bL/11L
908126	Absent	LCML	GenentechCpd10 (GDSC)	-0.614636553861935	SBS30L/7bL/11L
909702	Present	LCML	GenentechCpd10 (GDSC)	-2.25773823250822	SBS30L/7bL/11L
910710	Present	LCML	GenentechCpd10 (GDSC)	-0.30102612095687	SBS30L/7bL/11L
1327771	Absent	LCML	GenentechCpd10 (GDSC)	0.138218382092296	SBS30L/7bL/11L
1330931	Absent	LCML	GenentechCpd10 (GDSC)	0.870069186055258	SBS30L/7bL/11L
905940	Absent	LCML	ZM447439 (GDSC)	1.40510465093684	SBS30L/7bL/11L
906855	Absent	LCML	ZM447439 (GDSC)	-1.0083182306987	SBS30L/7bL/11L
907311	Absent	LCML	ZM447439 (GDSC)	0.03051810306623	SBS30L/7bL/11L
907783	Absent	LCML	ZM447439 (GDSC)	-0.485975903457101	SBS30L/7bL/11L
908126	Absent	LCML	ZM447439 (GDSC)	0.195141404412328	SBS30L/7bL/11L
909702	Present	LCML	ZM447439 (GDSC)	-1.34200653141061	SBS30L/7bL/11L
910710	Present	LCML	ZM447439 (GDSC)	-1.09264674884224	SBS30L/7bL/11L
910951	Absent	LCML	ZM447439 (GDSC)	0.619235173294753	SBS30L/7bL/11L
1327771	Absent	LCML	ZM447439 (GDSC)	0.151706935296459	SBS30L/7bL/11L
1330931	Absent	LCML	ZM447439 (GDSC)	1.52724114740204	SBS30L/7bL/11L
905940	Absent	LCML	CD532 (GDSC)	0.136280034789489	SBS30L/7bL/11L
906855	Absent	LCML	CD532 (GDSC)	-0.385081236989529	SBS30L/7bL/11L
907311	Absent	LCML	CD532 (GDSC)	-0.361999593225149	SBS30L/7bL/11L
907783	Absent	LCML	CD532 (GDSC)	0.988833757121803	SBS30L/7bL/11L
908126	Absent	LCML	CD532 (GDSC)	1.17927009776809	SBS30L/7bL/11L
909702	Present	LCML	CD532 (GDSC)	-1.07113393906226	SBS30L/7bL/11L
910710	Present	LCML	CD532 (GDSC)	-0.86083981926123	SBS30L/7bL/11L
1327771	Absent	LCML	CD532 (GDSC)	1.48638580047031	SBS30L/7bL/11L
1330931	Absent	LCML	CD532 (GDSC)	-1.11171510161153	SBS30L/7bL/11L
905940	Absent	LCML	GSK1070916 (GDSC)	0.919952771115653	SBS30L/7bL/11L
906855	Absent	LCML	GSK1070916 (GDSC)	-0.220302446971187	SBS30L/7bL/11L
907311	Absent	LCML	GSK1070916 (GDSC)	0.743558067460376	SBS30L/7bL/11L
907783	Absent	LCML	GSK1070916 (GDSC)	0.530164665068104	SBS30L/7bL/11L
908126	Absent	LCML	GSK1070916 (GDSC)	0.438702551901403	SBS30L/7bL/11L
909702	Present	LCML	GSK1070916 (GDSC)	-1.46385272891722	SBS30L/7bL/11L
910710	Present	LCML	GSK1070916 (GDSC)	-1.87159681556829	SBS30L/7bL/11L
1327771	Absent	LCML	GSK1070916 (GDSC)	0.40384465993481	SBS30L/7bL/11L
1330931	Absent	LCML	GSK1070916 (GDSC)	0.519529275976357	SBS30L/7bL/11L
907057	Absent	LIHC	GenentechCpd10 (GDSC)	-0.712661676514338	SBS30L/7bL/11L
909719	Absent	LIHC	GenentechCpd10 (GDSC)	1.1121224824638	SBS30L/7bL/11L
909736	Present	LIHC	GenentechCpd10 (GDSC)	-0.886159965707901	SBS30L/7bL/11L
909737	Present	LIHC	GenentechCpd10 (GDSC)	-1.3478674746016	SBS30L/7bL/11L
909738	Absent	LIHC	GenentechCpd10 (GDSC)	-0.0976282726652249	SBS30L/7bL/11L
909739	Absent	LIHC	GenentechCpd10 (GDSC)	-0.519858373452562	SBS30L/7bL/11L
910850	Absent	LIHC	GenentechCpd10 (GDSC)	1.35556411304206	SBS30L/7bL/11L
1240157	Absent	LIHC	GenentechCpd10 (GDSC)	0.324289334226739	SBS30L/7bL/11L
1240158	Absent	LIHC	GenentechCpd10 (GDSC)	-0.450437336240545	SBS30L/7bL/11L
1240159	Absent	LIHC	GenentechCpd10 (GDSC)	1.29519700638478	SBS30L/7bL/11L
1240160	Present	LIHC	GenentechCpd10 (GDSC)	-0.653610203713569	SBS30L/7bL/11L
1240217	Present	LIHC	GenentechCpd10 (GDSC)	-0.924860335281379	SBS30L/7bL/11L
1298146	Absent	LIHC	GenentechCpd10 (GDSC)	1.50591070205975	SBS30L/7bL/11L
907057	Absent	LIHC	GSK1070916 (GDSC)	-1.17769943403233	SBS30L/7bL/11L
909719	Absent	LIHC	GSK1070916 (GDSC)	0.763073147735672	SBS30L/7bL/11L
909736	Present	LIHC	GSK1070916 (GDSC)	0.0986167203569935	SBS30L/7bL/11L
909737	Present	LIHC	GSK1070916 (GDSC)	-0.667014868250532	SBS30L/7bL/11L
909738	Absent	LIHC	GSK1070916 (GDSC)	-0.237055250160024	SBS30L/7bL/11L
909739	Absent	LIHC	GSK1070916 (GDSC)	-0.17297289160961	SBS30L/7bL/11L
910850	Absent	LIHC	GSK1070916 (GDSC)	1.09479594223699	SBS30L/7bL/11L
1240157	Absent	LIHC	GSK1070916 (GDSC)	0.548190940814812	SBS30L/7bL/11L
1240158	Absent	LIHC	GSK1070916 (GDSC)	-0.084416372287833	SBS30L/7bL/11L
1240159	Absent	LIHC	GSK1070916 (GDSC)	0.750802677149539	SBS30L/7bL/11L
1240217	Present	LIHC	GSK1070916 (GDSC)	-2.1902472741777	SBS30L/7bL/11L
1298146	Absent	LIHC	GSK1070916 (GDSC)	1.27392666222402	SBS30L/7bL/11L
683665	Present	MM	ZM447439 (GDSC)	-1.33784381732374	SBS30L/7bL/11L
724825	Absent	MM	ZM447439 (GDSC)	-0.496652925491985	SBS30L/7bL/11L
753563	Absent	MM	ZM447439 (GDSC)	0.265626786650283	SBS30L/7bL/11L
753612	Absent	MM	ZM447439 (GDSC)	1.7253456024281	SBS30L/7bL/11L
753615	Present	MM	ZM447439 (GDSC)	-1.38997865509852	SBS30L/7bL/11L
905964	Absent	MM	ZM447439 (GDSC)	-1.0533386661642	SBS30L/7bL/11L
906765	Absent	MM	ZM447439 (GDSC)	1.19452903393747	SBS30L/7bL/11L
907791	Absent	MM	ZM447439 (GDSC)	0.952397430371791	SBS30L/7bL/11L
909249	Absent	MM	ZM447439 (GDSC)	1.09101638208989	SBS30L/7bL/11L
924239	Present	MM	ZM447439 (GDSC)	-1.28444127952547	SBS30L/7bL/11L
1295741	Present	MM	ZM447439 (GDSC)	-0.851183668162145	SBS30L/7bL/11L
1297447	Present	MM	ZM447439 (GDSC)	0.551296243859771	SBS30L/7bL/11L
1327766	Absent	MM	ZM447439 (GDSC)	-0.763724054555354	SBS30L/7bL/11L
1327775	Absent	MM	ZM447439 (GDSC)	-0.171068899103005	SBS30L/7bL/11L
1330950	Absent	MM	ZM447439 (GDSC)	0.353971093039429	SBS30L/7bL/11L
1659817	Present	MM	ZM447439 (GDSC)	0.921087937025543	SBS30L/7bL/11L
1659818	Absent	MM	ZM447439 (GDSC)	0.292961456022152	SBS30L/7bL/11L
753563	Absent	MM	AURKA (PSCORE)	0.817554884964846	SBS30L/7bL/11L
753612	Absent	MM	AURKA (PSCORE)	-0.770615999104392	SBS30L/7bL/11L
905964	Absent	MM	AURKA (PSCORE)	-0.118764572398223	SBS30L/7bL/11L
906765	Absent	MM	AURKA (PSCORE)	0.752681272874423	SBS30L/7bL/11L
907791	Absent	MM	AURKA (PSCORE)	0.668393919659564	SBS30L/7bL/11L
909249	Absent	MM	AURKA (PSCORE)	1.74905349104456	SBS30L/7bL/11L
924239	Present	MM	AURKA (PSCORE)	0.251935245313063	SBS30L/7bL/11L
1295741	Present	MM	AURKA (PSCORE)	-0.308218448432872	SBS30L/7bL/11L
1297447	Present	MM	AURKA (PSCORE)	-2.05429956582411	SBS30L/7bL/11L
1327766	Absent	MM	AURKA (PSCORE)	0.202576373030584	SBS30L/7bL/11L
1659817	Present	MM	AURKA (PSCORE)	-1.10658033478731	SBS30L/7bL/11L
1659818	Absent	MM	AURKA (PSCORE)	-0.0837162663401271	SBS30L/7bL/11L
