# Supplementary material for: Mutational signatures are markers of drug sensitivity of cancer cells
Source: Nat Commun. 2022 May 25;13:2926. doi: 10.1038/s41467-022-30582-3 (PMC9132939; doi:10.1038/s41467-022-30582-3)
Supplement: Supplementary file 4 — Source Data [file 41467_2022_30582_MOESM4_ESM.zip › RawData_R2b/FigS14B.csv]

COSMIC_ID	SBS	cancer_type	NAME	STD_SCORE	SBS_NAME
753548	Absent	LAML	Vinorelbine (GDSC)	-1.29552925623529	SBS30L/7bL/11L
905938	Present	LAML	Vinorelbine (GDSC)	-0.0446595321562641	SBS30L/7bL/11L
906870	Absent	LAML	Vinorelbine (GDSC)	0.538446598500613	SBS30L/7bL/11L
907053	Absent	LAML	Vinorelbine (GDSC)	0.794514265088586	SBS30L/7bL/11L
907275	Absent	LAML	Vinorelbine (GDSC)	0.174979365751859	SBS30L/7bL/11L
907278	Absent	LAML	Vinorelbine (GDSC)	1.67961217862422	SBS30L/7bL/11L
907280	Absent	LAML	Vinorelbine (GDSC)	1.02533660623133	SBS30L/7bL/11L
907300	Absent	LAML	Vinorelbine (GDSC)	2.18383675169532	SBS30L/7bL/11L
908148	Absent	LAML	Vinorelbine (GDSC)	-0.119511884046924	SBS30L/7bL/11L
908448	Present	LAML	Vinorelbine (GDSC)	-0.977986139777324	SBS30L/7bL/11L
908451	Absent	LAML	Vinorelbine (GDSC)	-0.0409309566556251	SBS30L/7bL/11L
909715	Absent	LAML	Vinorelbine (GDSC)	-1.31654749281942	SBS30L/7bL/11L
909771	Absent	LAML	Vinorelbine (GDSC)	1.27334738360726	SBS30L/7bL/11L
910545	Present	LAML	Vinorelbine (GDSC)	-1.03131717518879	SBS30L/7bL/11L
910566	Absent	LAML	Vinorelbine (GDSC)	0.0516760817585916	SBS30L/7bL/11L
910688	Absent	LAML	Vinorelbine (GDSC)	-0.628926323690561	SBS30L/7bL/11L
910947	Absent	LAML	Vinorelbine (GDSC)	-0.284153722503797	SBS30L/7bL/11L
1323913	Present	LAML	Vinorelbine (GDSC)	-1.80852918662878	SBS30L/7bL/11L
1330947	Absent	LAML	Vinorelbine (GDSC)	-0.566077107995161	SBS30L/7bL/11L
1330983	Present	LAML	Vinorelbine (GDSC)	-0.235379327533712	SBS30L/7bL/11L
1330985	Absent	LAML	Vinorelbine (GDSC)	0.233695867634548	SBS30L/7bL/11L
1330991	Absent	LAML	Vinorelbine (GDSC)	0.394103006339319	SBS30L/7bL/11L
753548	Absent	LAML	Vinblastine (GDSC)	-1.09891270613988	SBS30L/7bL/11L
905938	Present	LAML	Vinblastine (GDSC)	-0.525910626263637	SBS30L/7bL/11L
906870	Absent	LAML	Vinblastine (GDSC)	2.56969868561342	SBS30L/7bL/11L
907053	Absent	LAML	Vinblastine (GDSC)	0.685658924741407	SBS30L/7bL/11L
907275	Absent	LAML	Vinblastine (GDSC)	0.0297369095510648	SBS30L/7bL/11L
907278	Absent	LAML	Vinblastine (GDSC)	0.254850604838636	SBS30L/7bL/11L
907280	Absent	LAML	Vinblastine (GDSC)	-0.187261576652524	SBS30L/7bL/11L
907300	Absent	LAML	Vinblastine (GDSC)	-0.488809708530449	SBS30L/7bL/11L
908148	Absent	LAML	Vinblastine (GDSC)	-0.202878897102507	SBS30L/7bL/11L
908448	Present	LAML	Vinblastine (GDSC)	-1.33361481423999	SBS30L/7bL/11L
908451	Absent	LAML	Vinblastine (GDSC)	-0.768983117303722	SBS30L/7bL/11L
909771	Absent	LAML	Vinblastine (GDSC)	0.840928473559234	SBS30L/7bL/11L
910545	Present	LAML	Vinblastine (GDSC)	-0.518202334422	SBS30L/7bL/11L
910566	Absent	LAML	Vinblastine (GDSC)	1.37602328631737	SBS30L/7bL/11L
910688	Absent	LAML	Vinblastine (GDSC)	1.69400121220274	SBS30L/7bL/11L
910947	Absent	LAML	Vinblastine (GDSC)	0.610542546175176	SBS30L/7bL/11L
1323913	Present	LAML	Vinblastine (GDSC)	-1.58773871486694	SBS30L/7bL/11L
1330947	Absent	LAML	Vinblastine (GDSC)	-0.623152279302928	SBS30L/7bL/11L
1330948	Present	LAML	Vinblastine (GDSC)	-0.67753425102713	SBS30L/7bL/11L
1330983	Present	LAML	Vinblastine (GDSC)	-0.27705419448786	SBS30L/7bL/11L
1330985	Absent	LAML	Vinblastine (GDSC)	0.347499128470172	SBS30L/7bL/11L
1330991	Absent	LAML	Vinblastine (GDSC)	-0.118886551129645	SBS30L/7bL/11L
905940	Absent	LCML	Vinorelbine (GDSC)	2.29658213841403	SBS30L/7bL/11L
906855	Absent	LCML	Vinorelbine (GDSC)	0.279400040368819	SBS30L/7bL/11L
907311	Absent	LCML	Vinorelbine (GDSC)	-0.632569685169895	SBS30L/7bL/11L
907783	Absent	LCML	Vinorelbine (GDSC)	0.453487495930965	SBS30L/7bL/11L
908126	Absent	LCML	Vinorelbine (GDSC)	0.0700625446336205	SBS30L/7bL/11L
909702	Present	LCML	Vinorelbine (GDSC)	-0.952928364395581	SBS30L/7bL/11L
910710	Present	LCML	Vinorelbine (GDSC)	-0.895642309645682	SBS30L/7bL/11L
1327771	Absent	LCML	Vinorelbine (GDSC)	-0.0489170772978694	SBS30L/7bL/11L
1330931	Absent	LCML	Vinorelbine (GDSC)	-0.569474782838411	SBS30L/7bL/11L
905940	Absent	LCML	Vinblastine (GDSC)	1.64775225016047	SBS30L/7bL/11L
906855	Absent	LCML	Vinblastine (GDSC)	-0.736078644996174	SBS30L/7bL/11L
907311	Absent	LCML	Vinblastine (GDSC)	0.898205628948712	SBS30L/7bL/11L
907783	Absent	LCML	Vinblastine (GDSC)	0.246538563084937	SBS30L/7bL/11L
908126	Absent	LCML	Vinblastine (GDSC)	0.529921635531039	SBS30L/7bL/11L
909702	Present	LCML	Vinblastine (GDSC)	-0.187241609190801	SBS30L/7bL/11L
910710	Present	LCML	Vinblastine (GDSC)	-1.80771377900577	SBS30L/7bL/11L
910951	Absent	LCML	Vinblastine (GDSC)	-0.54308061262458	SBS30L/7bL/11L
1327771	Absent	LCML	Vinblastine (GDSC)	-0.729749868626262	SBS30L/7bL/11L
1330931	Absent	LCML	Vinblastine (GDSC)	0.681446436718441	SBS30L/7bL/11L
907057	Absent	LIHC	Vinblastine (GDSC)	-1.49391611715412	SBS30L/7bL/11L
909719	Absent	LIHC	Vinblastine (GDSC)	-0.258307273250913	SBS30L/7bL/11L
909736	Present	LIHC	Vinblastine (GDSC)	-1.03432294628419	SBS30L/7bL/11L
909737	Present	LIHC	Vinblastine (GDSC)	-0.369090147524209	SBS30L/7bL/11L
909738	Absent	LIHC	Vinblastine (GDSC)	1.23358808199337	SBS30L/7bL/11L
910850	Absent	LIHC	Vinblastine (GDSC)	1.6621016127728	SBS30L/7bL/11L
1240157	Absent	LIHC	Vinblastine (GDSC)	0.155451010832235	SBS30L/7bL/11L
1240158	Absent	LIHC	Vinblastine (GDSC)	1.48356448458879	SBS30L/7bL/11L
1240159	Absent	LIHC	Vinblastine (GDSC)	-0.445877769861838	SBS30L/7bL/11L
1240160	Present	LIHC	Vinblastine (GDSC)	-0.39311261818276	SBS30L/7bL/11L
1240217	Present	LIHC	Vinblastine (GDSC)	-0.763396918801869	SBS30L/7bL/11L
1298146	Absent	LIHC	Vinblastine (GDSC)	0.223318600872703	SBS30L/7bL/11L
907057	Absent	LIHC	Vincristine (GDSC)	-1.05454424263186	SBS30L/7bL/11L
909719	Absent	LIHC	Vincristine (GDSC)	-0.309351711053241	SBS30L/7bL/11L
909736	Present	LIHC	Vincristine (GDSC)	-0.706988723752299	SBS30L/7bL/11L
909737	Present	LIHC	Vincristine (GDSC)	-0.662584478589955	SBS30L/7bL/11L
909738	Absent	LIHC	Vincristine (GDSC)	1.41564726104665	SBS30L/7bL/11L
910850	Absent	LIHC	Vincristine (GDSC)	1.49634204226576	SBS30L/7bL/11L
1240157	Absent	LIHC	Vincristine (GDSC)	-0.21925338514331	SBS30L/7bL/11L
1240158	Absent	LIHC	Vincristine (GDSC)	0.308217059545508	SBS30L/7bL/11L
1240159	Absent	LIHC	Vincristine (GDSC)	0.995202180071935	SBS30L/7bL/11L
1240160	Present	LIHC	Vincristine (GDSC)	0.36452094185268	SBS30L/7bL/11L
1240217	Present	LIHC	Vincristine (GDSC)	-1.81859504381739	SBS30L/7bL/11L
1298146	Absent	LIHC	Vincristine (GDSC)	0.19138810020552	SBS30L/7bL/11L
907057	Absent	LIHC	Vinorelbine (GDSC)	-0.588164990659353	SBS30L/7bL/11L
909719	Absent	LIHC	Vinorelbine (GDSC)	-0.972051609288302	SBS30L/7bL/11L
909736	Present	LIHC	Vinorelbine (GDSC)	-0.648347614101725	SBS30L/7bL/11L
909737	Present	LIHC	Vinorelbine (GDSC)	-0.885237943805277	SBS30L/7bL/11L
909738	Absent	LIHC	Vinorelbine (GDSC)	0.84131742238348	SBS30L/7bL/11L
909739	Absent	LIHC	Vinorelbine (GDSC)	0.568901397345853	SBS30L/7bL/11L
910850	Absent	LIHC	Vinorelbine (GDSC)	0.665956614397819	SBS30L/7bL/11L
1240157	Absent	LIHC	Vinorelbine (GDSC)	0.429382677672139	SBS30L/7bL/11L
1240158	Absent	LIHC	Vinorelbine (GDSC)	0.54848847997419	SBS30L/7bL/11L
1240159	Absent	LIHC	Vinorelbine (GDSC)	0.253366802535109	SBS30L/7bL/11L
1240160	Present	LIHC	Vinorelbine (GDSC)	-0.835358702249704	SBS30L/7bL/11L
1240217	Present	LIHC	Vinorelbine (GDSC)	-1.50429868304478	SBS30L/7bL/11L
1298146	Absent	LIHC	Vinorelbine (GDSC)	2.12604614884055	SBS30L/7bL/11L
