# Supplementary material for: Mutational signatures are markers of drug sensitivity of cancer cells
Source: Nat Commun. 2022 May 25;13:2926. doi: 10.1038/s41467-022-30582-3 (PMC9132939; doi:10.1038/s41467-022-30582-3)
Supplement: Supplementary file 4 — Source Data [file 41467_2022_30582_MOESM4_ESM.zip › RawData_R2b/FigS14C.csv]

COSMIC_ID	SBS	cancer_type	NAME	STD_SCORE	SBS_NAME
753531	Present	HNSC	Afatinib (GDSC)	-0.485304311400221	SBS36/56L
753532	Absent	HNSC	Afatinib (GDSC)	1.84261228362528	SBS36/56L
753535	Absent	HNSC	Afatinib (GDSC)	-0.095979138005056	SBS36/56L
753538	Present	HNSC	Afatinib (GDSC)	-0.695426061764042	SBS36/56L
753541	Absent	HNSC	Afatinib (GDSC)	-0.490846109993724	SBS36/56L
753561	Absent	HNSC	Afatinib (GDSC)	-0.421768688551079	SBS36/56L
753562	Absent	HNSC	Afatinib (GDSC)	-0.354128259359112	SBS36/56L
753570	Present	HNSC	Afatinib (GDSC)	0.806878804338554	SBS36/56L
753583	Absent	HNSC	Afatinib (GDSC)	1.88462092547639	SBS36/56L
906794	Present	HNSC	Afatinib (GDSC)	0.936922210923537	SBS36/56L
906837	Present	HNSC	Afatinib (GDSC)	0.635270099789942	SBS36/56L
907059	Present	HNSC	Afatinib (GDSC)	-0.365315200109632	SBS36/56L
907061	Present	HNSC	Afatinib (GDSC)	-0.33189544182227	SBS36/56L
907062	Present	HNSC	Afatinib (GDSC)	-1.30379050161875	SBS36/56L
909708	Present	HNSC	Afatinib (GDSC)	0.250430037051336	SBS36/56L
909709	Absent	HNSC	Afatinib (GDSC)	1.88574220314053	SBS36/56L
910701	Present	HNSC	Afatinib (GDSC)	0.12216517319445	SBS36/56L
910904	Present	HNSC	Afatinib (GDSC)	1.23821416973828	SBS36/56L
910911	Present	HNSC	Afatinib (GDSC)	0.441876055334508	SBS36/56L
910916	Present	HNSC	Afatinib (GDSC)	-0.697639680894538	SBS36/56L
910936	Present	HNSC	Afatinib (GDSC)	-1.20477496654357	SBS36/56L
924111	Present	HNSC	Afatinib (GDSC)	-0.264758295784623	SBS36/56L
1240122	Present	HNSC	Afatinib (GDSC)	-1.20070012983417	SBS36/56L
1240140	Present	HNSC	Afatinib (GDSC)	-1.83119611053348	SBS36/56L
1240161	Present	HNSC	Afatinib (GDSC)	-1.02344111595036	SBS36/56L
1240162	Present	HNSC	Afatinib (GDSC)	-0.349813665582352	SBS36/56L
1240196	Absent	HNSC	Afatinib (GDSC)	0.93252184198906	SBS36/56L
1240204	Present	HNSC	Afatinib (GDSC)	0.58751917283211	SBS36/56L
1240206	Present	HNSC	Afatinib (GDSC)	-1.04275551125354	SBS36/56L
1290724	Absent	HNSC	Afatinib (GDSC)	1.62367067683326	SBS36/56L
1298156	Absent	HNSC	Afatinib (GDSC)	-0.705437469479577	SBS36/56L
1298215	Absent	HNSC	Afatinib (GDSC)	0.656537171725734	SBS36/56L
1298362	Absent	HNSC	Afatinib (GDSC)	-0.536584421052097	SBS36/56L
1298529	Present	HNSC	Afatinib (GDSC)	1.66987455064527	SBS36/56L
1298531	Present	HNSC	Afatinib (GDSC)	-1.25581118538555	SBS36/56L
1299050	Present	HNSC	Afatinib (GDSC)	-0.97339699531813	SBS36/56L
1299052	Present	HNSC	Afatinib (GDSC)	-0.159487374809867	SBS36/56L
1299059	Absent	HNSC	Afatinib (GDSC)	0.27539525840752	SBS36/56L
753531	Present	HNSC	ERBB2 (PSCORE)	0.233231449289483	SBS36/56L
753535	Absent	HNSC	ERBB2 (PSCORE)	0.284304119298912	SBS36/56L
753538	Present	HNSC	ERBB2 (PSCORE)	0.11383264866083	SBS36/56L
753541	Absent	HNSC	ERBB2 (PSCORE)	-0.208008241362278	SBS36/56L
753561	Absent	HNSC	ERBB2 (PSCORE)	-0.108716803773051	SBS36/56L
753562	Absent	HNSC	ERBB2 (PSCORE)	0.648893938909515	SBS36/56L
753583	Absent	HNSC	ERBB2 (PSCORE)	0.184347049731349	SBS36/56L
906794	Present	HNSC	ERBB2 (PSCORE)	0.169383742657192	SBS36/56L
906837	Present	HNSC	ERBB2 (PSCORE)	-0.287200018432697	SBS36/56L
907061	Present	HNSC	ERBB2 (PSCORE)	0.191042104181196	SBS36/56L
907062	Present	HNSC	ERBB2 (PSCORE)	0.986437532432669	SBS36/56L
909708	Present	HNSC	ERBB2 (PSCORE)	1.14047780311874	SBS36/56L
909709	Absent	HNSC	ERBB2 (PSCORE)	-0.010410433936841	SBS36/56L
910701	Present	HNSC	ERBB2 (PSCORE)	0.0521021679320819	SBS36/56L
910904	Present	HNSC	ERBB2 (PSCORE)	-0.411827706892739	SBS36/56L
910916	Present	HNSC	ERBB2 (PSCORE)	-0.538967628113783	SBS36/56L
910936	Present	HNSC	ERBB2 (PSCORE)	-0.634413417357393	SBS36/56L
1240122	Present	HNSC	ERBB2 (PSCORE)	-0.456152898728421	SBS36/56L
1240140	Present	HNSC	ERBB2 (PSCORE)	-0.285645952407383	SBS36/56L
1240161	Present	HNSC	ERBB2 (PSCORE)	0.132519905745177	SBS36/56L
1240162	Present	HNSC	ERBB2 (PSCORE)	-0.999795961803898	SBS36/56L
1240196	Absent	HNSC	ERBB2 (PSCORE)	0.608901860625192	SBS36/56L
1240204	Present	HNSC	ERBB2 (PSCORE)	0.865702548355833	SBS36/56L
1240206	Present	HNSC	ERBB2 (PSCORE)	-0.299467570740556	SBS36/56L
1290724	Absent	HNSC	ERBB2 (PSCORE)	0.600830140578503	SBS36/56L
1290725	Absent	HNSC	ERBB2 (PSCORE)	-0.211982912222635	SBS36/56L
1298156	Absent	HNSC	ERBB2 (PSCORE)	1.62903379864783	SBS36/56L
1298215	Absent	HNSC	ERBB2 (PSCORE)	1.34487522828646	SBS36/56L
1298362	Absent	HNSC	ERBB2 (PSCORE)	-1.93311061632088	SBS36/56L
1298529	Present	HNSC	ERBB2 (PSCORE)	0.372290861660617	SBS36/56L
1298531	Present	HNSC	ERBB2 (PSCORE)	-1.0667672034053	SBS36/56L
1299052	Present	HNSC	ERBB2 (PSCORE)	-3.64509002023549	SBS36/56L
1299059	Absent	HNSC	ERBB2 (PSCORE)	1.53935048562177	SBS36/56L
907057	Present	LIHC	Afatinib (GDSC)	-2.48322659937436	SBS36/56L
909719	Absent	LIHC	Afatinib (GDSC)	0.347396583677926	SBS36/56L
909736	Absent	LIHC	Afatinib (GDSC)	1.31987826425072	SBS36/56L
909737	Absent	LIHC	Afatinib (GDSC)	0.86817655192769	SBS36/56L
909738	Absent	LIHC	Afatinib (GDSC)	-0.89363829688428	SBS36/56L
910850	Absent	LIHC	Afatinib (GDSC)	0.21310020263223	SBS36/56L
1240157	Present	LIHC	Afatinib (GDSC)	-0.375422800602341	SBS36/56L
1240158	Present	LIHC	Afatinib (GDSC)	-0.257089727706783	SBS36/56L
1240159	Absent	LIHC	Afatinib (GDSC)	0.841041188763998	SBS36/56L
1240160	Absent	LIHC	Afatinib (GDSC)	-0.3129443510457	SBS36/56L
1240217	Present	LIHC	Afatinib (GDSC)	0.151511900370206	SBS36/56L
1298146	Absent	LIHC	Afatinib (GDSC)	0.581217083990694	SBS36/56L
907057	Present	LIHC	CI-1033 (GDSC)	0.0913824789280728	SBS36/56L
909719	Absent	LIHC	CI-1033 (GDSC)	0.729247536798121	SBS36/56L
909736	Absent	LIHC	CI-1033 (GDSC)	0.548288220402695	SBS36/56L
909737	Absent	LIHC	CI-1033 (GDSC)	-1.01073015811615	SBS36/56L
909738	Absent	LIHC	CI-1033 (GDSC)	-1.01447540530195	SBS36/56L
909739	Absent	LIHC	CI-1033 (GDSC)	-0.716937724796341	SBS36/56L
910850	Absent	LIHC	CI-1033 (GDSC)	1.08677133779385	SBS36/56L
1240157	Present	LIHC	CI-1033 (GDSC)	-1.23090420364531	SBS36/56L
1240158	Present	LIHC	CI-1033 (GDSC)	-1.1344215187459	SBS36/56L
1240159	Absent	LIHC	CI-1033 (GDSC)	0.977402371802687	SBS36/56L
1240160	Absent	LIHC	CI-1033 (GDSC)	0.423923850475905	SBS36/56L
1240217	Present	LIHC	CI-1033 (GDSC)	-0.535492796605595	SBS36/56L
1298146	Absent	LIHC	CI-1033 (GDSC)	1.78594601100992	SBS36/56L
907057	Present	LIHC	AST-1306 (GDSC)	-0.027969650711783	SBS36/56L
909719	Absent	LIHC	AST-1306 (GDSC)	1.06883930646282	SBS36/56L
909736	Absent	LIHC	AST-1306 (GDSC)	0.11795311576099	SBS36/56L
909737	Absent	LIHC	AST-1306 (GDSC)	-0.799428999818809	SBS36/56L
909738	Absent	LIHC	AST-1306 (GDSC)	-0.218504901555233	SBS36/56L
909739	Absent	LIHC	AST-1306 (GDSC)	0.307970901529601	SBS36/56L
910850	Absent	LIHC	AST-1306 (GDSC)	1.36296613705013	SBS36/56L
1240157	Present	LIHC	AST-1306 (GDSC)	-1.07390964486125	SBS36/56L
1240158	Present	LIHC	AST-1306 (GDSC)	-2.06834874859004	SBS36/56L
1240159	Absent	LIHC	AST-1306 (GDSC)	0.125893144382437	SBS36/56L
1240160	Absent	LIHC	AST-1306 (GDSC)	-0.143908058424099	SBS36/56L
1240217	Present	LIHC	AST-1306 (GDSC)	-0.281409895553034	SBS36/56L
1298146	Absent	LIHC	AST-1306 (GDSC)	1.62985729432827	SBS36/56L
909719	Absent	LIHC	AST-1306 (PRISM)	0.277518004598464	SBS36/56L
909738	Absent	LIHC	AST-1306 (PRISM)	1.08524629498971	SBS36/56L
1240158	Present	LIHC	AST-1306 (PRISM)	-1.32038957080685	SBS36/56L
1240217	Present	LIHC	AST-1306 (PRISM)	-0.0423747287813269	SBS36/56L
909719	Absent	LIHC	ERBB2 (PSCORE)	-0.289267111527679	SBS36/56L
909736	Absent	LIHC	ERBB2 (PSCORE)	-0.449161949735404	SBS36/56L
909737	Absent	LIHC	ERBB2 (PSCORE)	0.910818647840454	SBS36/56L
909738	Absent	LIHC	ERBB2 (PSCORE)	1.39643728754645	SBS36/56L
909739	Absent	LIHC	ERBB2 (PSCORE)	-0.169938024762901	SBS36/56L
1240157	Present	LIHC	ERBB2 (PSCORE)	-1.21736103724911	SBS36/56L
1240158	Present	LIHC	ERBB2 (PSCORE)	-1.6601301245922	SBS36/56L
1240159	Absent	LIHC	ERBB2 (PSCORE)	0.537513083183353	SBS36/56L
1240160	Absent	LIHC	ERBB2 (PSCORE)	1.19862860076199	SBS36/56L
1240217	Present	LIHC	ERBB2 (PSCORE)	0.545499331373481	SBS36/56L
1298146	Absent	LIHC	ERBB2 (PSCORE)	-0.803038702838437	SBS36/56L
683665	Absent	MM	CI-1033 (GDSC)	1.54912938339004	SBS36/56L
753563	Present	MM	CI-1033 (GDSC)	-0.379268693899018	SBS36/56L
753612	Absent	MM	CI-1033 (GDSC)	0.823548892234359	SBS36/56L
905964	Absent	MM	CI-1033 (GDSC)	-0.325694956044889	SBS36/56L
906765	Absent	MM	CI-1033 (GDSC)	1.81463030689157	SBS36/56L
907281	Present	MM	CI-1033 (GDSC)	0.219846916670355	SBS36/56L
907791	Present	MM	CI-1033 (GDSC)	-0.748777171113952	SBS36/56L
909249	Present	MM	CI-1033 (GDSC)	-0.885198412264759	SBS36/56L
924239	Present	MM	CI-1033 (GDSC)	-0.910142298172274	SBS36/56L
1295741	Absent	MM	CI-1033 (GDSC)	1.55775336948811	SBS36/56L
1297447	Present	MM	CI-1033 (GDSC)	-0.273077638970361	SBS36/56L
1327766	Present	MM	CI-1033 (GDSC)	-0.0521370143033463	SBS36/56L
1327775	Present	MM	CI-1033 (GDSC)	-1.06654645647261	SBS36/56L
1330950	Absent	MM	CI-1033 (GDSC)	-1.22782586339049	SBS36/56L
1659817	Absent	MM	CI-1033 (GDSC)	-0.0962403640427353	SBS36/56L
683665	Absent	MM	AST-1306 (GDSC)	0.368015831925462	SBS36/56L
753563	Present	MM	AST-1306 (GDSC)	-0.44097767186772	SBS36/56L
753612	Absent	MM	AST-1306 (GDSC)	0.991147565674237	SBS36/56L
905964	Absent	MM	AST-1306 (GDSC)	-0.536845126265745	SBS36/56L
906765	Absent	MM	AST-1306 (GDSC)	1.67691715298937	SBS36/56L
907281	Present	MM	AST-1306 (GDSC)	-0.507348395658946	SBS36/56L
907791	Present	MM	AST-1306 (GDSC)	-0.472239480024593	SBS36/56L
909249	Present	MM	AST-1306 (GDSC)	-0.314252719589202	SBS36/56L
924239	Present	MM	AST-1306 (GDSC)	-0.559223308072877	SBS36/56L
1295741	Absent	MM	AST-1306 (GDSC)	2.31785757844102	SBS36/56L
1297447	Present	MM	AST-1306 (GDSC)	-0.214705033700348	SBS36/56L
1327766	Present	MM	AST-1306 (GDSC)	-1.07074860594444	SBS36/56L
1327775	Present	MM	AST-1306 (GDSC)	-1.00697845960961	SBS36/56L
1330950	Absent	MM	AST-1306 (GDSC)	-0.853521990221202	SBS36/56L
1659817	Absent	MM	AST-1306 (GDSC)	0.622902661924594	SBS36/56L
684052	Absent	SARC	Afatinib (GDSC)	0.404416106656062	SBS36/56L
909264	Absent	SARC	Afatinib (GDSC)	0.620305463330156	SBS36/56L
909716	Present	SARC	Afatinib (GDSC)	-1.02595929322127	SBS36/56L
909720	Absent	SARC	Afatinib (GDSC)	0.474238316668927	SBS36/56L
909756	Present	SARC	Afatinib (GDSC)	0.414677454593553	SBS36/56L
909759	Absent	SARC	Afatinib (GDSC)	1.28174950161739	SBS36/56L
925343	Absent	SARC	Afatinib (GDSC)	-0.694456905876783	SBS36/56L
971773	Present	SARC	Afatinib (GDSC)	0.110090855524076	SBS36/56L
971774	Absent	SARC	Afatinib (GDSC)	-0.0228404223584894	SBS36/56L
1240166	Present	SARC	Afatinib (GDSC)	-1.62919774180222	SBS36/56L
1240210	Present	SARC	Afatinib (GDSC)	-1.41701068894693	SBS36/56L
1299061	Absent	SARC	Afatinib (GDSC)	1.48398735381553	SBS36/56L
684052	Absent	SARC	CI-1033 (GDSC)	-0.481736410565526	SBS36/56L
909264	Absent	SARC	CI-1033 (GDSC)	1.39012620357372	SBS36/56L
909716	Present	SARC	CI-1033 (GDSC)	-0.780207806786305	SBS36/56L
909720	Absent	SARC	CI-1033 (GDSC)	0.35069578454635	SBS36/56L
909756	Present	SARC	CI-1033 (GDSC)	0.233765862609207	SBS36/56L
909759	Absent	SARC	CI-1033 (GDSC)	0.213699366655028	SBS36/56L
925343	Absent	SARC	CI-1033 (GDSC)	1.37916753414944	SBS36/56L
971773	Present	SARC	CI-1033 (GDSC)	-0.484237488271967	SBS36/56L
971774	Absent	SARC	CI-1033 (GDSC)	0.618043288637103	SBS36/56L
1240166	Present	SARC	CI-1033 (GDSC)	-0.350821333612871	SBS36/56L
1240210	Present	SARC	CI-1033 (GDSC)	-2.08849500093417	SBS36/56L
687448	Present	SKCM	Afatinib (GDSC)	0.721815472987576	SBS36/56L
753545	Absent	SKCM	Afatinib (GDSC)	-0.315755847377077	SBS36/56L
753546	Absent	SKCM	Afatinib (GDSC)	0.644091403002198	SBS36/56L
753579	Absent	SKCM	Afatinib (GDSC)	0.386451115647384	SBS36/56L
905954	Absent	SKCM	Afatinib (GDSC)	0.0850737835820732	SBS36/56L
905955	Absent	SKCM	Afatinib (GDSC)	0.588984587243163	SBS36/56L
905956	Absent	SKCM	Afatinib (GDSC)	0.462484161947946	SBS36/56L
905974	Absent	SKCM	Afatinib (GDSC)	0.124006340414324	SBS36/56L
905975	Absent	SKCM	Afatinib (GDSC)	0.474892254549183	SBS36/56L
905976	Absent	SKCM	Afatinib (GDSC)	-0.423783301868724	SBS36/56L
906792	Absent	SKCM	Afatinib (GDSC)	0.134394807567679	SBS36/56L
906793	Absent	SKCM	Afatinib (GDSC)	-0.0937515959711581	SBS36/56L
906813	Absent	SKCM	Afatinib (GDSC)	-0.807028987342186	SBS36/56L
906818	Absent	SKCM	Afatinib (GDSC)	0.0987445172044049	SBS36/56L
906830	Absent	SKCM	Afatinib (GDSC)	0.557525844939815	SBS36/56L
906841	Absent	SKCM	Afatinib (GDSC)	-0.502311620918043	SBS36/56L
906865	Present	SKCM	Afatinib (GDSC)	0.283643777747999	SBS36/56L
907169	Absent	SKCM	Afatinib (GDSC)	0.0332747421914317	SBS36/56L
907171	Absent	SKCM	Afatinib (GDSC)	0.0155392497739188	SBS36/56L
907172	Absent	SKCM	Afatinib (GDSC)	0.0414567760452979	SBS36/56L
908124	Absent	SKCM	Afatinib (GDSC)	0.224265889301448	SBS36/56L
908125	Absent	SKCM	Afatinib (GDSC)	0.427479821625766	SBS36/56L
909706	Present	SKCM	Afatinib (GDSC)	0.757346476409464	SBS36/56L
909713	Absent	SKCM	Afatinib (GDSC)	0.539115143420113	SBS36/56L
909723	Absent	SKCM	Afatinib (GDSC)	0.622322661547606	SBS36/56L
909724	Absent	SKCM	Afatinib (GDSC)	0.170105116517814	SBS36/56L
909725	Present	SKCM	Afatinib (GDSC)	-0.051237429967959	SBS36/56L
909726	Absent	SKCM	Afatinib (GDSC)	0.250489510365819	SBS36/56L
909784	Absent	SKCM	Afatinib (GDSC)	0.079089930472002	SBS36/56L
910697	Absent	SKCM	Afatinib (GDSC)	-1.89117998273756	SBS36/56L
910853	Present	SKCM	Afatinib (GDSC)	-3.83345422610566	SBS36/56L
910903	Present	SKCM	Afatinib (GDSC)	-0.439635711123463	SBS36/56L
910921	Absent	SKCM	Afatinib (GDSC)	0.804359035497916	SBS36/56L
910925	Present	SKCM	Afatinib (GDSC)	-2.04321456558058	SBS36/56L
910932	Absent	SKCM	Afatinib (GDSC)	0.109500598202285	SBS36/56L
925339	Absent	SKCM	Afatinib (GDSC)	0.309321229671933	SBS36/56L
930301	Present	SKCM	Afatinib (GDSC)	0.664657522022557	SBS36/56L
971777	Absent	SKCM	Afatinib (GDSC)	0.482128995659984	SBS36/56L
1240130	Absent	SKCM	Afatinib (GDSC)	0.476082873266044	SBS36/56L
1240153	Present	SKCM	Afatinib (GDSC)	0.36346549734418	SBS36/56L
1240226	Present	SKCM	Afatinib (GDSC)	0.311407625797699	SBS36/56L
1287706	Absent	SKCM	Afatinib (GDSC)	0.809741952507039	SBS36/56L
1298144	Absent	SKCM	Afatinib (GDSC)	0.642874526153585	SBS36/56L
1298145	Absent	SKCM	Afatinib (GDSC)	0.793636714955146	SBS36/56L
1298160	Absent	SKCM	Afatinib (GDSC)	1.0163004205842	SBS36/56L
1299078	Present	SKCM	Afatinib (GDSC)	0.232988090437065	SBS36/56L
1299080	Present	SKCM	Afatinib (GDSC)	-3.7795215239521	SBS36/56L
1299081	Absent	SKCM	Afatinib (GDSC)	-0.558183673659559	SBS36/56L
905955	Absent	SKCM	afatinib (PRISM)	-0.365218379635481	SBS36/56L
905956	Absent	SKCM	afatinib (PRISM)	0.691543850370081	SBS36/56L
905974	Absent	SKCM	afatinib (PRISM)	0.397455361489048	SBS36/56L
905976	Absent	SKCM	afatinib (PRISM)	-1.99295040521463	SBS36/56L
906792	Absent	SKCM	afatinib (PRISM)	0.515279144787395	SBS36/56L
906793	Absent	SKCM	afatinib (PRISM)	0.284287960109274	SBS36/56L
906813	Absent	SKCM	afatinib (PRISM)	-0.446261216741876	SBS36/56L
906818	Absent	SKCM	afatinib (PRISM)	-1.23909367963496	SBS36/56L
906865	Present	SKCM	afatinib (PRISM)	-1.65379313556277	SBS36/56L
907169	Absent	SKCM	afatinib (PRISM)	0.83160519557853	SBS36/56L
907171	Absent	SKCM	afatinib (PRISM)	0.185059115034084	SBS36/56L
908124	Absent	SKCM	afatinib (PRISM)	1.19078540043291	SBS36/56L
908125	Absent	SKCM	afatinib (PRISM)	0.0329780723524171	SBS36/56L
909706	Present	SKCM	afatinib (PRISM)	-0.260632566979307	SBS36/56L
909713	Absent	SKCM	afatinib (PRISM)	1.02013262645487	SBS36/56L
909724	Absent	SKCM	afatinib (PRISM)	-0.180112204349424	SBS36/56L
909725	Present	SKCM	afatinib (PRISM)	-0.144924103477027	SBS36/56L
909726	Absent	SKCM	afatinib (PRISM)	0.933353643916929	SBS36/56L
910853	Present	SKCM	afatinib (PRISM)	-3.5751495763008	SBS36/56L
910921	Absent	SKCM	afatinib (PRISM)	-0.272231983078917	SBS36/56L
1240153	Present	SKCM	afatinib (PRISM)	0.88605510258605	SBS36/56L
1299081	Absent	SKCM	afatinib (PRISM)	0.822017204475223	SBS36/56L
905955	Absent	SKCM	EGFR (PSCORE)	0.68913044075768	SBS36/56L
905976	Absent	SKCM	EGFR (PSCORE)	0.406382351665877	SBS36/56L
906792	Absent	SKCM	EGFR (PSCORE)	0.454570006038895	SBS36/56L
906793	Absent	SKCM	EGFR (PSCORE)	0.425640668877758	SBS36/56L
906813	Absent	SKCM	EGFR (PSCORE)	-0.413005715858778	SBS36/56L
906818	Absent	SKCM	EGFR (PSCORE)	-0.301408884424402	SBS36/56L
906830	Absent	SKCM	EGFR (PSCORE)	0.112914380357332	SBS36/56L
907169	Absent	SKCM	EGFR (PSCORE)	0.995190412649881	SBS36/56L
907171	Absent	SKCM	EGFR (PSCORE)	-0.116422743972592	SBS36/56L
907172	Absent	SKCM	EGFR (PSCORE)	0.142861138228516	SBS36/56L
908124	Absent	SKCM	EGFR (PSCORE)	-0.712002469811277	SBS36/56L
908125	Absent	SKCM	EGFR (PSCORE)	1.09393224299742	SBS36/56L
909706	Present	SKCM	EGFR (PSCORE)	-0.910570836038923	SBS36/56L
909725	Present	SKCM	EGFR (PSCORE)	-0.743389808657311	SBS36/56L
909726	Absent	SKCM	EGFR (PSCORE)	0.0905766278227654	SBS36/56L
909784	Absent	SKCM	EGFR (PSCORE)	-0.383307906578605	SBS36/56L
910903	Present	SKCM	EGFR (PSCORE)	-0.139120896454051	SBS36/56L
910925	Present	SKCM	EGFR (PSCORE)	-2.81320088669184	SBS36/56L
1299081	Absent	SKCM	EGFR (PSCORE)	2.12123187909166	SBS36/56L
