# Supplementary material for: Mutational signatures are markers of drug sensitivity of cancer cells
Source: Nat Commun. 2022 May 25;13:2926. doi: 10.1038/s41467-022-30582-3 (PMC9132939; doi:10.1038/s41467-022-30582-3)
Supplement: Supplementary file 4 — Source Data [file 41467_2022_30582_MOESM4_ESM.zip › RawData_R2b/FigS14D.csv]

COSMIC_ID	SBS	cancer_type	NAME	STD_SCORE	SBS_NAME
905952	Absent	ALL/CLL	CI-1033 (GDSC)	-0.622978316307809	SBS18/36L
905958	Absent	ALL/CLL	CI-1033 (GDSC)	-0.117177408922312	SBS18/36L
905965	Present	ALL/CLL	CI-1033 (GDSC)	-0.433896935490182	SBS18/36L
906763	Present	ALL/CLL	CI-1033 (GDSC)	0.330567306306906	SBS18/36L
906800	Present	ALL/CLL	CI-1033 (GDSC)	-0.531017613304616	SBS18/36L
906836	Present	ALL/CLL	CI-1033 (GDSC)	0.471173552556999	SBS18/36L
906854	Absent	ALL/CLL	CI-1033 (GDSC)	3.12659747235989	SBS18/36L
906856	Present	ALL/CLL	CI-1033 (GDSC)	-1.40193138565942	SBS18/36L
906877	Absent	ALL/CLL	CI-1033 (GDSC)	1.02522533668798	SBS18/36L
907043	Absent	ALL/CLL	CI-1033 (GDSC)	-0.392257915504146	SBS18/36L
907044	Present	ALL/CLL	CI-1033 (GDSC)	-0.264700202650564	SBS18/36L
907056	Absent	ALL/CLL	CI-1033 (GDSC)	0.339729840179126	SBS18/36L
907269	Absent	ALL/CLL	CI-1033 (GDSC)	2.55969346563103	SBS18/36L
907270	Absent	ALL/CLL	CI-1033 (GDSC)	2.71997100819256	SBS18/36L
907272	Absent	ALL/CLL	CI-1033 (GDSC)	-0.44044744512506	SBS18/36L
907277	Present	ALL/CLL	CI-1033 (GDSC)	-0.730730450810608	SBS18/36L
907787	Absent	ALL/CLL	CI-1033 (GDSC)	0.406942431495168	SBS18/36L
907789	Absent	ALL/CLL	CI-1033 (GDSC)	-0.577762077324495	SBS18/36L
908136	Absent	ALL/CLL	CI-1033 (GDSC)	0.535572355759328	SBS18/36L
908142	Present	ALL/CLL	CI-1033 (GDSC)	-0.136905280915303	SBS18/36L
908143	Absent	ALL/CLL	CI-1033 (GDSC)	1.55211397732782	SBS18/36L
908146	Absent	ALL/CLL	CI-1033 (GDSC)	-0.554441308735724	SBS18/36L
908149	Present	ALL/CLL	CI-1033 (GDSC)	-0.0357329663402325	SBS18/36L
908156	Present	ALL/CLL	CI-1033 (GDSC)	-1.48160085143721	SBS18/36L
908158	Absent	ALL/CLL	CI-1033 (GDSC)	-0.421303052450223	SBS18/36L
909251	Absent	ALL/CLL	CI-1033 (GDSC)	0.162949239472947	SBS18/36L
909252	Absent	ALL/CLL	CI-1033 (GDSC)	-0.607053966038295	SBS18/36L
909260	Absent	ALL/CLL	CI-1033 (GDSC)	-0.957988147249527	SBS18/36L
909696	Absent	ALL/CLL	CI-1033 (GDSC)	-0.467299081550321	SBS18/36L
909703	Absent	ALL/CLL	CI-1033 (GDSC)	-0.105535087947939	SBS18/36L
909722	Absent	ALL/CLL	CI-1033 (GDSC)	-0.175865476461685	SBS18/36L
909743	Absent	ALL/CLL	CI-1033 (GDSC)	-0.116789558768072	SBS18/36L
909762	Absent	ALL/CLL	CI-1033 (GDSC)	0.474277035425636	SBS18/36L
909777	Present	ALL/CLL	CI-1033 (GDSC)	0.504169444325527	SBS18/36L
910687	Absent	ALL/CLL	CI-1033 (GDSC)	1.0571905967637	SBS18/36L
910944	Present	ALL/CLL	CI-1033 (GDSC)	-1.05523560912141	SBS18/36L
949153	Absent	ALL/CLL	CI-1033 (GDSC)	-0.794410129386008	SBS18/36L
1247871	Present	ALL/CLL	CI-1033 (GDSC)	-0.779998326554558	SBS18/36L
1295740	Absent	ALL/CLL	CI-1033 (GDSC)	-1.07818216025029	SBS18/36L
1297446	Absent	ALL/CLL	CI-1033 (GDSC)	1.22518151778811	SBS18/36L
1327774	Present	ALL/CLL	CI-1033 (GDSC)	-0.512809786731581	SBS18/36L
1330933	Absent	ALL/CLL	CI-1033 (GDSC)	0.209968402283966	SBS18/36L
1330960	Absent	ALL/CLL	CI-1033 (GDSC)	-0.826434010047424	SBS18/36L
1330981	Absent	ALL/CLL	CI-1033 (GDSC)	-0.844544362855861	SBS18/36L
1330994	Absent	ALL/CLL	CI-1033 (GDSC)	-0.401113032118788	SBS18/36L
1331025	Absent	ALL/CLL	CI-1033 (GDSC)	0.164818963502964	SBS18/36L
906800	Present	ALL/CLL	ERBB4 (PSCORE)	-0.606033082642672	SBS18/36L
906836	Present	ALL/CLL	ERBB4 (PSCORE)	-0.879730047478376	SBS18/36L
906856	Present	ALL/CLL	ERBB4 (PSCORE)	-1.44128219570605	SBS18/36L
908156	Present	ALL/CLL	ERBB4 (PSCORE)	0.477793912934328	SBS18/36L
908158	Absent	ALL/CLL	ERBB4 (PSCORE)	-0.399885048018473	SBS18/36L
909260	Absent	ALL/CLL	ERBB4 (PSCORE)	-0.0274146463017403	SBS18/36L
909696	Absent	ALL/CLL	ERBB4 (PSCORE)	0.332929928368686	SBS18/36L
909743	Absent	ALL/CLL	ERBB4 (PSCORE)	0.548377367551183	SBS18/36L
1331025	Absent	ALL/CLL	ERBB4 (PSCORE)	1.99524381129311	SBS18/36L
683665	Absent	MM	CI-1033 (GDSC)	1.54912938339004	SBS18/36L
753563	Present	MM	CI-1033 (GDSC)	-0.379268693899018	SBS18/36L
753612	Present	MM	CI-1033 (GDSC)	0.823548892234359	SBS18/36L
905964	Absent	MM	CI-1033 (GDSC)	-0.325694956044889	SBS18/36L
906765	Absent	MM	CI-1033 (GDSC)	1.81463030689157	SBS18/36L
907281	Present	MM	CI-1033 (GDSC)	0.219846916670355	SBS18/36L
907791	Absent	MM	CI-1033 (GDSC)	-0.748777171113952	SBS18/36L
909249	Present	MM	CI-1033 (GDSC)	-0.885198412264759	SBS18/36L
924239	Present	MM	CI-1033 (GDSC)	-0.910142298172274	SBS18/36L
1295741	Absent	MM	CI-1033 (GDSC)	1.55775336948811	SBS18/36L
1297447	Absent	MM	CI-1033 (GDSC)	-0.273077638970361	SBS18/36L
1327766	Present	MM	CI-1033 (GDSC)	-0.0521370143033463	SBS18/36L
1327775	Present	MM	CI-1033 (GDSC)	-1.06654645647261	SBS18/36L
1330950	Present	MM	CI-1033 (GDSC)	-1.22782586339049	SBS18/36L
1659817	Absent	MM	CI-1033 (GDSC)	-0.0962403640427353	SBS18/36L
683665	Absent	MM	AST-1306 (GDSC)	0.368015831925462	SBS18/36L
753563	Present	MM	AST-1306 (GDSC)	-0.44097767186772	SBS18/36L
753612	Present	MM	AST-1306 (GDSC)	0.991147565674237	SBS18/36L
905964	Absent	MM	AST-1306 (GDSC)	-0.536845126265745	SBS18/36L
906765	Absent	MM	AST-1306 (GDSC)	1.67691715298937	SBS18/36L
907281	Present	MM	AST-1306 (GDSC)	-0.507348395658946	SBS18/36L
907791	Absent	MM	AST-1306 (GDSC)	-0.472239480024593	SBS18/36L
909249	Present	MM	AST-1306 (GDSC)	-0.314252719589202	SBS18/36L
924239	Present	MM	AST-1306 (GDSC)	-0.559223308072877	SBS18/36L
1295741	Absent	MM	AST-1306 (GDSC)	2.31785757844102	SBS18/36L
1297447	Absent	MM	AST-1306 (GDSC)	-0.214705033700348	SBS18/36L
1327766	Present	MM	AST-1306 (GDSC)	-1.07074860594444	SBS18/36L
1327775	Present	MM	AST-1306 (GDSC)	-1.00697845960961	SBS18/36L
1330950	Present	MM	AST-1306 (GDSC)	-0.853521990221202	SBS18/36L
1659817	Absent	MM	AST-1306 (GDSC)	0.622902661924594	SBS18/36L
684052	Present	SARC	Afatinib (GDSC)	0.404416106656062	SBS18/36L
909264	Absent	SARC	Afatinib (GDSC)	0.620305463330156	SBS18/36L
909716	Present	SARC	Afatinib (GDSC)	-1.02595929322127	SBS18/36L
909720	Absent	SARC	Afatinib (GDSC)	0.474238316668927	SBS18/36L
909756	Absent	SARC	Afatinib (GDSC)	0.414677454593553	SBS18/36L
909759	Absent	SARC	Afatinib (GDSC)	1.28174950161739	SBS18/36L
925343	Absent	SARC	Afatinib (GDSC)	-0.694456905876783	SBS18/36L
971773	Present	SARC	Afatinib (GDSC)	0.110090855524076	SBS18/36L
971774	Absent	SARC	Afatinib (GDSC)	-0.0228404223584894	SBS18/36L
1240166	Present	SARC	Afatinib (GDSC)	-1.62919774180222	SBS18/36L
1240210	Present	SARC	Afatinib (GDSC)	-1.41701068894693	SBS18/36L
1299061	Absent	SARC	Afatinib (GDSC)	1.48398735381553	SBS18/36L
684052	Present	SARC	CI-1033 (GDSC)	-0.481736410565526	SBS18/36L
909264	Absent	SARC	CI-1033 (GDSC)	1.39012620357372	SBS18/36L
909716	Present	SARC	CI-1033 (GDSC)	-0.780207806786305	SBS18/36L
909720	Absent	SARC	CI-1033 (GDSC)	0.35069578454635	SBS18/36L
909756	Absent	SARC	CI-1033 (GDSC)	0.233765862609207	SBS18/36L
909759	Absent	SARC	CI-1033 (GDSC)	0.213699366655028	SBS18/36L
925343	Absent	SARC	CI-1033 (GDSC)	1.37916753414944	SBS18/36L
971773	Present	SARC	CI-1033 (GDSC)	-0.484237488271967	SBS18/36L
971774	Absent	SARC	CI-1033 (GDSC)	0.618043288637103	SBS18/36L
1240166	Present	SARC	CI-1033 (GDSC)	-0.350821333612871	SBS18/36L
1240210	Present	SARC	CI-1033 (GDSC)	-2.08849500093417	SBS18/36L
687448	Absent	SKCM	Afatinib (GDSC)	0.721815472987576	SBS18/36L
753545	Absent	SKCM	Afatinib (GDSC)	-0.315755847377077	SBS18/36L
753546	Absent	SKCM	Afatinib (GDSC)	0.644091403002198	SBS18/36L
753579	Absent	SKCM	Afatinib (GDSC)	0.386451115647384	SBS18/36L
905954	Absent	SKCM	Afatinib (GDSC)	0.0850737835820732	SBS18/36L
905955	Absent	SKCM	Afatinib (GDSC)	0.588984587243163	SBS18/36L
905956	Absent	SKCM	Afatinib (GDSC)	0.462484161947946	SBS18/36L
905974	Present	SKCM	Afatinib (GDSC)	0.124006340414324	SBS18/36L
905975	Absent	SKCM	Afatinib (GDSC)	0.474892254549183	SBS18/36L
905976	Absent	SKCM	Afatinib (GDSC)	-0.423783301868724	SBS18/36L
906792	Absent	SKCM	Afatinib (GDSC)	0.134394807567679	SBS18/36L
906793	Absent	SKCM	Afatinib (GDSC)	-0.0937515959711581	SBS18/36L
906813	Absent	SKCM	Afatinib (GDSC)	-0.807028987342186	SBS18/36L
906818	Absent	SKCM	Afatinib (GDSC)	0.0987445172044049	SBS18/36L
906830	Absent	SKCM	Afatinib (GDSC)	0.557525844939815	SBS18/36L
906841	Absent	SKCM	Afatinib (GDSC)	-0.502311620918043	SBS18/36L
906865	Absent	SKCM	Afatinib (GDSC)	0.283643777747999	SBS18/36L
907169	Absent	SKCM	Afatinib (GDSC)	0.0332747421914317	SBS18/36L
907171	Absent	SKCM	Afatinib (GDSC)	0.0155392497739188	SBS18/36L
907172	Absent	SKCM	Afatinib (GDSC)	0.0414567760452979	SBS18/36L
908124	Present	SKCM	Afatinib (GDSC)	0.224265889301448	SBS18/36L
908125	Absent	SKCM	Afatinib (GDSC)	0.427479821625766	SBS18/36L
909706	Absent	SKCM	Afatinib (GDSC)	0.757346476409464	SBS18/36L
909713	Absent	SKCM	Afatinib (GDSC)	0.539115143420113	SBS18/36L
909723	Absent	SKCM	Afatinib (GDSC)	0.622322661547606	SBS18/36L
909724	Absent	SKCM	Afatinib (GDSC)	0.170105116517814	SBS18/36L
909725	Absent	SKCM	Afatinib (GDSC)	-0.051237429967959	SBS18/36L
909726	Absent	SKCM	Afatinib (GDSC)	0.250489510365819	SBS18/36L
909784	Present	SKCM	Afatinib (GDSC)	0.079089930472002	SBS18/36L
910697	Present	SKCM	Afatinib (GDSC)	-1.89117998273756	SBS18/36L
910853	Absent	SKCM	Afatinib (GDSC)	-3.83345422610566	SBS18/36L
910903	Absent	SKCM	Afatinib (GDSC)	-0.439635711123463	SBS18/36L
910921	Absent	SKCM	Afatinib (GDSC)	0.804359035497916	SBS18/36L
910925	Present	SKCM	Afatinib (GDSC)	-2.04321456558058	SBS18/36L
910932	Absent	SKCM	Afatinib (GDSC)	0.109500598202285	SBS18/36L
925339	Absent	SKCM	Afatinib (GDSC)	0.309321229671933	SBS18/36L
930301	Present	SKCM	Afatinib (GDSC)	0.664657522022557	SBS18/36L
971777	Absent	SKCM	Afatinib (GDSC)	0.482128995659984	SBS18/36L
1240130	Absent	SKCM	Afatinib (GDSC)	0.476082873266044	SBS18/36L
1240153	Present	SKCM	Afatinib (GDSC)	0.36346549734418	SBS18/36L
1240226	Absent	SKCM	Afatinib (GDSC)	0.311407625797699	SBS18/36L
1287706	Absent	SKCM	Afatinib (GDSC)	0.809741952507039	SBS18/36L
1298144	Absent	SKCM	Afatinib (GDSC)	0.642874526153585	SBS18/36L
1298145	Absent	SKCM	Afatinib (GDSC)	0.793636714955146	SBS18/36L
1298160	Absent	SKCM	Afatinib (GDSC)	1.0163004205842	SBS18/36L
1299078	Present	SKCM	Afatinib (GDSC)	0.232988090437065	SBS18/36L
1299080	Present	SKCM	Afatinib (GDSC)	-3.7795215239521	SBS18/36L
1299081	Absent	SKCM	Afatinib (GDSC)	-0.558183673659559	SBS18/36L
905955	Absent	SKCM	EGFR (PSCORE)	0.68913044075768	SBS18/36L
905976	Absent	SKCM	EGFR (PSCORE)	0.406382351665877	SBS18/36L
906792	Absent	SKCM	EGFR (PSCORE)	0.454570006038895	SBS18/36L
906793	Absent	SKCM	EGFR (PSCORE)	0.425640668877758	SBS18/36L
906813	Absent	SKCM	EGFR (PSCORE)	-0.413005715858778	SBS18/36L
906818	Absent	SKCM	EGFR (PSCORE)	-0.301408884424402	SBS18/36L
906830	Absent	SKCM	EGFR (PSCORE)	0.112914380357332	SBS18/36L
907169	Absent	SKCM	EGFR (PSCORE)	0.995190412649881	SBS18/36L
907171	Absent	SKCM	EGFR (PSCORE)	-0.116422743972592	SBS18/36L
907172	Absent	SKCM	EGFR (PSCORE)	0.142861138228516	SBS18/36L
908124	Present	SKCM	EGFR (PSCORE)	-0.712002469811277	SBS18/36L
908125	Absent	SKCM	EGFR (PSCORE)	1.09393224299742	SBS18/36L
909706	Absent	SKCM	EGFR (PSCORE)	-0.910570836038923	SBS18/36L
909725	Absent	SKCM	EGFR (PSCORE)	-0.743389808657311	SBS18/36L
909726	Absent	SKCM	EGFR (PSCORE)	0.0905766278227654	SBS18/36L
909784	Present	SKCM	EGFR (PSCORE)	-0.383307906578605	SBS18/36L
910903	Absent	SKCM	EGFR (PSCORE)	-0.139120896454051	SBS18/36L
910925	Present	SKCM	EGFR (PSCORE)	-2.81320088669184	SBS18/36L
1299081	Absent	SKCM	EGFR (PSCORE)	2.12123187909166	SBS18/36L
905955	Absent	SKCM	ERBB2 (PSCORE)	0.150554951873407	SBS18/36L
905976	Absent	SKCM	ERBB2 (PSCORE)	0.440526827718259	SBS18/36L
906792	Absent	SKCM	ERBB2 (PSCORE)	-0.830543192938514	SBS18/36L
906793	Absent	SKCM	ERBB2 (PSCORE)	0.570063015741592	SBS18/36L
906813	Absent	SKCM	ERBB2 (PSCORE)	0.0970068848048779	SBS18/36L
906818	Absent	SKCM	ERBB2 (PSCORE)	0.0831697422107369	SBS18/36L
906830	Absent	SKCM	ERBB2 (PSCORE)	-0.512976723699453	SBS18/36L
907169	Absent	SKCM	ERBB2 (PSCORE)	1.18764526319288	SBS18/36L
907171	Absent	SKCM	ERBB2 (PSCORE)	1.13593479784876	SBS18/36L
907172	Absent	SKCM	ERBB2 (PSCORE)	-0.611484099850171	SBS18/36L
908124	Present	SKCM	ERBB2 (PSCORE)	0.714257356588403	SBS18/36L
908125	Absent	SKCM	ERBB2 (PSCORE)	0.465957695407139	SBS18/36L
909706	Absent	SKCM	ERBB2 (PSCORE)	0.841655776634788	SBS18/36L
909725	Absent	SKCM	ERBB2 (PSCORE)	-0.689082305897498	SBS18/36L
909726	Absent	SKCM	ERBB2 (PSCORE)	-0.010801833615088	SBS18/36L
909784	Present	SKCM	ERBB2 (PSCORE)	0.245470852433483	SBS18/36L
910903	Absent	SKCM	ERBB2 (PSCORE)	0.957607154196354	SBS18/36L
910925	Present	SKCM	ERBB2 (PSCORE)	-3.0003529649174	SBS18/36L
1299081	Absent	SKCM	ERBB2 (PSCORE)	-1.23460919773256	SBS18/36L
687448	Absent	SKCM	CI-1033 (GDSC)	1.14807757297755	SBS18/36L
753545	Absent	SKCM	CI-1033 (GDSC)	-0.547710806218086	SBS18/36L
753546	Absent	SKCM	CI-1033 (GDSC)	1.58746984848398	SBS18/36L
753579	Absent	SKCM	CI-1033 (GDSC)	0.809459251706479	SBS18/36L
905954	Absent	SKCM	CI-1033 (GDSC)	0.219176797971253	SBS18/36L
905955	Absent	SKCM	CI-1033 (GDSC)	-1.42229121269226	SBS18/36L
905956	Absent	SKCM	CI-1033 (GDSC)	-0.0142936808452026	SBS18/36L
905974	Present	SKCM	CI-1033 (GDSC)	-0.239171782367329	SBS18/36L
905975	Absent	SKCM	CI-1033 (GDSC)	0.988430055286005	SBS18/36L
905976	Absent	SKCM	CI-1033 (GDSC)	0.577477018539918	SBS18/36L
906792	Absent	SKCM	CI-1033 (GDSC)	0.669303568205438	SBS18/36L
906793	Absent	SKCM	CI-1033 (GDSC)	-0.719341988680865	SBS18/36L
906813	Absent	SKCM	CI-1033 (GDSC)	-0.883001195047945	SBS18/36L
906818	Absent	SKCM	CI-1033 (GDSC)	0.509364378274077	SBS18/36L
906830	Absent	SKCM	CI-1033 (GDSC)	1.91200542115955	SBS18/36L
906841	Absent	SKCM	CI-1033 (GDSC)	-1.07658310431314	SBS18/36L
906865	Absent	SKCM	CI-1033 (GDSC)	-0.0809383968876939	SBS18/36L
907169	Absent	SKCM	CI-1033 (GDSC)	-0.924958963972674	SBS18/36L
907171	Absent	SKCM	CI-1033 (GDSC)	-0.0652574278633468	SBS18/36L
907172	Absent	SKCM	CI-1033 (GDSC)	0.225181181826207	SBS18/36L
908125	Absent	SKCM	CI-1033 (GDSC)	-0.32645350475502	SBS18/36L
909706	Absent	SKCM	CI-1033 (GDSC)	-0.201303401690222	SBS18/36L
909713	Absent	SKCM	CI-1033 (GDSC)	1.62406515155696	SBS18/36L
909723	Absent	SKCM	CI-1033 (GDSC)	0.755300259208683	SBS18/36L
909724	Absent	SKCM	CI-1033 (GDSC)	1.48773945927059	SBS18/36L
909725	Absent	SKCM	CI-1033 (GDSC)	0.762629121923141	SBS18/36L
909726	Absent	SKCM	CI-1033 (GDSC)	0.0532846254403146	SBS18/36L
909784	Present	SKCM	CI-1033 (GDSC)	-0.611799804028068	SBS18/36L
910697	Present	SKCM	CI-1033 (GDSC)	-1.0851467925347	SBS18/36L
910853	Absent	SKCM	CI-1033 (GDSC)	-3.15287704640068	SBS18/36L
910903	Absent	SKCM	CI-1033 (GDSC)	-0.306839742005249	SBS18/36L
910921	Absent	SKCM	CI-1033 (GDSC)	0.375104299227075	SBS18/36L
910925	Present	SKCM	CI-1033 (GDSC)	-2.54784482312807	SBS18/36L
910932	Absent	SKCM	CI-1033 (GDSC)	1.42813073832471	SBS18/36L
925339	Absent	SKCM	CI-1033 (GDSC)	-0.242981452155452	SBS18/36L
930301	Present	SKCM	CI-1033 (GDSC)	-0.578828887148243	SBS18/36L
971777	Absent	SKCM	CI-1033 (GDSC)	-0.360090247198693	SBS18/36L
1240130	Absent	SKCM	CI-1033 (GDSC)	0.671489914626046	SBS18/36L
1240153	Present	SKCM	CI-1033 (GDSC)	0.312334998764469	SBS18/36L
1240226	Absent	SKCM	CI-1033 (GDSC)	0.102904767550442	SBS18/36L
1287706	Absent	SKCM	CI-1033 (GDSC)	-0.0367106050801151	SBS18/36L
1298144	Absent	SKCM	CI-1033 (GDSC)	0.78688095143724	SBS18/36L
1298145	Absent	SKCM	CI-1033 (GDSC)	-0.818681489277779	SBS18/36L
1299078	Present	SKCM	CI-1033 (GDSC)	-0.253959804001739	SBS18/36L
1299080	Present	SKCM	CI-1033 (GDSC)	-0.0922705806314665	SBS18/36L
1299081	Absent	SKCM	CI-1033 (GDSC)	-0.41647264283609	SBS18/36L
905955	Absent	SKCM	ERBB4 (PSCORE)	-0.154431597994858	SBS18/36L
905976	Absent	SKCM	ERBB4 (PSCORE)	-1.00023231230998	SBS18/36L
906792	Absent	SKCM	ERBB4 (PSCORE)	0.982674583790678	SBS18/36L
906793	Absent	SKCM	ERBB4 (PSCORE)	1.64443266029271	SBS18/36L
906813	Absent	SKCM	ERBB4 (PSCORE)	1.28701532147594	SBS18/36L
906818	Absent	SKCM	ERBB4 (PSCORE)	-0.0214751871235782	SBS18/36L
906830	Absent	SKCM	ERBB4 (PSCORE)	0.129018839176858	SBS18/36L
907169	Absent	SKCM	ERBB4 (PSCORE)	-0.553105295882472	SBS18/36L
907171	Absent	SKCM	ERBB4 (PSCORE)	-0.239992275155032	SBS18/36L
907172	Absent	SKCM	ERBB4 (PSCORE)	-0.254787906998916	SBS18/36L
908124	Present	SKCM	ERBB4 (PSCORE)	-0.590249656328173	SBS18/36L
908125	Absent	SKCM	ERBB4 (PSCORE)	1.17632348411002	SBS18/36L
909706	Absent	SKCM	ERBB4 (PSCORE)	-0.257713894000416	SBS18/36L
909725	Absent	SKCM	ERBB4 (PSCORE)	1.08030992474257	SBS18/36L
909726	Absent	SKCM	ERBB4 (PSCORE)	0.637299134405051	SBS18/36L
909784	Present	SKCM	ERBB4 (PSCORE)	-2.39913765947201	SBS18/36L
910903	Absent	SKCM	ERBB4 (PSCORE)	-1.2703742335985	SBS18/36L
910925	Present	SKCM	ERBB4 (PSCORE)	-0.568594473015245	SBS18/36L
1299081	Absent	SKCM	ERBB4 (PSCORE)	0.373020543885354	SBS18/36L
