# Supplementary material for: Mutational signatures are markers of drug sensitivity of cancer cells
Source: Nat Commun. 2022 May 25;13:2926. doi: 10.1038/s41467-022-30582-3 (PMC9132939; doi:10.1038/s41467-022-30582-3)
Supplement: Supplementary file 4 — Source Data [file 41467_2022_30582_MOESM4_ESM.zip › RawData_R2b/FigS14E.csv]

xaxis	yaxis	feat	cancer_type	direction	type	pvalue	pvalue_log	color
WHI-P97	JAK3	SBS18/36L	ALL/CLL	Sensitivity	GDSC/PSCORE	1.00E-05	5.000004343	Other drugs
AZD3759	Osimertinib	SBS18/36L	SARC	Sensitivity	GDSC/GDSC (same target)	1.00E-05	5.000004343	EGFRi
EPZ004777	EPZ5676	SBS18/36L	SARC	Sensitivity	GDSC/GDSC (same target)	1.00E-05	5.000004343	Other drugs
Cabozantinib	AXL	SBS36/56L	SKCM	Sensitivity	GDSC/PSCORE	2.00E-05	4.698974347	Other drugs
TPCA-1	KIN001-260	SBS18/36L	ALL/CLL	Sensitivity	GDSC/GDSC (same target)	2.00E-05	4.698974347	Other drugs
Foretinib	EGFR	SBS36/56L	SKCM	Sensitivity	GDSC/PSCORE	4.00E-05	4.397944352	Other drugs
KIN001-260	IMD-0354	SBS18/36L	ALL/CLL	Sensitivity	GDSC/GDSC (same target)	4.00E-05	4.397944352	Other drugs
Pilaralisib	Buparlisib	SBS18/36L	SARC	Sensitivity	GDSC/GDSC (same target)	4.00E-05	4.397944352	Other drugs
TPCA-1	IMD-0354	SBS18/36L	ALL/CLL	Sensitivity	GDSC/GDSC (same target)	4.00E-05	4.397944352	Other drugs
Venetoclax	Sabutoclax	SBS18/36L	SARC	Sensitivity	GDSC/GDSC (same target)	5.00E-05	4.301034339	Other drugs
Linifanib	Pazopanib	SBS18/36L	ALL/CLL	Sensitivity	GDSC/GDSC (same target)	7.00E-05	4.154906303	Other drugs
MN-64	WIKI4	SBS18/36L	SARC	Sensitivity	GDSC/GDSC (same target)	8.00E-05	4.096914356	Other drugs
Sunitinib	Linifanib	SBS18/36L	ALL/CLL	Sensitivity	GDSC/GDSC (same target)	8.00E-05	4.096914356	Other drugs
AR-42	Belinostat	SBS36/56L	SKCM	Sensitivity	GDSC/GDSC (same target)	9.00E-05	4.045761833	Other drugs
AZD3759	Osimertinib	SBS36/56L	HNSC	Sensitivity	GDSC/GDSC (same target)	0.000109999	3.958611658	EGFRi
KIN001-260	IMD-0354	SBS36/56L	ALL/CLL	Sensitivity	GDSC/GDSC (same target)	0.000139999	3.853876307	Other drugs
Teniposide	Podophyllotoxinbromide	SBS36/56L	LIHC	Sensitivity	GDSC/GDSC (same target)	0.000149999	3.823913084	Other drugs
LGK974	Wnt-C59	SBS18/36L	SARC	Sensitivity	GDSC/GDSC (same target)	0.000159998	3.79588436	Other drugs
Sunitinib	Pazopanib	SBS18/36L	ALL/CLL	Sensitivity	GDSC/GDSC (same target)	0.000159998	3.79588436	Other drugs
Erlotinib	AZD3759	SBS18/36L	SARC	Sensitivity	GDSC/GDSC (same target)	0.000169998	3.769555422	EGFRi
Apitolisib	Omipalisib	SBS18/36L	SKCM	Sensitivity	GDSC/GDSC (same target)	0.000179998	3.744731838	Other drugs
Cetuximab	Osimertinib	SBS36/56L	SARC	Sensitivity	GDSC/GDSC (same target)	0.000179998	3.744731838	EGFRi
EPZ004777	SGC0946	SBS18/36L	SARC	Sensitivity	GDSC/GDSC (same target)	0.000179998	3.744731838	Other drugs
SGC0946	EPZ5676	SBS18/36L	SARC	Sensitivity	GDSC/GDSC (same target)	0.000179998	3.744731838	Other drugs
CI-1033	AST-1306	SBS36/56L	MM	Sensitivity	GDSC/GDSC (same target)	0.000189998	3.721250742	EGFRi
CD532	GSK1070916	SBS18/36L	MM	Sensitivity	GDSC/GDSC (same target)	0.000199998	3.698974347	Other drugs
GSK1059615	Pictilisib	SBS18/36L	SKCM	Sensitivity	GDSC/GDSC (same target)	0.000199998	3.698974347	Other drugs
Camptothecin	Irinotecan	SBS36/56L	LIHC	Sensitivity	GDSC/GDSC (same target)	0.000209998	3.677785048	Other drugs
MN-64	AZ6102	SBS18/36L	SARC	Sensitivity	GDSC/GDSC (same target)	0.000219998	3.657581662	Other drugs
Belinostat	belinostat	SBS18/36L	SKCM	Sensitivity	GDSC/PRISM	0.000239998	3.619793101	Other drugs
Irinotecan	Topotecan	SBS36/56L	LIHC	Sensitivity	GDSC/GDSC (same target)	0.000239998	3.619793101	Other drugs
TrichostatinA	Panobinostat	SBS36/56L	SARC	Sensitivity	GDSC/GDSC (same target)	0.000239998	3.619793101	Other drugs
WIKI4	AZ6102	SBS18/36L	SARC	Sensitivity	GDSC/GDSC (same target)	0.000259997	3.585030995	Other drugs
AS601245	JNK-9L	SBS18/36L	ALL/CLL	Sensitivity	GDSC/GDSC (same target)	0.000269997	3.568640579	Other drugs
VE-822	VE821	SBS18/36L	SARC	Sensitivity	GDSC/GDSC (same target)	0.000279997	3.552846312	Other drugs
Afatinib	CI-1033	SBS18/36L	SARC	Sensitivity	GDSC/GDSC (same target)	0.000299997	3.522883088	EGFRi
I-BET-762	BRD2	SBS36/56L	SKCM	Sensitivity	GDSC/PSCORE	0.000319997	3.494854365	Other drugs
Afatinib	CUDC-101	SBS36/56L	SKCM	Sensitivity	GDSC/GDSC (same target)	0.000339997	3.468525426	EGFRi
Camptothecin	Topotecan	SBS36/56L	LIHC	Sensitivity	GDSC/GDSC (same target)	0.000349997	3.455936299	Other drugs
Afatinib	CI-1033	SBS36/56L	SARC	Sensitivity	GDSC/GDSC (same target)	0.000399996	3.397944352	EGFRi
Ipatasertib	Uprosertib	SBS18/36L	SARC	Sensitivity	GDSC/GDSC (same target)	0.000399996	3.397944352	Other drugs
AZD3759	Osimertinib	SBS18/36L	ALL/CLL	Sensitivity	GDSC/GDSC (same target)	0.000419996	3.376755053	EGFRi
Erlotinib	Osimertinib	SBS18/36L	SARC	Sensitivity	GDSC/GDSC (same target)	0.000419996	3.376755053	EGFRi
OSI-930	Motesanib	SBS18/36L	ALL/CLL	Sensitivity	GDSC/GDSC (same target)	0.000419996	3.376755053	Other drugs
Selisistat	Tenovin-6	SBS18/36L	SARC	Sensitivity	GDSC/GDSC (same target)	0.000439996	3.356551666	Other drugs
Cetuximab	AZD3759	SBS36/56L	SARC	Sensitivity	GDSC/GDSC (same target)	0.000449996	3.346791829	EGFRi
AZD6738	VE821	SBS18/36L	SARC	Sensitivity	GDSC/GDSC (same target)	0.000469995	3.327906485	Other drugs
WYE-125132	Torin2	SBS18/36L	SARC	Sensitivity	GDSC/GDSC (same target)	0.000499995	3.301034339	Other drugs
Refametinib	Trametinib	SBS36/56L	HNSC	Sensitivity	GDSC/GDSC (same target)	0.000509995	3.292434167	Other drugs
Lapatinib	Afatinib	SBS36/56L	HNSC	Sensitivity	GDSC/GDSC (same target)	0.000519995	3.284000999	EGFRi
AZD3759	Osimertinib	SBS36/56L	SARC	Sensitivity	GDSC/GDSC (same target)	0.000579994	3.236576349	EGFRi
SU11274	Savolitinib	SBS18/36L	SARC	Sensitivity	GDSC/GDSC (same target)	0.000579994	3.236576349	Other drugs
Refametinib	CI-1040	SBS36/56L	HNSC	Sensitivity	GDSC/GDSC (same target)	0.000609994	3.214674508	Other drugs
Ara-G	Methotrexate	SBS18/36L	SKCM	Sensitivity	GDSC/GDSC (same target)	0.000629994	3.200663793	Other drugs
Erlotinib	Gefitinib	SBS36/56L	HNSC	Sensitivity	GDSC/GDSC (same target)	0.000629994	3.200663793	EGFRi
Erlotinib	Osimertinib	SBS36/56L	HNSC	Sensitivity	GDSC/GDSC (same target)	0.000639994	3.193824369	EGFRi
TrichostatinA	Panobinostat	SBS18/36L	MM	Sensitivity	GDSC/GDSC (same target)	0.000649994	3.187090986	Other drugs
Gefitinib	AZD3759	SBS36/56L	HNSC	Sensitivity	GDSC/GDSC (same target)	0.000659993	3.180460407	EGFRi
Erlotinib	AZD3759	SBS36/56L	HNSC	Sensitivity	GDSC/GDSC (same target)	0.000669993	3.17392954	EGFRi
Lapatinib	Afatinib	SBS18/36L	SARC	Sensitivity	GDSC/GDSC (same target)	0.000699993	3.154906303	EGFRi
CI-1033	CUDC-101	SBS18/36L	SKCM	Sensitivity	GDSC/GDSC (same target)	0.000709993	3.148745994	EGFRi
Pazopanib	PDGFRB	SBS18/36L	ALL/CLL	Sensitivity	GDSC/PSCORE	0.000739993	3.130772623	Other drugs
PF-00299804	AST-1306	SBS18/36L	MM	Sensitivity	GDSC/GDSC (same target)	0.000739993	3.130772623	EGFRi
Pilaralisib	GSK1059615	SBS36/56L	MM	Sensitivity	GDSC/GDSC (same target)	0.000739993	3.130772623	Other drugs
Gefitinib	Osimertinib	SBS36/56L	HNSC	Sensitivity	GDSC/GDSC (same target)	0.000749993	3.12494308	EGFRi
Luminespib	CCT-018159	SBS18/36L	ALL/CLL	Sensitivity	GDSC/GDSC (same target)	0.000759992	3.119190751	Other drugs
CI-1040	Trametinib	SBS36/56L	HNSC	Sensitivity	GDSC/GDSC (same target)	0.000769992	3.113513618	Other drugs
Afatinib	CI-1033	SBS18/36L	SKCM	Sensitivity	GDSC/GDSC (same target)	0.000819992	3.086190491	EGFRi
NVP-TAE684	Alectinib	SBS18/36L	ALL/CLL	Sensitivity	GDSC/GDSC (same target)	0.000849992	3.070585417	Other drugs
Uprosertib	Afuresertib	SBS18/36L	SARC	Sensitivity	GDSC/GDSC (same target)	0.000899991	3.045761833	Other drugs
Lapatinib	CI-1033	SBS18/36L	SARC	Sensitivity	GDSC/GDSC (same target)	0.000909991	3.040962951	EGFRi
Gefitinib	Osimertinib	SBS36/56L	SARC	Sensitivity	GDSC/GDSC (same target)	0.000919991	3.036216516	EGFRi
Tanespimycin	Elesclomol	SBS36/56L	HNSC	Sensitivity	GDSC/GDSC (same target)	0.000919991	3.036216516	Other drugs
JNK-9L	Doramapimod	SBS18/36L	ALL/CLL	Sensitivity	GDSC/GDSC (same target)	0.000929991	3.031521394	Other drugs
Afatinib	CUDC-101	SBS18/36L	SKCM	Sensitivity	GDSC/GDSC (same target)	0.000939991	3.026876489	EGFRi
AS601245	Doramapimod	SBS18/36L	ALL/CLL	Sensitivity	GDSC/GDSC (same target)	0.000939991	3.026876489	Other drugs
Elesclomol	CCT-018159	SBS18/36L	ALL/CLL	Sensitivity	GDSC/GDSC (same target)	0.000939991	3.026876489	Other drugs
Luminespib	Elesclomol	SBS18/36L	ALL/CLL	Sensitivity	GDSC/GDSC (same target)	0.000939991	3.026876489	Other drugs
Pazopanib	CSF1R	SBS18/36L	ALL/CLL	Sensitivity	GDSC/PSCORE	0.00097999	3.008778267	Other drugs
MK-8776	AZD7762	SBS18/36L	SARC	Sensitivity	GDSC/GDSC (same target)	0.00097999	3.008778267	Other drugs
TPCA-1	IMD-0354	SBS36/56L	LIHC	Sensitivity	GDSC/GDSC (same target)	0.00101999	2.991404171	Other drugs
CI-1033	PF-00299804	SBS36/56L	MM	Sensitivity	GDSC/GDSC (same target)	0.001059989	2.974698478	EGFRi
OSI-930	Masitinib	SBS36/56L	MM	Sensitivity	GDSC/GDSC (same target)	0.001089989	2.962577845	Other drugs
Alisertib	CD532	SBS36/56L	MM	Sensitivity	GDSC/GDSC (same target)	0.001099989	2.958611658	Other drugs
Dactolisib	Omipalisib	SBS18/36L	SKCM	Sensitivity	GDSC/GDSC (same target)	0.001099989	2.958611658	Other drugs
EpothiloneB	Docetaxel	SBS18/36L	ALL/CLL	Sensitivity	GDSC/GDSC (same target)	0.001139989	2.943099492	Other drugs
Ipatasertib	Afuresertib	SBS18/36L	SARC	Sensitivity	GDSC/GDSC (same target)	0.001149989	2.939306503	Other drugs
Gefitinib	Cetuximab	SBS36/56L	SARC	Sensitivity	GDSC/GDSC (same target)	0.001159988	2.935546354	EGFRi
Apitolisib	Dactolisib	SBS18/36L	SKCM	Sensitivity	GDSC/GDSC (same target)	0.001199988	2.920823097	Other drugs
FH535	PPARG	SBS18/36L	ALL/CLL	Sensitivity	GDSC/PSCORE	0.001229988	2.910099231	Other drugs
EPZ004777	EPZ5676	SBS18/36L	ALL/CLL	Sensitivity	GDSC/GDSC (same target)	0.001229988	2.910099231	Other drugs
I-BET-762	BRD3	SBS36/56L	SKCM	Sensitivity	GDSC/PSCORE	0.001239988	2.906582658	Other drugs
Serdemetan	MDM2	SBS18/36L	ALL/CLL	Sensitivity	GDSC/PSCORE	0.001239988	2.906582658	Other drugs
Ara-G	Methotrexate	SBS18/36L	SARC	Sensitivity	GDSC/GDSC (same target)	0.001239988	2.906582658	Other drugs
VE-822	AZD6738	SBS18/36L	SARC	Sensitivity	GDSC/GDSC (same target)	0.001239988	2.906582658	Other drugs
PF-00299804	CUDC-101	SBS36/56L	SKCM	Sensitivity	GDSC/GDSC (same target)	0.001269987	2.896200622	EGFRi
Alectinib	ALK	SBS36/56L	SKCM	Sensitivity	GDSC/PSCORE	0.001289987	2.889414633	Other drugs
PF-00299804	AST-1306	SBS36/56L	MM	Sensitivity	GDSC/GDSC (same target)	0.001289987	2.889414633	EGFRi
Omipalisib	PIK3CA	SBS18/36L	SKCM	Sensitivity	GDSC/PSCORE	0.001299987	2.886060991	Other drugs
ZSTK474	Voxtalisib	SBS36/56L	SKCM	Sensitivity	GDSC/GDSC (same target)	0.001309987	2.882733047	Other drugs
Afatinib	afatinib	SBS36/56L	SKCM	Sensitivity	GDSC/PRISM	0.001339987	2.872899545	EGFRi
Rucaparib	Niraparib	SBS18/36L	SARC	Sensitivity	GDSC/GDSC (same target)	0.001339987	2.872899545	Other drugs
Afatinib	AST-1306	SBS36/56L	LIHC	Sensitivity	GDSC/GDSC (same target)	0.001359986	2.866465435	EGFRi
CAY10603	TubastatinA	SBS36/56L	SKCM	Sensitivity	GDSC/GDSC (same target)	0.001359986	2.866465435	Other drugs
MK-8776	AZD7762	SBS18/36L	ALL/CLL	Sensitivity	GDSC/GDSC (same target)	0.001359986	2.866465435	Other drugs
CI-1033	PF-00299804	SBS18/36L	MM	Sensitivity	GDSC/GDSC (same target)	0.001369986	2.863283776	EGFRi
Lapatinib	AST-1306	SBS36/56L	LIHC	Sensitivity	GDSC/GDSC (same target)	0.001379986	2.860125257	EGFRi
Linifanib	CSF1R	SBS18/36L	ALL/CLL	Sensitivity	GDSC/PSCORE	0.001389986	2.856989543	Other drugs
AR-42	Belinostat	SBS18/36L	SKCM	Sensitivity	GDSC/GDSC (same target)	0.001389986	2.856989543	Other drugs
Pilaralisib	Buparlisib	SBS36/56L	SARC	Sensitivity	GDSC/GDSC (same target)	0.001389986	2.856989543	Other drugs
Osimertinib	osimertinib	SBS36/56L	HNSC	Sensitivity	GDSC/PRISM	0.001409986	2.85078523	EGFRi
Cediranib	Quizartinib	SBS36/56L	SARC	Sensitivity	GDSC/GDSC (same target)	0.001409986	2.85078523	Other drugs
Pictilisib	PIK3CA	SBS18/36L	SKCM	Sensitivity	GDSC/PSCORE	0.001459985	2.835651487	Other drugs
PHA-665752	JNJ38877605	SBS18/36L	ALL/CLL	Sensitivity	GDSC/GDSC (same target)	0.001459985	2.835651487	Other drugs
Gefitinib	AZD3759	SBS36/56L	SARC	Sensitivity	GDSC/GDSC (same target)	0.001469985	2.832687008	EGFRi
CUDC-101	EGFR	SBS36/56L	SKCM	Sensitivity	GDSC/PSCORE	0.001479985	2.829742628	EGFRi
NVP-BHG712	EPHB4	SBS36/56L	LIHC	Sensitivity	GDSC/PSCORE	0.001479985	2.829742628	Other drugs
Apitolisib	PIK3CA	SBS18/36L	SKCM	Sensitivity	GDSC/PSCORE	0.001489985	2.826818075	Other drugs
SB216763	GSK3B	SBS18/36L	HNSC	Sensitivity	GDSC/PSCORE	0.001519985	2.818160755	Other drugs
OSI-930	Axitinib	SBS18/36L	ALL/CLL	Sensitivity	GDSC/GDSC (same target)	0.001519985	2.818160755	Other drugs
CI-1033	AST-1306	SBS18/36L	MM	Sensitivity	GDSC/GDSC (same target)	0.001529985	2.815312912	EGFRi
Lapatinib	Afatinib	SBS36/56L	LIHC	Sensitivity	GDSC/GDSC (same target)	0.001559984	2.806879745	EGFRi
Motesanib	Axitinib	SBS18/36L	ALL/CLL	Sensitivity	GDSC/GDSC (same target)	0.001569984	2.804104691	Other drugs
GSK1059615	PIK3CA	SBS18/36L	SKCM	Sensitivity	GDSC/PSCORE	0.001619984	2.790489328	Other drugs
SNX-2112	CCT-018159	SBS18/36L	LIHC	Sensitivity	GDSC/GDSC (same target)	0.001619984	2.790489328	Other drugs
Cediranib	cediranib	SBS36/56L	LIHC	Sensitivity	GDSC/PRISM	0.001629984	2.787816739	Other drugs
Pilaralisib	Voxtalisib	SBS36/56L	LIHC	Sensitivity	GDSC/GDSC (same target)	0.001639984	2.785160495	Other drugs
GSK1059615	Voxtalisib	SBS36/56L	LIHC	Sensitivity	GDSC/GDSC (same target)	0.001649984	2.782520399	Other drugs
Cediranib	Quizartinib	SBS18/36L	SARC	Sensitivity	GDSC/GDSC (same target)	0.001679983	2.774695061	Other drugs
Tanespimycin	CCT-018159	SBS18/36L	ALL/CLL	Sensitivity	GDSC/GDSC (same target)	0.001699983	2.769555422	Other drugs
GSK1059615	Voxtalisib	SBS36/56L	MM	Sensitivity	GDSC/GDSC (same target)	0.001719983	2.764475896	Other drugs
AT7867	AZD5363	SBS36/56L	SARC	Sensitivity	GDSC/GDSC (same target)	0.001729983	2.76195824	Other drugs
Sunitinib	CSF1R	SBS18/36L	ALL/CLL	Sensitivity	GDSC/PSCORE	0.001739983	2.759455095	Other drugs
Alpelisib	GNE-317	SBS18/36L	SARC	Sensitivity	GDSC/GDSC (same target)	0.001739983	2.759455095	Other drugs
I-BRD9	BRD9	SBS18/36L	MM	Sensitivity	GDSC/PSCORE	0.001749983	2.756966294	Other drugs
Alisertib	CD532	SBS18/36L	MM	Sensitivity	GDSC/GDSC (same target)	0.001769982	2.752031077	Other drugs
Pilaralisib	Voxtalisib	SBS36/56L	MM	Sensitivity	GDSC/GDSC (same target)	0.001799982	2.744731838	Other drugs
Luminespib	Tanespimycin	SBS18/36L	ALL/CLL	Sensitivity	GDSC/GDSC (same target)	0.001819982	2.739932955	Other drugs
EHT-1864	RAC2	SBS18/36L	ALL/CLL	Sensitivity	GDSC/PSCORE	0.001839982	2.73518652	Other drugs
RO-3306	PHA-793887	SBS18/36L	ALL/CLL	Sensitivity	GDSC/GDSC (same target)	0.001859981	2.730491399	Other drugs
Afatinib	PF-00299804	SBS36/56L	SKCM	Sensitivity	GDSC/GDSC (same target)	0.001889981	2.723542539	EGFRi
Pilaralisib	GSK1059615	SBS36/56L	LIHC	Sensitivity	GDSC/GDSC (same target)	0.001929981	2.714447034	Other drugs
Rucaparib	Talazoparib	SBS18/36L	SARC	Sensitivity	GDSC/GDSC (same target)	0.001949981	2.709969732	Other drugs
Lapatinib	CI-1033	SBS36/56L	LIHC	Sensitivity	GDSC/GDSC (same target)	0.00197998	2.703339153	EGFRi
Oxaliplatin	Carmustine	SBS18/36L	SARC	Sensitivity	GDSC/GDSC (same target)	0.00200998	2.696808286	Other drugs
Ipatasertib	Afuresertib	SBS36/56L	SARC	Sensitivity	GDSC/GDSC (same target)	0.00201998	2.694652973	Other drugs
HG6-64-1	PLX-4720	SBS18/36L	ALL/CLL	Sensitivity	GDSC/GDSC (same target)	0.00204998	2.688250482	Other drugs
Tanespimycin	Elesclomol	SBS18/36L	ALL/CLL	Sensitivity	GDSC/GDSC (same target)	0.002119979	2.673668482	Other drugs
CI-1033	AST-1306	SBS36/56L	LIHC	Sensitivity	GDSC/GDSC (same target)	0.002129979	2.671624739	EGFRi
Afatinib	EGFR	SBS36/56L	SKCM	Sensitivity	GDSC/PSCORE	0.002159978	2.665550592	EGFRi
BX795	AURKC	SBS18/36L	SKCM	Sensitivity	GDSC/PSCORE	0.002169978	2.663544609	Other drugs
CI-1033	AST-1306	SBS36/56L	ALL/CLL	Sensitivity	GDSC/GDSC (same target)	0.002179978	2.661547849	EGFRi
Sunitinib	Linifanib	SBS36/56L	ALL/CLL	Sensitivity	GDSC/GDSC (same target)	0.002209978	2.655612069	Other drugs
GSK690693	Afuresertib	SBS18/36L	SARC	Sensitivity	GDSC/GDSC (same target)	0.002239978	2.649756325	Other drugs
5-Fluorouracil	Dactinomycin	SBS18/36L	ALL/CLL	Sensitivity	GDSC/GDSC (same target)	0.002249978	2.647821825	Other drugs
Alisertib	GSK1070916	SBS18/36L	MM	Sensitivity	GDSC/GDSC (same target)	0.002269977	2.643978486	Other drugs
Vinorelbine	Vinblastine	SBS18/36L	ALL/CLL	Sensitivity	GDSC/GDSC (same target)	0.002299977	2.638276507	Other drugs
MN-64	WIKI4	SBS36/56L	SARC	Sensitivity	GDSC/GDSC (same target)	0.002349977	2.628936481	Other drugs
SB216763	KIN001-042	SBS18/36L	ALL/CLL	Sensitivity	GDSC/GDSC (same target)	0.002369976	2.625255997	Other drugs
CI-1033	CUDC-101	SBS36/56L	SKCM	Sensitivity	GDSC/GDSC (same target)	0.002439976	2.612614517	EGFRi
Afatinib	EGFR	SBS18/36L	SKCM	Sensitivity	GDSC/PSCORE	0.002549975	2.593464162	EGFRi
Ipatasertib	GSK690693	SBS18/36L	SKCM	Sensitivity	GDSC/GDSC (same target)	0.002549975	2.593464162	Other drugs
RO-3306	AT-7519	SBS36/56L	HNSC	Sensitivity	GDSC/GDSC (same target)	0.002559974	2.591764378	Other drugs
TPCA-1	TPCA-1	SBS36/56L	LIHC	Sensitivity	GDSC/PRISM	0.002599974	2.585030995	Other drugs
HG-5-113-01	Bosutinib	SBS18/36L	ALL/CLL	Sensitivity	GDSC/GDSC (same target)	0.002609974	2.583363836	Other drugs
AT7867	MK-2206	SBS36/56L	SKCM	Sensitivity	GDSC/GDSC (same target)	0.002619974	2.581703052	Other drugs
LGK974	IWP-2	SBS18/36L	SARC	Sensitivity	GDSC/GDSC (same target)	0.002639974	2.578400416	Other drugs
ZG-10	AS601245	SBS18/36L	ALL/CLL	Sensitivity	GDSC/GDSC (same target)	0.002659973	2.575122706	Other drugs
Gefitinib	EGFR	SBS18/36L	SKCM	Sensitivity	GDSC/PSCORE	0.002669973	2.573493082	EGFRi
Selisistat	Tenovin-6	SBS36/56L	SARC	Sensitivity	GDSC/GDSC (same target)	0.002689973	2.570252063	Other drugs
AST-1306	AST-1306	SBS36/56L	LIHC	Sensitivity	GDSC/PRISM	0.002699973	2.568640579	EGFRi
Lapatinib	ERBB2	SBS36/56L	LIHC	Sensitivity	GDSC/PSCORE	0.002719973	2.565435439	EGFRi
AZD8055	AZD8055	SBS18/36L	SKCM	Sensitivity	GDSC/PRISM	0.002739973	2.56225378	Other drugs
JNJ38877605	MET	SBS36/56L	ALL/CLL	Sensitivity	GDSC/PSCORE	0.002749973	2.560671649	Other drugs
CUDC-101	EGFR	SBS18/36L	SKCM	Sensitivity	GDSC/PSCORE	0.002779972	2.555959547	EGFRi
Ara-G	Methotrexate	SBS36/56L	SKCM	Sensitivity	GDSC/GDSC (same target)	0.002789972	2.55440014	Other drugs
ZG-10	JNK-9L	SBS18/36L	ALL/CLL	Sensitivity	GDSC/GDSC (same target)	0.002789972	2.55440014	Other drugs
TL-1-85	(5Z)-7-Oxozeaenol	SBS18/36L	ALL/CLL	Sensitivity	GDSC/GDSC (same target)	0.002809972	2.551298023	Other drugs
Afatinib	ERBB2	SBS36/56L	HNSC	Sensitivity	GDSC/PSCORE	0.002819972	2.549755235	EGFRi
ML323	USP1	SBS18/36L	ALL/CLL	Sensitivity	GDSC/PSCORE	0.002949971	2.530182327	Other drugs
I-BET-762	OTX015	SBS36/56L	LIHC	Sensitivity	GDSC/GDSC (same target)	0.002949971	2.530182327	Other drugs
GenentechCpd10	GSK1070916	SBS36/56L	SKCM	Sensitivity	GDSC/GDSC (same target)	0.00297997	2.525788079	Other drugs
FR-180204	Ulixertinib	SBS36/56L	LIHC	Sensitivity	GDSC/GDSC (same target)	0.00298997	2.524333155	Other drugs
Afatinib	CI-1033	SBS36/56L	LIHC	Sensitivity	GDSC/GDSC (same target)	0.00300997	2.521437847	EGFRi
SGC0946	EPZ5676	SBS36/56L	SARC	Sensitivity	GDSC/GDSC (same target)	0.00301997	2.5199974	Other drugs
S-Trityl-L-cysteine	ARRY-520	SBS18/36L	SKCM	Sensitivity	GDSC/GDSC (same target)	0.00304997	2.515704504	Other drugs
CI-1033	ERBB4	SBS18/36L	SKCM	Sensitivity	GDSC/PSCORE	0.003059969	2.514282916	EGFRi
VE-822	VE-822	SBS36/56L	LIHC	Sensitivity	GDSC/PRISM	0.003089969	2.510045863	Other drugs
A-443654	AKT2	SBS18/36L	SKCM	Sensitivity	GDSC/PSCORE	0.003109969	2.507243954	Other drugs
Pelitinib	Gefitinib	SBS18/36L	SKCM	Sensitivity	GDSC/GDSC (same target)	0.003109969	2.507243954	EGFRi
CI-1033	ERBB2	SBS36/56L	LIHC	Sensitivity	GDSC/PSCORE	0.003139969	2.503074695	EGFRi
Gefitinib	Osimertinib	SBS18/36L	SARC	Sensitivity	GDSC/GDSC (same target)	0.003139969	2.503074695	EGFRi
Ipatasertib	GSK690693	SBS18/36L	SARC	Sensitivity	GDSC/GDSC (same target)	0.003189968	2.49621366	Other drugs
ZSTK474	PIK3CA	SBS36/56L	SKCM	Sensitivity	GDSC/PSCORE	0.003229968	2.490801821	Other drugs
Gefitinib	Cetuximab	SBS18/36L	SKCM	Sensitivity	GDSC/GDSC (same target)	0.003239968	2.489459333	EGFRi
Cabozantinib	KIT	SBS18/36L	SKCM	Sensitivity	GDSC/PSCORE	0.003249968	2.488120982	Other drugs
AZD5363	AKT2	SBS18/36L	SKCM	Sensitivity	GDSC/PSCORE	0.003269967	2.48545659	Other drugs
Pilaralisib	Voxtalisib	SBS18/36L	SARC	Sensitivity	GDSC/GDSC (same target)	0.003319967	2.478866259	Other drugs
Pelitinib	Cetuximab	SBS18/36L	SKCM	Sensitivity	GDSC/GDSC (same target)	0.003349967	2.474959536	EGFRi
Afatinib	CI-1033	SBS36/56L	SKCM	Sensitivity	GDSC/GDSC (same target)	0.003379966	2.471087643	EGFRi
CI-1033	ERBB4	SBS18/36L	ALL/CLL	Sensitivity	GDSC/PSCORE	0.003389966	2.469804645	EGFRi
PD0325901	Trametinib	SBS36/56L	HNSC	Sensitivity	GDSC/GDSC (same target)	0.003399966	2.468525426	Other drugs
CI-1033	EGFR	SBS18/36L	SKCM	Sensitivity	GDSC/PSCORE	0.003409966	2.467249964	EGFRi
CAY10603	PCI-34051	SBS18/36L	SKCM	Sensitivity	GDSC/GDSC (same target)	0.003429966	2.464710223	Other drugs
CI-1040	PD0325901	SBS36/56L	HNSC	Sensitivity	GDSC/GDSC (same target)	0.003439966	2.4634459	Other drugs
GSK690693	Afuresertib	SBS36/56L	SARC	Sensitivity	GDSC/GDSC (same target)	0.003439966	2.4634459	Other drugs
Sunitinib	Pazopanib	SBS36/56L	ALL/CLL	Sensitivity	GDSC/GDSC (same target)	0.003509965	2.454697226	Other drugs
CUDC-101	ERBB2	SBS18/36L	SKCM	Sensitivity	GDSC/PSCORE	0.003529965	2.452229638	EGFRi
5-Fluorouracil	Dactinomycin	SBS36/56L	LIHC	Sensitivity	GDSC/GDSC (same target)	0.003539965	2.451001081	Other drugs
AZ960	JAK3	SBS18/36L	SKCM	Sensitivity	GDSC/PSCORE	0.003579964	2.446121316	Other drugs
Afatinib	ERBB2	SBS18/36L	SKCM	Sensitivity	GDSC/PSCORE	0.003589964	2.444909894	EGFRi
Refametinib	PD0325901	SBS36/56L	HNSC	Sensitivity	GDSC/GDSC (same target)	0.003629964	2.440097718	Other drugs
GSK319347A	IMD-0354	SBS18/36L	ALL/CLL	Sensitivity	GDSC/GDSC (same target)	0.003649964	2.437711478	Other drugs
Afatinib	ERBB2	SBS36/56L	LIHC	Sensitivity	GDSC/PSCORE	0.003669963	2.435338279	EGFRi
CI-1033	PF-00299804	SBS36/56L	LIHC	Sensitivity	GDSC/GDSC (same target)	0.003709963	2.430630433	EGFRi
CI-1033	PF-00299804	SBS18/36L	SARC	Sensitivity	GDSC/GDSC (same target)	0.003719963	2.429461403	EGFRi
Gefitinib	Osimertinib	SBS36/56L	LIHC	Sensitivity	GDSC/GDSC (same target)	0.003739963	2.427132741	EGFRi
Linifanib	Pazopanib	SBS36/56L	ALL/CLL	Sensitivity	GDSC/GDSC (same target)	0.003749963	2.425973075	Other drugs
CP466722	KU-55933	SBS18/36L	ALL/CLL	Sensitivity	GDSC/GDSC (same target)	0.003789962	2.421365133	Other drugs
QL-XI-92	DDR1	SBS18/36L	ALL/CLL	Sensitivity	GDSC/PSCORE	0.003819962	2.41794098	Other drugs
Gefitinib	AZD3759	SBS18/36L	SARC	Sensitivity	GDSC/GDSC (same target)	0.003829962	2.416805569	EGFRi
Wnt-C59	IWP-2	SBS18/36L	SARC	Sensitivity	GDSC/GDSC (same target)	0.003829962	2.416805569	Other drugs
Bosutinib	TEC	SBS18/36L	ALL/CLL	Sensitivity	GDSC/PSCORE	0.003839962	2.415673119	Other drugs
I-BET-762	BRD3	SBS18/36L	MM	Sensitivity	GDSC/PSCORE	0.003859961	2.413417038	Other drugs
Trametinib	trametinib	SBS36/56L	HNSC	Sensitivity	GDSC/PRISM	0.003909961	2.407827586	Other drugs
Methotrexate	Fludarabine	SBS18/36L	LIHC	Sensitivity	GDSC/GDSC (same target)	0.003939961	2.404508121	Other drugs
Lapatinib	PF-00299804	SBS36/56L	LIHC	Sensitivity	GDSC/GDSC (same target)	0.00398996	2.399031447	EGFRi
Voxtalisib	Buparlisib	SBS18/36L	SARC	Sensitivity	GDSC/GDSC (same target)	0.00399996	2.397944352	Other drugs
CI-1033	ERBB2	SBS18/36L	SKCM	Sensitivity	GDSC/PSCORE	0.00401996	2.39577829	EGFRi
BMS-536924	GSK1904529A	SBS18/36L	SARC	Sensitivity	GDSC/GDSC (same target)	0.00403996	2.393622978	Other drugs
Navitoclax	Sabutoclax	SBS18/36L	SKCM	Sensitivity	GDSC/GDSC (same target)	0.00404996	2.39254932	Other drugs
Tozasertib	AURKC	SBS18/36L	SKCM	Sensitivity	GDSC/PSCORE	0.004059959	2.391478309	Other drugs
Afatinib	PF-00299804	SBS36/56L	HNSC	Sensitivity	GDSC/GDSC (same target)	0.004079959	2.38934418	EGFRi
CI-1033	PF-00299804	SBS36/56L	SKCM	Sensitivity	GDSC/GDSC (same target)	0.004079959	2.38934418	EGFRi
AZD5363	AKT1	SBS18/36L	SKCM	Sensitivity	GDSC/PSCORE	0.004089959	2.388281035	Other drugs
WYE-125132	Torin2	SBS18/36L	MM	Sensitivity	GDSC/GDSC (same target)	0.004099959	2.387220486	Other drugs
GSK690693	Uprosertib	SBS18/36L	SARC	Sensitivity	GDSC/GDSC (same target)	0.004109959	2.386162521	Other drugs
Niraparib	Talazoparib	SBS18/36L	SARC	Sensitivity	GDSC/GDSC (same target)	0.004119959	2.385107127	Other drugs
AR-42	Belinostat	SBS36/56L	LIHC	Sensitivity	GDSC/GDSC (same target)	0.004129959	2.384054291	Other drugs
PF-00299804	ERBB2	SBS36/56L	HNSC	Sensitivity	GDSC/PSCORE	0.004139959	2.383004002	EGFRi
Afatinib	PF-00299804	SBS18/36L	SARC	Sensitivity	GDSC/GDSC (same target)	0.004139959	2.383004002	EGFRi
TWS119	SB216763	SBS36/56L	MM	Sensitivity	GDSC/GDSC (same target)	0.004139959	2.383004002	Other drugs
Venetoclax	ABT737	SBS18/36L	SARC	Sensitivity	GDSC/GDSC (same target)	0.004139959	2.383004002	Other drugs
AZD6482	AZD6482	SBS36/56L	SKCM	Sensitivity	GDSC/PRISM	0.004149959	2.381956246	Other drugs
TPCA-1	KIN001-260	SBS36/56L	SKCM	Sensitivity	GDSC/GDSC (same target)	0.004179958	2.378828061	Other drugs
ZG-10	Doramapimod	SBS18/36L	ALL/CLL	Sensitivity	GDSC/GDSC (same target)	0.004199958	2.376755053	Other drugs
Erlotinib	Gefitinib	SBS18/36L	SARC	Sensitivity	GDSC/GDSC (same target)	0.004229958	2.373663976	EGFRi
Voxtalisib	Pictilisib	SBS18/36L	SKCM	Sensitivity	GDSC/GDSC (same target)	0.004229958	2.373663976	Other drugs
Salubrinal	EIF2A	SBS18/36L	ALL/CLL	Sensitivity	GDSC/PSCORE	0.004249958	2.371615413	Other drugs
Afatinib	PF-00299804	SBS36/56L	SARC	Sensitivity	GDSC/GDSC (same target)	0.004259957	2.370594744	EGFRi
GSK1059615	Voxtalisib	SBS18/36L	SKCM	Sensitivity	GDSC/GDSC (same target)	0.004289957	2.367547051	Other drugs
Ipatasertib	GSK690693	SBS36/56L	SARC	Sensitivity	GDSC/GDSC (same target)	0.004299957	2.366535887	Other drugs
Cyclopamine	Vismodegib	SBS36/56L	HNSC	Sensitivity	GDSC/GDSC (same target)	0.004339957	2.362514613	Other drugs
Luminespib	SNX-2112	SBS36/56L	SKCM	Sensitivity	GDSC/GDSC (same target)	0.004469955	2.34969682	Other drugs
NPK76-II-72-1	PLK3	SBS36/56L	LIHC	Sensitivity	GDSC/PSCORE	0.004479955	2.348726329	Other drugs
Pelitinib	AZD3759	SBS18/36L	ALL/CLL	Sensitivity	GDSC/GDSC (same target)	0.004479955	2.348726329	EGFRi
CI-1033	PF-00299804	SBS36/56L	SARC	Sensitivity	GDSC/GDSC (same target)	0.004519955	2.344865908	EGFRi
Nilotinib	HG-5-113-01	SBS18/36L	SARC	Sensitivity	GDSC/GDSC (same target)	0.004559954	2.3410395	Other drugs
Lestaurtinib	JAK2	SBS18/36L	ALL/CLL	Sensitivity	GDSC/PSCORE	0.004569954	2.340088143	Other drugs
GSK690693	AKT2	SBS18/36L	SKCM	Sensitivity	GDSC/PSCORE	0.004609954	2.336303418	Other drugs
GSK690693	AKT1	SBS18/36L	SKCM	Sensitivity	GDSC/PSCORE	0.004639954	2.333486362	Other drugs
A-443654	AKT1	SBS18/36L	SKCM	Sensitivity	GDSC/PSCORE	0.004649954	2.33255139	Other drugs
Lapatinib	PF-00299804	SBS18/36L	SARC	Sensitivity	GDSC/GDSC (same target)	0.004729953	2.325143202	EGFRi
Linsitinib	NVP-ADW742	SBS18/36L	SARC	Sensitivity	GDSC/GDSC (same target)	0.004739953	2.324226001	Other drugs
QL-X-138	Ibrutinib	SBS36/56L	LIHC	Sensitivity	GDSC/GDSC (same target)	0.004759952	2.32239739	Other drugs
Selisistat	SIRT1	SBS18/36L	ALL/CLL	Sensitivity	GDSC/PSCORE	0.004809952	2.317859267	Other drugs
Erlotinib	Osimertinib	SBS36/56L	LIHC	Sensitivity	GDSC/GDSC (same target)	0.004819952	2.316957305	EGFRi
PF-00299804	AST-1306	SBS36/56L	LIHC	Sensitivity	GDSC/GDSC (same target)	0.004819952	2.316957305	EGFRi
Erlotinib	Gefitinib	SBS36/56L	LIHC	Sensitivity	GDSC/GDSC (same target)	0.004839952	2.315158981	EGFRi
Pelitinib	Osimertinib	SBS18/36L	ALL/CLL	Sensitivity	GDSC/GDSC (same target)	0.004839952	2.315158981	EGFRi
Taselisib	PIK3CA	SBS18/36L	SKCM	Sensitivity	GDSC/PSCORE	0.004869951	2.312475382	Other drugs
Linifanib	CSF1R	SBS36/56L	ALL/CLL	Sensitivity	GDSC/PSCORE	0.004879951	2.311584521	Other drugs
TWS119	TWS-119	SBS36/56L	SKCM	Sensitivity	GDSC/PRISM	0.004899951	2.309808263	Other drugs
Fulvestrant	GDC0810	SBS18/36L	ALL/CLL	Sensitivity	GDSC/GDSC (same target)	0.00495995	2.304522666	Other drugs
Crizotinib	MET	SBS36/56L	ALL/CLL	Sensitivity	GDSC/PSCORE	0.00498995	2.301903797	Other drugs
ABT737	Sabutoclax	SBS18/36L	SARC	Sensitivity	GDSC/GDSC (same target)	0.00499995	2.301034339	Other drugs
Venetoclax	Sabutoclax	SBS36/56L	LIHC	Sensitivity	GDSC/GDSC (same target)	0.00499995	2.301034339	Other drugs
Afatinib	PF-00299804	SBS36/56L	LIHC	Sensitivity	GDSC/GDSC (same target)	0.00504995	2.296712965	EGFRi
5-Fluorouracil	5-fluorouracil	SBS36/56L	SKCM	Sensitivity	GDSC/PRISM	0.005079949	2.294140631	Other drugs
Fedratinib	WHI-P97	SBS18/36L	SKCM	Sensitivity	GDSC/GDSC (same target)	0.005079949	2.294140631	Other drugs
Dactolisib	PIK3CA	SBS18/36L	SKCM	Sensitivity	GDSC/PSCORE	0.005189948	2.284836985	Other drugs
SCH772984	Ulixertinib	SBS36/56L	HNSC	Sensitivity	GDSC/GDSC (same target)	0.005199948	2.284000999	Other drugs
Quizartinib	FLT3	SBS36/56L	ALL/CLL	Sensitivity	GDSC/PSCORE	0.005249948	2.27984504	Other drugs
Alpelisib	PIK3CA	SBS18/36L	SKCM	Sensitivity	GDSC/PSCORE	0.005259947	2.279018599	Other drugs
AZD4547	FGFR2	SBS18/36L	ALL/CLL	Sensitivity	GDSC/PSCORE	0.005279947	2.27737042	Other drugs
Lapatinib	ERBB2	SBS36/56L	HNSC	Sensitivity	GDSC/PSCORE	0.005279947	2.27737042	EGFRi
SB216763	KIN001-042	SBS36/56L	MM	Sensitivity	GDSC/GDSC (same target)	0.005319947	2.274092711	Other drugs
Cabozantinib	cabozantinib	SBS18/36L	SKCM	Sensitivity	GDSC/PRISM	0.005339947	2.272463086	Other drugs
KRAS(G12C)Inhibitor-12	KRAS	SBS18/36L	SKCM	Sensitivity	GDSC/PSCORE	0.005349947	2.271650561	Other drugs
Dacinostat	AR-42	SBS36/56L	SKCM	Sensitivity	GDSC/GDSC (same target)	0.005359946	2.270839553	Other drugs
GSK319347A	TPCA-1	SBS18/36L	ALL/CLL	Sensitivity	GDSC/GDSC (same target)	0.005359946	2.270839553	Other drugs
AT7867	AT13148	SBS36/56L	MM	Sensitivity	GDSC/GDSC (same target)	0.005409946	2.266807078	Other drugs
GSK1070916	AURKC	SBS18/36L	MM	Sensitivity	GDSC/PSCORE	0.005419946	2.266005056	Other drugs
AR-42	AR-42	SBS18/36L	SKCM	Sensitivity	GDSC/PRISM	0.005429946	2.265204513	Other drugs
Voxtalisib	PIK3CA	SBS36/56L	SKCM	Sensitivity	GDSC/PSCORE	0.005459945	2.2628117	Other drugs
WYE-125132	Torin2	SBS18/36L	SKCM	Sensitivity	GDSC/GDSC (same target)	0.005479945	2.261223784	Other drugs
AZ960	WHI-P97	SBS18/36L	SKCM	Sensitivity	GDSC/GDSC (same target)	0.005559944	2.254929551	Other drugs
Wnt-C59	IWP-2	SBS36/56L	SARC	Sensitivity	GDSC/GDSC (same target)	0.005579944	2.253370144	Other drugs
CUDC-101	ERBB2	SBS36/56L	SKCM	Sensitivity	GDSC/PSCORE	0.005589944	2.252592535	EGFRi
GSK1059615	Buparlisib	SBS36/56L	LIHC	Sensitivity	GDSC/GDSC (same target)	0.005589944	2.252592535	Other drugs
GSK319347A	KIN001-260	SBS18/36L	ALL/CLL	Sensitivity	GDSC/GDSC (same target)	0.005609944	2.251041482	Other drugs
ZSTK474	ZSTK-474	SBS36/56L	SKCM	Sensitivity	GDSC/PRISM	0.005619944	2.250268027	Other drugs
Voxtalisib	Buparlisib	SBS36/56L	LIHC	Sensitivity	GDSC/GDSC (same target)	0.005639944	2.248725239	Other drugs
Alisertib	ZM447439	SBS36/56L	SARC	Sensitivity	GDSC/GDSC (same target)	0.005659943	2.247187912	Other drugs
Torin2	Temsirolimus	SBS36/56L	LIHC	Sensitivity	GDSC/GDSC (same target)	0.005689943	2.244892077	Other drugs
A-443654	GSK690693	SBS18/36L	SKCM	Sensitivity	GDSC/GDSC (same target)	0.005699943	2.244129487	Other drugs
PF-00299804	ERBB2	SBS36/56L	LIHC	Sensitivity	GDSC/PSCORE	0.005819942	2.235081358	EGFRi
AZD8186	PIK3CA	SBS18/36L	SKCM	Sensitivity	GDSC/PSCORE	0.00596994	2.224030012	Other drugs
TWS119	SB216763	SBS18/36L	ALL/CLL	Sensitivity	GDSC/GDSC (same target)	0.00599994	2.221853093	Other drugs
TWS119	KIN001-042	SBS18/36L	ALL/CLL	Sensitivity	GDSC/GDSC (same target)	0.00601994	2.220407852	Other drugs
Lapatinib	PF-00299804	SBS36/56L	HNSC	Sensitivity	GDSC/GDSC (same target)	0.006149939	2.211129227	EGFRi
Dacinostat	Belinostat	SBS36/56L	SKCM	Sensitivity	GDSC/GDSC (same target)	0.006169938	2.209719179	Other drugs
AZD5363	MK-2206	SBS18/36L	SKCM	Sensitivity	GDSC/GDSC (same target)	0.006239938	2.204819753	Other drugs
IC-87114	Idelalisib	SBS36/56L	SKCM	Sensitivity	GDSC/GDSC (same target)	0.006249938	2.204124326	Other drugs
Alisertib	GSK1070916	SBS18/36L	SKCM	Sensitivity	GDSC/GDSC (same target)	0.006269937	2.202736802	Other drugs
UNC0638	UNC0642	SBS18/36L	SARC	Sensitivity	GDSC/GDSC (same target)	0.006309937	2.199974984	Other drugs
WYE-125132	Torin2	SBS36/56L	SARC	Sensitivity	GDSC/GDSC (same target)	0.006309937	2.199974984	Other drugs
Entinostat	HDAC1	SBS36/56L	HNSC	Sensitivity	GDSC/PSCORE	0.006339937	2.197915085	Other drugs
Mitomycin-C	Oxaliplatin	SBS18/36L	ALL/CLL	Sensitivity	GDSC/GDSC (same target)	0.006349937	2.197230618	Other drugs
Alpelisib	GNE-317	SBS18/36L	SKCM	Sensitivity	GDSC/GDSC (same target)	0.006369936	2.195864911	Other drugs
TubastatinA	ACY-1215	SBS36/56L	MM	Sensitivity	GDSC/GDSC (same target)	0.006409936	2.193146313	Other drugs
Erlotinib	erlotinib	SBS36/56L	HNSC	Sensitivity	GDSC/PRISM	0.006559934	2.183100504	EGFRi
WYE-125132	Torin2	SBS36/56L	MM	Sensitivity	GDSC/GDSC (same target)	0.006569934	2.182438973	Other drugs
RO-3306	CGP-60474	SBS18/36L	ALL/CLL	Sensitivity	GDSC/GDSC (same target)	0.006619934	2.179146353	Other drugs
PF-00299804	EGFR	SBS36/56L	SKCM	Sensitivity	GDSC/PSCORE	0.006669933	2.175878509	EGFRi
Taselisib	AMG-319	SBS18/36L	SARC	Sensitivity	GDSC/GDSC (same target)	0.006669933	2.175878509	Other drugs
Pilaralisib	Buparlisib	SBS36/56L	LIHC	Sensitivity	GDSC/GDSC (same target)	0.006689933	2.174578225	Other drugs
RO-3306	Dinaciclib	SBS36/56L	HNSC	Sensitivity	GDSC/GDSC (same target)	0.006739933	2.171344446	Other drugs
Lapatinib	lapatinib	SBS36/56L	LIHC	Sensitivity	GDSC/PRISM	0.006749933	2.17070057	EGFRi
WEHI-539	Venetoclax	SBS18/36L	SARC	Sensitivity	GDSC/GDSC (same target)	0.006829932	2.165583639	Other drugs
Vorinostat	HDAC1	SBS36/56L	HNSC	Sensitivity	GDSC/PSCORE	0.006889931	2.161785121	Other drugs
CD532	GenentechCpd10	SBS18/36L	MM	Sensitivity	GDSC/GDSC (same target)	0.006899931	2.161155252	Other drugs
WYE-125132	Torin2	SBS36/56L	LIHC	Sensitivity	GDSC/GDSC (same target)	0.006899931	2.161155252	Other drugs
Voxtalisib	voxtalisib	SBS36/56L	LIHC	Sensitivity	GDSC/PRISM	0.006949931	2.158019538	Other drugs
GSK690693	Afuresertib	SBS18/36L	SKCM	Sensitivity	GDSC/GDSC (same target)	0.00697993	2.15614892	Other drugs
AZD6738	VE821	SBS18/36L	LIHC	Sensitivity	GDSC/GDSC (same target)	0.00701993	2.153667231	Other drugs
Entospletinib	PRT062607	SBS18/36L	SKCM	Sensitivity	GDSC/GDSC (same target)	0.007069929	2.150584929	Other drugs
WYE-125132	Temsirolimus	SBS36/56L	LIHC	Sensitivity	GDSC/GDSC (same target)	0.007099929	2.148745994	Other drugs
ABT737	Sabutoclax	SBS36/56L	LIHC	Sensitivity	GDSC/GDSC (same target)	0.007109929	2.148134742	Other drugs
WHI-P97	JAK3	SBS18/36L	SKCM	Sensitivity	GDSC/PSCORE	0.007119929	2.147524349	Other drugs
SNX-2112	SNX-2112	SBS18/36L	SKCM	Sensitivity	GDSC/PRISM	0.007259927	2.139067722	Other drugs
Afatinib	CI-1033	SBS36/56L	HNSC	Sensitivity	GDSC/GDSC (same target)	0.007319927	2.135493262	EGFRi
AZD5582	LCL161	SBS36/56L	SARC	Sensitivity	GDSC/GDSC (same target)	0.007329927	2.134900368	Other drugs
ZSTK474	Voxtalisib	SBS18/36L	SKCM	Sensitivity	GDSC/GDSC (same target)	0.007349927	2.133717004	Other drugs
Elesclomol	elesclomol	SBS36/56L	HNSC	Sensitivity	GDSC/PRISM	0.007359926	2.133126529	Other drugs
ARRY-520	KIF11	SBS36/56L	SKCM	Sensitivity	GDSC/PSCORE	0.007409926	2.130186135	Other drugs
Wee1Inhibitor	CHEK1	SBS36/56L	SKCM	Sensitivity	GDSC/PSCORE	0.007459925	2.127265515	Other drugs
CI-1033	PF-00299804	SBS36/56L	HNSC	Sensitivity	GDSC/GDSC (same target)	0.007479925	2.126102745	EGFRi
CAY10603	TubastatinA	SBS36/56L	LIHC	Sensitivity	GDSC/GDSC (same target)	0.007539925	2.122632997	Other drugs
GSK690693	AKTinhibitorVIII	SBS36/56L	SKCM	Sensitivity	GDSC/GDSC (same target)	0.007559924	2.121482547	Other drugs
ZSTK474	GSK1059615	SBS18/36L	SKCM	Sensitivity	GDSC/GDSC (same target)	0.007649924	2.116342908	Other drugs
WEHI-539	ABT737	SBS18/36L	SARC	Sensitivity	GDSC/GDSC (same target)	0.007689923	2.114078003	Other drugs
CGP-60474	PHA-793887	SBS18/36L	ALL/CLL	Sensitivity	GDSC/GDSC (same target)	0.007699923	2.113513618	Other drugs
Cabozantinib	MET	SBS18/36L	SKCM	Sensitivity	GDSC/PSCORE	0.007709923	2.112949965	Other drugs
Luminespib	SNX-2112	SBS18/36L	SKCM	Sensitivity	GDSC/GDSC (same target)	0.007709923	2.112949965	Other drugs
THZ-2-49	KIN001-270	SBS36/56L	SKCM	Sensitivity	GDSC/GDSC (same target)	0.007779922	2.109024746	Other drugs
TWS119	KIN001-042	SBS36/56L	MM	Sensitivity	GDSC/GDSC (same target)	0.007839922	2.10568828	Other drugs
Tamoxifen	GDC0810	SBS36/56L	SARC	Sensitivity	GDSC/GDSC (same target)	0.007849922	2.105134686	Other drugs
Sunitinib	CSF1R	SBS36/56L	ALL/CLL	Sensitivity	GDSC/PSCORE	0.007859921	2.104581797	Other drugs
AT-7519	Dinaciclib	SBS36/56L	HNSC	Sensitivity	GDSC/GDSC (same target)	0.007879921	2.103478125	Other drugs
Afatinib	afatinib	SBS36/56L	LIHC	Sensitivity	GDSC/PRISM	0.00795992	2.099091275	EGFRi
CP724714	ERBB2	SBS36/56L	HNSC	Sensitivity	GDSC/PSCORE	0.00796992	2.098546022	EGFRi
Navitoclax	navitoclax	SBS18/36L	SKCM	Sensitivity	GDSC/PRISM	0.00803992	2.094748294	Other drugs
Lapatinib	Afatinib	SBS36/56L	SARC	Sensitivity	GDSC/GDSC (same target)	0.008089919	2.092055821	EGFRi
Cetuximab	EGFR	SBS18/36L	SKCM	Sensitivity	GDSC/PSCORE	0.008099919	2.091519324	EGFRi
GSK1059615	Buparlisib	SBS18/36L	SKCM	Sensitivity	GDSC/GDSC (same target)	0.008099919	2.091519324	Other drugs
CI-1033	ERBB2	SBS36/56L	HNSC	Sensitivity	GDSC/PSCORE	0.008119919	2.090448314	EGFRi
ZSTK474	Pictilisib	SBS18/36L	SKCM	Sensitivity	GDSC/GDSC (same target)	0.008119919	2.090448314	Other drugs
Ruxolitinib	WHI-P97	SBS36/56L	MM	Sensitivity	GDSC/GDSC (same target)	0.008229918	2.084604508	Other drugs
Linifanib	FLT3	SBS36/56L	ALL/CLL	Sensitivity	GDSC/PSCORE	0.008239918	2.084077131	Other drugs
AS601245	JNK-9L	SBS36/56L	ALL/CLL	Sensitivity	GDSC/GDSC (same target)	0.008299917	2.080926251	Other drugs
Pelitinib	EGFR	SBS18/36L	SKCM	Sensitivity	GDSC/PSCORE	0.008349917	2.078317867	EGFRi
Afatinib	CUDC-101	SBS36/56L	HNSC	Sensitivity	GDSC/GDSC (same target)	0.008389916	2.076242382	EGFRi
Voxtalisib	Buparlisib	SBS18/36L	SKCM	Sensitivity	GDSC/GDSC (same target)	0.008399916	2.075725057	Other drugs
Afatinib	ERBB2	SBS36/56L	SKCM	Sensitivity	GDSC/PSCORE	0.008529915	2.069055312	EGFRi
Ipatasertib	AKT1	SBS18/36L	SKCM	Sensitivity	GDSC/PSCORE	0.008559914	2.067530578	Other drugs
Cediranib	Quizartinib	SBS36/56L	LIHC	Sensitivity	GDSC/GDSC (same target)	0.008639914	2.0634906	Other drugs
Gefitinib	gefitinib	SBS36/56L	LIHC	Sensitivity	GDSC/PRISM	0.008669913	2.061985245	EGFRi
GSK1070916	AURKA	SBS36/56L	SKCM	Sensitivity	GDSC/PSCORE	0.008679913	2.061484618	Other drugs
RO-3306	Seliciclib	SBS18/36L	ALL/CLL	Sensitivity	GDSC/GDSC (same target)	0.008739913	2.05849291	Other drugs
Docetaxel	docetaxel	SBS18/36L	SKCM	Sensitivity	GDSC/PRISM	0.008799912	2.055521671	Other drugs
WEHI-539	Sabutoclax	SBS18/36L	SARC	Sensitivity	GDSC/GDSC (same target)	0.008819912	2.054535758	Other drugs
Savolitinib	MET	SBS36/56L	LIHC	Sensitivity	GDSC/PSCORE	0.008839912	2.053552078	Other drugs
CI-1033	CUDC-101	SBS36/56L	HNSC	Sensitivity	GDSC/GDSC (same target)	0.008879911	2.051591377	EGFRi
CGP-60474	Seliciclib	SBS18/36L	ALL/CLL	Sensitivity	GDSC/GDSC (same target)	0.008919911	2.049639489	Other drugs
Alectinib	alectinib	SBS36/56L	SKCM	Sensitivity	GDSC/PRISM	0.008939911	2.048666824	Other drugs
NSC-207895	MDM4	SBS18/36L	ALL/CLL	Sensitivity	GDSC/PSCORE	0.008939911	2.048666824	Other drugs
Sabutoclax	BCL2	SBS36/56L	LIHC	Sensitivity	GDSC/PSCORE	0.00896991	2.0472119	Other drugs
P22077	USP7	SBS18/36L	ALL/CLL	Sensitivity	GDSC/PSCORE	0.00901991	2.044797805	Other drugs
Pilaralisib	Voxtalisib	SBS18/36L	ALL/CLL	Sensitivity	GDSC/GDSC (same target)	0.00901991	2.044797805	Other drugs
Afatinib	AST-1306	SBS36/56L	HNSC	Sensitivity	GDSC/GDSC (same target)	0.009059909	2.042876145	EGFRi
GenentechCpd10	GSK1070916	SBS18/36L	MM	Sensitivity	GDSC/GDSC (same target)	0.009069909	2.042397056	Other drugs
Venetoclax	ABT737	SBS36/56L	LIHC	Sensitivity	GDSC/GDSC (same target)	0.009109909	2.040485966	Other drugs
TWS119	SB216763	SBS36/56L	LIHC	Sensitivity	GDSC/GDSC (same target)	0.009219908	2.035273422	Other drugs
RO-3306	Dinaciclib	SBS18/36L	SARC	Sensitivity	GDSC/GDSC (same target)	0.009259907	2.033393356	Other drugs
AT7867	MK-2206	SBS18/36L	SKCM	Sensitivity	GDSC/GDSC (same target)	0.009269907	2.032924609	Other drugs
CI-1033	EGFR	SBS36/56L	SKCM	Sensitivity	GDSC/PSCORE	0.009369906	2.028264752	EGFRi
GenentechCpd10	AURKA	SBS36/56L	SKCM	Sensitivity	GDSC/PSCORE	0.009389906	2.027338751	Other drugs
Etoposide	TOP2A	SBS18/36L	ALL/CLL	Sensitivity	GDSC/PSCORE	0.009409906	2.026414719	Other drugs
MK-2206	AKT1	SBS18/36L	SKCM	Sensitivity	GDSC/PSCORE	0.009409906	2.026414719	Other drugs
CI-1033	ERBB4	SBS18/36L	MM	Sensitivity	GDSC/PSCORE	0.009419906	2.02595344	EGFRi
PF-00299804	ERBB4	SBS18/36L	MM	Sensitivity	GDSC/PSCORE	0.009459905	2.024113207	EGFRi
CI-1033	AST-1306	SBS36/56L	HNSC	Sensitivity	GDSC/GDSC (same target)	0.009469905	2.023654364	EGFRi
PF-00299804	CUDC-101	SBS36/56L	HNSC	Sensitivity	GDSC/GDSC (same target)	0.009469905	2.023654364	EGFRi
Pictilisib	Buparlisib	SBS18/36L	SKCM	Sensitivity	GDSC/GDSC (same target)	0.009469905	2.023654364	Other drugs
JW-7-52-1	Temsirolimus	SBS18/36L	ALL/CLL	Sensitivity	GDSC/GDSC (same target)	0.009539905	2.020455968	Other drugs
CUDC-101	ERBB2	SBS36/56L	HNSC	Sensitivity	GDSC/PSCORE	0.009569904	2.019092405	EGFRi
PF-00299804	AST-1306	SBS36/56L	HNSC	Sensitivity	GDSC/GDSC (same target)	0.009589904	2.018185736	EGFRi
Ulixertinib	VX-11e	SBS36/56L	LIHC	Sensitivity	GDSC/GDSC (same target)	0.009649904	2.01547703	Other drugs
SNX-2112	SNX-2112	SBS36/56L	SKCM	Sensitivity	GDSC/PRISM	0.009679903	2.014128986	Other drugs
PHA-793887	Seliciclib	SBS18/36L	ALL/CLL	Sensitivity	GDSC/GDSC (same target)	0.009679903	2.014128986	Other drugs
AZD4547	FGFR1	SBS18/36L	MM	Sensitivity	GDSC/PSCORE	0.009689903	2.013680566	Other drugs
MIM1	UMI-77	SBS18/36L	ALL/CLL	Sensitivity	GDSC/GDSC (same target)	0.009719903	2.012338078	Other drugs
Foretinib	EGFR	SBS18/36L	SKCM	Sensitivity	GDSC/PSCORE	0.009729903	2.011891503	Other drugs
Fedratinib	AZ960	SBS18/36L	SKCM	Sensitivity	GDSC/GDSC (same target)	0.009729903	2.011891503	Other drugs
Voxtalisib	voxtalisib	SBS36/56L	SKCM	Sensitivity	GDSC/PRISM	0.009759902	2.010554525	Other drugs
Selisistat	Tenovin-6	SBS36/56L	LIHC	Sensitivity	GDSC/GDSC (same target)	0.009759902	2.010554525	Other drugs
MK-2206	AKT2	SBS18/36L	SKCM	Sensitivity	GDSC/PSCORE	0.009809902	2.008335336	Other drugs
OSI-930	Masitinib	SBS18/36L	ALL/CLL	Sensitivity	GDSC/GDSC (same target)	0.009819902	2.007892855	Other drugs
CI-1033	ERBB2	SBS36/56L	SKCM	Sensitivity	GDSC/PSCORE	0.009849902	2.006568112	EGFRi
Axitinib	Masitinib	SBS18/36L	ALL/CLL	Sensitivity	GDSC/GDSC (same target)	0.009859901	2.006127428	Other drugs
Selumetinib	Trametinib	SBS36/56L	HNSC	Sensitivity	GDSC/GDSC (same target)	0.009889901	2.004808051	Other drugs
NSC-87877	PTPN11	SBS18/36L	ALL/CLL	Sensitivity	GDSC/PSCORE	0.009899901	2.004369148	Other drugs
PD0325901	Selumetinib	SBS36/56L	HNSC	Sensitivity	GDSC/GDSC (same target)	0.009919901	2.003492671	Other drugs
PF-00299804	ERBB2	SBS36/56L	SKCM	Sensitivity	GDSC/PSCORE	0.009949901	2.002181262	EGFRi
Elesclomol	CCT-018159	SBS36/56L	HNSC	Sensitivity	GDSC/GDSC (same target)	0.0099799	2.000873802	Other drugs
Pelitinib	pelitinib	SBS36/56L	SKCM	Sensitivity	GDSC/PRISM	0.0099999	2.000004343	EGFRi
Cabozantinib	FLT3	SBS18/36L	SKCM	Sensitivity	GDSC/PSCORE	0.0100099	1.999570265	Other drugs
GW-2580	Sunitinib	SBS18/36L	ALL/CLL	Sensitivity	GDSC/GDSC (same target)	0.0100099	1.999570265	Other drugs
AST-1306	ERBB4	SBS18/36L	MM	Sensitivity	GDSC/PSCORE	0.0100499	1.997838281	EGFRi
GSK429286A	ROCK1	SBS18/36L	MM	Sensitivity	GDSC/PSCORE	0.0100499	1.997838281	Other drugs
Ara-G	Methotrexate	SBS36/56L	SARC	Sensitivity	GDSC/GDSC (same target)	0.010089899	1.996113177	Other drugs
CP724714	ERBB2	SBS36/56L	SKCM	Sensitivity	GDSC/PSCORE	0.010139899	1.993966388	EGFRi
Foretinib	FLT4	SBS36/56L	SKCM	Sensitivity	GDSC/PSCORE	0.010229898	1.990128709	Other drugs
Foretinib	foretinib	SBS18/36L	SKCM	Sensitivity	GDSC/PRISM	0.010329897	1.985904021	Other drugs
CUDC-101	AST-1306	SBS36/56L	HNSC	Sensitivity	GDSC/GDSC (same target)	0.010349897	1.985063993	EGFRi
AT-7519	AT-7519	SBS36/56L	HNSC	Sensitivity	GDSC/PRISM	0.010399896	1.982971004	Other drugs
P22077	USP47	SBS18/36L	ALL/CLL	Sensitivity	GDSC/PSCORE	0.010449896	1.980888052	Other drugs
GSK1070916	AURKC	SBS18/36L	SKCM	Sensitivity	GDSC/PSCORE	0.010459895	1.980472658	Other drugs
A-443654	Ipatasertib	SBS18/36L	SKCM	Sensitivity	GDSC/GDSC (same target)	0.010479895	1.97964306	Other drugs
A-443654	AKT3	SBS18/36L	ALL/CLL	Sensitivity	GDSC/PSCORE	0.010499895	1.978815044	Other drugs
TubastatinA	ACY-1215	SBS36/56L	SKCM	Sensitivity	GDSC/GDSC (same target)	0.010509895	1.978401627	Other drugs
NSC-87877	PTPN11	SBS36/56L	SKCM	Sensitivity	GDSC/PSCORE	0.010569894	1.975929356	Other drugs
Voxtalisib	PIK3CA	SBS18/36L	SKCM	Sensitivity	GDSC/PSCORE	0.010589894	1.975108383	Other drugs
CAY10603	ACY-1215	SBS36/56L	SKCM	Sensitivity	GDSC/GDSC (same target)	0.010599894	1.974698478	Other drugs
Refametinib	Selumetinib	SBS36/56L	HNSC	Sensitivity	GDSC/GDSC (same target)	0.010639894	1.973062715	Other drugs
NSC-87877	PTPN6	SBS36/56L	SKCM	Sensitivity	GDSC/PSCORE	0.010679893	1.97143309	Other drugs
CD532	GSK1070916	SBS36/56L	LIHC	Sensitivity	GDSC/GDSC (same target)	0.010709893	1.970214872	Other drugs
CHIR-99021	GSK3B	SBS18/36L	HNSC	Sensitivity	GDSC/PSCORE	0.010729893	1.969404621	Other drugs
Cyclopamine	Vismodegib	SBS18/36L	ALL/CLL	Sensitivity	GDSC/GDSC (same target)	0.010759892	1.968192072	Other drugs
XMD14-99	LTK	SBS36/56L	ALL/CLL	Sensitivity	GDSC/PSCORE	0.010929891	1.961384181	Other drugs
Lapatinib	PF-00299804	SBS36/56L	SARC	Sensitivity	GDSC/GDSC (same target)	0.010929891	1.961384181	EGFRi
Paclitaxel	Docetaxel	SBS18/36L	SARC	Sensitivity	GDSC/GDSC (same target)	0.010939891	1.960987021	Other drugs
GW-2580	Linifanib	SBS18/36L	ALL/CLL	Sensitivity	GDSC/GDSC (same target)	0.01095989	1.960193789	Other drugs
Alisertib	GenentechCpd10	SBS18/36L	MM	Sensitivity	GDSC/GDSC (same target)	0.01097989	1.959402003	Other drugs
Tanespimycin	CCT-018159	SBS36/56L	HNSC	Sensitivity	GDSC/GDSC (same target)	0.01101989	1.957822748	Other drugs
TelomeraseInhibitorIX	BIBR-1532	SBS36/56L	ALL/CLL	Sensitivity	GDSC/GDSC (same target)	0.011069889	1.955856722	Other drugs
Alisertib	Tozasertib	SBS18/36L	SKCM	Sensitivity	GDSC/GDSC (same target)	0.011079889	1.955464583	Other drugs
Venetoclax	BCL2	SBS36/56L	LIHC	Sensitivity	GDSC/PSCORE	0.011089889	1.955072797	Other drugs
Lapatinib	CI-1033	SBS36/56L	SARC	Sensitivity	GDSC/GDSC (same target)	0.011119889	1.953899556	EGFRi
Selisistat	SIRT1	SBS18/36L	SKCM	Sensitivity	GDSC/PSCORE	0.011149889	1.952729476	Other drugs
CHIR-99021	SB216763	SBS18/36L	HNSC	Sensitivity	GDSC/GDSC (same target)	0.011159888	1.952340148	Other drugs
CI-1040	Selumetinib	SBS36/56L	HNSC	Sensitivity	GDSC/GDSC (same target)	0.011169888	1.95195117	Other drugs
SB216763	GSK3A	SBS18/36L	ALL/CLL	Sensitivity	GDSC/PSCORE	0.011179888	1.951562539	Other drugs
Lapatinib	CI-1033	SBS36/56L	HNSC	Sensitivity	GDSC/GDSC (same target)	0.011179888	1.951562539	EGFRi
Tivozanib	tivozanib	SBS36/56L	SKCM	Sensitivity	GDSC/PRISM	0.011199888	1.95078632	Other drugs
Daporinad	NAMPT	SBS36/56L	HNSC	Sensitivity	GDSC/PSCORE	0.011219888	1.950011486	Other drugs
RO-3306	AT-7519	SBS18/36L	ALL/CLL	Sensitivity	GDSC/GDSC (same target)	0.011239888	1.949238032	Other drugs
GSK2578215A	LRRK2	SBS36/56L	LIHC	Sensitivity	GDSC/PSCORE	0.011249888	1.94885182	Other drugs
Entinostat	Vorinostat	SBS36/56L	HNSC	Sensitivity	GDSC/GDSC (same target)	0.011249888	1.94885182	Other drugs
Dasatinib	Bosutinib	SBS18/36L	ALL/CLL	Sensitivity	GDSC/GDSC (same target)	0.011259887	1.948465952	Other drugs
MK-8776	AZD7762	SBS36/56L	SARC	Sensitivity	GDSC/GDSC (same target)	0.011279887	1.947695243	Other drugs
Apitolisib	PIK3CA	SBS36/56L	SKCM	Sensitivity	GDSC/PSCORE	0.011369886	1.944243878	Other drugs
Pelitinib	EGFR	SBS36/56L	SKCM	Sensitivity	GDSC/PSCORE	0.011439886	1.941578318	EGFRi
GW-2580	Pazopanib	SBS18/36L	ALL/CLL	Sensitivity	GDSC/GDSC (same target)	0.011459885	1.940819725	Other drugs
WZ3105	ROCK2	SBS36/56L	HNSC	Sensitivity	GDSC/PSCORE	0.011479885	1.940062455	Other drugs
Fludarabine	Nelarabine	SBS36/56L	LIHC	Sensitivity	GDSC/GDSC (same target)	0.011519885	1.938551864	Other drugs
GNE-317	PIK3CA	SBS18/36L	SKCM	Sensitivity	GDSC/PSCORE	0.011559884	1.937046509	Other drugs
Fedratinib	AZ960	SBS18/36L	ALL/CLL	Sensitivity	GDSC/GDSC (same target)	0.011579884	1.936295784	Other drugs
Cediranib	FLT3	SBS36/56L	LIHC	Sensitivity	GDSC/PSCORE	0.011599884	1.935546354	Other drugs
WHI-P97	JAK3	SBS36/56L	LIHC	Sensitivity	GDSC/PSCORE	0.011659883	1.933305793	Other drugs
AT-7519	PHA-793887	SBS18/36L	ALL/CLL	Sensitivity	GDSC/GDSC (same target)	0.011689883	1.932189832	Other drugs
CI-1033	AST-1306	SBS18/36L	ALL/CLL	Sensitivity	GDSC/GDSC (same target)	0.011699883	1.931818481	EGFRi
AT-7519	CGP-60474	SBS18/36L	ALL/CLL	Sensitivity	GDSC/GDSC (same target)	0.011739883	1.930336246	Other drugs
Doxorubicin	Epirubicin	SBS18/36L	SARC	Sensitivity	GDSC/GDSC (same target)	0.011749883	1.929966476	Other drugs
AT-7519	Seliciclib	SBS18/36L	ALL/CLL	Sensitivity	GDSC/GDSC (same target)	0.011789882	1.928490538	Other drugs
Fedratinib	WHI-P97	SBS18/36L	ALL/CLL	Sensitivity	GDSC/GDSC (same target)	0.011819882	1.927386866	Other drugs
Cisplatin	Carmustine	SBS36/56L	HNSC	Sensitivity	GDSC/GDSC (same target)	0.011859881	1.925919654	Other drugs
Foretinib	MET	SBS18/36L	SKCM	Sensitivity	GDSC/PSCORE	0.011889881	1.924822488	Other drugs
Afuresertib	AKTinhibitorVIII	SBS36/56L	SKCM	Sensitivity	GDSC/GDSC (same target)	0.011929881	1.923363899	Other drugs
GSK1059615	Voxtalisib	SBS36/56L	ALL/CLL	Sensitivity	GDSC/GDSC (same target)	0.011949881	1.922636438	Other drugs
Selumetinib	Trametinib	SBS18/36L	MM	Sensitivity	GDSC/GDSC (same target)	0.01197988	1.921547525	Other drugs
Voxtalisib	voxtalisib	SBS18/36L	SKCM	Sensitivity	GDSC/PRISM	0.01201988	1.920099875	Other drugs
ABT737	BCL2	SBS36/56L	LIHC	Sensitivity	GDSC/PSCORE	0.012059879	1.918657035	Other drugs
Y-39983	Y-39983	SBS36/56L	SKCM	Sensitivity	GDSC/PRISM	0.012099879	1.917218973	Other drugs
Lestaurtinib	NTRK3	SBS18/36L	ALL/CLL	Sensitivity	GDSC/PSCORE	0.012129879	1.916143542	Other drugs
Panobinostat	panobinostat	SBS36/56L	HNSC	Sensitivity	GDSC/PRISM	0.012169878	1.914713765	Other drugs
MIM1	UMI-77	SBS18/36L	SARC	Sensitivity	GDSC/GDSC (same target)	0.012199878	1.913644512	Other drugs
PI-103	PIK3CA	SBS18/36L	SKCM	Sensitivity	GDSC/PSCORE	0.012259877	1.911513873	Other drugs
Cediranib	PDGFRB	SBS36/56L	HNSC	Sensitivity	GDSC/PSCORE	0.012269877	1.91115978	Other drugs
Quizartinib	FLT3	SBS36/56L	LIHC	Sensitivity	GDSC/PSCORE	0.012279877	1.910805976	Other drugs
Cediranib	FLT4	SBS36/56L	HNSC	Sensitivity	GDSC/PSCORE	0.012299877	1.910099231	Other drugs
PI-103	PIM3	SBS18/36L	SKCM	Sensitivity	GDSC/PSCORE	0.012299877	1.910099231	Other drugs
FR-180204	VX-11e	SBS36/56L	LIHC	Sensitivity	GDSC/GDSC (same target)	0.012469875	1.904137889	Other drugs
Ipatasertib	Afuresertib	SBS18/36L	SKCM	Sensitivity	GDSC/GDSC (same target)	0.012469875	1.904137889	Other drugs
FMK	CMK	SBS18/36L	ALL/CLL	Sensitivity	GDSC/GDSC (same target)	0.012509875	1.902747033	Other drugs
AZ960	WHI-P97	SBS18/36L	ALL/CLL	Sensitivity	GDSC/GDSC (same target)	0.012519875	1.902400014	Other drugs
XMD14-99	CDK7	SBS36/56L	ALL/CLL	Sensitivity	GDSC/PSCORE	0.012559874	1.901014704	Other drugs
PF-00299804	AST-1306	SBS18/36L	ALL/CLL	Sensitivity	GDSC/GDSC (same target)	0.012579874	1.900323702	EGFRi
SB216763	GSK3B	SBS36/56L	LIHC	Sensitivity	GDSC/PSCORE	0.012629874	1.898600992	Other drugs
Cabozantinib	FLT4	SBS36/56L	SKCM	Sensitivity	GDSC/PSCORE	0.012869871	1.890425796	Other drugs
Tivozanib	FLT4	SBS36/56L	SKCM	Sensitivity	GDSC/PSCORE	0.012909871	1.889078101	Other drugs
TelomeraseInhibitorIX	BIBR-1532	SBS18/36L	ALL/CLL	Sensitivity	GDSC/GDSC (same target)	0.01299987	1.886060991	Other drugs
ZSTK474	Buparlisib	SBS18/36L	SKCM	Sensitivity	GDSC/GDSC (same target)	0.01299987	1.886060991	Other drugs
THZ-2-49	KIN001-270	SBS18/36L	ALL/CLL	Sensitivity	GDSC/GDSC (same target)	0.01301987	1.885393359	Other drugs
Voxtalisib	PIK3CD	SBS36/56L	HNSC	Sensitivity	GDSC/PSCORE	0.01302987	1.885059927	Other drugs
PI-103	CLK4	SBS18/36L	SKCM	Sensitivity	GDSC/PSCORE	0.013159868	1.880748454	Other drugs
Nilotinib	Bosutinib	SBS18/36L	ALL/CLL	Sensitivity	GDSC/GDSC (same target)	0.013159868	1.880748454	Other drugs
Lapatinib	AST-1306	SBS36/56L	HNSC	Sensitivity	GDSC/GDSC (same target)	0.013219868	1.878772888	EGFRi
GSK690693	Afuresertib	SBS36/56L	SKCM	Sensitivity	GDSC/GDSC (same target)	0.013359866	1.874197885	Other drugs
Lapatinib	CUDC-101	SBS36/56L	HNSC	Sensitivity	GDSC/GDSC (same target)	0.013379866	1.873548229	EGFRi
Pazopanib	CSF1R	SBS36/56L	ALL/CLL	Sensitivity	GDSC/PSCORE	0.013439866	1.871605074	Other drugs
Motesanib	Masitinib	SBS18/36L	ALL/CLL	Sensitivity	GDSC/GDSC (same target)	0.013459865	1.870959283	Other drugs
CI-1033	PF-00299804	SBS18/36L	ALL/CLL	Sensitivity	GDSC/GDSC (same target)	0.013489865	1.869992393	EGFRi
Motesanib	Axitinib	SBS36/56L	HNSC	Sensitivity	GDSC/GDSC (same target)	0.013539865	1.868385679	Other drugs
Lestaurtinib	FLT3	SBS18/36L	ALL/CLL	Sensitivity	GDSC/PSCORE	0.013579864	1.867104573	Other drugs
Pilaralisib	Voxtalisib	SBS36/56L	SARC	Sensitivity	GDSC/GDSC (same target)	0.013589864	1.866784886	Other drugs
PAC-1	PAC-1	SBS18/36L	SKCM	Sensitivity	GDSC/PRISM	0.013759862	1.861385909	Other drugs
Sabutoclax	TW37	SBS36/56L	HNSC	Sensitivity	GDSC/GDSC (same target)	0.013759862	1.861385909	Other drugs
Entinostat	entinostat	SBS36/56L	HNSC	Sensitivity	GDSC/PRISM	0.013769862	1.861070403	Other drugs
RO-3306	Dinaciclib	SBS18/36L	ALL/CLL	Sensitivity	GDSC/GDSC (same target)	0.013769862	1.861070403	Other drugs
Erlotinib	AZD3759	SBS36/56L	LIHC	Sensitivity	GDSC/GDSC (same target)	0.013799862	1.860125257	EGFRi
OSI-930	KIT	SBS18/36L	SKCM	Sensitivity	GDSC/PSCORE	0.013849862	1.85855457	Other drugs
Refametinib	refametinib	SBS36/56L	HNSC	Sensitivity	GDSC/PRISM	0.013909861	1.856677213	Other drugs
Rucaparib	PARP1	SBS18/36L	ALL/CLL	Sensitivity	GDSC/PSCORE	0.013909861	1.856677213	Other drugs
Ipatasertib	Uprosertib	SBS36/56L	SARC	Sensitivity	GDSC/GDSC (same target)	0.01397986	1.854497172	Other drugs
RO-3306	PHA-793887	SBS36/56L	SARC	Sensitivity	GDSC/GDSC (same target)	0.01403986	1.852637235	Other drugs
AZD3759	Osimertinib	SBS36/56L	LIHC	Sensitivity	GDSC/GDSC (same target)	0.014079859	1.851401688	EGFRi
Pazopanib	PDGFRB	SBS36/56L	ALL/CLL	Sensitivity	GDSC/PSCORE	0.014149859	1.849247903	Other drugs
AT7867	AZD5363	SBS18/36L	SKCM	Sensitivity	GDSC/GDSC (same target)	0.014149859	1.849247903	Other drugs
Gefitinib	AZD3759	SBS36/56L	LIHC	Sensitivity	GDSC/GDSC (same target)	0.014199858	1.847715999	EGFRi
THZ-2-49	CDK9	SBS36/56L	SKCM	Sensitivity	GDSC/PSCORE	0.014279857	1.845276135	Other drugs
AT-7519	PHA-793887	SBS18/36L	SKCM	Sensitivity	GDSC/GDSC (same target)	0.014379856	1.842245457	Other drugs
Methotrexate	Nelarabine	SBS36/56L	LIHC	Sensitivity	GDSC/GDSC (same target)	0.014379856	1.842245457	Other drugs
Apitolisib	Dactolisib	SBS36/56L	SKCM	Sensitivity	GDSC/GDSC (same target)	0.014499855	1.838636341	Other drugs
Amuvatinib	PDGFRA	SBS36/56L	MM	Sensitivity	GDSC/PSCORE	0.014549855	1.83714135	Other drugs
LGK974	Wnt-C59	SBS36/56L	SARC	Sensitivity	GDSC/GDSC (same target)	0.014569854	1.836544791	Other drugs
AT-7519	Dinaciclib	SBS18/36L	ALL/CLL	Sensitivity	GDSC/GDSC (same target)	0.014649854	1.834166718	Other drugs
BMS-754807	GSK1904529A	SBS18/36L	SKCM	Sensitivity	GDSC/GDSC (same target)	0.014689853	1.832982547	Other drugs
Tozasertib	GSK1070916	SBS18/36L	SKCM	Sensitivity	GDSC/GDSC (same target)	0.014719853	1.832096533	Other drugs
VE-822	VE-822	SBS18/36L	SKCM	Sensitivity	GDSC/PRISM	0.014769852	1.830623848	Other drugs
Voxtalisib	Pictilisib	SBS36/56L	SKCM	Sensitivity	GDSC/GDSC (same target)	0.014769852	1.830623848	Other drugs
VE-822	ATR	SBS18/36L	SKCM	Sensitivity	GDSC/PSCORE	0.014849852	1.828277889	Other drugs
5-Fluorouracil	Dactinomycin	SBS18/36L	SKCM	Sensitivity	GDSC/GDSC (same target)	0.014849852	1.828277889	Other drugs
Nilotinib	Dasatinib	SBS18/36L	ALL/CLL	Sensitivity	GDSC/GDSC (same target)	0.014859851	1.827985533	Other drugs
SGC0946	EPZ5676	SBS36/56L	LIHC	Sensitivity	GDSC/GDSC (same target)	0.014909851	1.826526699	Other drugs
Dinaciclib	Seliciclib	SBS18/36L	ALL/CLL	Sensitivity	GDSC/GDSC (same target)	0.014919851	1.82623552	Other drugs
Dasatinib	KIT	SBS18/36L	SKCM	Sensitivity	GDSC/PSCORE	0.014929851	1.825944535	Other drugs
CGP-60474	Dinaciclib	SBS18/36L	ALL/CLL	Sensitivity	GDSC/GDSC (same target)	0.014949851	1.82536315	Other drugs
OSI-930	Masitinib	SBS18/36L	SKCM	Sensitivity	GDSC/GDSC (same target)	0.014949851	1.82536315	Other drugs
EHT-1864	RAC1	SBS18/36L	HNSC	Sensitivity	GDSC/PSCORE	0.01495985	1.825072749	Other drugs
Saracatinib	Bosutinib	SBS18/36L	ALL/CLL	Sensitivity	GDSC/GDSC (same target)	0.01504985	1.822467843	Other drugs
Masitinib	PDGFRA	SBS36/56L	MM	Sensitivity	GDSC/PSCORE	0.015249848	1.816734499	Other drugs
Uprosertib	Afuresertib	SBS36/56L	SARC	Sensitivity	GDSC/GDSC (same target)	0.015259847	1.816449809	Other drugs
PD0325901	PD-0325901	SBS36/56L	HNSC	Sensitivity	GDSC/PRISM	0.015279847	1.815880989	Other drugs
NVP-TAE684	Alectinib	SBS36/56L	ALL/CLL	Sensitivity	GDSC/GDSC (same target)	0.015289847	1.815596858	Other drugs
NSC-87877	PTPN6	SBS18/36L	LIHC	Sensitivity	GDSC/PSCORE	0.015309847	1.815029152	Other drugs
Sunitinib	FLT3	SBS36/56L	ALL/CLL	Sensitivity	GDSC/PSCORE	0.015339847	1.814178983	Other drugs
Dinaciclib	PHA-793887	SBS18/36L	ALL/CLL	Sensitivity	GDSC/GDSC (same target)	0.015379846	1.813048007	Other drugs
Voxtalisib	Buparlisib	SBS36/56L	SARC	Sensitivity	GDSC/GDSC (same target)	0.015389846	1.812765723	Other drugs
Amuvatinib	FLT3	SBS36/56L	MM	Sensitivity	GDSC/PSCORE	0.015549845	1.80827395	Other drugs
OTX015	OTX015	SBS18/36L	SKCM	Sensitivity	GDSC/PRISM	0.015589844	1.807158228	Other drugs
MIM1	MCL1	SBS18/36L	ALL/CLL	Sensitivity	GDSC/PSCORE	0.015669843	1.804935346	Other drugs
Selisistat	Tenovin-6	SBS18/36L	MM	Sensitivity	GDSC/GDSC (same target)	0.015679843	1.804658285	Other drugs
GSK690693	Uprosertib	SBS36/56L	SARC	Sensitivity	GDSC/GDSC (same target)	0.015699843	1.804104691	Other drugs
IC-87114	Idelalisib	SBS18/36L	SKCM	Sensitivity	GDSC/GDSC (same target)	0.015719843	1.803551801	Other drugs
BMS-345541	TPCA-1	SBS18/36L	MM	Sensitivity	GDSC/GDSC (same target)	0.015729843	1.80327562	Other drugs
Selisistat	Tenovin-6	SBS18/36L	ALL/CLL	Sensitivity	GDSC/GDSC (same target)	0.015819842	1.800797864	Other drugs
Ipatasertib	Afuresertib	SBS36/56L	LIHC	Sensitivity	GDSC/GDSC (same target)	0.015829842	1.800523428	Other drugs
ZSTK474	Pictilisib	SBS36/56L	SKCM	Sensitivity	GDSC/GDSC (same target)	0.015849842	1.799975076	Other drugs
Apitolisib	Omipalisib	SBS36/56L	SKCM	Sensitivity	GDSC/GDSC (same target)	0.015889841	1.798880446	Other drugs
Torin2	torin-2	SBS18/36L	SKCM	Sensitivity	GDSC/PRISM	0.015909841	1.798334163	Other drugs
CUDC-101	AST-1306	SBS18/36L	MM	Sensitivity	GDSC/GDSC (same target)	0.016119839	1.792639305	EGFRi
CI-1033	CUDC-101	SBS18/36L	MM	Sensitivity	GDSC/GDSC (same target)	0.016199838	1.790489328	EGFRi
Nilotinib	Saracatinib	SBS18/36L	ALL/CLL	Sensitivity	GDSC/GDSC (same target)	0.016249838	1.789150978	Other drugs
YM201636	YM-201636	SBS36/56L	LIHC	Sensitivity	GDSC/PRISM	0.016309837	1.787550382	Other drugs
XAV939	TNKS2	SBS36/56L	MM	Sensitivity	GDSC/PSCORE	0.016349837	1.786486586	Other drugs
PF-00299804	CUDC-101	SBS18/36L	MM	Sensitivity	GDSC/GDSC (same target)	0.016549835	1.781206345	EGFRi
QL-X-138	Ibrutinib	SBS18/36L	ALL/CLL	Sensitivity	GDSC/GDSC (same target)	0.016579834	1.780419817	Other drugs
Dactolisib	Omipalisib	SBS36/56L	SKCM	Sensitivity	GDSC/GDSC (same target)	0.016599834	1.779896255	Other drugs
Etoposide	Podophyllotoxinbromide	SBS18/36L	ALL/CLL	Sensitivity	GDSC/GDSC (same target)	0.016619834	1.779373323	Other drugs
ZSTK474	PIK3CA	SBS18/36L	SKCM	Sensitivity	GDSC/PSCORE	0.016659833	1.778329346	Other drugs
Amuvatinib	FLT3	SBS18/36L	ALL/CLL	Sensitivity	GDSC/PSCORE	0.016689833	1.777548006	Other drugs
Sunitinib	FLT3	SBS18/36L	ALL/CLL	Sensitivity	GDSC/PSCORE	0.016949831	1.77083464	Other drugs
WHI-P97	JAK3	SBS36/56L	SKCM	Sensitivity	GDSC/PSCORE	0.017169828	1.765234048	Other drugs
QL-XI-92	DDR1	SBS18/36L	SKCM	Sensitivity	GDSC/PSCORE	0.017189828	1.764728466	Other drugs
Pilaralisib	GSK1059615	SBS36/56L	ALL/CLL	Sensitivity	GDSC/GDSC (same target)	0.017239828	1.763467081	Other drugs
GDC0810	ESR2	SBS18/36L	ALL/CLL	Sensitivity	GDSC/PSCORE	0.017269827	1.762712005	Other drugs
Fulvestrant	GDC0810	SBS36/56L	LIHC	Sensitivity	GDSC/GDSC (same target)	0.017329827	1.76120578	Other drugs
Alisertib	ZM447439	SBS18/36L	SARC	Sensitivity	GDSC/GDSC (same target)	0.017419826	1.758956192	Other drugs
GSK1904529A	IGF1R	SBS18/36L	ALL/CLL	Sensitivity	GDSC/PSCORE	0.017509825	1.756718197	Other drugs
Pilaralisib	Voxtalisib	SBS36/56L	ALL/CLL	Sensitivity	GDSC/GDSC (same target)	0.017599824	1.754491675	Other drugs
EPZ004777	SGC0946	SBS36/56L	SARC	Sensitivity	GDSC/GDSC (same target)	0.017889821	1.747394002	Other drugs
Cabozantinib	AXL	SBS18/36L	SKCM	Sensitivity	GDSC/PSCORE	0.01802982	1.744008616	Other drugs
Dasatinib	Saracatinib	SBS18/36L	SKCM	Sensitivity	GDSC/GDSC (same target)	0.018079819	1.742805917	Other drugs
Crizotinib	ROS1	SBS18/36L	MM	Sensitivity	GDSC/PSCORE	0.018149819	1.741127714	Other drugs
Lestaurtinib	NTRK1	SBS36/56L	HNSC	Sensitivity	GDSC/PSCORE	0.018159818	1.740888499	Other drugs
Dasatinib	Saracatinib	SBS18/36L	ALL/CLL	Sensitivity	GDSC/GDSC (same target)	0.018189818	1.740171644	Other drugs
KIN001-270	CDK9	SBS36/56L	SKCM	Sensitivity	GDSC/PSCORE	0.018339817	1.736605012	Other drugs
Irinotecan	SN-38	SBS36/56L	LIHC	Sensitivity	GDSC/GDSC (same target)	0.018339817	1.736605012	Other drugs
BMS-536924	GSK1904529A	SBS36/56L	SARC	Sensitivity	GDSC/GDSC (same target)	0.018439816	1.734243426	Other drugs
5-Fluorouracil	Dactinomycin	SBS36/56L	HNSC	Sensitivity	GDSC/GDSC (same target)	0.018449816	1.734007972	Other drugs
MK-8776	CHEK2	SBS18/36L	HNSC	Sensitivity	GDSC/PSCORE	0.018479815	1.733302376	Other drugs
PF-00299804	CUDC-101	SBS36/56L	LIHC	Sensitivity	GDSC/GDSC (same target)	0.018529815	1.732128924	EGFRi
Afuresertib	AKT1	SBS18/36L	SKCM	Sensitivity	GDSC/PSCORE	0.018709813	1.727930555	Other drugs
Afatinib	CI-1033	SBS36/56L	MM	Sensitivity	GDSC/GDSC (same target)	0.018749813	1.727003071	EGFRi
Afuresertib	AKT2	SBS18/36L	SKCM	Sensitivity	GDSC/PSCORE	0.018759812	1.726771509	Other drugs
Venetoclax	BCL2	SBS18/36L	MM	Sensitivity	GDSC/PSCORE	0.018769812	1.72654007	Other drugs
TrichostatinA	Panobinostat	SBS18/36L	HNSC	Sensitivity	GDSC/GDSC (same target)	0.01900981	1.721022226	Other drugs
Ponatinib	FLT3	SBS18/36L	ALL/CLL	Sensitivity	GDSC/PSCORE	0.01901981	1.72079383	Other drugs
Linifanib	FLT3	SBS18/36L	ALL/CLL	Sensitivity	GDSC/PSCORE	0.019099809	1.718970976	Other drugs
CUDC-101	AST-1306	SBS36/56L	LIHC	Sensitivity	GDSC/GDSC (same target)	0.019099809	1.718970976	EGFRi
MK-8776	CHEK1	SBS18/36L	HNSC	Sensitivity	GDSC/PSCORE	0.019119809	1.718516455	Other drugs
SN-38	Topotecan	SBS36/56L	LIHC	Sensitivity	GDSC/GDSC (same target)	0.019199808	1.716703114	Other drugs
CI-1033	CUDC-101	SBS36/56L	LIHC	Sensitivity	GDSC/GDSC (same target)	0.019219808	1.71625096	EGFRi
Midostaurin	FLT3	SBS18/36L	SKCM	Sensitivity	GDSC/PSCORE	0.019269807	1.715122628	Other drugs
WZ3105	FLT3	SBS36/56L	MM	Sensitivity	GDSC/PSCORE	0.019359806	1.71309899	Other drugs
Linifanib	FLT3	SBS36/56L	MM	Sensitivity	GDSC/PSCORE	0.019519805	1.70952453	Other drugs
RO-3306	PHA-793887	SBS18/36L	SKCM	Sensitivity	GDSC/GDSC (same target)	0.019529805	1.7093021	Other drugs
Afatinib	PF-00299804	SBS18/36L	SKCM	Sensitivity	GDSC/GDSC (same target)	0.019589804	1.707969907	EGFRi
Cabozantinib	FLT3	SBS18/36L	ALL/CLL	Sensitivity	GDSC/PSCORE	0.019649804	1.706641788	Other drugs
EPZ004777	EPZ5676	SBS36/56L	SARC	Sensitivity	GDSC/GDSC (same target)	0.019649804	1.706641788	Other drugs
Afatinib	PF-00299804	SBS36/56L	MM	Sensitivity	GDSC/GDSC (same target)	0.019729803	1.704877258	EGFRi
PF-00299804	CUDC-101	SBS18/36L	SKCM	Sensitivity	GDSC/GDSC (same target)	0.019789802	1.703558549	EGFRi
RO-3306	PHA-793887	SBS36/56L	HNSC	Sensitivity	GDSC/GDSC (same target)	0.019799802	1.703339153	Other drugs
RO-3306	AT-7519	SBS18/36L	SKCM	Sensitivity	GDSC/GDSC (same target)	0.019819802	1.702900693	Other drugs
Quizartinib	FLT3	SBS18/36L	ALL/CLL	Sensitivity	GDSC/PSCORE	0.019939801	1.700279189	Other drugs
OSI-930	Motesanib	SBS36/56L	ALL/CLL	Sensitivity	GDSC/GDSC (same target)	0.0200398	1.698106626	Other drugs
Afatinib	AST-1306	SBS36/56L	MM	Sensitivity	GDSC/GDSC (same target)	0.0200498	1.697889966	EGFRi
AT-7519	PHA-793887	SBS36/56L	HNSC	Sensitivity	GDSC/GDSC (same target)	0.020069799	1.69745697	Other drugs
Veliparib	Rucaparib	SBS18/36L	SARC	Sensitivity	GDSC/GDSC (same target)	0.020279797	1.692936392	Other drugs
Camptothecin	SN-38	SBS36/56L	LIHC	Sensitivity	GDSC/GDSC (same target)	0.020389796	1.690587117	Other drugs
Buparlisib	PIK3CA	SBS18/36L	SKCM	Sensitivity	GDSC/PSCORE	0.020409796	1.690161338	Other drugs
JNJ38877605	Savolitinib	SBS36/56L	LIHC	Sensitivity	GDSC/GDSC (same target)	0.020469795	1.6888865	Other drugs
LGK974	IWP-2	SBS36/56L	SARC	Sensitivity	GDSC/GDSC (same target)	0.020549795	1.687192517	Other drugs
Bexarotene	RXRA	SBS36/56L	ALL/CLL	Sensitivity	GDSC/PSCORE	0.020589794	1.686347996	Other drugs
PHA-665752	JNJ38877605	SBS36/56L	ALL/CLL	Sensitivity	GDSC/GDSC (same target)	0.020609794	1.685926351	Other drugs
GSK1070916	AURKC	SBS36/56L	SKCM	Sensitivity	GDSC/PSCORE	0.020729793	1.683405041	Other drugs
TrichostatinA	Panobinostat	SBS18/36L	SARC	Sensitivity	GDSC/GDSC (same target)	0.020749793	1.682986242	Other drugs
CI-1033	PF-00299804	SBS18/36L	SKCM	Sensitivity	GDSC/GDSC (same target)	0.020759792	1.682776994	EGFRi
Tozasertib	AURKA	SBS18/36L	ALL/CLL	Sensitivity	GDSC/PSCORE	0.020779792	1.6823588	Other drugs
Parthenolide	AR-42	SBS18/36L	SKCM	Sensitivity	GDSC/GDSC (same target)	0.020849792	1.680898284	Other drugs
THZ-2-49	KIN001-270	SBS36/56L	ALL/CLL	Sensitivity	GDSC/GDSC (same target)	0.020949791	1.678820316	Other drugs
Ruxolitinib	WHI-P97	SBS36/56L	ALL/CLL	Sensitivity	GDSC/GDSC (same target)	0.02095979	1.678613065	Other drugs
Alpelisib	GNE-317	SBS36/56L	SARC	Sensitivity	GDSC/GDSC (same target)	0.02096979	1.678405912	Other drugs
SU11274	Savolitinib	SBS36/56L	SARC	Sensitivity	GDSC/GDSC (same target)	0.02096979	1.678405912	Other drugs
Lapatinib	CUDC-101	SBS36/56L	LIHC	Sensitivity	GDSC/GDSC (same target)	0.021129789	1.675104846	EGFRi
Parthenolide	Belinostat	SBS18/36L	SKCM	Sensitivity	GDSC/GDSC (same target)	0.021149789	1.674693971	Other drugs
BMS-754807	GSK1904529A	SBS18/36L	MM	Sensitivity	GDSC/GDSC (same target)	0.021259787	1.672441083	Other drugs
AZ6102	TNKS2	SBS18/36L	ALL/CLL	Sensitivity	GDSC/PSCORE	0.021519785	1.667162076	Other drugs
Veliparib	Talazoparib	SBS18/36L	SARC	Sensitivity	GDSC/GDSC (same target)	0.021519785	1.667162076	Other drugs
GSK429286A	ROCK2	SBS36/56L	HNSC	Sensitivity	GDSC/PSCORE	0.021549785	1.666557068	Other drugs
Amuvatinib	FLT3	SBS36/56L	ALL/CLL	Sensitivity	GDSC/PSCORE	0.021669783	1.664145432	Other drugs
Savolitinib	MET	SBS18/36L	LIHC	Sensitivity	GDSC/PSCORE	0.021749783	1.662545082	Other drugs
WYE-125132	WYE-125132	SBS36/56L	SKCM	Sensitivity	GDSC/PRISM	0.021789782	1.661747113	Other drugs
CUDC-101	ERBB2	SBS36/56L	LIHC	Sensitivity	GDSC/PSCORE	0.021839782	1.660751709	EGFRi
EPZ004777	EPZ5676	SBS36/56L	ALL/CLL	Sensitivity	GDSC/GDSC (same target)	0.021839782	1.660751709	Other drugs
LFM-A13	QL-X-138	SBS18/36L	ALL/CLL	Sensitivity	GDSC/GDSC (same target)	0.021909781	1.659361965	Other drugs
Topotecan	topotecan	SBS36/56L	LIHC	Sensitivity	GDSC/PRISM	0.021919781	1.659163793	Other drugs
Linsitinib	NVP-ADW742	SBS36/56L	SARC	Sensitivity	GDSC/GDSC (same target)	0.02203978	1.656792753	Other drugs
AZ960	WHI-P97	SBS36/56L	SKCM	Sensitivity	GDSC/GDSC (same target)	0.022139779	1.654826726	Other drugs
A-443654	Afuresertib	SBS18/36L	SKCM	Sensitivity	GDSC/GDSC (same target)	0.022149779	1.654630612	Other drugs
Methotrexate	Fludarabine	SBS36/56L	LIHC	Sensitivity	GDSC/GDSC (same target)	0.022209778	1.653455784	Other drugs
Afatinib	CUDC-101	SBS36/56L	LIHC	Sensitivity	GDSC/GDSC (same target)	0.022249778	1.652674328	EGFRi
Ipatasertib	Uprosertib	SBS18/36L	HNSC	Sensitivity	GDSC/GDSC (same target)	0.022349777	1.650726815	Other drugs
TWS119	SB216763	SBS36/56L	SKCM	Sensitivity	GDSC/GDSC (same target)	0.022429776	1.649175069	Other drugs
Cediranib	cediranib	SBS18/36L	SKCM	Sensitivity	GDSC/PRISM	0.022439776	1.64898149	Other drugs
Foretinib	FGFR1	SBS36/56L	SKCM	Sensitivity	GDSC/PSCORE	0.022469775	1.648401271	Other drugs
ZSTK474	ZSTK-474	SBS18/36L	SKCM	Sensitivity	GDSC/PRISM	0.022619774	1.645511742	Other drugs
GDC0810	ESR1	SBS36/56L	LIHC	Sensitivity	GDSC/PSCORE	0.022619774	1.645511742	Other drugs
Motesanib	Masitinib	SBS18/36L	SARC	Sensitivity	GDSC/GDSC (same target)	0.022719773	1.643596016	Other drugs
GSK1059615	PIK3CB	SBS18/36L	MM	Sensitivity	GDSC/PSCORE	0.022819772	1.641688703	Other drugs
Epirubicin	Mitoxantrone	SBS36/56L	LIHC	Sensitivity	GDSC/GDSC (same target)	0.022939771	1.639410929	Other drugs
OSI-930	Masitinib	SBS18/36L	MM	Sensitivity	GDSC/GDSC (same target)	0.023289767	1.632834854	Other drugs
CD532	GenentechCpd10	SBS36/56L	LIHC	Sensitivity	GDSC/GDSC (same target)	0.023369766	1.631345631	Other drugs
Foretinib	FGFR1	SBS18/36L	SKCM	Sensitivity	GDSC/PSCORE	0.023399766	1.630788486	Other drugs
FR-180204	SCH772984	SBS18/36L	ALL/CLL	Sensitivity	GDSC/GDSC (same target)	0.023439766	1.630046736	Other drugs
Apitolisib	PIK3CB	SBS18/36L	MM	Sensitivity	GDSC/PSCORE	0.023499765	1.628936481	Other drugs
Afatinib	CUDC-101	SBS36/56L	MM	Sensitivity	GDSC/GDSC (same target)	0.023499765	1.628936481	EGFRi
GenentechCpd10	ZM447439	SBS36/56L	SKCM	Sensitivity	GDSC/GDSC (same target)	0.023689763	1.625439282	Other drugs
Ponatinib	FLT3	SBS18/36L	SKCM	Sensitivity	GDSC/PSCORE	0.023859761	1.622333904	Other drugs
GSK690693	Uprosertib	SBS18/36L	SKCM	Sensitivity	GDSC/GDSC (same target)	0.023889761	1.621788193	Other drugs
Erlotinib	AZD3759	SBS36/56L	MM	Sensitivity	GDSC/GDSC (same target)	0.02399976	1.619793101	EGFRi
Ponatinib	FGFR1	SBS36/56L	SKCM	Sensitivity	GDSC/PSCORE	0.02400976	1.619612183	Other drugs
Ponatinib	ponatinib	SBS18/36L	SKCM	Sensitivity	GDSC/PRISM	0.02404976	1.618889262	Other drugs
Ara-G	Fludarabine	SBS18/36L	SARC	Sensitivity	GDSC/GDSC (same target)	0.024099759	1.6179873	Other drugs
LFM-A13	Ibrutinib	SBS18/36L	ALL/CLL	Sensitivity	GDSC/GDSC (same target)	0.024109759	1.617807133	Other drugs
Irinotecan	Topotecan	SBS36/56L	HNSC	Sensitivity	GDSC/GDSC (same target)	0.024149759	1.617087208	Other drugs
Parthenolide	AR-42	SBS18/36L	ALL/CLL	Sensitivity	GDSC/GDSC (same target)	0.024249758	1.6152926	Other drugs
TrichostatinA	Panobinostat	SBS36/56L	HNSC	Sensitivity	GDSC/GDSC (same target)	0.024259757	1.615113546	Other drugs
BAY-61-3606	Entospletinib	SBS18/36L	SKCM	Sensitivity	GDSC/GDSC (same target)	0.024339757	1.613683769	Other drugs
FR-180204	Ulixertinib	SBS18/36L	SARC	Sensitivity	GDSC/GDSC (same target)	0.024399756	1.612614517	Other drugs
GenentechCpd10	GSK1070916	SBS36/56L	LIHC	Sensitivity	GDSC/GDSC (same target)	0.024409756	1.612436564	Other drugs
ZM447439	GSK1070916	SBS36/56L	SKCM	Sensitivity	GDSC/GDSC (same target)	0.024529755	1.610306795	Other drugs
CP466722	KU-55933	SBS36/56L	LIHC	Sensitivity	GDSC/GDSC (same target)	0.024569754	1.609599186	Other drugs
Methotrexate	Fludarabine	SBS18/36L	SARC	Sensitivity	GDSC/GDSC (same target)	0.024569754	1.609599186	Other drugs
TrichostatinA	VNLG/124	SBS18/36L	SARC	Sensitivity	GDSC/GDSC (same target)	0.024599754	1.609069236	Other drugs
Cediranib	FLT3	SBS36/56L	MM	Sensitivity	GDSC/PSCORE	0.024689753	1.607483253	Other drugs
SCH772984	Ulixertinib	SBS18/36L	LIHC	Sensitivity	GDSC/GDSC (same target)	0.024779752	1.605903041	Other drugs
SCH772984	Ulixertinib	SBS36/56L	LIHC	Sensitivity	GDSC/GDSC (same target)	0.024779752	1.605903041	Other drugs
Ponatinib	PDGFRA	SBS18/36L	SKCM	Sensitivity	GDSC/PSCORE	0.024929751	1.603282064	Other drugs
SCH772984	VX-11e	SBS36/56L	LIHC	Sensitivity	GDSC/GDSC (same target)	0.024929751	1.603282064	Other drugs
BAY-61-3606	PRT062607	SBS18/36L	SKCM	Sensitivity	GDSC/GDSC (same target)	0.025109749	1.60015763	Other drugs
TGX221	AZD6482	SBS18/36L	HNSC	Sensitivity	GDSC/GDSC (same target)	0.025229748	1.598087092	Other drugs
ABT737	ObatoclaxMesylate	SBS36/56L	LIHC	Sensitivity	GDSC/GDSC (same target)	0.025269747	1.597399101	Other drugs
Panobinostat	VNLG/124	SBS18/36L	SARC	Sensitivity	GDSC/GDSC (same target)	0.025279747	1.597227273	Other drugs
Foretinib	FLT4	SBS36/56L	ALL/CLL	Sensitivity	GDSC/PSCORE	0.025349747	1.596026379	Other drugs
Cabozantinib	FLT4	SBS36/56L	ALL/CLL	Sensitivity	GDSC/PSCORE	0.025359746	1.595855094	Other drugs
AT-7519	AT-7519	SBS18/36L	SKCM	Sensitivity	GDSC/PRISM	0.025369746	1.595683876	Other drugs
GSK690693	AKTinhibitorVIII	SBS18/36L	SKCM	Sensitivity	GDSC/GDSC (same target)	0.025409746	1.594999678	Other drugs
Salubrinal	EIF2A	SBS36/56L	MM	Sensitivity	GDSC/PSCORE	0.025459745	1.594145944	Other drugs
Veliparib	Niraparib	SBS18/36L	SARC	Sensitivity	GDSC/GDSC (same target)	0.025559744	1.592443493	Other drugs
AZD8055	Rapamycin	SBS18/36L	SKCM	Sensitivity	GDSC/GDSC (same target)	0.025639744	1.591086322	Other drugs
Linifanib	FLT4	SBS36/56L	ALL/CLL	Sensitivity	GDSC/PSCORE	0.025789742	1.588553001	Other drugs
Wnt-C59	IWP-2	SBS18/36L	ALL/CLL	Sensitivity	GDSC/GDSC (same target)	0.025949741	1.585866981	Other drugs
UMI-77	MCL1	SBS18/36L	ALL/CLL	Sensitivity	GDSC/PSCORE	0.02597974	1.585365196	Other drugs
FH535	PPARD	SBS36/56L	ALL/CLL	Sensitivity	GDSC/PSCORE	0.02603974	1.584363363	Other drugs
Cediranib	Quizartinib	SBS18/36L	ALL/CLL	Sensitivity	GDSC/GDSC (same target)	0.026059739	1.584029932	Other drugs
ObatoclaxMesylate	Sabutoclax	SBS36/56L	LIHC	Sensitivity	GDSC/GDSC (same target)	0.026069739	1.583863312	Other drugs
OSI-930	Masitinib	SBS36/56L	ALL/CLL	Sensitivity	GDSC/GDSC (same target)	0.026189738	1.581868844	Other drugs
Dasatinib	HG-5-113-01	SBS18/36L	ALL/CLL	Sensitivity	GDSC/GDSC (same target)	0.026409736	1.578235942	Other drugs
CI-1033	CUDC-101	SBS36/56L	MM	Sensitivity	GDSC/GDSC (same target)	0.026569734	1.575612789	EGFRi
Pyrimethamine	DHFR	SBS36/56L	HNSC	Sensitivity	GDSC/PSCORE	0.026629734	1.574633176	Other drugs
Cabozantinib	MET	SBS36/56L	ALL/CLL	Sensitivity	GDSC/PSCORE	0.026639734	1.574470122	Other drugs
Masitinib	PDGFRB	SBS18/36L	ALL/CLL	Sensitivity	GDSC/PSCORE	0.026769732	1.572355972	Other drugs
Cyclopamine	Vismodegib	SBS36/56L	SARC	Sensitivity	GDSC/GDSC (same target)	0.02696973	1.569123396	Other drugs
Pelitinib	Gefitinib	SBS36/56L	SKCM	Sensitivity	GDSC/GDSC (same target)	0.02697973	1.568962398	EGFRi
Ponatinib	FGFR1	SBS18/36L	SKCM	Sensitivity	GDSC/PSCORE	0.02698973	1.568801458	Other drugs
FR-180204	SCH772984	SBS36/56L	LIHC	Sensitivity	GDSC/GDSC (same target)	0.027089729	1.567195338	Other drugs
Dinaciclib	PHA-793887	SBS36/56L	HNSC	Sensitivity	GDSC/GDSC (same target)	0.027109729	1.566874825	Other drugs
HG-5-113-01	LTK	SBS36/56L	ALL/CLL	Sensitivity	GDSC/PSCORE	0.027129729	1.566554549	Other drugs
GSK690693	AKTinhibitorVIII	SBS18/36L	MM	Sensitivity	GDSC/GDSC (same target)	0.027229728	1.564956702	Other drugs
Foretinib	MET	SBS36/56L	LIHC	Sensitivity	GDSC/PSCORE	0.027259727	1.564478491	Other drugs
Omipalisib	PIK3CA	SBS36/56L	SKCM	Sensitivity	GDSC/PSCORE	0.027379726	1.562570899	Other drugs
CUDC-101	AST-1306	SBS36/56L	MM	Sensitivity	GDSC/GDSC (same target)	0.027469725	1.561145684	EGFRi
Niraparib	PARP1	SBS18/36L	HNSC	Sensitivity	GDSC/PSCORE	0.027479725	1.560987615	Other drugs
Dactolisib	PIK3CA	SBS36/56L	SKCM	Sensitivity	GDSC/PSCORE	0.027509725	1.560513753	Other drugs
AZD5363	AT13148	SBS18/36L	SARC	Sensitivity	GDSC/GDSC (same target)	0.027719723	1.557211117	Other drugs
CGP-60474	CDK9	SBS18/36L	ALL/CLL	Sensitivity	GDSC/PSCORE	0.027739723	1.556897886	Other drugs
PF-562271	PF-562271	SBS18/36L	SKCM	Sensitivity	GDSC/PRISM	0.027909721	1.554244506	Other drugs
Pictilisib	PIK3CA	SBS36/56L	SKCM	Sensitivity	GDSC/PSCORE	0.028059719	1.551916676	Other drugs
SNX-2112	Tanespimycin	SBS18/36L	ALL/CLL	Sensitivity	GDSC/GDSC (same target)	0.028079719	1.551607239	Other drugs
PF-00299804	CUDC-101	SBS36/56L	MM	Sensitivity	GDSC/GDSC (same target)	0.028109719	1.551143497	EGFRi
Venetoclax	ObatoclaxMesylate	SBS36/56L	LIHC	Sensitivity	GDSC/GDSC (same target)	0.028159718	1.550371692	Other drugs
KIN001-270	CDK9	SBS18/36L	ALL/CLL	Sensitivity	GDSC/PSCORE	0.028259717	1.548832185	Other drugs
Tenovin-6	tenovin-6	SBS36/56L	HNSC	Sensitivity	GDSC/PRISM	0.028309717	1.548064474	Other drugs
TubastatinA	ACY-1215	SBS36/56L	HNSC	Sensitivity	GDSC/GDSC (same target)	0.028339717	1.547604497	Other drugs
Nilotinib	HG-5-113-01	SBS18/36L	ALL/CLL	Sensitivity	GDSC/GDSC (same target)	0.028389716	1.54683895	Other drugs
Taselisib	AMG-319	SBS36/56L	SARC	Sensitivity	GDSC/GDSC (same target)	0.028439716	1.546074751	Other drugs
SNX-2112	CCT-018159	SBS18/36L	ALL/CLL	Sensitivity	GDSC/GDSC (same target)	0.028449716	1.545922072	Other drugs
Pevonedistat	pevonedistat	SBS18/36L	SKCM	Sensitivity	GDSC/PRISM	0.028659713	1.542728157	Other drugs
GW-2580	Pazopanib	SBS18/36L	SKCM	Sensitivity	GDSC/GDSC (same target)	0.028669713	1.54257665	Other drugs
OSI-027	AZD8055	SBS18/36L	SKCM	Sensitivity	GDSC/GDSC (same target)	0.028679713	1.542425196	Other drugs
JNJ38877605	SU11274	SBS18/36L	ALL/CLL	Sensitivity	GDSC/GDSC (same target)	0.028699713	1.542122446	Other drugs
CD532	ZM447439	SBS36/56L	HNSC	Sensitivity	GDSC/GDSC (same target)	0.028739713	1.541517579	Other drugs
Foretinib	MET	SBS36/56L	ALL/CLL	Sensitivity	GDSC/PSCORE	0.028949711	1.538355775	Other drugs
ZM447439	GSK1070916	SBS18/36L	SKCM	Sensitivity	GDSC/GDSC (same target)	0.02896971	1.538055848	Other drugs
AST-1306	AST-1306	SBS36/56L	HNSC	Sensitivity	GDSC/PRISM	0.02898971	1.537756128	EGFRi
TubastatinA	HDAC1	SBS36/56L	HNSC	Sensitivity	GDSC/PSCORE	0.029069709	1.536559311	Other drugs
AT7867	AT13148	SBS36/56L	ALL/CLL	Sensitivity	GDSC/GDSC (same target)	0.029209708	1.534472786	Other drugs
Masitinib	PDGFRA	SBS18/36L	SKCM	Sensitivity	GDSC/PSCORE	0.029299707	1.533136723	Other drugs
AZD8186	PIK3CA	SBS36/56L	SKCM	Sensitivity	GDSC/PSCORE	0.029429706	1.531214081	Other drugs
Pilaralisib	PIK3CD	SBS18/36L	LIHC	Sensitivity	GDSC/PSCORE	0.029459705	1.5307716	Other drugs
AZ960	AZ960	SBS18/36L	SKCM	Sensitivity	GDSC/PRISM	0.029519705	1.52988799	Other drugs
GW-2580	CSF1R	SBS18/36L	ALL/CLL	Sensitivity	GDSC/PSCORE	0.029559704	1.529299913	Other drugs
5-Fluorouracil	5-fluorouracil	SBS36/56L	HNSC	Sensitivity	GDSC/PRISM	0.029579704	1.529006173	Other drugs
Vinblastine	vinblastine	SBS18/36L	SKCM	Sensitivity	GDSC/PRISM	0.029609704	1.528565936	Other drugs
AT-7519	CDK4	SBS18/36L	ALL/CLL	Sensitivity	GDSC/PSCORE	0.029739703	1.526663379	Other drugs
JNJ38877605	MET	SBS36/56L	LIHC	Sensitivity	GDSC/PSCORE	0.029739703	1.526663379	Other drugs
PHA-665752	SU11274	SBS18/36L	ALL/CLL	Sensitivity	GDSC/GDSC (same target)	0.029849702	1.525060007	Other drugs
SNX-2112	Elesclomol	SBS18/36L	ALL/CLL	Sensitivity	GDSC/GDSC (same target)	0.029849702	1.525060007	Other drugs
Masitinib	KIT	SBS18/36L	SKCM	Sensitivity	GDSC/PSCORE	0.029919701	1.524042754	Other drugs
Luminespib	SNX-2112	SBS18/36L	ALL/CLL	Sensitivity	GDSC/GDSC (same target)	0.029919701	1.524042754	Other drugs
TWS119	TWS-119	SBS36/56L	HNSC	Sensitivity	GDSC/PRISM	0.0299697	1.5233176	Other drugs
Fedratinib	JAK2	SBS18/36L	ALL/CLL	Sensitivity	GDSC/PSCORE	0.0300497	1.522159867	Other drugs
AGI-6780	IDH2	SBS18/36L	MM	Sensitivity	GDSC/PSCORE	0.030069699	1.521870915	Other drugs
RO-3306	PHA-793887	SBS18/36L	SARC	Sensitivity	GDSC/GDSC (same target)	0.030189698	1.52014123	Other drugs
Afatinib	AST-1306	SBS36/56L	SARC	Sensitivity	GDSC/GDSC (same target)	0.030199698	1.5199974	EGFRi
Parthenolide	HDAC1	SBS36/56L	HNSC	Sensitivity	GDSC/PSCORE	0.030219698	1.519709883	Other drugs
Masitinib	PDGFRB	SBS18/36L	SKCM	Sensitivity	GDSC/PSCORE	0.030349697	1.517845648	Other drugs
AZ960	JAK2	SBS18/36L	ALL/CLL	Sensitivity	GDSC/PSCORE	0.030569694	1.514708904	Other drugs
CGP-60474	CDK5	SBS18/36L	ALL/CLL	Sensitivity	GDSC/PSCORE	0.030639694	1.513715582	Other drugs
XMD13-2	RIPK1	SBS18/36L	ALL/CLL	Sensitivity	GDSC/PSCORE	0.030669693	1.513290567	Other drugs
Apitolisib	Omipalisib	SBS18/36L	MM	Sensitivity	GDSC/GDSC (same target)	0.030709693	1.512724526	Other drugs
PF-00299804	AST-1306	SBS36/56L	SARC	Sensitivity	GDSC/GDSC (same target)	0.030739693	1.51230048	EGFRi
Doxorubicin	Epirubicin	SBS36/56L	SARC	Sensitivity	GDSC/GDSC (same target)	0.03099969	1.508642649	Other drugs
OSI-027	Rapamycin	SBS18/36L	SARC	Sensitivity	GDSC/GDSC (same target)	0.03102969	1.508222567	Other drugs
PF-00299804	EGFR	SBS18/36L	SKCM	Sensitivity	GDSC/PSCORE	0.03103969	1.50808263	EGFRi
HG-5-113-01	Saracatinib	SBS18/36L	ALL/CLL	Sensitivity	GDSC/GDSC (same target)	0.031099689	1.507243954	Other drugs
CI-1033	AST-1306	SBS36/56L	SARC	Sensitivity	GDSC/GDSC (same target)	0.031159688	1.506406894	EGFRi
Paclitaxel	Docetaxel	SBS18/36L	ALL/CLL	Sensitivity	GDSC/GDSC (same target)	0.031179688	1.506128232	Other drugs
PHA-793887	CDK5	SBS18/36L	ALL/CLL	Sensitivity	GDSC/PSCORE	0.031199688	1.505849749	Other drugs
EPZ004777	SGC0946	SBS18/36L	ALL/CLL	Sensitivity	GDSC/GDSC (same target)	0.031249688	1.505154321	Other drugs
GSK1059615	Voxtalisib	SBS18/36L	SARC	Sensitivity	GDSC/GDSC (same target)	0.031359686	1.503628289	Other drugs
GenentechCpd10	ZM447439	SBS36/56L	HNSC	Sensitivity	GDSC/GDSC (same target)	0.031579684	1.500592217	Other drugs
Motesanib	Masitinib	SBS36/56L	ALL/CLL	Sensitivity	GDSC/GDSC (same target)	0.031609684	1.500179847	Other drugs
Olaparib	Veliparib	SBS36/56L	HNSC	Sensitivity	GDSC/GDSC (same target)	0.031619684	1.500042477	Other drugs
CP466722	KU-55933	SBS36/56L	SKCM	Sensitivity	GDSC/GDSC (same target)	0.031639684	1.499767868	Other drugs
ObatoclaxMesylate	BCL2	SBS36/56L	LIHC	Sensitivity	GDSC/PSCORE	0.031659683	1.499493432	Other drugs
PLX-4720	Dabrafenib	SBS18/36L	ALL/CLL	Sensitivity	GDSC/GDSC (same target)	0.031739683	1.498397421	Other drugs
Dasatinib	dasatinib	SBS36/56L	LIHC	Sensitivity	GDSC/PRISM	0.031759682	1.498123849	Other drugs
Lapatinib	AST-1306	SBS36/56L	SARC	Sensitivity	GDSC/GDSC (same target)	0.031849682	1.496894906	EGFRi
Venetoclax	ObatoclaxMesylate	SBS18/36L	MM	Sensitivity	GDSC/GDSC (same target)	0.031899681	1.49621366	Other drugs
Afatinib	AST-1306	SBS18/36L	SKCM	Sensitivity	GDSC/GDSC (same target)	0.031919681	1.49594146	EGFRi
AT-7519	PHA-793887	SBS36/56L	LIHC	Sensitivity	GDSC/GDSC (same target)	0.03203968	1.494311836	Other drugs
AT-7519	CGP-60474	SBS18/36L	SKCM	Sensitivity	GDSC/GDSC (same target)	0.032069679	1.493905383	Other drugs
Alisertib	ZM447439	SBS18/36L	SKCM	Sensitivity	GDSC/GDSC (same target)	0.032189678	1.492283366	Other drugs
Nilotinib	Bosutinib	SBS36/56L	HNSC	Sensitivity	GDSC/GDSC (same target)	0.032229678	1.491744037	Other drugs
ZM447439	ZM-447439	SBS36/56L	HNSC	Sensitivity	GDSC/PRISM	0.032289677	1.490936298	Other drugs
AT-7519	Dinaciclib	SBS18/36L	SKCM	Sensitivity	GDSC/GDSC (same target)	0.032299677	1.490801821	Other drugs
AZ960	JAK3	SBS18/36L	ALL/CLL	Sensitivity	GDSC/PSCORE	0.032389676	1.489593395	Other drugs
AST-1306	ERBB4	SBS18/36L	ALL/CLL	Sensitivity	GDSC/PSCORE	0.032409676	1.489325312	EGFRi
SGC0946	EPZ5676	SBS18/36L	ALL/CLL	Sensitivity	GDSC/GDSC (same target)	0.032479675	1.488388322	Other drugs
Camptothecin	Irinotecan	SBS36/56L	HNSC	Sensitivity	GDSC/GDSC (same target)	0.032489675	1.488254632	Other drugs
CI-1040	Trametinib	SBS36/56L	MM	Sensitivity	GDSC/GDSC (same target)	0.032629674	1.486387269	Other drugs
Ponatinib	ponatinib	SBS36/56L	SKCM	Sensitivity	GDSC/PRISM	0.032689673	1.485589422	Other drugs
Etoposide	Teniposide	SBS18/36L	ALL/CLL	Sensitivity	GDSC/GDSC (same target)	0.032699673	1.48545659	Other drugs
GW441756	NTRK1	SBS36/56L	HNSC	Sensitivity	GDSC/PSCORE	0.032849672	1.483468969	Other drugs
CUDC-101	AST-1306	SBS18/36L	SKCM	Sensitivity	GDSC/GDSC (same target)	0.033159668	1.479389821	EGFRi
Apitolisib	PIK3CD	SBS36/56L	HNSC	Sensitivity	GDSC/PSCORE	0.033339667	1.477038747	Other drugs
Fulvestrant	GDC0810	SBS36/56L	SARC	Sensitivity	GDSC/GDSC (same target)	0.033359666	1.476778301	Other drugs
RO-3306	Dinaciclib	SBS18/36L	SKCM	Sensitivity	GDSC/GDSC (same target)	0.033359666	1.476778301	Other drugs
Cediranib	FLT3	SBS18/36L	SKCM	Sensitivity	GDSC/PSCORE	0.033449666	1.475608221	Other drugs
CAY10603	ACY-1215	SBS18/36L	ALL/CLL	Sensitivity	GDSC/GDSC (same target)	0.033479665	1.475218894	Other drugs
CI-1033	AST-1306	SBS18/36L	SKCM	Sensitivity	GDSC/GDSC (same target)	0.033499665	1.474959536	EGFRi
PI-103	DAPK3	SBS36/56L	LIHC	Sensitivity	GDSC/PSCORE	0.033519665	1.474700333	Other drugs
WZ3105	ROCK2	SBS18/36L	ALL/CLL	Sensitivity	GDSC/PSCORE	0.033549665	1.474311818	Other drugs
PI-103	PI-103	SBS18/36L	SKCM	Sensitivity	GDSC/PRISM	0.033579664	1.473923651	Other drugs
Sunitinib	RET	SBS18/36L	ALL/CLL	Sensitivity	GDSC/PSCORE	0.033589664	1.473794339	Other drugs
Afatinib	PF-00299804	SBS18/36L	ALL/CLL	Sensitivity	GDSC/GDSC (same target)	0.033659663	1.472890231	EGFRi
BAM7	BAM7	SBS18/36L	SKCM	Sensitivity	GDSC/PRISM	0.033699663	1.472374442	Other drugs
PF-00299804	ERBB2	SBS18/36L	SKCM	Sensitivity	GDSC/PSCORE	0.033699663	1.472374442	EGFRi
Dinaciclib	PHA-793887	SBS18/36L	SKCM	Sensitivity	GDSC/GDSC (same target)	0.033739663	1.471859265	Other drugs
Apitolisib	Dactolisib	SBS36/56L	LIHC	Sensitivity	GDSC/GDSC (same target)	0.033749663	1.471730566	Other drugs
HG6-64-1	Dabrafenib	SBS18/36L	ALL/CLL	Sensitivity	GDSC/GDSC (same target)	0.033799662	1.471087643	Other drugs
SCH772984	VX-11e	SBS36/56L	HNSC	Sensitivity	GDSC/GDSC (same target)	0.033799662	1.471087643	Other drugs
BMS-345541	TPCA-1	SBS36/56L	SKCM	Sensitivity	GDSC/GDSC (same target)	0.033889661	1.469932774	Other drugs
NG-25	MAP4K2	SBS36/56L	SKCM	Sensitivity	GDSC/PSCORE	0.033939661	1.469292505	Other drugs
AT-7519	CDK6	SBS36/56L	LIHC	Sensitivity	GDSC/PSCORE	0.03395966	1.469036661	Other drugs
KIN001-270	CDK9	SBS36/56L	ALL/CLL	Sensitivity	GDSC/PSCORE	0.03396966	1.468908796	Other drugs
Venetoclax	ABT737	SBS18/36L	ALL/CLL	Sensitivity	GDSC/GDSC (same target)	0.034079659	1.467504757	Other drugs
Alisertib	GenentechCpd10	SBS36/56L	HNSC	Sensitivity	GDSC/GDSC (same target)	0.034109659	1.467122624	Other drugs
Pilaralisib	GSK1059615	SBS18/36L	SARC	Sensitivity	GDSC/GDSC (same target)	0.034189658	1.466105242	Other drugs
Cediranib	KIT	SBS18/36L	SKCM	Sensitivity	GDSC/PSCORE	0.034219658	1.465724338	Other drugs
Ponatinib	SRC	SBS36/56L	SKCM	Sensitivity	GDSC/PSCORE	0.034269657	1.465090238	Other drugs
GSK1059615	Buparlisib	SBS18/36L	SARC	Sensitivity	GDSC/GDSC (same target)	0.034269657	1.465090238	Other drugs
ObatoclaxMesylate	BCL2	SBS18/36L	MM	Sensitivity	GDSC/PSCORE	0.034279657	1.46496353	Other drugs
Dinaciclib	CDK5	SBS18/36L	ALL/CLL	Sensitivity	GDSC/PSCORE	0.034289657	1.464836858	Other drugs
Paclitaxel	EpothiloneB	SBS18/36L	ALL/CLL	Sensitivity	GDSC/GDSC (same target)	0.034289657	1.464836858	Other drugs
Seliciclib	CDK9	SBS18/36L	ALL/CLL	Sensitivity	GDSC/PSCORE	0.034359656	1.463951188	Other drugs
XAV939	WIKI4	SBS36/56L	SKCM	Sensitivity	GDSC/GDSC (same target)	0.034419656	1.463193477	Other drugs
CD532	GenentechCpd10	SBS36/56L	HNSC	Sensitivity	GDSC/GDSC (same target)	0.034519655	1.461933556	Other drugs
BMS-345541	KIN001-260	SBS36/56L	SKCM	Sensitivity	GDSC/GDSC (same target)	0.034559654	1.461430609	Other drugs
Cediranib	PDGFRB	SBS18/36L	SKCM	Sensitivity	GDSC/PSCORE	0.034569654	1.461304963	Other drugs
Afatinib	CI-1033	SBS18/36L	ALL/CLL	Sensitivity	GDSC/GDSC (same target)	0.034759652	1.458924575	EGFRi
KIN001-270	CDK9	SBS36/56L	LIHC	Sensitivity	GDSC/PSCORE	0.034789652	1.458549914	Other drugs
Axitinib	Masitinib	SBS36/56L	ALL/CLL	Sensitivity	GDSC/GDSC (same target)	0.034829652	1.458050868	Other drugs
Afatinib	AST-1306	SBS18/36L	ALL/CLL	Sensitivity	GDSC/GDSC (same target)	0.034839652	1.457926197	EGFRi
Ulixertinib	VX-11e	SBS36/56L	HNSC	Sensitivity	GDSC/GDSC (same target)	0.03495965	1.456432919	Other drugs
BX-912	KIN001-244	SBS18/36L	ALL/CLL	Sensitivity	GDSC/GDSC (same target)	0.03496965	1.456308711	Other drugs
Alisertib	ZM447439	SBS36/56L	HNSC	Sensitivity	GDSC/GDSC (same target)	0.03499965	1.455936299	Other drugs
CGP-082996	CDK4	SBS18/36L	ALL/CLL	Sensitivity	GDSC/PSCORE	0.03503965	1.455440245	Other drugs
Teniposide	Podophyllotoxinbromide	SBS18/36L	ALL/CLL	Sensitivity	GDSC/GDSC (same target)	0.035089649	1.454820975	Other drugs
LFM-A13	Ibrutinib	SBS18/36L	SKCM	Sensitivity	GDSC/GDSC (same target)	0.035109649	1.454573513	Other drugs
Tamoxifen	GDC0810	SBS18/36L	SARC	Sensitivity	GDSC/GDSC (same target)	0.035109649	1.454573513	Other drugs
BX795	AURKC	SBS18/36L	MM	Sensitivity	GDSC/PSCORE	0.035149649	1.454079014	Other drugs
Camptothecin	Topotecan	SBS36/56L	HNSC	Sensitivity	GDSC/GDSC (same target)	0.035219648	1.453214991	Other drugs
Ipatasertib	Uprosertib	SBS18/36L	SKCM	Sensitivity	GDSC/GDSC (same target)	0.035249648	1.452845222	Other drugs
PF-00299804	AST-1306	SBS18/36L	SKCM	Sensitivity	GDSC/GDSC (same target)	0.035249648	1.452845222	EGFRi
JNKInhibitorVIII	Doramapimod	SBS36/56L	HNSC	Sensitivity	GDSC/GDSC (same target)	0.035289647	1.452352685	Other drugs
Midostaurin	FLT1	SBS18/36L	MM	Sensitivity	GDSC/PSCORE	0.035299647	1.452229638	Other drugs
Tenovin-6	SIRT1	SBS18/36L	ALL/CLL	Sensitivity	GDSC/PSCORE	0.035329647	1.451860705	Other drugs
KIN001-266	MAP3K8	SBS36/56L	LIHC	Sensitivity	GDSC/PSCORE	0.035379646	1.451246514	Other drugs
Ruxolitinib	WHI-P97	SBS36/56L	LIHC	Sensitivity	GDSC/GDSC (same target)	0.035429646	1.450633191	Other drugs
Erlotinib	Gefitinib	SBS36/56L	SARC	Sensitivity	GDSC/GDSC (same target)	0.035579644	1.448798399	EGFRi
Pilaralisib	Voxtalisib	SBS18/36L	LIHC	Sensitivity	GDSC/GDSC (same target)	0.035669643	1.447701234	Other drugs
BI-2536	PLK3	SBS18/36L	ALL/CLL	Sensitivity	GDSC/PSCORE	0.035689643	1.447457795	Other drugs
Cytarabine	Methotrexate	SBS18/36L	SARC	Sensitivity	GDSC/GDSC (same target)	0.035779642	1.446364007	Other drugs
WZ3105	SRC	SBS18/36L	LIHC	Sensitivity	GDSC/PSCORE	0.035869641	1.445272966	Other drugs
GSK429286A	ROCK1	SBS36/56L	LIHC	Sensitivity	GDSC/PSCORE	0.03597964	1.443943184	Other drugs
Ipatasertib	AKTinhibitorVIII	SBS18/36L	SKCM	Sensitivity	GDSC/GDSC (same target)	0.03602964	1.443340081	Other drugs
SU11274	Savolitinib	SBS36/56L	LIHC	Sensitivity	GDSC/GDSC (same target)	0.036079639	1.442737814	Other drugs
PF-00299804	ERBB4	SBS18/36L	SKCM	Sensitivity	GDSC/PSCORE	0.036119639	1.442256601	EGFRi
PF-00299804	ERBB4	SBS18/36L	ALL/CLL	Sensitivity	GDSC/PSCORE	0.036159638	1.441775921	EGFRi
BX795	TBK1	SBS36/56L	SKCM	Sensitivity	GDSC/PSCORE	0.036199638	1.441295772	Other drugs
OSI-930	Axitinib	SBS36/56L	ALL/CLL	Sensitivity	GDSC/GDSC (same target)	0.036209638	1.441175818	Other drugs
Fulvestrant	Tamoxifen	SBS36/56L	SARC	Sensitivity	GDSC/GDSC (same target)	0.036249638	1.440696332	Other drugs
AZ628	PLX-4720	SBS18/36L	ALL/CLL	Sensitivity	GDSC/GDSC (same target)	0.036269637	1.440456787	Other drugs
Erlotinib	Cetuximab	SBS36/56L	SARC	Sensitivity	GDSC/GDSC (same target)	0.036299637	1.440097718	EGFRi
Nilotinib	Dasatinib	SBS36/56L	LIHC	Sensitivity	GDSC/GDSC (same target)	0.036359636	1.439380468	Other drugs
CGP-60474	PHA-793887	SBS18/36L	SKCM	Sensitivity	GDSC/GDSC (same target)	0.036399636	1.438902959	Other drugs
Gefitinib	Cetuximab	SBS36/56L	HNSC	Sensitivity	GDSC/GDSC (same target)	0.036569634	1.436879383	EGFRi
GW-2580	Linifanib	SBS36/56L	SKCM	Sensitivity	GDSC/GDSC (same target)	0.036579634	1.436760642	Other drugs
Midostaurin	midostaurin	SBS18/36L	SKCM	Sensitivity	GDSC/PRISM	0.036589634	1.436641933	Other drugs
Tenovin-6	SIRT2	SBS18/36L	ALL/CLL	Sensitivity	GDSC/PSCORE	0.036589634	1.436641933	Other drugs
OSI-027	Rapamycin	SBS18/36L	SKCM	Sensitivity	GDSC/GDSC (same target)	0.036659633	1.435811882	Other drugs
Cabozantinib	RET	SBS18/36L	ALL/CLL	Sensitivity	GDSC/PSCORE	0.036759632	1.43462884	Other drugs
BX795	AURKC	SBS36/56L	SKCM	Sensitivity	GDSC/PSCORE	0.036769632	1.434510713	Other drugs
Uprosertib	Afuresertib	SBS18/36L	SKCM	Sensitivity	GDSC/GDSC (same target)	0.036829632	1.433802624	Other drugs
Alisertib	CD532	SBS36/56L	HNSC	Sensitivity	GDSC/GDSC (same target)	0.036929631	1.432625035	Other drugs
Gefitinib	Cetuximab	SBS18/36L	SARC	Sensitivity	GDSC/GDSC (same target)	0.037139629	1.430162444	EGFRi
Cyclophosphamide	cyclophosphamide	SBS18/36L	SKCM	Sensitivity	GDSC/PRISM	0.037389626	1.427248878	Other drugs
Ara-G	Cytarabine	SBS18/36L	SARC	Sensitivity	GDSC/GDSC (same target)	0.037439626	1.426668503	Other drugs
Vinorelbine	Vinblastine	SBS36/56L	SKCM	Sensitivity	GDSC/GDSC (same target)	0.037709623	1.423547811	Other drugs
JNJ38877605	SU11274	SBS36/56L	LIHC	Sensitivity	GDSC/GDSC (same target)	0.037719623	1.423432659	Other drugs
Entinostat	entinostat	SBS36/56L	LIHC	Sensitivity	GDSC/PRISM	0.037819622	1.422282818	Other drugs
MK-8776	AZD7762	SBS36/56L	ALL/CLL	Sensitivity	GDSC/GDSC (same target)	0.037889621	1.421479738	Other drugs
Afuresertib	AKTinhibitorVIII	SBS18/36L	SKCM	Sensitivity	GDSC/GDSC (same target)	0.037929621	1.4210215	Other drugs
AZ628	Dabrafenib	SBS18/36L	ALL/CLL	Sensitivity	GDSC/GDSC (same target)	0.038069619	1.419421466	Other drugs
AT-7519	CDK9	SBS36/56L	LIHC	Sensitivity	GDSC/PSCORE	0.038079619	1.419307403	Other drugs
Ruxolitinib	Fedratinib	SBS36/56L	HNSC	Sensitivity	GDSC/GDSC (same target)	0.038099619	1.419079367	Other drugs
Linifanib	CSF1R	SBS36/56L	MM	Sensitivity	GDSC/PSCORE	0.038119619	1.418851451	Other drugs
Fedratinib	AZ960	SBS18/36L	MM	Sensitivity	GDSC/GDSC (same target)	0.038139619	1.418623654	Other drugs
TelomeraseInhibitorIX	BIBR-1532	SBS36/56L	SARC	Sensitivity	GDSC/GDSC (same target)	0.038189618	1.418054685	Other drugs
GenentechCpd10	Tozasertib	SBS18/36L	ALL/CLL	Sensitivity	GDSC/GDSC (same target)	0.038209618	1.417827305	Other drugs
TL-1-85	(5Z)-7-Oxozeaenol	SBS36/56L	ALL/CLL	Sensitivity	GDSC/GDSC (same target)	0.038229618	1.417600045	Other drugs
I-BET-762	OTX015	SBS18/36L	SKCM	Sensitivity	GDSC/GDSC (same target)	0.038239618	1.417486459	Other drugs
Uprosertib	AKTinhibitorVIII	SBS18/36L	SKCM	Sensitivity	GDSC/GDSC (same target)	0.038659613	1.412742493	Other drugs
WZ3105	FLT3	SBS18/36L	LIHC	Sensitivity	GDSC/PSCORE	0.038679613	1.412517878	Other drugs
Afatinib	AST-1306	SBS18/36L	SARC	Sensitivity	GDSC/GDSC (same target)	0.038679613	1.412517878	EGFRi
Podophyllotoxinbromide	TOP2A	SBS18/36L	ALL/CLL	Sensitivity	GDSC/PSCORE	0.038709613	1.412181172	Other drugs
Omipalisib	PIK3CB	SBS18/36L	MM	Sensitivity	GDSC/PSCORE	0.038819612	1.410948812	Other drugs
KRAS(G12C)Inhibitor-12	KRAS	SBS18/36L	LIHC	Sensitivity	GDSC/PSCORE	0.038889611	1.4101664	Other drugs
Wee1Inhibitor	WEE1	SBS36/56L	HNSC	Sensitivity	GDSC/PSCORE	0.038929611	1.409719939	Other drugs
GSK1059615	Voxtalisib	SBS18/36L	ALL/CLL	Sensitivity	GDSC/GDSC (same target)	0.039239608	1.406275344	Other drugs
AZ960	JAK2	SBS36/56L	SKCM	Sensitivity	GDSC/PSCORE	0.039389606	1.404618362	Other drugs
SB216763	GSK3A	SBS36/56L	LIHC	Sensitivity	GDSC/PSCORE	0.039449606	1.403957335	Other drugs
Midostaurin	FLT3	SBS18/36L	ALL/CLL	Sensitivity	GDSC/PSCORE	0.039519605	1.403187407	Other drugs
EHT-1864	RAC3	SBS36/56L	ALL/CLL	Sensitivity	GDSC/PSCORE	0.039539605	1.402967678	Other drugs
WZ3105	FLT3	SBS36/56L	LIHC	Sensitivity	GDSC/PSCORE	0.039549605	1.402857855	Other drugs
Pilaralisib	GSK1059615	SBS18/36L	ALL/CLL	Sensitivity	GDSC/GDSC (same target)	0.039679603	1.401432679	Other drugs
AZD6738	VE821	SBS36/56L	SARC	Sensitivity	GDSC/GDSC (same target)	0.039739603	1.40077648	Other drugs
Rucaparib	Niraparib	SBS18/36L	ALL/CLL	Sensitivity	GDSC/GDSC (same target)	0.039809602	1.400012165	Other drugs
AZD6738	QL-VIII-58	SBS18/36L	SARC	Sensitivity	GDSC/GDSC (same target)	0.039899601	1.399031447	Other drugs
AT-7519	CDK9	SBS18/36L	ALL/CLL	Sensitivity	GDSC/PSCORE	0.040069599	1.397185	Other drugs
FTI-277	Tipifarnib	SBS18/36L	ALL/CLL	Sensitivity	GDSC/GDSC (same target)	0.040079599	1.39707663	Other drugs
Venetoclax	Sabutoclax	SBS36/56L	SARC	Sensitivity	GDSC/GDSC (same target)	0.040079599	1.39707663	Other drugs
OSI-930	Motesanib	SBS18/36L	SARC	Sensitivity	GDSC/GDSC (same target)	0.040269597	1.395022713	Other drugs
Bexarotene	RXRA	SBS18/36L	ALL/CLL	Sensitivity	GDSC/PSCORE	0.040369596	1.393945594	Other drugs
Pelitinib	Osimertinib	SBS36/56L	SKCM	Sensitivity	GDSC/GDSC (same target)	0.040419596	1.393408034	EGFRi
EHT-1864	RAC2	SBS36/56L	ALL/CLL	Sensitivity	GDSC/PSCORE	0.040469595	1.392871139	Other drugs
Motesanib	Masitinib	SBS36/56L	SARC	Sensitivity	GDSC/GDSC (same target)	0.040579594	1.3916923	Other drugs
PF-00299804	AST-1306	SBS18/36L	SARC	Sensitivity	GDSC/GDSC (same target)	0.040709593	1.390303241	EGFRi
LFM-A13	Ibrutinib	SBS36/56L	SKCM	Sensitivity	GDSC/GDSC (same target)	0.040799592	1.38934418	Other drugs
AZ628	HG6-64-1	SBS18/36L	ALL/CLL	Sensitivity	GDSC/GDSC (same target)	0.040839592	1.38891861	Other drugs
BMS-345541	IMD-0354	SBS36/56L	LIHC	Sensitivity	GDSC/GDSC (same target)	0.040869591	1.388599705	Other drugs
Erlotinib	AZD3759	SBS36/56L	SARC	Sensitivity	GDSC/GDSC (same target)	0.041089589	1.386268202	EGFRi
WZ3105	SRC	SBS36/56L	LIHC	Sensitivity	GDSC/PSCORE	0.041159588	1.385528977	Other drugs
Motesanib	Axitinib	SBS36/56L	ALL/CLL	Sensitivity	GDSC/GDSC (same target)	0.041259587	1.384475119	Other drugs
Erlotinib	Cetuximab	SBS18/36L	SARC	Sensitivity	GDSC/GDSC (same target)	0.041409586	1.382899112	EGFRi
Ruxolitinib	JAK2	SBS36/56L	ALL/CLL	Sensitivity	GDSC/PSCORE	0.041479585	1.382165595	Other drugs
AKTinhibitorVIII	AKT1	SBS18/36L	SKCM	Sensitivity	GDSC/PSCORE	0.041509585	1.38185161	Other drugs
OSI-930	Masitinib	SBS18/36L	SARC	Sensitivity	GDSC/GDSC (same target)	0.041509585	1.38185161	Other drugs
Gefitinib	Osimertinib	SBS36/56L	SKCM	Sensitivity	GDSC/GDSC (same target)	0.041539585	1.381537851	EGFRi
OSU-03012	BX-912	SBS18/36L	SKCM	Sensitivity	GDSC/GDSC (same target)	0.041679583	1.380076633	Other drugs
OSI-027	Rapamycin	SBS18/36L	ALL/CLL	Sensitivity	GDSC/GDSC (same target)	0.041799582	1.378828061	Other drugs
Crizotinib	ROS1	SBS36/56L	ALL/CLL	Sensitivity	GDSC/PSCORE	0.041819582	1.378620314	Other drugs
Lapatinib	AST-1306	SBS18/36L	SARC	Sensitivity	GDSC/GDSC (same target)	0.041869581	1.378101382	EGFRi
PHA-665752	MET	SBS36/56L	ALL/CLL	Sensitivity	GDSC/PSCORE	0.041929581	1.377479481	Other drugs
BMS-345541	TPCA-1	SBS36/56L	LIHC	Sensitivity	GDSC/GDSC (same target)	0.041949581	1.377272378	Other drugs
Lestaurtinib	lestaurtinib	SBS36/56L	HNSC	Sensitivity	GDSC/PRISM	0.04198958	1.376858468	Other drugs
Belinostat	belinostat	SBS36/56L	LIHC	Sensitivity	GDSC/PRISM	0.04201958	1.376548295	Other drugs
BX795	TBK1	SBS18/36L	ALL/CLL	Sensitivity	GDSC/PSCORE	0.04202958	1.376444953	Other drugs
MN-64	AZ6102	SBS18/36L	ALL/CLL	Sensitivity	GDSC/GDSC (same target)	0.04204958	1.376238343	Other drugs
Dacinostat	Belinostat	SBS18/36L	SKCM	Sensitivity	GDSC/GDSC (same target)	0.042199578	1.374691892	Other drugs
Gefitinib	EGFR	SBS36/56L	SKCM	Sensitivity	GDSC/PSCORE	0.042229578	1.374383261	EGFRi
Pevonedistat	pevonedistat	SBS36/56L	HNSC	Sensitivity	GDSC/PRISM	0.042289577	1.373766658	Other drugs
THZ-2-49	CDK9	SBS18/36L	ALL/CLL	Sensitivity	GDSC/PSCORE	0.042409576	1.37253607	Other drugs
Olaparib	Rucaparib	SBS18/36L	ALL/CLL	Sensitivity	GDSC/GDSC (same target)	0.042599574	1.370594744	Other drugs
AZ960	JAK3	SBS36/56L	SKCM	Sensitivity	GDSC/PSCORE	0.042619574	1.370390898	Other drugs
Dacinostat	AR-42	SBS18/36L	SKCM	Sensitivity	GDSC/GDSC (same target)	0.042669573	1.3698817	Other drugs
WHI-P97	JAK3	SBS36/56L	ALL/CLL	Sensitivity	GDSC/PSCORE	0.042679573	1.369779932	Other drugs
Foretinib	FLT4	SBS18/36L	ALL/CLL	Sensitivity	GDSC/PSCORE	0.042819572	1.36835768	Other drugs
Lenalidomide	CRBN	SBS18/36L	ALL/CLL	Sensitivity	GDSC/PSCORE	0.042839572	1.368154881	Other drugs
RO-3306	CGP-60474	SBS18/36L	SKCM	Sensitivity	GDSC/GDSC (same target)	0.042849572	1.368053517	Other drugs
CI-1040	Selumetinib	SBS36/56L	MM	Sensitivity	GDSC/GDSC (same target)	0.042919571	1.36734463	Other drugs
Linifanib	FLT4	SBS18/36L	ALL/CLL	Sensitivity	GDSC/PSCORE	0.04303957	1.36613208	Other drugs
RU-SKI43	SHH	SBS18/36L	MM	Sensitivity	GDSC/PSCORE	0.043179568	1.364721705	Other drugs
Cetuximab	AZD3759	SBS18/36L	SARC	Sensitivity	GDSC/GDSC (same target)	0.043379566	1.362714795	EGFRi
Vinblastine	Vincristine	SBS18/36L	SARC	Sensitivity	GDSC/GDSC (same target)	0.043379566	1.362714795	Other drugs
Foretinib	foretinib	SBS36/56L	SKCM	Sensitivity	GDSC/PRISM	0.043409566	1.362414557	Other drugs
Methotrexate	Nelarabine	SBS18/36L	LIHC	Sensitivity	GDSC/GDSC (same target)	0.043529565	1.361215676	Other drugs
Ara-G	Nelarabine	SBS36/56L	HNSC	Sensitivity	GDSC/GDSC (same target)	0.043609564	1.360418256	Other drugs
AST-1306	EGFR	SBS18/36L	SKCM	Sensitivity	GDSC/PSCORE	0.043659563	1.359920612	EGFRi
Entinostat	HDAC3	SBS18/36L	HNSC	Sensitivity	GDSC/PSCORE	0.043729563	1.359224866	Other drugs
I-BET-762	BRD3	SBS36/56L	MM	Sensitivity	GDSC/PSCORE	0.043799562	1.358530232	Other drugs
ZM447439	AURKA	SBS36/56L	SKCM	Sensitivity	GDSC/PSCORE	0.043859561	1.357935716	Other drugs
Dasatinib	SRC	SBS36/56L	LIHC	Sensitivity	GDSC/PSCORE	0.043949561	1.357045464	Other drugs
Cytarabine	Fludarabine	SBS18/36L	SARC	Sensitivity	GDSC/GDSC (same target)	0.04400956	1.356452974	Other drugs
AKTinhibitorVIII	AKT2	SBS18/36L	SKCM	Sensitivity	GDSC/PSCORE	0.044089559	1.355664244	Other drugs
Panobinostat	VNLG/124	SBS36/56L	HNSC	Sensitivity	GDSC/GDSC (same target)	0.044109559	1.355467285	Other drugs
Dinaciclib	PHA-793887	SBS36/56L	LIHC	Sensitivity	GDSC/GDSC (same target)	0.044259557	1.353992933	Other drugs
Erlotinib	Osimertinib	SBS36/56L	SARC	Sensitivity	GDSC/GDSC (same target)	0.044569554	1.350961709	EGFRi
TrichostatinA	VNLG/124	SBS36/56L	HNSC	Sensitivity	GDSC/GDSC (same target)	0.044839552	1.348338739	Other drugs
PI-103	DAPK3	SBS18/36L	LIHC	Sensitivity	GDSC/PSCORE	0.044869551	1.348048273	Other drugs
Uprosertib	AKT1	SBS18/36L	SKCM	Sensitivity	GDSC/PSCORE	0.044899551	1.347758002	Other drugs
CI-1033	AST-1306	SBS18/36L	SARC	Sensitivity	GDSC/GDSC (same target)	0.044909551	1.347661288	EGFRi
WZ-1-84	QL-XII-47	SBS18/36L	SKCM	Sensitivity	GDSC/GDSC (same target)	0.044919551	1.347564595	Other drugs
Dinaciclib	CDK9	SBS18/36L	ALL/CLL	Sensitivity	GDSC/PSCORE	0.04499955	1.346791829	Other drugs
Tivozanib	FLT4	SBS18/36L	ALL/CLL	Sensitivity	GDSC/PSCORE	0.04501955	1.346598852	Other drugs
XAV939	TNKS2	SBS36/56L	SKCM	Sensitivity	GDSC/PSCORE	0.045069549	1.346116785	Other drugs
Apitolisib	Dactolisib	SBS36/56L	SARC	Sensitivity	GDSC/GDSC (same target)	0.045079549	1.346020436	Other drugs
Cabozantinib	FLT4	SBS18/36L	ALL/CLL	Sensitivity	GDSC/PSCORE	0.045189548	1.344962002	Other drugs
AZ960	JAK3	SBS18/36L	MM	Sensitivity	GDSC/PSCORE	0.045219548	1.344673785	Other drugs
Motesanib	RET	SBS18/36L	ALL/CLL	Sensitivity	GDSC/PSCORE	0.045299547	1.343906141	Other drugs
Tenovin-6	SIRT1	SBS18/36L	MM	Sensitivity	GDSC/PSCORE	0.045319547	1.343714442	Other drugs
TW37	MCL1	SBS36/56L	HNSC	Sensitivity	GDSC/PSCORE	0.045339547	1.343522827	Other drugs
SNX-2112	Elesclomol	SBS36/56L	LIHC	Sensitivity	GDSC/GDSC (same target)	0.045379546	1.343139851	Other drugs
C-75	FAS	SBS18/36L	MM	Sensitivity	GDSC/PSCORE	0.045439546	1.34256602	Other drugs
SU11274	MET	SBS36/56L	LIHC	Sensitivity	GDSC/PSCORE	0.045479545	1.342183887	Other drugs
Erlotinib	Cetuximab	SBS36/56L	HNSC	Sensitivity	GDSC/GDSC (same target)	0.045489545	1.342088406	EGFRi
Uprosertib	uprosertib	SBS18/36L	SKCM	Sensitivity	GDSC/PRISM	0.045529545	1.341706693	Other drugs
Masitinib	PDGFRB	SBS36/56L	ALL/CLL	Sensitivity	GDSC/PSCORE	0.045549545	1.341515962	Other drugs
Cetuximab	AZD3759	SBS36/56L	HNSC	Sensitivity	GDSC/GDSC (same target)	0.045589544	1.341134751	EGFRi
GSK690693	Uprosertib	SBS36/56L	SKCM	Sensitivity	GDSC/GDSC (same target)	0.045709543	1.339993122	Other drugs
Olaparib	Niraparib	SBS18/36L	ALL/CLL	Sensitivity	GDSC/GDSC (same target)	0.045719543	1.339898121	Other drugs
Pazopanib	KIT	SBS18/36L	SKCM	Sensitivity	GDSC/PSCORE	0.045829542	1.338854486	Other drugs
CP466722	KU-55933	SBS18/36L	SKCM	Sensitivity	GDSC/GDSC (same target)	0.045919541	1.338002464	Other drugs
WEHI-539	ObatoclaxMesylate	SBS36/56L	LIHC	Sensitivity	GDSC/GDSC (same target)	0.045919541	1.338002464	Other drugs
CI-1040	Trametinib	SBS18/36L	MM	Sensitivity	GDSC/GDSC (same target)	0.045949541	1.337718827	Other drugs
BX795	AURKB	SBS18/36L	ALL/CLL	Sensitivity	GDSC/PSCORE	0.04599954	1.337246511	Other drugs
LGK974	Wnt-C59	SBS18/36L	ALL/CLL	Sensitivity	GDSC/GDSC (same target)	0.04602954	1.336963368	Other drugs
Entinostat	Vorinostat	SBS36/56L	LIHC	Sensitivity	GDSC/GDSC (same target)	0.046089539	1.336397635	Other drugs
Uprosertib	AKTinhibitorVIII	SBS36/56L	SKCM	Sensitivity	GDSC/GDSC (same target)	0.046259537	1.334798714	Other drugs
AT7867	AT13148	SBS36/56L	SARC	Sensitivity	GDSC/GDSC (same target)	0.046309537	1.334329562	Other drugs
JNKInhibitorVIII	JNK-9L	SBS18/36L	ALL/CLL	Sensitivity	GDSC/GDSC (same target)	0.046309537	1.334329562	Other drugs
Vorinostat	HDAC3	SBS18/36L	MM	Sensitivity	GDSC/PSCORE	0.046359536	1.333860916	Other drugs
JNKInhibitorVIII	AS601245	SBS18/36L	ALL/CLL	Sensitivity	GDSC/GDSC (same target)	0.046369536	1.333767247	Other drugs
OSI-027	OSI-027	SBS18/36L	SKCM	Sensitivity	GDSC/PRISM	0.046429536	1.333205659	Other drugs
Erlotinib	erlotinib	SBS36/56L	LIHC	Sensitivity	GDSC/PRISM	0.046469535	1.33283167	EGFRi
QL-XI-92	DDR1	SBS36/56L	SKCM	Sensitivity	GDSC/PSCORE	0.046479535	1.332738224	Other drugs
AT7867	AT13148	SBS18/36L	SKCM	Sensitivity	GDSC/GDSC (same target)	0.046479535	1.332738224	Other drugs
BMS-345541	TPCA-1	SBS18/36L	SKCM	Sensitivity	GDSC/GDSC (same target)	0.046619534	1.331432074	Other drugs
AT-7519	Dinaciclib	SBS36/56L	LIHC	Sensitivity	GDSC/GDSC (same target)	0.046709533	1.330594476	Other drugs
Cabozantinib	RET	SBS36/56L	LIHC	Sensitivity	GDSC/PSCORE	0.046729533	1.330408562	Other drugs
EHT-1864	RAC1	SBS36/56L	MM	Sensitivity	GDSC/PSCORE	0.046729533	1.330408562	Other drugs
Luminespib	Tanespimycin	SBS36/56L	ALL/CLL	Sensitivity	GDSC/GDSC (same target)	0.046779532	1.329944125	Other drugs
Cetuximab	Osimertinib	SBS36/56L	HNSC	Sensitivity	GDSC/GDSC (same target)	0.046789532	1.329851298	EGFRi
LGK974	IWP-2	SBS18/36L	ALL/CLL	Sensitivity	GDSC/GDSC (same target)	0.046879531	1.32901674	Other drugs
Cabozantinib	FLT3	SBS36/56L	ALL/CLL	Sensitivity	GDSC/PSCORE	0.046899531	1.3288315	Other drugs
Camptothecin	Irinotecan	SBS18/36L	ALL/CLL	Sensitivity	GDSC/GDSC (same target)	0.04695953	1.328276255	Other drugs
Selisistat	SIRT1	SBS18/36L	MM	Sensitivity	GDSC/PSCORE	0.04696953	1.328183783	Other drugs
Taselisib	PIK3CA	SBS36/56L	SKCM	Sensitivity	GDSC/PSCORE	0.04704953	1.327444715	Other drugs
VE-822	AZD6738	SBS36/56L	SARC	Sensitivity	GDSC/GDSC (same target)	0.047139529	1.326614765	Other drugs
BMS-536924	GSK1904529A	SBS18/36L	ALL/CLL	Sensitivity	GDSC/GDSC (same target)	0.047149529	1.326522646	Other drugs
Crizotinib	ROS1	SBS18/36L	ALL/CLL	Sensitivity	GDSC/PSCORE	0.047159528	1.326430547	Other drugs
GW-2580	Sunitinib	SBS18/36L	SKCM	Sensitivity	GDSC/GDSC (same target)	0.047259527	1.325510626	Other drugs
ZM447439	Tozasertib	SBS36/56L	HNSC	Sensitivity	GDSC/GDSC (same target)	0.047329527	1.324867838	Other drugs
ZM447439	Tozasertib	SBS18/36L	SKCM	Sensitivity	GDSC/GDSC (same target)	0.047339527	1.324776089	Other drugs
Pazopanib	PDGFRA	SBS18/36L	SKCM	Sensitivity	GDSC/PSCORE	0.047419526	1.324042793	Other drugs
Pazopanib	PDGFRB	SBS18/36L	SKCM	Sensitivity	GDSC/PSCORE	0.047479525	1.323493633	Other drugs
JNKInhibitorVIII	Doramapimod	SBS18/36L	ALL/CLL	Sensitivity	GDSC/GDSC (same target)	0.047479525	1.323493633	Other drugs
SL0101	AURKB	SBS18/36L	ALL/CLL	Sensitivity	GDSC/PSCORE	0.047539525	1.322945166	Other drugs
Uprosertib	AKT2	SBS18/36L	SKCM	Sensitivity	GDSC/PSCORE	0.047629524	1.322123761	Other drugs
MK-2206	MK-2206	SBS36/56L	SKCM	Sensitivity	GDSC/PRISM	0.047719523	1.321303908	Other drugs
Vinblastine	Vincristine	SBS18/36L	ALL/CLL	Sensitivity	GDSC/GDSC (same target)	0.047729523	1.321212909	Other drugs
Imatinib	Ponatinib	SBS18/36L	SKCM	Sensitivity	GDSC/GDSC (same target)	0.047779522	1.320758198	Other drugs
ABT737	BCL2	SBS18/36L	ALL/CLL	Sensitivity	GDSC/PSCORE	0.047829522	1.320303962	Other drugs
MIM1	MCL1	SBS36/56L	MM	Sensitivity	GDSC/PSCORE	0.047889521	1.319759506	Other drugs
AGI-5198	IDH1	SBS18/36L	ALL/CLL	Sensitivity	GDSC/PSCORE	0.047919521	1.319487534	Other drugs
GSK343	EZH2	SBS36/56L	HNSC	Sensitivity	GDSC/PSCORE	0.04797952	1.318944099	Other drugs
CI-1040	Selumetinib	SBS18/36L	MM	Sensitivity	GDSC/GDSC (same target)	0.04803952	1.318401344	Other drugs
Voxtalisib	PIK3CD	SBS18/36L	LIHC	Sensitivity	GDSC/PSCORE	0.048059519	1.318220576	Other drugs
Midostaurin	FLT3	SBS36/56L	LIHC	Sensitivity	GDSC/PSCORE	0.048129519	1.317588481	Other drugs
VE-822	QL-VIII-58	SBS18/36L	SARC	Sensitivity	GDSC/GDSC (same target)	0.048139519	1.317498257	Other drugs
VE821	QL-VIII-58	SBS18/36L	SARC	Sensitivity	GDSC/GDSC (same target)	0.048209518	1.316867211	Other drugs
Alisertib	GSK1070916	SBS36/56L	SKCM	Sensitivity	GDSC/GDSC (same target)	0.048479515	1.314441732	Other drugs
TWS119	SB216763	SBS36/56L	HNSC	Sensitivity	GDSC/GDSC (same target)	0.048679513	1.312653773	Other drugs
Cetuximab	Osimertinib	SBS18/36L	SARC	Sensitivity	GDSC/GDSC (same target)	0.048779512	1.311762547	EGFRi
CP724714	CP-724714	SBS36/56L	HNSC	Sensitivity	GDSC/PRISM	0.048789512	1.311673525	EGFRi
Dasatinib	SRC	SBS36/56L	SKCM	Sensitivity	GDSC/PSCORE	0.04898951	1.309896903	Other drugs
WIKI4	TNKS2	SBS36/56L	SKCM	Sensitivity	GDSC/PSCORE	0.04898951	1.309896903	Other drugs
AS601245	JNK-9L	SBS36/56L	SKCM	Sensitivity	GDSC/GDSC (same target)	0.04899951	1.309808263	Other drugs
NVP-TAE684	Alectinib	SBS18/36L	MM	Sensitivity	GDSC/GDSC (same target)	0.049069509	1.309188285	Other drugs
BX-912	KIN001-244	SBS18/36L	SKCM	Sensitivity	GDSC/GDSC (same target)	0.049129509	1.308657579	Other drugs
Cediranib	Quizartinib	SBS36/56L	ALL/CLL	Sensitivity	GDSC/GDSC (same target)	0.049279507	1.307333644	Other drugs
MK-8776	AZD7762	SBS18/36L	LIHC	Sensitivity	GDSC/GDSC (same target)	0.049339507	1.306805198	Other drugs
VE821	ATR	SBS18/36L	LIHC	Sensitivity	GDSC/PSCORE	0.049419506	1.306101602	Other drugs
TWS119	KIN001-042	SBS36/56L	ALL/CLL	Sensitivity	GDSC/GDSC (same target)	0.049569504	1.304785424	Other drugs
AT7867	AT13148	SBS18/36L	SARC	Sensitivity	GDSC/GDSC (same target)	0.049679503	1.303822756	Other drugs
Cisplatin	Carmustine	SBS36/56L	LIHC	Sensitivity	GDSC/GDSC (same target)	0.049729503	1.303385884	Other drugs
Vinorelbine	Vincristine	SBS18/36L	ALL/CLL	Sensitivity	GDSC/GDSC (same target)	0.049759502	1.303123971	Other drugs
Alisertib	GenentechCpd10	SBS36/56L	SKCM	Sensitivity	GDSC/GDSC (same target)	0.049789502	1.302862217	Other drugs
GSK1070916	GSK1070916	SBS36/56L	SKCM	Sensitivity	GDSC/PRISM	0.050119499	1.299993281	Other drugs
Ruxolitinib	JAK1	SBS36/56L	HNSC	Sensitivity	GDSC/PSCORE	0.050199498	1.299300626	Other drugs
Tozasertib	AURKB	SBS18/36L	ALL/CLL	Sensitivity	GDSC/PSCORE	0.050349497	1.298004868	Other drugs
Rucaparib	PARP1	SBS36/56L	MM	Sensitivity	GDSC/PSCORE	0.050449496	1.297143172	Other drugs
WEHI-539	Sabutoclax	SBS36/56L	LIHC	Sensitivity	GDSC/GDSC (same target)	0.050459495	1.297057097	Other drugs
Selisistat	Tenovin-6	SBS18/36L	SKCM	Sensitivity	GDSC/GDSC (same target)	0.050469495	1.296971038	Other drugs
WEHI-539	Venetoclax	SBS36/56L	LIHC	Sensitivity	GDSC/GDSC (same target)	0.050479495	1.296884997	Other drugs
PAC-1	PAC-1	SBS36/56L	SKCM	Sensitivity	GDSC/PRISM	0.050609494	1.295768006	Other drugs
AZD5363	AT13148	SBS36/56L	SARC	Sensitivity	GDSC/GDSC (same target)	0.050619494	1.295682202	Other drugs
JNJ38877605	Savolitinib	SBS36/56L	SARC	Sensitivity	GDSC/GDSC (same target)	0.050619494	1.295682202	Other drugs
AZD6738	ATR	SBS18/36L	LIHC	Sensitivity	GDSC/PSCORE	0.050679493	1.295167737	Other drugs
Venetoclax	TW37	SBS18/36L	ALL/CLL	Sensitivity	GDSC/GDSC (same target)	0.050699493	1.294996384	Other drugs
Alisertib	ZM447439	SBS36/56L	SKCM	Sensitivity	GDSC/GDSC (same target)	0.050719493	1.294825098	Other drugs
CI-1033	ERBB4	SBS36/56L	SKCM	Sensitivity	GDSC/PSCORE	0.050799492	1.294140631	EGFRi
AZD4547	FGFR3	SBS18/36L	HNSC	Sensitivity	GDSC/PSCORE	0.050909491	1.293201246	Other drugs
Selumetinib	Trametinib	SBS36/56L	MM	Sensitivity	GDSC/GDSC (same target)	0.050909491	1.293201246	Other drugs
AT13148	MK-2206	SBS18/36L	SKCM	Sensitivity	GDSC/GDSC (same target)	0.05101949	1.292263889	Other drugs
KIN001-236	TEK	SBS36/56L	SKCM	Sensitivity	GDSC/PSCORE	0.051069489	1.291838485	Other drugs
GDC0810	ESR2	SBS18/36L	SKCM	Sensitivity	GDSC/PSCORE	0.051079489	1.291753454	Other drugs
Afatinib	AST-1306	SBS36/56L	SKCM	Sensitivity	GDSC/GDSC (same target)	0.051149489	1.291158705	EGFRi
GSK429286A	ROCK2	SBS18/36L	ALL/CLL	Sensitivity	GDSC/PSCORE	0.051199488	1.290734382	Other drugs
ABT737	TW37	SBS18/36L	ALL/CLL	Sensitivity	GDSC/GDSC (same target)	0.051289487	1.289971644	Other drugs
CGP-082996	CDK4	SBS36/56L	ALL/CLL	Sensitivity	GDSC/PSCORE	0.051339487	1.289548479	Other drugs
ZM447439	ZM-447439	SBS18/36L	SKCM	Sensitivity	GDSC/PRISM	0.051399486	1.289041224	Other drugs
VE-822	VE821	SBS36/56L	SARC	Sensitivity	GDSC/GDSC (same target)	0.051539485	1.287859929	Other drugs
RO-3306	Seliciclib	SBS36/56L	ALL/CLL	Sensitivity	GDSC/GDSC (same target)	0.051589484	1.287438815	Other drugs
Cediranib	cediranib	SBS36/56L	HNSC	Sensitivity	GDSC/PRISM	0.051639484	1.287018109	Other drugs
Pelitinib	Gefitinib	SBS36/56L	HNSC	Sensitivity	GDSC/GDSC (same target)	0.051729483	1.286261865	EGFRi
A-443654	GSK690693	SBS18/36L	MM	Sensitivity	GDSC/GDSC (same target)	0.051749483	1.286093989	Other drugs
Cediranib	PDGFRB	SBS18/36L	ALL/CLL	Sensitivity	GDSC/PSCORE	0.052109479	1.28308327	Other drugs
FH535	PPARG	SBS36/56L	ALL/CLL	Sensitivity	GDSC/PSCORE	0.052129479	1.282916618	Other drugs
OTX015	BRD2	SBS18/36L	HNSC	Sensitivity	GDSC/PSCORE	0.052169478	1.282583506	Other drugs
CI-1033	AST-1306	SBS36/56L	SKCM	Sensitivity	GDSC/GDSC (same target)	0.052169478	1.282583506	EGFRi
WZ3105	FLT3	SBS18/36L	ALL/CLL	Sensitivity	GDSC/PSCORE	0.052189478	1.282417046	Other drugs
AZ960	JAK3	SBS18/36L	HNSC	Sensitivity	GDSC/PSCORE	0.052279477	1.281668764	Other drugs
CUDC-101	AST-1306	SBS36/56L	SKCM	Sensitivity	GDSC/GDSC (same target)	0.052299477	1.281502654	EGFRi
Dasatinib	HG-5-113-01	SBS36/56L	ALL/CLL	Sensitivity	GDSC/GDSC (same target)	0.052609474	1.278936041	Other drugs
Ara-G	Nelarabine	SBS18/36L	SARC	Sensitivity	GDSC/GDSC (same target)	0.052619474	1.278853499	Other drugs
Fulvestrant	GDC0810	SBS18/36L	SARC	Sensitivity	GDSC/GDSC (same target)	0.052659473	1.278523488	Other drugs
A-443654	AKTinhibitorVIII	SBS18/36L	MM	Sensitivity	GDSC/GDSC (same target)	0.052779472	1.277534957	Other drugs
BMS-345541	BMS-345541	SBS18/36L	SKCM	Sensitivity	GDSC/PRISM	0.052799472	1.27737042	Other drugs
WEHI-539	ABT737	SBS36/56L	LIHC	Sensitivity	GDSC/GDSC (same target)	0.052949471	1.276138378	Other drugs
A-443654	AKTinhibitorVIII	SBS18/36L	SKCM	Sensitivity	GDSC/GDSC (same target)	0.05303947	1.275400828	Other drugs
AST-1306	ERBB4	SBS18/36L	SKCM	Sensitivity	GDSC/PSCORE	0.053069469	1.275155255	EGFRi
PHA-665752	Savolitinib	SBS18/36L	ALL/CLL	Sensitivity	GDSC/GDSC (same target)	0.053149469	1.274501074	Other drugs
Dinaciclib	CDK9	SBS36/56L	LIHC	Sensitivity	GDSC/PSCORE	0.053219468	1.273929473	Other drugs
Elesclomol	elesclomol	SBS36/56L	LIHC	Sensitivity	GDSC/PRISM	0.053259467	1.273603181	Other drugs
Sunitinib	Pazopanib	SBS18/36L	SKCM	Sensitivity	GDSC/GDSC (same target)	0.053279467	1.273440127	Other drugs
Methotrexate	Nelarabine	SBS18/36L	SARC	Sensitivity	GDSC/GDSC (same target)	0.053379466	1.272625773	Other drugs
RO-3306	AT-7519	SBS36/56L	LIHC	Sensitivity	GDSC/GDSC (same target)	0.053539465	1.271325976	Other drugs
SU11274	Savolitinib	SBS18/36L	ALL/CLL	Sensitivity	GDSC/GDSC (same target)	0.053649464	1.270434617	Other drugs
AR-42	HDAC1	SBS36/56L	HNSC	Sensitivity	GDSC/PSCORE	0.053679463	1.270191836	Other drugs
IPA-3	PAK1	SBS18/36L	ALL/CLL	Sensitivity	GDSC/PSCORE	0.053709463	1.269949191	Other drugs
Tamoxifen	ESR1	SBS36/56L	MM	Sensitivity	GDSC/PSCORE	0.053859461	1.268737994	Other drugs
THZ-2-49	CDK9	SBS18/36L	MM	Sensitivity	GDSC/PSCORE	0.053899461	1.268415578	Other drugs
Camptothecin	Irinotecan	SBS18/36L	SARC	Sensitivity	GDSC/GDSC (same target)	0.053899461	1.268415578	Other drugs
Methotrexate	Nelarabine	SBS18/36L	SKCM	Sensitivity	GDSC/GDSC (same target)	0.053919461	1.268254459	Other drugs
TWS119	KIN001-042	SBS18/36L	SARC	Sensitivity	GDSC/GDSC (same target)	0.05395946	1.267932402	Other drugs
THZ-2-49	CDK9	SBS36/56L	LIHC	Sensitivity	GDSC/PSCORE	0.05398946	1.267691015	Other drugs
Navitoclax	ObatoclaxMesylate	SBS36/56L	LIHC	Sensitivity	GDSC/GDSC (same target)	0.05400946	1.267530166	Other drugs
YM201636	YM-201636	SBS36/56L	SKCM	Sensitivity	GDSC/PRISM	0.05402946	1.267369375	Other drugs
JNJ38877605	Savolitinib	SBS18/36L	ALL/CLL	Sensitivity	GDSC/GDSC (same target)	0.05403946	1.267289003	Other drugs
PF-00299804	ERBB4	SBS36/56L	SKCM	Sensitivity	GDSC/PSCORE	0.054109459	1.266726809	EGFRi
UMI-77	MCL1	SBS36/56L	HNSC	Sensitivity	GDSC/PSCORE	0.054139459	1.266486091	Other drugs
SB505124	TGFBR1	SBS18/36L	LIHC	Sensitivity	GDSC/PSCORE	0.054189458	1.266085192	Other drugs
Cabozantinib	FLT3	SBS36/56L	LIHC	Sensitivity	GDSC/PSCORE	0.054229458	1.265764738	Other drugs
THZ-2-49	KIN001-270	SBS36/56L	LIHC	Sensitivity	GDSC/GDSC (same target)	0.054229458	1.265764738	Other drugs
MIM1	UMI-77	SBS36/56L	SARC	Sensitivity	GDSC/GDSC (same target)	0.054239458	1.265684662	Other drugs
PF-00299804	AST-1306	SBS36/56L	SKCM	Sensitivity	GDSC/GDSC (same target)	0.054269457	1.265444521	EGFRi
AT7867	AZD5363	SBS36/56L	ALL/CLL	Sensitivity	GDSC/GDSC (same target)	0.054349457	1.264804795	Other drugs
FTI-277	Tipifarnib	SBS36/56L	LIHC	Sensitivity	GDSC/GDSC (same target)	0.054379456	1.26456514	Other drugs
Venetoclax	TW37	SBS36/56L	SARC	Sensitivity	GDSC/GDSC (same target)	0.054379456	1.26456514	Other drugs
Navitoclax	BCL2	SBS36/56L	LIHC	Sensitivity	GDSC/PSCORE	0.054409456	1.264325617	Other drugs
OSU-03012	KIN001-244	SBS18/36L	SKCM	Sensitivity	GDSC/GDSC (same target)	0.054409456	1.264325617	Other drugs
Cytarabine	Nelarabine	SBS18/36L	SARC	Sensitivity	GDSC/GDSC (same target)	0.054429456	1.264166009	Other drugs
AT7867	AZD5363	SBS18/36L	SARC	Sensitivity	GDSC/GDSC (same target)	0.054449456	1.264006459	Other drugs
GSK429286A	ROCK1	SBS18/36L	ALL/CLL	Sensitivity	GDSC/PSCORE	0.054499455	1.263607841	Other drugs
OTX015	BRD4	SBS18/36L	HNSC	Sensitivity	GDSC/PSCORE	0.054499455	1.263607841	Other drugs
Fludarabine	Nelarabine	SBS18/36L	LIHC	Sensitivity	GDSC/GDSC (same target)	0.054569454	1.263050389	Other drugs
SB590885	SB-590885	SBS18/36L	SKCM	Sensitivity	GDSC/PRISM	0.054649454	1.262414177	Other drugs
Ruxolitinib	Fedratinib	SBS36/56L	ALL/CLL	Sensitivity	GDSC/GDSC (same target)	0.054739453	1.26169955	Other drugs
WEHI-539	Navitoclax	SBS36/56L	LIHC	Sensitivity	GDSC/GDSC (same target)	0.054779452	1.261382315	Other drugs
Navitoclax	TW37	SBS36/56L	HNSC	Sensitivity	GDSC/GDSC (same target)	0.054879451	1.26059024	Other drugs
AR-42	AR-42	SBS36/56L	SKCM	Sensitivity	GDSC/PRISM	0.054949451	1.260036646	Other drugs
Tamoxifen	GDC0810	SBS36/56L	LIHC	Sensitivity	GDSC/GDSC (same target)	0.05497945	1.259799607	Other drugs
GSK319347A	BMS-345541	SBS18/36L	SKCM	Sensitivity	GDSC/GDSC (same target)	0.055059449	1.259168136	Other drugs
THZ-2-49	CDK9	SBS36/56L	ALL/CLL	Sensitivity	GDSC/PSCORE	0.055129449	1.25861635	Other drugs
Selisistat	Tenovin-6	SBS36/56L	ALL/CLL	Sensitivity	GDSC/GDSC (same target)	0.055129449	1.25861635	Other drugs
WEHI-539	TW37	SBS36/56L	HNSC	Sensitivity	GDSC/GDSC (same target)	0.055189448	1.258143949	Other drugs
AZD4547	FGFR1	SBS18/36L	HNSC	Sensitivity	GDSC/PSCORE	0.055369446	1.256729819	Other drugs
RVX-208	BRD4	SBS18/36L	HNSC	Sensitivity	GDSC/PSCORE	0.055479445	1.255867891	Other drugs
Selisistat	SIRT1	SBS36/56L	ALL/CLL	Sensitivity	GDSC/PSCORE	0.055549445	1.25532028	Other drugs
SCH772984	VX-11e	SBS18/36L	ALL/CLL	Sensitivity	GDSC/GDSC (same target)	0.055559444	1.255242106	Other drugs
LY2109761	TGFB1	SBS18/36L	LIHC	Sensitivity	GDSC/PSCORE	0.055659443	1.254461141	Other drugs
NG-25	MAP4K2	SBS36/56L	ALL/CLL	Sensitivity	GDSC/PSCORE	0.055719443	1.253993235	Other drugs
Sabutoclax	MCL1	SBS36/56L	HNSC	Sensitivity	GDSC/PSCORE	0.05604944	1.251428726	Other drugs
Pelitinib	Cetuximab	SBS36/56L	HNSC	Sensitivity	GDSC/GDSC (same target)	0.056149439	1.250654582	EGFRi
Navitoclax	Sabutoclax	SBS36/56L	LIHC	Sensitivity	GDSC/GDSC (same target)	0.056199438	1.250268027	Other drugs
Lenalidomide	CRBN	SBS18/36L	SKCM	Sensitivity	GDSC/PSCORE	0.056269437	1.249727428	Other drugs
Cyclopamine	SMO	SBS36/56L	ALL/CLL	Sensitivity	GDSC/PSCORE	0.056289437	1.249573094	Other drugs
Taselisib	taselisib	SBS36/56L	SKCM	Sensitivity	GDSC/PRISM	0.056309437	1.249418816	Other drugs
VX-702	TAK-715	SBS18/36L	SKCM	Sensitivity	GDSC/GDSC (same target)	0.056419436	1.248571261	Other drugs
QS11	ARFGAP1	SBS18/36L	ALL/CLL	Sensitivity	GDSC/PSCORE	0.056549435	1.247571734	Other drugs
ACY-1215	ACY-1215	SBS36/56L	HNSC	Sensitivity	GDSC/PRISM	0.056589434	1.247264649	Other drugs
AS601245	Doramapimod	SBS36/56L	MM	Sensitivity	GDSC/GDSC (same target)	0.056599434	1.247187912	Other drugs
RO-3306	Dinaciclib	SBS36/56L	LIHC	Sensitivity	GDSC/GDSC (same target)	0.056639434	1.246881098	Other drugs
Fulvestrant	Tamoxifen	SBS18/36L	SARC	Sensitivity	GDSC/GDSC (same target)	0.056699433	1.246421284	Other drugs
Linifanib	FLT4	SBS36/56L	SKCM	Sensitivity	GDSC/PSCORE	0.056749433	1.246038477	Other drugs
Ulixertinib	VX-11e	SBS18/36L	LIHC	Sensitivity	GDSC/GDSC (same target)	0.056869431	1.245121115	Other drugs
Venetoclax	Navitoclax	SBS36/56L	LIHC	Sensitivity	GDSC/GDSC (same target)	0.056869431	1.245121115	Other drugs
XMD13-2	RIPK1	SBS36/56L	HNSC	Sensitivity	GDSC/PSCORE	0.05701943	1.24397713	Other drugs
RO-3306	PHA-793887	SBS36/56L	LIHC	Sensitivity	GDSC/GDSC (same target)	0.057119429	1.243216144	Other drugs
Cediranib	FLT4	SBS18/36L	ALL/CLL	Sensitivity	GDSC/PSCORE	0.057169428	1.242836151	Other drugs
Fedratinib	WHI-P97	SBS36/56L	ALL/CLL	Sensitivity	GDSC/GDSC (same target)	0.057439426	1.240789912	Other drugs
MN-64	WIKI4	SBS36/56L	LIHC	Sensitivity	GDSC/GDSC (same target)	0.057469425	1.240563146	Other drugs
Teniposide	TOP2A	SBS18/36L	ALL/CLL	Sensitivity	GDSC/PSCORE	0.057549425	1.239959015	Other drugs
FR-180204	VX-11e	SBS18/36L	ALL/CLL	Sensitivity	GDSC/GDSC (same target)	0.057589424	1.239657264	Other drugs
Irinotecan	SN-38	SBS36/56L	HNSC	Sensitivity	GDSC/GDSC (same target)	0.058169418	1.235305279	Other drugs
Uprosertib	Afuresertib	SBS36/56L	SKCM	Sensitivity	GDSC/GDSC (same target)	0.058259417	1.234633863	Other drugs
VE-822	VE-822	SBS36/56L	SKCM	Sensitivity	GDSC/PRISM	0.058469415	1.233071249	Other drugs
KRAS(G12C)Inhibitor-12	KRAS	SBS36/56L	LIHC	Sensitivity	GDSC/PSCORE	0.058509415	1.232774245	Other drugs
CD532	Tozasertib	SBS18/36L	ALL/CLL	Sensitivity	GDSC/GDSC (same target)	0.058539415	1.232551625	Other drugs
AZD5363	AT13148	SBS36/56L	ALL/CLL	Sensitivity	GDSC/GDSC (same target)	0.058579414	1.232254976	Other drugs
Alisertib	CD532	SBS18/36L	ALL/CLL	Sensitivity	GDSC/GDSC (same target)	0.058859411	1.230184085	Other drugs
Osimertinib	EGFR	SBS36/56L	SKCM	Sensitivity	GDSC/PSCORE	0.058919411	1.229741605	EGFRi
CD532	GenentechCpd10	SBS18/36L	ALL/CLL	Sensitivity	GDSC/GDSC (same target)	0.05895941	1.229446868	Other drugs
BMS-345541	KIN001-260	SBS18/36L	SKCM	Sensitivity	GDSC/GDSC (same target)	0.05904941	1.228784441	Other drugs
Vorinostat	HDAC3	SBS18/36L	ALL/CLL	Sensitivity	GDSC/PSCORE	0.059079409	1.228563856	Other drugs
Entospletinib	PRT062607	SBS18/36L	HNSC	Sensitivity	GDSC/GDSC (same target)	0.059209408	1.227609282	Other drugs
Dinaciclib	PHA-793887	SBS18/36L	SARC	Sensitivity	GDSC/GDSC (same target)	0.059289407	1.227022893	Other drugs
AGI-5198	IDH1	SBS36/56L	LIHC	Sensitivity	GDSC/PSCORE	0.059389406	1.226291018	Other drugs
BMS-509744	ITK	SBS18/36L	ALL/CLL	Sensitivity	GDSC/PSCORE	0.059459405	1.225779438	Other drugs
Osimertinib	osimertinib	SBS36/56L	SKCM	Sensitivity	GDSC/PRISM	0.059609404	1.224685221	EGFRi
TPCA-1	KIN001-260	SBS18/36L	SKCM	Sensitivity	GDSC/GDSC (same target)	0.059619404	1.224612371	Other drugs
Tamoxifen	ESR1	SBS36/56L	LIHC	Sensitivity	GDSC/PSCORE	0.059659403	1.224321094	Other drugs
SN-38	Topotecan	SBS18/36L	ALL/CLL	Sensitivity	GDSC/GDSC (same target)	0.059759402	1.223593754	Other drugs
I-BET-762	BRD3	SBS36/56L	HNSC	Sensitivity	GDSC/PSCORE	0.059779402	1.223448432	Other drugs
Mitomycin-C	Oxaliplatin	SBS36/56L	SARC	Sensitivity	GDSC/GDSC (same target)	0.059779402	1.223448432	Other drugs
TubastatinA	ACY-1215	SBS18/36L	MM	Sensitivity	GDSC/GDSC (same target)	0.059799402	1.223303159	Other drugs
A-443654	Uprosertib	SBS18/36L	SKCM	Sensitivity	GDSC/GDSC (same target)	0.059839402	1.223012758	Other drugs
Irinotecan	SN-38	SBS18/36L	ALL/CLL	Sensitivity	GDSC/GDSC (same target)	0.059869401	1.222795085	Other drugs
I-BET-762	OTX015	SBS18/36L	MM	Sensitivity	GDSC/GDSC (same target)	0.0599994	1.221853093	Other drugs
Camptothecin	SN-38	SBS36/56L	HNSC	Sensitivity	GDSC/GDSC (same target)	0.060079399	1.221274419	Other drugs
NSC-87877	PTPN11	SBS36/56L	HNSC	Sensitivity	GDSC/PSCORE	0.060189398	1.22048	Other drugs
PRT062607	PRT062607	SBS36/56L	SKCM	Sensitivity	GDSC/PRISM	0.060459395	1.2185362	Other drugs
Alisertib	Tozasertib	SBS18/36L	ALL/CLL	Sensitivity	GDSC/GDSC (same target)	0.060459395	1.2185362	Other drugs
Camptothecin	SN-38	SBS18/36L	ALL/CLL	Sensitivity	GDSC/GDSC (same target)	0.060539395	1.217961926	Other drugs
SN-38	Topotecan	SBS36/56L	HNSC	Sensitivity	GDSC/GDSC (same target)	0.060669393	1.217030348	Other drugs
WYE-125132	Torin2	SBS18/36L	LIHC	Sensitivity	GDSC/GDSC (same target)	0.060749393	1.216458061	Other drugs
Cabozantinib	MET	SBS36/56L	LIHC	Sensitivity	GDSC/PSCORE	0.060769392	1.216315107	Other drugs
MK-1775	WEE1	SBS36/56L	LIHC	Sensitivity	GDSC/PSCORE	0.060809392	1.21602934	Other drugs
Erlotinib	Pelitinib	SBS36/56L	HNSC	Sensitivity	GDSC/GDSC (same target)	0.06098939	1.21474571	EGFRi
QL-X-138	Ibrutinib	SBS18/36L	LIHC	Sensitivity	GDSC/GDSC (same target)	0.061099389	1.213963133	Other drugs
WZ3105	ROCK2	SBS18/36L	LIHC	Sensitivity	GDSC/PSCORE	0.061199388	1.213252921	Other drugs
Afatinib	CUDC-101	SBS18/36L	ALL/CLL	Sensitivity	GDSC/GDSC (same target)	0.061209388	1.213181963	EGFRi
SL0101	PIM1	SBS36/56L	SKCM	Sensitivity	GDSC/PSCORE	0.061249388	1.21289825	Other drugs
Pelitinib	Osimertinib	SBS36/56L	HNSC	Sensitivity	GDSC/GDSC (same target)	0.061589384	1.210494139	EGFRi
ZSTK474	GSK1059615	SBS18/36L	MM	Sensitivity	GDSC/GDSC (same target)	0.061669383	1.209930394	Other drugs
Pelitinib	AZD3759	SBS36/56L	HNSC	Sensitivity	GDSC/GDSC (same target)	0.061739383	1.209437718	EGFRi
Alisertib	GenentechCpd10	SBS18/36L	ALL/CLL	Sensitivity	GDSC/GDSC (same target)	0.061819382	1.208875342	Other drugs
SCH772984	VX-11e	SBS18/36L	LIHC	Sensitivity	GDSC/GDSC (same target)	0.062059379	1.207192572	Other drugs
JNJ38877605	SU11274	SBS36/56L	SARC	Sensitivity	GDSC/GDSC (same target)	0.062129379	1.206702989	Other drugs
AR-42	AR-42	SBS36/56L	LIHC	Sensitivity	GDSC/PRISM	0.062479375	1.204263322	Other drugs
AZD5363	AT13148	SBS18/36L	SKCM	Sensitivity	GDSC/GDSC (same target)	0.062619374	1.20329128	Other drugs
Ara-G	Nelarabine	SBS18/36L	SKCM	Sensitivity	GDSC/GDSC (same target)	0.062769372	1.202252214	Other drugs
SB216763	KIN001-042	SBS18/36L	MM	Sensitivity	GDSC/GDSC (same target)	0.06295937	1.200939624	Other drugs
PHA-665752	JNJ38877605	SBS36/56L	HNSC	Sensitivity	GDSC/GDSC (same target)	0.063129369	1.199768554	Other drugs
WEHI-539	Navitoclax	SBS36/56L	HNSC	Sensitivity	GDSC/GDSC (same target)	0.063139369	1.199699765	Other drugs
Alisertib	alisertib	SBS36/56L	HNSC	Sensitivity	GDSC/PRISM	0.063239368	1.199012482	Other drugs
Venetoclax	BCL2	SBS18/36L	ALL/CLL	Sensitivity	GDSC/PSCORE	0.063319367	1.198463437	Other drugs
EHT-1864	RAC1	SBS36/56L	ALL/CLL	Sensitivity	GDSC/PSCORE	0.063389366	1.197983591	Other drugs
Fulvestrant	Tamoxifen	SBS36/56L	LIHC	Sensitivity	GDSC/GDSC (same target)	0.063509365	1.19716223	Other drugs
AT7867	AZD5363	SBS36/56L	LIHC	Sensitivity	GDSC/GDSC (same target)	0.063529365	1.197025488	Other drugs
MN-64	TNKS2	SBS18/36L	ALL/CLL	Sensitivity	GDSC/PSCORE	0.063559364	1.196820454	Other drugs
Sabutoclax	TW37	SBS36/56L	SARC	Sensitivity	GDSC/GDSC (same target)	0.063739363	1.195592284	Other drugs
MG-132	CAPN1	SBS36/56L	ALL/CLL	Sensitivity	GDSC/PSCORE	0.063859361	1.194775429	Other drugs
Pelitinib	AZD3759	SBS36/56L	MM	Sensitivity	GDSC/GDSC (same target)	0.063909361	1.194435525	EGFRi
PF-00299804	CUDC-101	SBS18/36L	ALL/CLL	Sensitivity	GDSC/GDSC (same target)	0.064079359	1.19328184	EGFRi
OSI-027	Rapamycin	SBS18/36L	LIHC	Sensitivity	GDSC/GDSC (same target)	0.064159358	1.192739988	Other drugs
CAY10603	ACY-1215	SBS18/36L	SKCM	Sensitivity	GDSC/GDSC (same target)	0.064249358	1.192131211	Other drugs
CI-1033	CUDC-101	SBS18/36L	ALL/CLL	Sensitivity	GDSC/GDSC (same target)	0.064349357	1.191455792	EGFRi
Apitolisib	PIK3CG	SBS36/56L	SKCM	Sensitivity	GDSC/PSCORE	0.064359356	1.191388307	Other drugs
Cytarabine	Methotrexate	SBS36/56L	SARC	Sensitivity	GDSC/GDSC (same target)	0.064369356	1.191320834	Other drugs
SB216763	GSK3A	SBS36/56L	SKCM	Sensitivity	GDSC/PSCORE	0.064499355	1.190444628	Other drugs
ZM447439	GSK1070916	SBS18/36L	SARC	Sensitivity	GDSC/GDSC (same target)	0.064569354	1.189973557	Other drugs
Navitoclax	Sabutoclax	SBS36/56L	HNSC	Sensitivity	GDSC/GDSC (same target)	0.064709353	1.189032943	Other drugs
BMS-345541	BMS-345541	SBS36/56L	SKCM	Sensitivity	GDSC/PRISM	0.064899351	1.187759646	Other drugs
EHT-1864	RAC1	SBS36/56L	SKCM	Sensitivity	GDSC/PSCORE	0.06500935	1.187024177	Other drugs
AMG-319	PIK3CA	SBS18/36L	SKCM	Sensitivity	GDSC/PSCORE	0.065069349	1.186623536	Other drugs
Alisertib	GSK1070916	SBS18/36L	SARC	Sensitivity	GDSC/GDSC (same target)	0.065089349	1.186490071	Other drugs
Erlotinib	Pelitinib	SBS36/56L	MM	Sensitivity	GDSC/GDSC (same target)	0.065229348	1.185556964	EGFRi
Ara-G	Cytarabine	SBS36/56L	SARC	Sensitivity	GDSC/GDSC (same target)	0.065379346	1.184559427	Other drugs
OTX015	BRD3	SBS18/36L	MM	Sensitivity	GDSC/PSCORE	0.065659343	1.182703465	Other drugs
TubastatinA	ACY-1215	SBS18/36L	ALL/CLL	Sensitivity	GDSC/GDSC (same target)	0.065709343	1.182372876	Other drugs
Irinotecan	Topotecan	SBS18/36L	ALL/CLL	Sensitivity	GDSC/GDSC (same target)	0.065749343	1.182108586	Other drugs
PIK-93	PIK3CG	SBS36/56L	SKCM	Sensitivity	GDSC/PSCORE	0.065799342	1.181778449	Other drugs
Voxtalisib	PIK3CG	SBS36/56L	SKCM	Sensitivity	GDSC/PSCORE	0.065799342	1.181778449	Other drugs
Sepantroniumbromide	BIRC5	SBS18/36L	SKCM	Sensitivity	GDSC/PSCORE	0.065879341	1.181250752	Other drugs
C-75	FAS	SBS36/56L	MM	Sensitivity	GDSC/PSCORE	0.065899341	1.181118928	Other drugs
GenentechCpd10	AURKA	SBS18/36L	ALL/CLL	Sensitivity	GDSC/PSCORE	0.066069339	1.180000036	Other drugs
Fludarabine	Nelarabine	SBS18/36L	SARC	Sensitivity	GDSC/GDSC (same target)	0.066229338	1.178949588	Other drugs
CGP-60474	Dinaciclib	SBS18/36L	SKCM	Sensitivity	GDSC/GDSC (same target)	0.066269337	1.178687372	Other drugs
ZM447439	GSK1070916	SBS36/56L	HNSC	Sensitivity	GDSC/GDSC (same target)	0.066439336	1.177574719	Other drugs
Vinorelbine	Vincristine	SBS36/56L	LIHC	Sensitivity	GDSC/GDSC (same target)	0.066609334	1.176464909	Other drugs
ZSTK474	PIK3CG	SBS36/56L	SKCM	Sensitivity	GDSC/PSCORE	0.066649334	1.176204189	Other drugs
SB505124	ACVR1B	SBS18/36L	LIHC	Sensitivity	GDSC/PSCORE	0.066739333	1.175618141	Other drugs
ABT737	Navitoclax	SBS36/56L	LIHC	Sensitivity	GDSC/GDSC (same target)	0.066809332	1.175162871	Other drugs
Ruxolitinib	Fedratinib	SBS18/36L	SARC	Sensitivity	GDSC/GDSC (same target)	0.066889331	1.174643147	Other drugs
Omipalisib	PIK3CG	SBS36/56L	SKCM	Sensitivity	GDSC/PSCORE	0.066899331	1.174578225	Other drugs
Camptothecin	Topotecan	SBS18/36L	ALL/CLL	Sensitivity	GDSC/GDSC (same target)	0.066919331	1.174448411	Other drugs
Gefitinib	gefitinib	SBS36/56L	HNSC	Sensitivity	GDSC/PRISM	0.067149329	1.172958326	EGFRi
WZ3105	NTRK2	SBS36/56L	MM	Sensitivity	GDSC/PSCORE	0.067649324	1.169736542	Other drugs
JNKInhibitorVIII	ZG-10	SBS18/36L	ALL/CLL	Sensitivity	GDSC/GDSC (same target)	0.067729323	1.169223267	Other drugs
Cisplatin	Oxaliplatin	SBS18/36L	SARC	Sensitivity	GDSC/GDSC (same target)	0.067779322	1.168902778	Other drugs
Dactolisib	PIK3CG	SBS36/56L	SKCM	Sensitivity	GDSC/PSCORE	0.067899321	1.168134569	Other drugs
Dacinostat	dacinostat	SBS18/36L	SKCM	Sensitivity	GDSC/PRISM	0.06795932	1.167750973	Other drugs
Alisertib	GSK1070916	SBS36/56L	HNSC	Sensitivity	GDSC/GDSC (same target)	0.06801932	1.167367715	Other drugs
Taselisib	AMG-319	SBS18/36L	SKCM	Sensitivity	GDSC/GDSC (same target)	0.06804932	1.167176213	Other drugs
SL0101	PIM1	SBS18/36L	ALL/CLL	Sensitivity	GDSC/PSCORE	0.068109319	1.166793463	Other drugs
Alpelisib	PIK3CA	SBS18/36L	MM	Sensitivity	GDSC/PSCORE	0.068179318	1.166347346	Other drugs
TrichostatinA	VNLG/124	SBS36/56L	SKCM	Sensitivity	GDSC/GDSC (same target)	0.068209318	1.166156293	Other drugs
BMS-345541	KIN001-260	SBS36/56L	LIHC	Sensitivity	GDSC/GDSC (same target)	0.068269317	1.16577444	Other drugs
Tenovin-6	SIRT1	SBS18/36L	SKCM	Sensitivity	GDSC/PSCORE	0.068279317	1.16571083	Other drugs
Pictilisib	PIK3CG	SBS36/56L	SKCM	Sensitivity	GDSC/PSCORE	0.068289317	1.16564723	Other drugs
KIN001-266	MAP3K8	SBS36/56L	ALL/CLL	Sensitivity	GDSC/PSCORE	0.068329317	1.165392922	Other drugs
WEHI-539	Sabutoclax	SBS36/56L	HNSC	Sensitivity	GDSC/GDSC (same target)	0.068779312	1.162542171	Other drugs
AST-1306	EGFR	SBS36/56L	SKCM	Sensitivity	GDSC/PSCORE	0.068839312	1.162163481	EGFRi
Lestaurtinib	NTRK2	SBS18/36L	MM	Sensitivity	GDSC/PSCORE	0.068849312	1.162100398	Other drugs
SB590885	Dabrafenib	SBS36/56L	HNSC	Sensitivity	GDSC/GDSC (same target)	0.068899311	1.161785121	Other drugs
AT13148	AKT1	SBS18/36L	SKCM	Sensitivity	GDSC/PSCORE	0.06898931	1.161218198	Other drugs
GenentechCpd10	AURKB	SBS18/36L	ALL/CLL	Sensitivity	GDSC/PSCORE	0.06898931	1.161218198	Other drugs
GenentechCpd10	GSK1070916	SBS36/56L	HNSC	Sensitivity	GDSC/GDSC (same target)	0.06899931	1.161155252	Other drugs
CUDC-101	AST-1306	SBS18/36L	ALL/CLL	Sensitivity	GDSC/GDSC (same target)	0.06903931	1.16090356	EGFRi
Cisplatin	Carmustine	SBS18/36L	SARC	Sensitivity	GDSC/GDSC (same target)	0.069089309	1.16058915	Other drugs
AZD6482	AZD6482	SBS18/36L	SKCM	Sensitivity	GDSC/PRISM	0.069109309	1.16046345	Other drugs
CI-1033	ERBB4	SBS36/56L	MM	Sensitivity	GDSC/PSCORE	0.069199308	1.159898248	EGFRi
AZD5363	AZD5363	SBS18/36L	SKCM	Sensitivity	GDSC/PRISM	0.069209308	1.159835494	Other drugs
PHA-665752	Savolitinib	SBS36/56L	MM	Sensitivity	GDSC/GDSC (same target)	0.069229308	1.159710011	Other drugs
SGC0946	EPZ5676	SBS18/36L	LIHC	Sensitivity	GDSC/GDSC (same target)	0.069369306	1.158832648	Other drugs
Wee1Inhibitor	WEE1	SBS18/36L	MM	Sensitivity	GDSC/PSCORE	0.069399306	1.158644872	Other drugs
PF-00299804	ERBB4	SBS36/56L	MM	Sensitivity	GDSC/PSCORE	0.069429306	1.158457178	EGFRi
CD532	GSK1070916	SBS36/56L	HNSC	Sensitivity	GDSC/GDSC (same target)	0.069429306	1.158457178	Other drugs
Apitolisib	PIK3CA	SBS18/36L	MM	Sensitivity	GDSC/PSCORE	0.069479305	1.158144533	Other drugs
BX-912	BX-912	SBS18/36L	SKCM	Sensitivity	GDSC/PRISM	0.069569304	1.15758234	Other drugs
GSK1059615	PIK3CA	SBS18/36L	MM	Sensitivity	GDSC/PSCORE	0.069829302	1.155962301	Other drugs
TWS119	KIN001-042	SBS18/36L	SKCM	Sensitivity	GDSC/GDSC (same target)	0.069859301	1.155775762	Other drugs
TPCA-1	KIN001-260	SBS18/36L	MM	Sensitivity	GDSC/GDSC (same target)	0.069949301	1.155216624	Other drugs
GSK343	EZH2	SBS36/56L	LIHC	Sensitivity	GDSC/PSCORE	0.070199298	1.153667231	Other drugs
EHT-1864	RAC3	SBS36/56L	SKCM	Sensitivity	GDSC/PSCORE	0.070249298	1.153358014	Other drugs
AST-1306	ERBB4	SBS36/56L	MM	Sensitivity	GDSC/PSCORE	0.070279297	1.15317259	EGFRi
TubastatinA	ACY-1215	SBS36/56L	LIHC	Sensitivity	GDSC/GDSC (same target)	0.070299297	1.153049018	Other drugs
ZSTK474	PIK3CB	SBS18/36L	MM	Sensitivity	GDSC/PSCORE	0.070429296	1.152246655	Other drugs
Sunitinib	FLT3	SBS18/36L	SKCM	Sensitivity	GDSC/PSCORE	0.070719293	1.150462091	Other drugs
GDC0810	ESR1	SBS18/36L	HNSC	Sensitivity	GDSC/PSCORE	0.070729293	1.150400685	Other drugs
GW-2580	Pazopanib	SBS36/56L	ALL/CLL	Sensitivity	GDSC/GDSC (same target)	0.07095929	1.148990736	Other drugs
NPK76-II-72-1	PLK3	SBS36/56L	SKCM	Sensitivity	GDSC/PSCORE	0.07100929	1.14868483	Other drugs
Mitomycin-C	mitomycin-c	SBS18/36L	SKCM	Sensitivity	GDSC/PRISM	0.07102929	1.148562528	Other drugs
KIN001-260	IMD-0354	SBS36/56L	LIHC	Sensitivity	GDSC/GDSC (same target)	0.071109289	1.148073664	Other drugs
Ponatinib	SRC	SBS36/56L	LIHC	Sensitivity	GDSC/PSCORE	0.071179288	1.147646359	Other drugs
KIN001-042	GSK3B	SBS36/56L	ALL/CLL	Sensitivity	GDSC/PSCORE	0.071459285	1.145941331	Other drugs
AST-1306	EGFR	SBS36/56L	LIHC	Sensitivity	GDSC/PSCORE	0.071479285	1.145819799	EGFRi
Niraparib	PARP1	SBS18/36L	ALL/CLL	Sensitivity	GDSC/PSCORE	0.071509285	1.145637565	Other drugs
BX795	AURKB	SBS36/56L	MM	Sensitivity	GDSC/PSCORE	0.071699283	1.144485187	Other drugs
CAY10603	TubastatinA	SBS18/36L	ALL/CLL	Sensitivity	GDSC/GDSC (same target)	0.07202928	1.142490928	Other drugs
Dinaciclib	dinaciclib	SBS36/56L	LIHC	Sensitivity	GDSC/PRISM	0.072099279	1.142069078	Other drugs
GW-2580	Sunitinib	SBS36/56L	ALL/CLL	Sensitivity	GDSC/GDSC (same target)	0.072129279	1.141888411	Other drugs
XMD14-99	ALK	SBS36/56L	SKCM	Sensitivity	GDSC/PSCORE	0.072199278	1.141467145	Other drugs
GW-2580	Linifanib	SBS36/56L	ALL/CLL	Sensitivity	GDSC/GDSC (same target)	0.072229278	1.141286728	Other drugs
Cediranib	FLT1	SBS18/36L	MM	Sensitivity	GDSC/PSCORE	0.072329277	1.140685878	Other drugs
CI-1033	EGFR	SBS36/56L	LIHC	Sensitivity	GDSC/PSCORE	0.072339277	1.140625838	EGFRi
Olaparib	PARP1	SBS18/36L	ALL/CLL	Sensitivity	GDSC/PSCORE	0.072429276	1.140085858	Other drugs
Sunitinib	KIT	SBS18/36L	SKCM	Sensitivity	GDSC/PSCORE	0.072479275	1.139786158	Other drugs
PF-00299804	EGFR	SBS36/56L	LIHC	Sensitivity	GDSC/PSCORE	0.072769272	1.138051968	EGFRi
Ponatinib	FLT3	SBS36/56L	LIHC	Sensitivity	GDSC/PSCORE	0.072859271	1.137515176	Other drugs
Dacinostat	AR-42	SBS36/56L	HNSC	Sensitivity	GDSC/GDSC (same target)	0.072909271	1.137217245	Other drugs
AZD7762	CHEK2	SBS36/56L	ALL/CLL	Sensitivity	GDSC/PSCORE	0.073189268	1.135552596	Other drugs
Veliparib	PARP1	SBS36/56L	LIHC	Sensitivity	GDSC/PSCORE	0.073479265	1.133835195	Other drugs
Osimertinib	EGFR	SBS36/56L	LIHC	Sensitivity	GDSC/PSCORE	0.073549265	1.133421666	EGFRi
Mitoxantrone	mitoxantrone	SBS36/56L	SKCM	Sensitivity	GDSC/PRISM	0.073609264	1.133067525	Other drugs
MIM1	MCL1	SBS36/56L	SKCM	Sensitivity	GDSC/PSCORE	0.073609264	1.133067525	Other drugs
AST-1306	ERBB4	SBS36/56L	SKCM	Sensitivity	GDSC/PSCORE	0.073719263	1.132419016	EGFRi
AZD3759	EGFR	SBS36/56L	LIHC	Sensitivity	GDSC/PSCORE	0.073719263	1.132419016	EGFRi
ZSTK474	PIK3CA	SBS18/36L	MM	Sensitivity	GDSC/PSCORE	0.073739263	1.13230121	Other drugs
GSK319347A	TPCA-1	SBS18/36L	SKCM	Sensitivity	GDSC/GDSC (same target)	0.073789262	1.132006833	Other drugs
VE-822	VE821	SBS18/36L	LIHC	Sensitivity	GDSC/GDSC (same target)	0.073879261	1.131477456	Other drugs
Erlotinib	EGFR	SBS36/56L	LIHC	Sensitivity	GDSC/PSCORE	0.073909261	1.131301141	EGFRi
AZD4547	PD173074	SBS18/36L	ALL/CLL	Sensitivity	GDSC/GDSC (same target)	0.074069259	1.130361998	Other drugs
Alisertib	AURKA	SBS36/56L	SKCM	Sensitivity	GDSC/PSCORE	0.074459255	1.128081311	Other drugs
JNJ38877605	MET	SBS18/36L	SKCM	Sensitivity	GDSC/PSCORE	0.074469255	1.128022989	Other drugs
BMS-345541	KIN001-260	SBS18/36L	MM	Sensitivity	GDSC/GDSC (same target)	0.074469255	1.128022989	Other drugs
VE-822	ATR	SBS18/36L	LIHC	Sensitivity	GDSC/PSCORE	0.074599254	1.127265515	Other drugs
LIMK1inhibitorBMS4	LIMK1	SBS18/36L	SKCM	Sensitivity	GDSC/PSCORE	0.074649254	1.126974531	Other drugs
Omipalisib	PIK3CA	SBS18/36L	MM	Sensitivity	GDSC/PSCORE	0.074819252	1.125986639	Other drugs
Gefitinib	EGFR	SBS36/56L	LIHC	Sensitivity	GDSC/PSCORE	0.074859251	1.12575452	EGFRi
BAY-61-3606	PRT062607	SBS36/56L	SKCM	Sensitivity	GDSC/GDSC (same target)	0.074899251	1.125522525	Other drugs
Imatinib	KIT	SBS18/36L	SKCM	Sensitivity	GDSC/PSCORE	0.074919251	1.125406574	Other drugs
WEHI-539	TW37	SBS36/56L	SARC	Sensitivity	GDSC/GDSC (same target)	0.07498925	1.125000989	Other drugs
Dacinostat	HDAC1	SBS36/56L	HNSC	Sensitivity	GDSC/PSCORE	0.075069249	1.124537927	Other drugs
TPCA-1	KIN001-260	SBS36/56L	ALL/CLL	Sensitivity	GDSC/GDSC (same target)	0.075139249	1.124133152	Other drugs
Daporinad	NAMPT	SBS36/56L	LIHC	Sensitivity	GDSC/PSCORE	0.075169248	1.123959793	Other drugs
Alpelisib	GNE-317	SBS18/36L	HNSC	Sensitivity	GDSC/GDSC (same target)	0.075199248	1.123786502	Other drugs
WIKI4	AZ6102	SBS36/56L	LIHC	Sensitivity	GDSC/GDSC (same target)	0.075389246	1.1226906	Other drugs
CCT007093	PPM1D	SBS18/36L	ALL/CLL	Sensitivity	GDSC/PSCORE	0.075689243	1.120965838	Other drugs
Cediranib	PDGFRB	SBS36/56L	ALL/CLL	Sensitivity	GDSC/PSCORE	0.075759242	1.120564377	Other drugs
TPCA-1	KIN001-260	SBS36/56L	LIHC	Sensitivity	GDSC/GDSC (same target)	0.075769242	1.120507056	Other drugs
CAY10603	ACY-1215	SBS36/56L	LIHC	Sensitivity	GDSC/GDSC (same target)	0.07604924	1.118905125	Other drugs
WEHI-539	Navitoclax	SBS18/36L	SKCM	Sensitivity	GDSC/GDSC (same target)	0.07604924	1.118905125	Other drugs
VE-822	AZD6738	SBS36/56L	LIHC	Sensitivity	GDSC/GDSC (same target)	0.076149239	1.118334435	Other drugs
Taselisib	PIK3CG	SBS36/56L	SKCM	Sensitivity	GDSC/PSCORE	0.076329237	1.117309081	Other drugs
Parthenolide	Dacinostat	SBS18/36L	SKCM	Sensitivity	GDSC/GDSC (same target)	0.076379236	1.117024689	Other drugs
Sunitinib	RET	SBS18/36L	MM	Sensitivity	GDSC/PSCORE	0.076519235	1.116229382	Other drugs
Entinostat	HDAC1	SBS18/36L	HNSC	Sensitivity	GDSC/PSCORE	0.076589234	1.115832273	Other drugs
PCI-34051	ACY-1215	SBS18/36L	SKCM	Sensitivity	GDSC/GDSC (same target)	0.076929231	1.11390861	Other drugs
QL-XI-92	DDR1	SBS36/56L	ALL/CLL	Sensitivity	GDSC/PSCORE	0.07703923	1.113288069	Other drugs
Nilotinib	Bosutinib	SBS36/56L	LIHC	Sensitivity	GDSC/GDSC (same target)	0.077089229	1.113006297	Other drugs
C-75	FAS	SBS18/36L	ALL/CLL	Sensitivity	GDSC/PSCORE	0.077329227	1.111656333	Other drugs
OSI-027	AZD8055	SBS18/36L	ALL/CLL	Sensitivity	GDSC/GDSC (same target)	0.077489225	1.110758682	Other drugs
SL0101	PIM1	SBS36/56L	ALL/CLL	Sensitivity	GDSC/PSCORE	0.077589224	1.110198591	Other drugs
CP466722	ATM	SBS18/36L	MM	Sensitivity	GDSC/PSCORE	0.077719223	1.109471551	Other drugs
Paclitaxel	Docetaxel	SBS36/56L	HNSC	Sensitivity	GDSC/GDSC (same target)	0.077749223	1.109303945	Other drugs
TW37	BCL2	SBS18/36L	ALL/CLL	Sensitivity	GDSC/PSCORE	0.077879221	1.1085784	Other drugs
Nilotinib	Bosutinib	SBS36/56L	MM	Sensitivity	GDSC/GDSC (same target)	0.07804922	1.107631436	Other drugs
VE-822	AZD6738	SBS18/36L	LIHC	Sensitivity	GDSC/GDSC (same target)	0.078129219	1.107186519	Other drugs
Afatinib	EGFR	SBS36/56L	LIHC	Sensitivity	GDSC/PSCORE	0.078279217	1.106353526	EGFRi
Veliparib	Rucaparib	SBS36/56L	SARC	Sensitivity	GDSC/GDSC (same target)	0.078379216	1.105799084	Other drugs
Fulvestrant	GDC0810	SBS18/36L	SKCM	Sensitivity	GDSC/GDSC (same target)	0.078569214	1.10474759	Other drugs
EPZ5676	DOT1L	SBS18/36L	HNSC	Sensitivity	GDSC/PSCORE	0.078719213	1.103919257	Other drugs
TPCA-1	IMD-0354	SBS36/56L	ALL/CLL	Sensitivity	GDSC/GDSC (same target)	0.078829212	1.103312816	Other drugs
AT-7519	CDK9	SBS36/56L	SKCM	Sensitivity	GDSC/PSCORE	0.07896921	1.102542205	Other drugs
Mitomycin-C	Carmustine	SBS18/36L	ALL/CLL	Sensitivity	GDSC/GDSC (same target)	0.07901921	1.102267318	Other drugs
Veliparib	Niraparib	SBS18/36L	SKCM	Sensitivity	GDSC/GDSC (same target)	0.079279207	1.100840701	Other drugs
Camptothecin	camptothecin	SBS36/56L	HNSC	Sensitivity	GDSC/PRISM	0.079379206	1.100293248	Other drugs
Lapatinib	EGFR	SBS36/56L	LIHC	Sensitivity	GDSC/PSCORE	0.079539205	1.099418756	EGFRi
WEHI-539	TW37	SBS18/36L	SARC	Sensitivity	GDSC/GDSC (same target)	0.079609204	1.099036719	Other drugs
IPA-3	PAK1	SBS36/56L	MM	Sensitivity	GDSC/PSCORE	0.079679203	1.098655018	Other drugs
BX795	TBK1	SBS36/56L	LIHC	Sensitivity	GDSC/PSCORE	0.0800192	1.096805796	Other drugs
PCI-34051	HDAC1	SBS18/36L	HNSC	Sensitivity	GDSC/PSCORE	0.080059199	1.096588757	Other drugs
PD0325901	Selumetinib	SBS18/36L	LIHC	Sensitivity	GDSC/GDSC (same target)	0.080129199	1.0962092	Other drugs
MK-8776	CHEK2	SBS36/56L	ALL/CLL	Sensitivity	GDSC/PSCORE	0.080209198	1.095775827	Other drugs
AT-7519	CDK4	SBS18/36L	SKCM	Sensitivity	GDSC/PSCORE	0.080219198	1.095721685	Other drugs
Seliciclib	CDK7	SBS36/56L	ALL/CLL	Sensitivity	GDSC/PSCORE	0.080239198	1.095613423	Other drugs
Zibotentan	EDNRA	SBS36/56L	LIHC	Sensitivity	GDSC/PSCORE	0.080289197	1.095342885	Other drugs
Mitomycin-C	Cisplatin	SBS18/36L	ALL/CLL	Sensitivity	GDSC/GDSC (same target)	0.080359196	1.094964415	Other drugs
JQ1	BRDT	SBS18/36L	LIHC	Sensitivity	GDSC/PSCORE	0.080389196	1.094802314	Other drugs
TGX221	AZD6482	SBS18/36L	ALL/CLL	Sensitivity	GDSC/GDSC (same target)	0.080569194	1.093830979	Other drugs
Mirin	MRE11	SBS36/56L	HNSC	Sensitivity	GDSC/PSCORE	0.080629194	1.093507683	Other drugs
Lestaurtinib	NTRK3	SBS36/56L	HNSC	Sensitivity	GDSC/PSCORE	0.080819192	1.092485497	Other drugs
Irinotecan	TOP1	SBS18/36L	LIHC	Sensitivity	GDSC/PSCORE	0.080859191	1.092270606	Other drugs
CD532	ZM447439	SBS36/56L	MM	Sensitivity	GDSC/GDSC (same target)	0.08095919	1.091733843	Other drugs
CHIR-99021	GSK3A	SBS18/36L	HNSC	Sensitivity	GDSC/PSCORE	0.08099919	1.091519324	Other drugs
Dasatinib	Bosutinib	SBS36/56L	LIHC	Sensitivity	GDSC/GDSC (same target)	0.081079189	1.091090603	Other drugs
Tozasertib	tozasertib	SBS36/56L	HNSC	Sensitivity	GDSC/PRISM	0.081119189	1.090876401	Other drugs
MN-64	AZ6102	SBS36/56L	LIHC	Sensitivity	GDSC/GDSC (same target)	0.081229188	1.09028789	Other drugs
GDC0810	ESR2	SBS18/36L	HNSC	Sensitivity	GDSC/PSCORE	0.081279187	1.090020648	Other drugs
Olaparib	Talazoparib	SBS36/56L	HNSC	Sensitivity	GDSC/GDSC (same target)	0.081349187	1.089646786	Other drugs
Veliparib	Talazoparib	SBS36/56L	HNSC	Sensitivity	GDSC/GDSC (same target)	0.081369186	1.089540027	Other drugs
Cediranib	FLT3	SBS18/36L	ALL/CLL	Sensitivity	GDSC/PSCORE	0.081459185	1.089059937	Other drugs
Sunitinib	RET	SBS36/56L	ALL/CLL	Sensitivity	GDSC/PSCORE	0.081479185	1.088953323	Other drugs
Oxaliplatin	Carmustine	SBS18/36L	ALL/CLL	Sensitivity	GDSC/GDSC (same target)	0.081489185	1.088900025	Other drugs
FR-180204	SCH772984	SBS18/36L	SKCM	Sensitivity	GDSC/GDSC (same target)	0.081499185	1.088846734	Other drugs
Ara-G	Cytarabine	SBS36/56L	HNSC	Sensitivity	GDSC/GDSC (same target)	0.081549185	1.088580378	Other drugs
Cabozantinib	FLT1	SBS18/36L	MM	Sensitivity	GDSC/PSCORE	0.081689183	1.087835447	Other drugs
Venetoclax	TW37	SBS18/36L	SARC	Sensitivity	GDSC/GDSC (same target)	0.081699183	1.087782286	Other drugs
ABT737	TW37	SBS18/36L	SARC	Sensitivity	GDSC/GDSC (same target)	0.081729183	1.087622844	Other drugs
ML323	USP1	SBS18/36L	HNSC	Sensitivity	GDSC/PSCORE	0.081749183	1.087516582	Other drugs
PHA-793887	CDK5	SBS36/56L	MM	Sensitivity	GDSC/PSCORE	0.081919181	1.086614399	Other drugs
Entinostat	Vorinostat	SBS18/36L	SARC	Sensitivity	GDSC/GDSC (same target)	0.08202918	1.086031631	Other drugs
Cediranib	FLT4	SBS36/56L	ALL/CLL	Sensitivity	GDSC/PSCORE	0.082099179	1.085661186	Other drugs
SB216763	GSK3A	SBS18/36L	MM	Sensitivity	GDSC/PSCORE	0.082139179	1.085449644	Other drugs
Motesanib	RET	SBS36/56L	ALL/CLL	Sensitivity	GDSC/PSCORE	0.082159178	1.085343912	Other drugs
Apitolisib	Omipalisib	SBS36/56L	HNSC	Sensitivity	GDSC/GDSC (same target)	0.082159178	1.085343912	Other drugs
LIMK1inhibitorBMS4	LIMK1	SBS36/56L	MM	Sensitivity	GDSC/PSCORE	0.082329177	1.084446228	Other drugs
JNKInhibitorVIII	AS601245	SBS36/56L	LIHC	Sensitivity	GDSC/GDSC (same target)	0.082379176	1.084182555	Other drugs
Olaparib	Rucaparib	SBS36/56L	HNSC	Sensitivity	GDSC/GDSC (same target)	0.082379176	1.084182555	Other drugs
TelomeraseInhibitorIX	BIBR-1532	SBS18/36L	SARC	Sensitivity	GDSC/GDSC (same target)	0.082519175	1.083445124	Other drugs
VE-822	ATR	SBS36/56L	LIHC	Sensitivity	GDSC/PSCORE	0.082639174	1.082814034	Other drugs
CUDC-101	EGFR	SBS36/56L	LIHC	Sensitivity	GDSC/PSCORE	0.082729173	1.082341319	EGFRi
Bosutinib	SRC	SBS36/56L	LIHC	Sensitivity	GDSC/PSCORE	0.08304917	1.080664706	Other drugs
TW37	MCL1	SBS18/36L	ALL/CLL	Sensitivity	GDSC/PSCORE	0.083109169	1.080351061	Other drugs
MIRA-1	TP53	SBS36/56L	HNSC	Sensitivity	GDSC/PSCORE	0.083159168	1.080089862	Other drugs
WEHI-539	Venetoclax	SBS36/56L	SARC	Sensitivity	GDSC/GDSC (same target)	0.083159168	1.080089862	Other drugs
Linifanib	CSF1R	SBS36/56L	SKCM	Sensitivity	GDSC/PSCORE	0.083229168	1.079724448	Other drugs
BMS-536924	IGF1R	SBS18/36L	ALL/CLL	Sensitivity	GDSC/PSCORE	0.083259167	1.079567936	Other drugs
EPZ004777	DOT1L	SBS18/36L	HNSC	Sensitivity	GDSC/PSCORE	0.083389166	1.078890369	Other drugs
Tenovin-6	SIRT1	SBS36/56L	ALL/CLL	Sensitivity	GDSC/PSCORE	0.083479165	1.078421903	Other drugs
BMS-536924	GSK1904529A	SBS36/56L	LIHC	Sensitivity	GDSC/GDSC (same target)	0.083519165	1.078213857	Other drugs
Cabozantinib	RET	SBS36/56L	ALL/CLL	Sensitivity	GDSC/PSCORE	0.083609164	1.077746119	Other drugs
CD532	GSK1070916	SBS18/36L	SKCM	Sensitivity	GDSC/GDSC (same target)	0.083719163	1.077175123	Other drugs
NSC-87877	PTPN6	SBS36/56L	LIHC	Sensitivity	GDSC/PSCORE	0.083799162	1.076760324	Other drugs
Tenovin-6	SIRT2	SBS36/56L	ALL/CLL	Sensitivity	GDSC/PSCORE	0.083939161	1.076035378	Other drugs
Fedratinib	JAK2	SBS36/56L	ALL/CLL	Sensitivity	GDSC/PSCORE	0.084169158	1.074847016	Other drugs
ZSTK474	Pilaralisib	SBS36/56L	LIHC	Sensitivity	GDSC/GDSC (same target)	0.084249158	1.074434433	Other drugs
WEHI-539	Sabutoclax	SBS36/56L	SARC	Sensitivity	GDSC/GDSC (same target)	0.084339157	1.073970746	Other drugs
CD532	GSK1070916	SBS18/36L	SARC	Sensitivity	GDSC/GDSC (same target)	0.084419156	1.073558995	Other drugs
Vincristine	vincristine	SBS36/56L	LIHC	Sensitivity	GDSC/PRISM	0.084569154	1.072788012	Other drugs
AT-7519	CDK6	SBS36/56L	SKCM	Sensitivity	GDSC/PSCORE	0.084659153	1.072326079	Other drugs
Alisertib	CD532	SBS18/36L	SARC	Sensitivity	GDSC/GDSC (same target)	0.084719153	1.072018396	Other drugs
Sabutoclax	TW37	SBS18/36L	SARC	Sensitivity	GDSC/GDSC (same target)	0.084729153	1.071967137	Other drugs
GW-2580	CSF1R	SBS36/56L	SKCM	Sensitivity	GDSC/PSCORE	0.084859151	1.071301315	Other drugs
PIK-93	CZC24832	SBS18/36L	SKCM	Sensitivity	GDSC/GDSC (same target)	0.084909151	1.071045502	Other drugs
ZG-10	Doramapimod	SBS18/36L	SARC	Sensitivity	GDSC/GDSC (same target)	0.08504915	1.070330025	Other drugs
Alisertib	CD532	SBS36/56L	LIHC	Sensitivity	GDSC/GDSC (same target)	0.085089149	1.070125819	Other drugs
Veliparib	Rucaparib	SBS36/56L	HNSC	Sensitivity	GDSC/GDSC (same target)	0.085279147	1.069157151	Other drugs
ZSTK474	Buparlisib	SBS36/56L	LIHC	Sensitivity	GDSC/GDSC (same target)	0.085419146	1.068444776	Other drugs
ZSTK474	GSK1059615	SBS36/56L	LIHC	Sensitivity	GDSC/GDSC (same target)	0.085729143	1.066871519	Other drugs
KIN001-260	IMD-0354	SBS18/36L	MM	Sensitivity	GDSC/GDSC (same target)	0.086259137	1.064194889	Other drugs
CD532	ZM447439	SBS18/36L	SKCM	Sensitivity	GDSC/GDSC (same target)	0.086269137	1.064144545	Other drugs
SB216763	GSK3A	SBS18/36L	HNSC	Sensitivity	GDSC/PSCORE	0.086289137	1.064043874	Other drugs
XMD11-85h	RET	SBS18/36L	MM	Sensitivity	GDSC/PSCORE	0.086349137	1.063742001	Other drugs
ZSTK474	Voxtalisib	SBS36/56L	LIHC	Sensitivity	GDSC/GDSC (same target)	0.086369136	1.063641423	Other drugs
CD532	ZM447439	SBS18/36L	SARC	Sensitivity	GDSC/GDSC (same target)	0.086399136	1.0634906	Other drugs
TPCA-1	IMD-0354	SBS18/36L	MM	Sensitivity	GDSC/GDSC (same target)	0.086829132	1.061334542	Other drugs
Sunitinib	sunitinib	SBS18/36L	SKCM	Sensitivity	GDSC/PRISM	0.086839132	1.061284528	Other drugs
CD532	AURKA	SBS18/36L	ALL/CLL	Sensitivity	GDSC/PSCORE	0.087169128	1.059637297	Other drugs
AT13148	MK-2206	SBS18/36L	MM	Sensitivity	GDSC/GDSC (same target)	0.087209128	1.059438056	Other drugs
TubastatinA	ACY-1215	SBS18/36L	SKCM	Sensitivity	GDSC/GDSC (same target)	0.087239128	1.059288686	Other drugs
NSC-87877	PTPN11	SBS18/36L	SKCM	Sensitivity	GDSC/PSCORE	0.087539125	1.057797801	Other drugs
OSI-930	Axitinib	SBS18/36L	MM	Sensitivity	GDSC/GDSC (same target)	0.087889121	1.056064878	Other drugs
ZM447439	AURKB	SBS36/56L	MM	Sensitivity	GDSC/PSCORE	0.087919121	1.055916664	Other drugs
GSK319347A	KIN001-260	SBS18/36L	SKCM	Sensitivity	GDSC/GDSC (same target)	0.08795912	1.055719122	Other drugs
Foretinib	EGFR	SBS36/56L	LIHC	Sensitivity	GDSC/PSCORE	0.088229118	1.054388064	Other drugs
Alisertib	GSK1070916	SBS36/56L	LIHC	Sensitivity	GDSC/GDSC (same target)	0.088229118	1.054388064	Other drugs
AZD6738	ATR	SBS36/56L	LIHC	Sensitivity	GDSC/PSCORE	0.088269117	1.054191216	Other drugs
Alisertib	CD532	SBS18/36L	SKCM	Sensitivity	GDSC/GDSC (same target)	0.088599114	1.052570621	Other drugs
Tenovin-6	tenovin-6	SBS18/36L	SKCM	Sensitivity	GDSC/PRISM	0.088729113	1.051933861	Other drugs
AT7867	MK-2206	SBS18/36L	MM	Sensitivity	GDSC/GDSC (same target)	0.088849112	1.051346911	Other drugs
Dacinostat	dacinostat	SBS36/56L	HNSC	Sensitivity	GDSC/PRISM	0.08899911	1.050614336	Other drugs
Vorinostat	HDAC3	SBS36/56L	ALL/CLL	Sensitivity	GDSC/PSCORE	0.08900911	1.050565542	Other drugs
Vinblastine	vinblastine	SBS36/56L	HNSC	Sensitivity	GDSC/PRISM	0.08901911	1.050516753	Other drugs
AZD5363	ROCK2	SBS36/56L	ALL/CLL	Sensitivity	GDSC/PSCORE	0.089329107	1.049007009	Other drugs
SN-38	TOP1	SBS18/36L	ALL/CLL	Sensitivity	GDSC/PSCORE	0.089329107	1.049007009	Other drugs
IOX2	EGLN1	SBS18/36L	ALL/CLL	Sensitivity	GDSC/PSCORE	0.089469105	1.048326906	Other drugs
Olaparib	Veliparib	SBS18/36L	SARC	Sensitivity	GDSC/GDSC (same target)	0.089689103	1.047260319	Other drugs
ACY-1215	ACY-1215	SBS18/36L	SKCM	Sensitivity	GDSC/PRISM	0.089919101	1.046148045	Other drugs
JNKInhibitorVIII	Doramapimod	SBS36/56L	SARC	Sensitivity	GDSC/GDSC (same target)	0.090089099	1.045327756	Other drugs
Pelitinib	Cetuximab	SBS18/36L	ALL/CLL	Sensitivity	GDSC/GDSC (same target)	0.090099099	1.045279552	EGFRi
Axitinib	Masitinib	SBS18/36L	MM	Sensitivity	GDSC/GDSC (same target)	0.090159098	1.04499044	Other drugs
Cytarabine	Fludarabine	SBS18/36L	LIHC	Sensitivity	GDSC/GDSC (same target)	0.090189098	1.044845956	Other drugs
HG6-64-1	Dabrafenib	SBS36/56L	LIHC	Sensitivity	GDSC/GDSC (same target)	0.090189098	1.044845956	Other drugs
Alisertib	GenentechCpd10	SBS36/56L	LIHC	Sensitivity	GDSC/GDSC (same target)	0.090299097	1.044316593	Other drugs
Ruxolitinib	AZ960	SBS36/56L	LIHC	Sensitivity	GDSC/GDSC (same target)	0.090379096	1.043932006	Other drugs
GSK269962A	ROCK1	SBS18/36L	LIHC	Sensitivity	GDSC/PSCORE	0.090529095	1.043211823	Other drugs
Midostaurin	FLT3	SBS36/56L	ALL/CLL	Sensitivity	GDSC/PSCORE	0.090619094	1.042780285	Other drugs
PHA-665752	SU11274	SBS36/56L	ALL/CLL	Sensitivity	GDSC/GDSC (same target)	0.090629094	1.042732363	Other drugs
EPZ004777	EPZ5676	SBS18/36L	HNSC	Sensitivity	GDSC/GDSC (same target)	0.090819092	1.041822845	Other drugs
AZD6482	PIK3CB	SBS18/36L	MM	Sensitivity	GDSC/PSCORE	0.090929091	1.041297152	Other drugs
TrichostatinA	trichostatin-a	SBS36/56L	SKCM	Sensitivity	GDSC/PRISM	0.091119089	1.040390632	Other drugs
AZ960	WHI-P97	SBS36/56L	LIHC	Sensitivity	GDSC/GDSC (same target)	0.091209088	1.039961887	Other drugs
KIN001-244	PDK1	SBS36/56L	ALL/CLL	Sensitivity	GDSC/PSCORE	0.091279087	1.039628712	Other drugs
LY2109761	TGFB1	SBS18/36L	ALL/CLL	Sensitivity	GDSC/PSCORE	0.091339087	1.039343336	Other drugs
VX-702	TAK-715	SBS18/36L	SARC	Sensitivity	GDSC/GDSC (same target)	0.091349087	1.039295791	Other drugs
BMS-536924	GSK1904529A	SBS18/36L	MM	Sensitivity	GDSC/GDSC (same target)	0.091539085	1.038393435	Other drugs
Veliparib	PARP1	SBS18/36L	SKCM	Sensitivity	GDSC/PSCORE	0.091629084	1.037966656	Other drugs
WEHI-539	Sabutoclax	SBS18/36L	SKCM	Sensitivity	GDSC/GDSC (same target)	0.091699083	1.037635007	Other drugs
CAY10603	TubastatinA	SBS18/36L	SKCM	Sensitivity	GDSC/GDSC (same target)	0.091789082	1.037208973	Other drugs
Cediranib	FLT4	SBS18/36L	MM	Sensitivity	GDSC/PSCORE	0.09197908	1.036310938	Other drugs
Ipatasertib	Afuresertib	SBS18/36L	LIHC	Sensitivity	GDSC/GDSC (same target)	0.09197908	1.036310938	Other drugs
Cisplatin	cisplatin	SBS36/56L	LIHC	Sensitivity	GDSC/PRISM	0.092179078	1.035367639	Other drugs
BMS-345541	IMD-0354	SBS18/36L	MM	Sensitivity	GDSC/GDSC (same target)	0.092299077	1.034802642	Other drugs
Mitomycin-C	Cisplatin	SBS36/56L	SARC	Sensitivity	GDSC/GDSC (same target)	0.092319077	1.034708547	Other drugs
Imatinib	Ponatinib	SBS18/36L	MM	Sensitivity	GDSC/GDSC (same target)	0.092339077	1.034614473	Other drugs
JNJ38877605	SU11274	SBS36/56L	ALL/CLL	Sensitivity	GDSC/GDSC (same target)	0.092359076	1.034520419	Other drugs
Paclitaxel	Docetaxel	SBS36/56L	SARC	Sensitivity	GDSC/GDSC (same target)	0.092439076	1.034144406	Other drugs
AS601245	Doramapimod	SBS18/36L	LIHC	Sensitivity	GDSC/GDSC (same target)	0.092579074	1.033487166	Other drugs
Cabozantinib	FLT4	SBS18/36L	MM	Sensitivity	GDSC/PSCORE	0.092879071	1.032082136	Other drugs
Alisertib	AURKA	SBS18/36L	ALL/CLL	Sensitivity	GDSC/PSCORE	0.09299907	1.031521394	Other drugs
Ponatinib	FGFR1	SBS18/36L	MM	Sensitivity	GDSC/PSCORE	0.093099069	1.031054662	Other drugs
SNX-2112	Tanespimycin	SBS36/56L	SKCM	Sensitivity	GDSC/GDSC (same target)	0.093159068	1.030774863	Other drugs
Ruxolitinib	JAK1	SBS36/56L	LIHC	Sensitivity	GDSC/PSCORE	0.093249068	1.030355502	Other drugs
Olaparib	Rucaparib	SBS18/36L	SARC	Sensitivity	GDSC/GDSC (same target)	0.093309067	1.030076153	Other drugs
Camptothecin	camptothecin	SBS36/56L	LIHC	Sensitivity	GDSC/PRISM	0.093379066	1.029750473	Other drugs
AT7867	AT13148	SBS18/36L	MM	Sensitivity	GDSC/GDSC (same target)	0.093409066	1.029610971	Other drugs
EPZ004777	SGC0946	SBS36/56L	LIHC	Sensitivity	GDSC/GDSC (same target)	0.093429066	1.029517994	Other drugs
VX-702	TAK-715	SBS36/56L	SARC	Sensitivity	GDSC/GDSC (same target)	0.093479065	1.029285639	Other drugs
ZSTK474	GSK1059615	SBS36/56L	SKCM	Sensitivity	GDSC/GDSC (same target)	0.093909061	1.027292502	Other drugs
AGI-5198	IDH1	SBS36/56L	SKCM	Sensitivity	GDSC/PSCORE	0.09402906	1.026737907	Other drugs
RO-3306	CGP-60474	SBS36/56L	ALL/CLL	Sensitivity	GDSC/GDSC (same target)	0.09402906	1.026737907	Other drugs
Selisistat	Tenovin-6	SBS36/56L	MM	Sensitivity	GDSC/GDSC (same target)	0.09402906	1.026737907	Other drugs
CI-1033	PF-00299804	SBS36/56L	ALL/CLL	Sensitivity	GDSC/GDSC (same target)	0.094189058	1.025999546	EGFRi
Cabozantinib	RET	SBS18/36L	MM	Sensitivity	GDSC/PSCORE	0.094449056	1.024802381	Other drugs
Olaparib	Talazoparib	SBS18/36L	SARC	Sensitivity	GDSC/GDSC (same target)	0.094559054	1.024296879	Other drugs
Gefitinib	Osimertinib	SBS18/36L	LIHC	Sensitivity	GDSC/GDSC (same target)	0.094609054	1.0240673	EGFRi
Vorinostat	HDAC1	SBS36/56L	ALL/CLL	Sensitivity	GDSC/PSCORE	0.094689053	1.023700226	Other drugs
BMS-536924	BMS-754807	SBS18/36L	MM	Sensitivity	GDSC/GDSC (same target)	0.094769052	1.023333462	Other drugs
SB505124	ACVR1C	SBS36/56L	LIHC	Sensitivity	GDSC/PSCORE	0.094899051	1.02273813	Other drugs
EPZ004777	EPZ5676	SBS36/56L	LIHC	Sensitivity	GDSC/GDSC (same target)	0.094929051	1.022600862	Other drugs
AZD8931	AZD8931	SBS36/56L	SKCM	Sensitivity	GDSC/PRISM	0.09501905	1.022189317	EGFRi
IC-87114	PIK3CD	SBS18/36L	SKCM	Sensitivity	GDSC/PSCORE	0.095229048	1.021230559	Other drugs
TWS119	SB216763	SBS18/36L	MM	Sensitivity	GDSC/GDSC (same target)	0.095239048	1.021184956	Other drugs
Lestaurtinib	JAK2	SBS36/56L	ALL/CLL	Sensitivity	GDSC/PSCORE	0.095279047	1.021002594	Other drugs
SNX-2112	Tanespimycin	SBS18/36L	SKCM	Sensitivity	GDSC/GDSC (same target)	0.095409046	1.020410447	Other drugs
Lestaurtinib	NTRK1	SBS36/56L	ALL/CLL	Sensitivity	GDSC/PSCORE	0.095489045	1.02004645	Other drugs
Cetuximab	AZD3759	SBS36/56L	LIHC	Sensitivity	GDSC/GDSC (same target)	0.095589044	1.019591881	EGFRi
FR-180204	VX-11e	SBS36/56L	SKCM	Sensitivity	GDSC/GDSC (same target)	0.095589044	1.019591881	Other drugs
NSC-207895	MDM4	SBS36/56L	MM	Sensitivity	GDSC/PSCORE	0.095599044	1.019546451	Other drugs
Alisertib	ZM447439	SBS36/56L	MM	Sensitivity	GDSC/GDSC (same target)	0.095599044	1.019546451	Other drugs
AGI-5198	IDH1	SBS36/56L	MM	Sensitivity	GDSC/PSCORE	0.095709043	1.019047027	Other drugs
Topotecan	TOP1	SBS18/36L	ALL/CLL	Sensitivity	GDSC/PSCORE	0.095709043	1.019047027	Other drugs
GSK1059615	PIK3CD	SBS18/36L	SKCM	Sensitivity	GDSC/PSCORE	0.095719043	1.019001653	Other drugs
Dactolisib	PIK3CD	SBS18/36L	SKCM	Sensitivity	GDSC/PSCORE	0.095839042	1.018457538	Other drugs
TrichostatinA	VNLG/124	SBS36/56L	SARC	Sensitivity	GDSC/GDSC (same target)	0.09595904	1.017914104	Other drugs
Dabrafenib	BRAF	SBS18/36L	HNSC	Sensitivity	GDSC/PSCORE	0.09602904	1.017597414	Other drugs
Dasatinib	Bosutinib	SBS36/56L	SKCM	Sensitivity	GDSC/GDSC (same target)	0.096079039	1.017371349	Other drugs
Erlotinib	Cetuximab	SBS36/56L	LIHC	Sensitivity	GDSC/GDSC (same target)	0.096209038	1.016784128	EGFRi
AZD6482	AZD6482	SBS36/56L	LIHC	Sensitivity	GDSC/PRISM	0.096349037	1.016152624	Other drugs
Idelalisib	PIK3CD	SBS18/36L	SKCM	Sensitivity	GDSC/PSCORE	0.096369036	1.016062484	Other drugs
Pictilisib	PIK3CD	SBS18/36L	SKCM	Sensitivity	GDSC/PSCORE	0.096429036	1.015792176	Other drugs
AZD5582	LCL161	SBS18/36L	SKCM	Sensitivity	GDSC/GDSC (same target)	0.096519035	1.01538703	Other drugs
Panobinostat	VNLG/124	SBS36/56L	SARC	Sensitivity	GDSC/GDSC (same target)	0.096569034	1.015162112	Other drugs
FH535	PPARD	SBS18/36L	ALL/CLL	Sensitivity	GDSC/PSCORE	0.096629034	1.014892363	Other drugs
Voxtalisib	PIK3CD	SBS18/36L	SKCM	Sensitivity	GDSC/PSCORE	0.096689033	1.014622783	Other drugs
Cediranib	FLT3	SBS36/56L	ALL/CLL	Sensitivity	GDSC/PSCORE	0.096739033	1.01439826	Other drugs
Fulvestrant	Tamoxifen	SBS36/56L	SKCM	Sensitivity	GDSC/GDSC (same target)	0.096769032	1.014263602	Other drugs
AST-1306	AST-1306	SBS36/56L	SKCM	Sensitivity	GDSC/PRISM	0.096839032	1.013949562	EGFRi
Lapatinib	lapatinib	SBS36/56L	HNSC	Sensitivity	GDSC/PRISM	0.096839032	1.013949562	EGFRi
Ponatinib	SRC	SBS18/36L	MM	Sensitivity	GDSC/PSCORE	0.096849032	1.013904718	Other drugs
AT-7519	CDK1	SBS36/56L	SKCM	Sensitivity	GDSC/PSCORE	0.09704903	1.013008803	Other drugs
Omipalisib	PIK3CD	SBS18/36L	SKCM	Sensitivity	GDSC/PSCORE	0.097129029	1.012650954	Other drugs
Ruxolitinib	AZ960	SBS36/56L	ALL/CLL	Sensitivity	GDSC/GDSC (same target)	0.097149029	1.012561538	Other drugs
AT7867	AZD5363	SBS36/56L	SKCM	Sensitivity	GDSC/GDSC (same target)	0.097299027	1.011891503	Other drugs
AZ960	JAK3	SBS36/56L	LIHC	Sensitivity	GDSC/PSCORE	0.097349027	1.011668387	Other drugs
Zibotentan	EDNRA	SBS36/56L	SKCM	Sensitivity	GDSC/PSCORE	0.097429026	1.01131164	Other drugs
VE821	ATR	SBS36/56L	LIHC	Sensitivity	GDSC/PSCORE	0.097529025	1.010866119	Other drugs
Cisplatin	Oxaliplatin	SBS36/56L	SARC	Sensitivity	GDSC/GDSC (same target)	0.097569024	1.010688038	Other drugs
LGK974	Wnt-C59	SBS36/56L	MM	Sensitivity	GDSC/GDSC (same target)	0.097859021	1.009399131	Other drugs
Apitolisib	PIK3CD	SBS18/36L	SKCM	Sensitivity	GDSC/PSCORE	0.097869021	1.009354755	Other drugs
VE-822	VE821	SBS36/56L	LIHC	Sensitivity	GDSC/GDSC (same target)	0.09801902	1.008689645	Other drugs
WZ-1-84	QL-XII-47	SBS18/36L	ALL/CLL	Sensitivity	GDSC/GDSC (same target)	0.098109019	1.008291067	Other drugs
Luminespib	Tanespimycin	SBS36/56L	SKCM	Sensitivity	GDSC/GDSC (same target)	0.098169018	1.008025552	Other drugs
Temsirolimus	temsirolimus	SBS36/56L	HNSC	Sensitivity	GDSC/PRISM	0.098219018	1.007804413	Other drugs
BMS-536924	BMS-754807	SBS18/36L	ALL/CLL	Sensitivity	GDSC/GDSC (same target)	0.098369016	1.007141672	Other drugs
VE-822	VE821	SBS36/56L	SKCM	Sensitivity	GDSC/GDSC (same target)	0.098469015	1.006700405	Other drugs
Gefitinib	Cetuximab	SBS36/56L	LIHC	Sensitivity	GDSC/GDSC (same target)	0.098589014	1.006171476	EGFRi
SN-38	TOP1	SBS36/56L	HNSC	Sensitivity	GDSC/PSCORE	0.098689013	1.005731194	Other drugs
Camptothecin	TOP1	SBS18/36L	ALL/CLL	Sensitivity	GDSC/PSCORE	0.098699013	1.00568719	Other drugs
Pyrimethamine	DHFR	SBS18/36L	SKCM	Sensitivity	GDSC/PSCORE	0.098699013	1.00568719	Other drugs
SB216763	GSK3B	SBS36/56L	HNSC	Sensitivity	GDSC/PSCORE	0.098719013	1.005599196	Other drugs
Axitinib	Masitinib	SBS36/56L	LIHC	Sensitivity	GDSC/GDSC (same target)	0.098849012	1.005027669	Other drugs
FMK	CMK	SBS18/36L	MM	Sensitivity	GDSC/GDSC (same target)	0.09897901	1.004456893	Other drugs
Teniposide	Podophyllotoxinbromide	SBS18/36L	SARC	Sensitivity	GDSC/GDSC (same target)	0.099199008	1.003492671	Other drugs
AZD6738	VE821	SBS36/56L	LIHC	Sensitivity	GDSC/GDSC (same target)	0.099209008	1.003448893	Other drugs
ZSTK474	PIK3CD	SBS18/36L	SKCM	Sensitivity	GDSC/PSCORE	0.099299007	1.003055094	Other drugs
Irinotecan	TOP1	SBS18/36L	ALL/CLL	Sensitivity	GDSC/PSCORE	0.099439006	1.002443227	Other drugs
BAY-61-3606	Entospletinib	SBS36/56L	SKCM	Sensitivity	GDSC/GDSC (same target)	0.099449006	1.002399555	Other drugs
JNJ38877605	Savolitinib	SBS18/36L	SARC	Sensitivity	GDSC/GDSC (same target)	0.099519005	1.002093976	Other drugs
BI-2536	BI-2536	SBS36/56L	HNSC	Sensitivity	GDSC/PRISM	0.099739003	1.001134979	Other drugs
Fedratinib	AZ960	SBS36/56L	ALL/CLL	Sensitivity	GDSC/GDSC (same target)	0.099909001	1.000395384	Other drugs
TWS119	KIN001-042	SBS18/36L	MM	Sensitivity	GDSC/GDSC (same target)	0.099999	1.000004343	Other drugs
Ruxolitinib	JAK1	SBS36/56L	MM	Sensitivity	GDSC/PSCORE	0.100208998	0.999093281	Other drugs
ZM447439	GSK1070916	SBS36/56L	MM	Sensitivity	GDSC/GDSC (same target)	0.100248998	0.998919962	Other drugs
Olaparib	Niraparib	SBS18/36L	SARC	Sensitivity	GDSC/GDSC (same target)	0.100318997	0.998616819	Other drugs
CD532	GSK1070916	SBS36/56L	MM	Sensitivity	GDSC/GDSC (same target)	0.100438996	0.998097639	Other drugs
JNKInhibitorVIII	JNK-9L	SBS36/56L	SARC	Sensitivity	GDSC/GDSC (same target)	0.100448996	0.998054402	Other drugs
TubastatinA	PCI-34051	SBS18/36L	SKCM	Sensitivity	GDSC/GDSC (same target)	0.100708993	0.996931747	Other drugs
Lestaurtinib	NTRK3	SBS36/56L	ALL/CLL	Sensitivity	GDSC/PSCORE	0.100848992	0.99632844	Other drugs
Ponatinib	FLT3	SBS36/56L	ALL/CLL	Sensitivity	GDSC/PSCORE	0.100898991	0.996113177	Other drugs
KIN001-260	IMD-0354	SBS36/56L	SARC	Sensitivity	GDSC/GDSC (same target)	0.100938991	0.995941043	Other drugs
Pelitinib	Osimertinib	SBS18/36L	SARC	Sensitivity	GDSC/GDSC (same target)	0.10096899	0.995811987	EGFRi
Cediranib	PDGFRB	SBS36/56L	SKCM	Sensitivity	GDSC/PSCORE	0.101298987	0.994394898	Other drugs
Bexarotene	bexarotene	SBS36/56L	SKCM	Sensitivity	GDSC/PRISM	0.101338987	0.994223443	Other drugs
NSC-87877	PTPN6	SBS18/36L	SKCM	Sensitivity	GDSC/PSCORE	0.101378986	0.994052056	Other drugs
XMD14-99	LTK	SBS18/36L	ALL/CLL	Sensitivity	GDSC/PSCORE	0.101448986	0.993752292	Other drugs
Seliciclib	CDK9	SBS36/56L	ALL/CLL	Sensitivity	GDSC/PSCORE	0.101788982	0.992299229	Other drugs
Pelitinib	Osimertinib	SBS36/56L	SARC	Sensitivity	GDSC/GDSC (same target)	0.101918981	0.991744928	EGFRi
Luminespib	Tanespimycin	SBS18/36L	SKCM	Sensitivity	GDSC/GDSC (same target)	0.10198898	0.991446751	Other drugs
RO-3306	Dinaciclib	SBS36/56L	ALL/CLL	Sensitivity	GDSC/GDSC (same target)	0.102378976	0.989789218	Other drugs
AZD4547	FGFR2	SBS18/36L	MM	Sensitivity	GDSC/PSCORE	0.102408976	0.989661977	Other drugs
Cetuximab	Osimertinib	SBS36/56L	LIHC	Sensitivity	GDSC/GDSC (same target)	0.10298897	0.987209285	EGFRi
Cediranib	FLT4	SBS36/56L	SKCM	Sensitivity	GDSC/PSCORE	0.10301897	0.987082797	Other drugs
Veliparib	Talazoparib	SBS36/56L	SARC	Sensitivity	GDSC/GDSC (same target)	0.103198968	0.986324646	Other drugs
TL-1-85	(5Z)-7-Oxozeaenol	SBS18/36L	MM	Sensitivity	GDSC/GDSC (same target)	0.103318967	0.985819945	Other drugs
Veliparib	Rucaparib	SBS36/56L	MM	Sensitivity	GDSC/GDSC (same target)	0.103468965	0.985189894	Other drugs
GSK1070916	AURKC	SBS36/56L	LIHC	Sensitivity	GDSC/PSCORE	0.103508965	0.985022034	Other drugs
Etoposide	Teniposide	SBS36/56L	LIHC	Sensitivity	GDSC/GDSC (same target)	0.103548965	0.98485424	Other drugs
GW-2580	CSF1R	SBS36/56L	ALL/CLL	Sensitivity	GDSC/PSCORE	0.103688963	0.984267468	Other drugs
JNKInhibitorVIII	ZG-10	SBS36/56L	HNSC	Sensitivity	GDSC/GDSC (same target)	0.103728963	0.984099965	Other drugs
CAY10603	ACY-1215	SBS18/36L	MM	Sensitivity	GDSC/GDSC (same target)	0.103808962	0.983765152	Other drugs
Crizotinib	MET	SBS18/36L	SKCM	Sensitivity	GDSC/PSCORE	0.103848962	0.983597842	Other drugs
GW-2580	Linifanib	SBS18/36L	SKCM	Sensitivity	GDSC/GDSC (same target)	0.104168958	0.982261679	Other drugs
TWS119	CHIR-99021	SBS36/56L	SKCM	Sensitivity	GDSC/GDSC (same target)	0.104348957	0.98151189	Other drugs
Cetuximab	EGFR	SBS36/56L	LIHC	Sensitivity	GDSC/PSCORE	0.104368956	0.981428659	EGFRi
PFI-3	SMARCA4	SBS18/36L	MM	Sensitivity	GDSC/PSCORE	0.104418956	0.981220654	Other drugs
Venetoclax	BCL2	SBS18/36L	LIHC	Sensitivity	GDSC/PSCORE	0.104418956	0.981220654	Other drugs
HG6-64-1	Dabrafenib	SBS18/36L	MM	Sensitivity	GDSC/GDSC (same target)	0.104438956	0.98113748	Other drugs
Niraparib	PARP2	SBS18/36L	MM	Sensitivity	GDSC/PSCORE	0.104628954	0.980348118	Other drugs
SCH772984	Ulixertinib	SBS18/36L	ALL/CLL	Sensitivity	GDSC/GDSC (same target)	0.104648954	0.98026511	Other drugs
WYE-125132	Temsirolimus	SBS18/36L	LIHC	Sensitivity	GDSC/GDSC (same target)	0.104708953	0.980016183	Other drugs
UNC0638	UNC0642	SBS36/56L	SARC	Sensitivity	GDSC/GDSC (same target)	0.104768952	0.979767399	Other drugs
S-Trityl-L-cysteine	ARRY-520	SBS18/36L	ALL/CLL	Sensitivity	GDSC/GDSC (same target)	0.104878951	0.979311664	Other drugs
OSI-930	Axitinib	SBS36/56L	MM	Sensitivity	GDSC/GDSC (same target)	0.104908951	0.979187456	Other drugs
PI-103	PIK3CA	SBS18/36L	MM	Sensitivity	GDSC/PSCORE	0.105178948	0.978071176	Other drugs
SB216763	GSK3B	SBS36/56L	SKCM	Sensitivity	GDSC/PSCORE	0.105318947	0.977493492	Other drugs
KRAS(G12C)Inhibitor-12	KRAS	SBS18/36L	ALL/CLL	Sensitivity	GDSC/PSCORE	0.105358946	0.977328581	Other drugs
GDC0810	ESR2	SBS18/36L	MM	Sensitivity	GDSC/PSCORE	0.105718943	0.975847188	Other drugs
Camptothecin	TOP1	SBS36/56L	HNSC	Sensitivity	GDSC/PSCORE	0.105768942	0.975641839	Other drugs
GDC0810	ESR1	SBS18/36L	MM	Sensitivity	GDSC/PSCORE	0.105888941	0.975149395	Other drugs
JNKInhibitorVIII	Doramapimod	SBS18/36L	LIHC	Sensitivity	GDSC/GDSC (same target)	0.105938941	0.974944374	Other drugs
PI-103	PIM3	SBS18/36L	MM	Sensitivity	GDSC/PSCORE	0.10602894	0.974575582	Other drugs
JNK-9L	Doramapimod	SBS36/56L	SARC	Sensitivity	GDSC/GDSC (same target)	0.10604894	0.97449367	Other drugs
Dinaciclib	PHA-793887	SBS18/36L	MM	Sensitivity	GDSC/GDSC (same target)	0.106058939	0.97445272	Other drugs
TubastatinA	ACY-1215	SBS36/56L	SARC	Sensitivity	GDSC/GDSC (same target)	0.106108939	0.974248028	Other drugs
SNX-2112	CCT-018159	SBS36/56L	SKCM	Sensitivity	GDSC/GDSC (same target)	0.106168938	0.974002526	Other drugs
AR-42	AR-42	SBS36/56L	HNSC	Sensitivity	GDSC/PRISM	0.106438936	0.972899477	Other drugs
Bexarotene	RXRA	SBS18/36L	MM	Sensitivity	GDSC/PSCORE	0.106508935	0.972613958	Other drugs
GenentechCpd10	Tozasertib	SBS36/56L	HNSC	Sensitivity	GDSC/GDSC (same target)	0.106558934	0.972410131	Other drugs
CD532	Tozasertib	SBS36/56L	HNSC	Sensitivity	GDSC/GDSC (same target)	0.106728933	0.971717833	Other drugs
Rucaparib	Talazoparib	SBS36/56L	SARC	Sensitivity	GDSC/GDSC (same target)	0.106738933	0.971677144	Other drugs
Crizotinib	crizotinib	SBS18/36L	SKCM	Sensitivity	GDSC/PRISM	0.106908931	0.970986013	Other drugs
GSK1070916	GSK1070916	SBS36/56L	HNSC	Sensitivity	GDSC/PRISM	0.107168928	0.969931112	Other drugs
CAY10603	TubastatinA	SBS18/36L	MM	Sensitivity	GDSC/GDSC (same target)	0.107248928	0.969607042	Other drugs
Dinaciclib	CDK9	SBS18/36L	MM	Sensitivity	GDSC/PSCORE	0.107388926	0.969040501	Other drugs
PI-103	CLK4	SBS18/36L	MM	Sensitivity	GDSC/PSCORE	0.107708923	0.967748317	Other drugs
AZ20	AZ20	SBS36/56L	HNSC	Sensitivity	GDSC/PRISM	0.107748923	0.967587064	Other drugs
Tipifarnib	FNTA	SBS36/56L	SKCM	Sensitivity	GDSC/PSCORE	0.107908921	0.96694265	Other drugs
FR-180204	Ulixertinib	SBS18/36L	ALL/CLL	Sensitivity	GDSC/GDSC (same target)	0.108078919	0.966259007	Other drugs
Nilotinib	nilotinib	SBS36/56L	HNSC	Sensitivity	GDSC/PRISM	0.108098919	0.966178649	Other drugs
CI-1040	PD0325901	SBS18/36L	MM	Sensitivity	GDSC/GDSC (same target)	0.108098919	0.966178649	Other drugs
Pelitinib	pelitinib	SBS36/56L	HNSC	Sensitivity	GDSC/PRISM	0.108258917	0.96553632	EGFRi
VX-702	TAK-715	SBS36/56L	HNSC	Sensitivity	GDSC/GDSC (same target)	0.108278917	0.965456096	Other drugs
JNJ38877605	SU11274	SBS18/36L	SARC	Sensitivity	GDSC/GDSC (same target)	0.108408916	0.964934999	Other drugs
CP466722	ATM	SBS36/56L	MM	Sensitivity	GDSC/PSCORE	0.108698913	0.963774799	Other drugs
Venetoclax	Sabutoclax	SBS18/36L	ALL/CLL	Sensitivity	GDSC/GDSC (same target)	0.10898891	0.96261769	Other drugs
Pelitinib	Gefitinib	SBS36/56L	SARC	Sensitivity	GDSC/GDSC (same target)	0.109208908	0.961741936	EGFRi
Irinotecan	TOP1	SBS36/56L	HNSC	Sensitivity	GDSC/PSCORE	0.109538905	0.960431606	Other drugs
Etoposide	Podophyllotoxinbromide	SBS36/56L	LIHC	Sensitivity	GDSC/GDSC (same target)	0.109578904	0.960273047	Other drugs
OSI-930	Motesanib	SBS36/56L	SARC	Sensitivity	GDSC/GDSC (same target)	0.109678903	0.959876901	Other drugs
OSI-027	Rapamycin	SBS36/56L	ALL/CLL	Sensitivity	GDSC/GDSC (same target)	0.109738903	0.959639387	Other drugs
Topotecan	TOP1	SBS36/56L	HNSC	Sensitivity	GDSC/PSCORE	0.109928901	0.958888115	Other drugs
Luminespib	CCT-018159	SBS36/56L	SKCM	Sensitivity	GDSC/GDSC (same target)	0.1099589	0.958769612	Other drugs
MK-8776	AZD7762	SBS36/56L	LIHC	Sensitivity	GDSC/GDSC (same target)	0.1099889	0.958651141	Other drugs
Dasatinib	Bosutinib	SBS18/36L	SKCM	Sensitivity	GDSC/GDSC (same target)	0.1100289	0.95849323	Other drugs
Axitinib	Masitinib	SBS36/56L	MM	Sensitivity	GDSC/GDSC (same target)	0.110118899	0.95813814	Other drugs
GSK343	EZH2	SBS18/36L	MM	Sensitivity	GDSC/PSCORE	0.110388896	0.95707461	Other drugs
GSK429286A	ROCK1	SBS18/36L	LIHC	Sensitivity	GDSC/PSCORE	0.110648894	0.956052925	Other drugs
Ara-G	Methotrexate	SBS36/56L	HNSC	Sensitivity	GDSC/GDSC (same target)	0.110728893	0.955739043	Other drugs
CD532	Tozasertib	SBS18/36L	SKCM	Sensitivity	GDSC/GDSC (same target)	0.110798892	0.955464583	Other drugs
S-Trityl-L-cysteine	ARRY-520	SBS36/56L	HNSC	Sensitivity	GDSC/GDSC (same target)	0.110828892	0.95534701	Other drugs
AZD4547	FGFR1	SBS36/56L	MM	Sensitivity	GDSC/PSCORE	0.110868891	0.955190295	Other drugs
Dinaciclib	CDK1	SBS18/36L	MM	Sensitivity	GDSC/PSCORE	0.110908891	0.955033638	Other drugs
FTI-277	Tipifarnib	SBS18/36L	MM	Sensitivity	GDSC/GDSC (same target)	0.110948891	0.954877036	Other drugs
KIN001-266	MAP3K8	SBS36/56L	SKCM	Sensitivity	GDSC/PSCORE	0.11104889	0.95448578	Other drugs
Pelitinib	Gefitinib	SBS18/36L	SARC	Sensitivity	GDSC/GDSC (same target)	0.111108889	0.954251195	EGFRi
AT-7519	Dinaciclib	SBS18/36L	MM	Sensitivity	GDSC/GDSC (same target)	0.111188888	0.953938613	Other drugs
Mitomycin-C	Carmustine	SBS36/56L	SARC	Sensitivity	GDSC/GDSC (same target)	0.111248888	0.953704323	Other drugs
ABT737	Sabutoclax	SBS18/36L	ALL/CLL	Sensitivity	GDSC/GDSC (same target)	0.111308887	0.95347016	Other drugs
Refametinib	PD0325901	SBS18/36L	MM	Sensitivity	GDSC/GDSC (same target)	0.111358886	0.953275121	Other drugs
Rucaparib	PARP1	SBS36/56L	LIHC	Sensitivity	GDSC/PSCORE	0.111518885	0.952651582	Other drugs
PD0325901	Trametinib	SBS18/36L	MM	Sensitivity	GDSC/GDSC (same target)	0.111528885	0.952612641	Other drugs
Pelitinib	Cetuximab	SBS36/56L	SARC	Sensitivity	GDSC/GDSC (same target)	0.111558884	0.952495837	EGFRi
AZ628	Dabrafenib	SBS18/36L	MM	Sensitivity	GDSC/GDSC (same target)	0.112108879	0.95035999	Other drugs
Veliparib	Rucaparib	SBS36/56L	LIHC	Sensitivity	GDSC/GDSC (same target)	0.112498875	0.94885182	Other drugs
I-BET-762	JQ1	SBS36/56L	LIHC	Sensitivity	GDSC/GDSC (same target)	0.112578874	0.948543099	Other drugs
Vorinostat	HDAC1	SBS18/36L	SKCM	Sensitivity	GDSC/PSCORE	0.112588874	0.948504524	Other drugs
OSI-930	Masitinib	SBS36/56L	SKCM	Sensitivity	GDSC/GDSC (same target)	0.112708873	0.948041893	Other drugs
JQ1	BRDT	SBS36/56L	LIHC	Sensitivity	GDSC/PSCORE	0.112778872	0.947772253	Other drugs
Pelitinib	AZD3759	SBS36/56L	SARC	Sensitivity	GDSC/GDSC (same target)	0.11298887	0.946964334	EGFRi
Lestaurtinib	FLT3	SBS36/56L	ALL/CLL	Sensitivity	GDSC/PSCORE	0.11299887	0.946925899	Other drugs
Alisertib	Tozasertib	SBS36/56L	HNSC	Sensitivity	GDSC/GDSC (same target)	0.11300887	0.946887468	Other drugs
Refametinib	CI-1040	SBS18/36L	MM	Sensitivity	GDSC/GDSC (same target)	0.113168868	0.946273027	Other drugs
Dacinostat	HDAC1	SBS18/36L	LIHC	Sensitivity	GDSC/PSCORE	0.113288867	0.945812766	Other drugs
Erlotinib	Pelitinib	SBS36/56L	SARC	Sensitivity	GDSC/GDSC (same target)	0.113388866	0.945429588	EGFRi
AMG-319	PIK3CD	SBS18/36L	SKCM	Sensitivity	GDSC/PSCORE	0.113408866	0.945352992	Other drugs
Taselisib	PIK3CD	SBS18/36L	SKCM	Sensitivity	GDSC/PSCORE	0.114128859	0.942604526	Other drugs
TubastatinA	HDAC1	SBS18/36L	SKCM	Sensitivity	GDSC/PSCORE	0.114178858	0.942414304	Other drugs
BX795	PDK1	SBS18/36L	ALL/CLL	Sensitivity	GDSC/PSCORE	0.114258857	0.942110123	Other drugs
PI-103	CLK4	SBS36/56L	MM	Sensitivity	GDSC/PSCORE	0.114398856	0.941578318	Other drugs
Pelitinib	Cetuximab	SBS18/36L	SARC	Sensitivity	GDSC/GDSC (same target)	0.114508855	0.941160928	EGFRi
JW-7-24-1	LCK	SBS18/36L	LIHC	Sensitivity	GDSC/PSCORE	0.114558854	0.940971338	Other drugs
Buparlisib	PIK3CD	SBS18/36L	SKCM	Sensitivity	GDSC/PSCORE	0.114608854	0.94078183	Other drugs
Parthenolide	AR-42	SBS36/56L	HNSC	Sensitivity	GDSC/GDSC (same target)	0.114748853	0.940251649	Other drugs
Erlotinib	Pelitinib	SBS18/36L	SARC	Sensitivity	GDSC/GDSC (same target)	0.114848852	0.939873343	EGFRi
Salubrinal	EIF2A	SBS36/56L	HNSC	Sensitivity	GDSC/PSCORE	0.115098849	0.938929019	Other drugs
JW-7-52-1	WYE-125132	SBS18/36L	ALL/CLL	Sensitivity	GDSC/GDSC (same target)	0.115098849	0.938929019	Other drugs
PCI-34051	ACY-1215	SBS18/36L	SARC	Sensitivity	GDSC/GDSC (same target)	0.115158848	0.938702687	Other drugs
MIRA-1	TP53	SBS18/36L	LIHC	Sensitivity	GDSC/PSCORE	0.115208848	0.938514166	Other drugs
AZ628	HG6-64-1	SBS18/36L	MM	Sensitivity	GDSC/GDSC (same target)	0.115218848	0.938476472	Other drugs
VE821	QL-VIII-58	SBS36/56L	MM	Sensitivity	GDSC/GDSC (same target)	0.115308847	0.938137371	Other drugs
OSI-027	Rapamycin	SBS18/36L	MM	Sensitivity	GDSC/GDSC (same target)	0.115398846	0.937798534	Other drugs
UMI-77	MCL1	SBS36/56L	ALL/CLL	Sensitivity	GDSC/PSCORE	0.115408846	0.937760902	Other drugs
GSK269962A	GSK429286A	SBS18/36L	LIHC	Sensitivity	GDSC/GDSC (same target)	0.115428846	0.937685647	Other drugs
Alisertib	GenentechCpd10	SBS18/36L	SKCM	Sensitivity	GDSC/GDSC (same target)	0.115718843	0.936595918	Other drugs
QS11	ARFGAP1	SBS18/36L	MM	Sensitivity	GDSC/PSCORE	0.115828842	0.936183287	Other drugs
Venetoclax	Sabutoclax	SBS18/36L	LIHC	Sensitivity	GDSC/GDSC (same target)	0.116238838	0.934648742	Other drugs
Veliparib	PARP1	SBS36/56L	MM	Sensitivity	GDSC/PSCORE	0.116248838	0.934611381	Other drugs
PF-562271	PF-562271	SBS36/56L	SKCM	Sensitivity	GDSC/PRISM	0.116518835	0.933603867	Other drugs
Torin2	Temsirolimus	SBS18/36L	LIHC	Sensitivity	GDSC/GDSC (same target)	0.116518835	0.933603867	Other drugs
Teniposide	Podophyllotoxinbromide	SBS18/36L	SKCM	Sensitivity	GDSC/GDSC (same target)	0.116638834	0.933156832	Other drugs
Refametinib	Trametinib	SBS18/36L	MM	Sensitivity	GDSC/GDSC (same target)	0.116708833	0.932896274	Other drugs
Cisplatin	Carmustine	SBS36/56L	SARC	Sensitivity	GDSC/GDSC (same target)	0.116808832	0.932524319	Other drugs
Oxaliplatin	Carmustine	SBS36/56L	SARC	Sensitivity	GDSC/GDSC (same target)	0.116918831	0.932115536	Other drugs
UNC1215	L3MBTL3	SBS18/36L	SKCM	Sensitivity	GDSC/PSCORE	0.11702883	0.931707138	Other drugs
Niraparib	PARP1	SBS18/36L	SKCM	Sensitivity	GDSC/PSCORE	0.117248828	0.930891492	Other drugs
Dacinostat	HDAC1	SBS18/36L	SKCM	Sensitivity	GDSC/PSCORE	0.117268827	0.930817418	Other drugs
KIN001-244	PDK1	SBS18/36L	ALL/CLL	Sensitivity	GDSC/PSCORE	0.117428826	0.930225282	Other drugs
Cediranib	Quizartinib	SBS36/56L	HNSC	Sensitivity	GDSC/GDSC (same target)	0.117498825	0.929966476	Other drugs
CAY10603	HDAC1	SBS18/36L	SKCM	Sensitivity	GDSC/PSCORE	0.117558824	0.929744766	Other drugs
Vinblastine	Vincristine	SBS18/36L	SKCM	Sensitivity	GDSC/GDSC (same target)	0.117638824	0.929449327	Other drugs
AT-7519	PHA-793887	SBS18/36L	MM	Sensitivity	GDSC/GDSC (same target)	0.117738823	0.929080311	Other drugs
PD0325901	Selumetinib	SBS18/36L	MM	Sensitivity	GDSC/GDSC (same target)	0.117778822	0.928932793	Other drugs
EPZ5676	DOT1L	SBS18/36L	MM	Sensitivity	GDSC/PSCORE	0.117808822	0.928822187	Other drugs
OTX015	JQ1	SBS36/56L	LIHC	Sensitivity	GDSC/GDSC (same target)	0.117848822	0.928674756	Other drugs
BX-912	KIN001-244	SBS36/56L	LIHC	Sensitivity	GDSC/GDSC (same target)	0.11799882	0.928122336	Other drugs
GSK269962A	GSK429286A	SBS18/36L	MM	Sensitivity	GDSC/GDSC (same target)	0.118268817	0.927129746	Other drugs
Cytarabine	Methotrexate	SBS18/36L	LIHC	Sensitivity	GDSC/GDSC (same target)	0.118388816	0.926689322	Other drugs
Dacinostat	Belinostat	SBS36/56L	HNSC	Sensitivity	GDSC/GDSC (same target)	0.118408816	0.926615962	Other drugs
Pelitinib	AZD3759	SBS18/36L	SARC	Sensitivity	GDSC/GDSC (same target)	0.118618814	0.925846423	EGFRi
AZD5363	AKT1	SBS36/56L	LIHC	Sensitivity	GDSC/PSCORE	0.118748813	0.925370725	Other drugs
Afuresertib	AKT1	SBS36/56L	LIHC	Sensitivity	GDSC/PSCORE	0.11898881	0.924493878	Other drugs
Fulvestrant	Tamoxifen	SBS18/36L	SKCM	Sensitivity	GDSC/GDSC (same target)	0.119238808	0.923582376	Other drugs
GDC0810	ESR2	SBS36/56L	LIHC	Sensitivity	GDSC/PSCORE	0.119308807	0.923327497	Other drugs
AR-42	Belinostat	SBS36/56L	HNSC	Sensitivity	GDSC/GDSC (same target)	0.119408806	0.922963645	Other drugs
XMD11-85h	RET	SBS36/56L	ALL/CLL	Sensitivity	GDSC/PSCORE	0.119568804	0.922382114	Other drugs
Entinostat	HDAC1	SBS18/36L	LIHC	Sensitivity	GDSC/PSCORE	0.119598804	0.922273163	Other drugs
I-BET-762	BRD3	SBS18/36L	SKCM	Sensitivity	GDSC/PSCORE	0.119638804	0.922127939	Other drugs
LY2109761	TGFB1	SBS36/56L	LIHC	Sensitivity	GDSC/PSCORE	0.119718803	0.921837635	Other drugs
Teniposide	teniposide	SBS18/36L	SKCM	Sensitivity	GDSC/PRISM	0.119858801	0.92133007	Other drugs
CGP-60474	Seliciclib	SBS18/36L	HNSC	Sensitivity	GDSC/GDSC (same target)	0.119908801	0.92114894	Other drugs
Alisertib	GSK1070916	SBS36/56L	MM	Sensitivity	GDSC/GDSC (same target)	0.1199788	0.920895485	Other drugs
CD532	GSK1070916	SBS18/36L	LIHC	Sensitivity	GDSC/GDSC (same target)	0.120128799	0.920352866	Other drugs
BX-912	PDK1	SBS18/36L	ALL/CLL	Sensitivity	GDSC/PSCORE	0.120138799	0.920316715	Other drugs
AT-7519	CDK9	SBS18/36L	MM	Sensitivity	GDSC/PSCORE	0.120408796	0.919341787	Other drugs
OSI-930	Masitinib	SBS36/56L	SARC	Sensitivity	GDSC/GDSC (same target)	0.120528795	0.918909186	Other drugs
ARRY-520	KIF11	SBS18/36L	MM	Sensitivity	GDSC/PSCORE	0.120658793	0.918441022	Other drugs
AR-42	HDAC1	SBS18/36L	SKCM	Sensitivity	GDSC/PSCORE	0.120748793	0.918117203	Other drugs
AT-7519	CDK1	SBS18/36L	MM	Sensitivity	GDSC/PSCORE	0.120768792	0.918045277	Other drugs
Refametinib	Selumetinib	SBS18/36L	LIHC	Sensitivity	GDSC/GDSC (same target)	0.120898791	0.917578042	Other drugs
Tozasertib	tozasertib	SBS18/36L	SKCM	Sensitivity	GDSC/PRISM	0.12101879	0.917147194	Other drugs
XMD11-85h	SRPK1	SBS36/56L	ALL/CLL	Sensitivity	GDSC/PSCORE	0.121118789	0.916788481	Other drugs
PF-00299804	EGFR	SBS18/36L	MM	Sensitivity	GDSC/PSCORE	0.121398786	0.915785656	EGFRi
WZ3105	NTRK2	SBS18/36L	LIHC	Sensitivity	GDSC/PSCORE	0.121398786	0.915785656	Other drugs
CI-1033	EGFR	SBS18/36L	MM	Sensitivity	GDSC/PSCORE	0.121488785	0.915463811	EGFRi
Taselisib	PIK3CA	SBS18/36L	MM	Sensitivity	GDSC/PSCORE	0.121518785	0.915356582	Other drugs
5-Fluorouracil	Dactinomycin	SBS36/56L	ALL/CLL	Sensitivity	GDSC/GDSC (same target)	0.121528785	0.915320845	Other drugs
CI-1033	ERBB2	SBS18/36L	LIHC	Sensitivity	GDSC/PSCORE	0.121708783	0.91467808	EGFRi
Ipatasertib	AKT1	SBS36/56L	LIHC	Sensitivity	GDSC/PSCORE	0.121728783	0.914606721	Other drugs
Refametinib	Selumetinib	SBS18/36L	MM	Sensitivity	GDSC/GDSC (same target)	0.121728783	0.914606721	Other drugs
Cytarabine	Nelarabine	SBS18/36L	LIHC	Sensitivity	GDSC/GDSC (same target)	0.122128779	0.913181986	Other drugs
EPZ004777	SGC0946	SBS36/56L	SKCM	Sensitivity	GDSC/GDSC (same target)	0.122138779	0.913146427	Other drugs
AST-1306	EGFR	SBS18/36L	MM	Sensitivity	GDSC/PSCORE	0.122438776	0.912081022	EGFRi
HG6-64-1	PLX-4720	SBS36/56L	ALL/CLL	Sensitivity	GDSC/GDSC (same target)	0.122448776	0.912045553	Other drugs
BI-2536	PLK2	SBS36/56L	HNSC	Sensitivity	GDSC/PSCORE	0.122608774	0.91147845	Other drugs
GSK269962A	ROCK1	SBS18/36L	MM	Sensitivity	GDSC/PSCORE	0.122668773	0.911265978	Other drugs
AS601245	Doramapimod	SBS36/56L	ALL/CLL	Sensitivity	GDSC/GDSC (same target)	0.122758772	0.910947463	Other drugs
Belinostat	HDAC1	SBS18/36L	SKCM	Sensitivity	GDSC/PSCORE	0.122928771	0.910346461	Other drugs
JNK-9L	Doramapimod	SBS36/56L	ALL/CLL	Sensitivity	GDSC/GDSC (same target)	0.123188768	0.909428888	Other drugs
WZ3105	ROCK2	SBS36/56L	LIHC	Sensitivity	GDSC/PSCORE	0.123228768	0.909287894	Other drugs
SB505124	ACVR1B	SBS36/56L	LIHC	Sensitivity	GDSC/PSCORE	0.123258767	0.90918218	Other drugs
Refametinib	PD0325901	SBS18/36L	LIHC	Sensitivity	GDSC/GDSC (same target)	0.123328767	0.908935611	Other drugs
AZD3759	EGFR	SBS18/36L	MM	Sensitivity	GDSC/PSCORE	0.123588764	0.908021011	EGFRi
AR-42	Belinostat	SBS36/56L	SARC	Sensitivity	GDSC/GDSC (same target)	0.12401876	0.906512616	Other drugs
SB505124	TGFBR1	SBS18/36L	MM	Sensitivity	GDSC/PSCORE	0.124208758	0.905847781	Other drugs
Entospletinib	PRT062607	SBS18/36L	SARC	Sensitivity	GDSC/GDSC (same target)	0.124368756	0.905288709	Other drugs
I-BET-762	BRD2	SBS36/56L	MM	Sensitivity	GDSC/PSCORE	0.124448756	0.905009442	Other drugs
BMS-345541	IMD-0354	SBS18/36L	LIHC	Sensitivity	GDSC/GDSC (same target)	0.124578754	0.904556016	Other drugs
CUDC-101	EGFR	SBS18/36L	MM	Sensitivity	GDSC/PSCORE	0.124938751	0.903302841	EGFRi
CD532	GenentechCpd10	SBS18/36L	SKCM	Sensitivity	GDSC/GDSC (same target)	0.125198748	0.902400014	Other drugs
Sunitinib	Linifanib	SBS18/36L	SKCM	Sensitivity	GDSC/GDSC (same target)	0.125248748	0.902226608	Other drugs
PIK-93	CZC24832	SBS36/56L	LIHC	Sensitivity	GDSC/GDSC (same target)	0.12595874	0.899771691	Other drugs
Parthenolide	Belinostat	SBS18/36L	ALL/CLL	Sensitivity	GDSC/GDSC (same target)	0.126428736	0.898154205	Other drugs
Camptothecin	TOP1	SBS18/36L	LIHC	Sensitivity	GDSC/PSCORE	0.126448736	0.898085509	Other drugs
IC-87114	PIK3CD	SBS36/56L	LIHC	Sensitivity	GDSC/PSCORE	0.126548735	0.897742193	Other drugs
ZSTK474	Voxtalisib	SBS18/36L	MM	Sensitivity	GDSC/GDSC (same target)	0.126648734	0.897399149	Other drugs
GSK269962A	ROCK2	SBS18/36L	LIHC	Sensitivity	GDSC/PSCORE	0.126818732	0.896816594	Other drugs
SB505124	ACVR1C	SBS18/36L	MM	Sensitivity	GDSC/PSCORE	0.127108729	0.895824624	Other drugs
LFM-A13	QL-X-138	SBS18/36L	SKCM	Sensitivity	GDSC/GDSC (same target)	0.127128729	0.895756296	Other drugs
GSK1059615	Voxtalisib	SBS18/36L	MM	Sensitivity	GDSC/GDSC (same target)	0.127478725	0.894562288	Other drugs
SB505124	ACVR1B	SBS18/36L	MM	Sensitivity	GDSC/PSCORE	0.127508725	0.894460097	Other drugs
AMG-319	PIK3CD	SBS36/56L	LIHC	Sensitivity	GDSC/PSCORE	0.127868721	0.893235678	Other drugs
Saracatinib	Bosutinib	SBS18/36L	SKCM	Sensitivity	GDSC/GDSC (same target)	0.12796872	0.892896173	Other drugs
Wee1Inhibitor	WEE1	SBS36/56L	LIHC	Sensitivity	GDSC/PSCORE	0.12798872	0.892828304	Other drugs
Camptothecin	Irinotecan	SBS18/36L	LIHC	Sensitivity	GDSC/GDSC (same target)	0.12800872	0.892760445	Other drugs
GSK1070916	AURKC	SBS18/36L	LIHC	Sensitivity	GDSC/PSCORE	0.128068719	0.892556933	Other drugs
GSK429286A	ROCK2	SBS36/56L	LIHC	Sensitivity	GDSC/PSCORE	0.128088719	0.892489117	Other drugs
AT7867	MK-2206	SBS36/56L	LIHC	Sensitivity	GDSC/GDSC (same target)	0.128118719	0.892387413	Other drugs
AZD5363	ROCK2	SBS36/56L	LIHC	Sensitivity	GDSC/PSCORE	0.128388716	0.891473144	Other drugs
Cediranib	Quizartinib	SBS36/56L	SKCM	Sensitivity	GDSC/GDSC (same target)	0.128458715	0.891236425	Other drugs
Buparlisib	PIK3CD	SBS36/56L	LIHC	Sensitivity	GDSC/PSCORE	0.128768712	0.890189647	Other drugs
KIN001-236	TEK	SBS36/56L	MM	Sensitivity	GDSC/PSCORE	0.128778712	0.890155922	Other drugs
Tenovin-6	SIRT2	SBS18/36L	SKCM	Sensitivity	GDSC/PSCORE	0.128798712	0.89008848	Other drugs
TW37	BCL2	SBS36/56L	LIHC	Sensitivity	GDSC/PSCORE	0.128918711	0.889684046	Other drugs
CP724714	ERBB2	SBS36/56L	LIHC	Sensitivity	GDSC/PSCORE	0.129088709	0.889111742	EGFRi
Vinblastine	Vincristine	SBS36/56L	LIHC	Sensitivity	GDSC/GDSC (same target)	0.129278707	0.888472999	Other drugs
JNKInhibitorVIII	AS601245	SBS18/36L	LIHC	Sensitivity	GDSC/GDSC (same target)	0.129378706	0.888137196	Other drugs
AZD8186	PIK3CB	SBS18/36L	SKCM	Sensitivity	GDSC/PSCORE	0.129538705	0.88760045	Other drugs
BMS-509744	ITK	SBS18/36L	MM	Sensitivity	GDSC/PSCORE	0.129598704	0.887399341	Other drugs
IC-87114	Idelalisib	SBS18/36L	MM	Sensitivity	GDSC/GDSC (same target)	0.129728703	0.886963925	Other drugs
TWS119	CHIR-99021	SBS18/36L	ALL/CLL	Sensitivity	GDSC/GDSC (same target)	0.1300087	0.886027585	Other drugs
Apitolisib	PIK3CD	SBS36/56L	LIHC	Sensitivity	GDSC/PSCORE	0.1300287	0.88596078	Other drugs
Pilaralisib	PIK3CD	SBS36/56L	LIHC	Sensitivity	GDSC/PSCORE	0.130058699	0.885860593	Other drugs
TelomeraseInhibitorIX	BIBR-1532	SBS36/56L	LIHC	Sensitivity	GDSC/GDSC (same target)	0.130218698	0.885326652	Other drugs
KIN001-236	TEK	SBS18/36L	SKCM	Sensitivity	GDSC/PSCORE	0.130518695	0.884327278	Other drugs
PCI-34051	HDAC1	SBS18/36L	SKCM	Sensitivity	GDSC/PSCORE	0.130678693	0.883795217	Other drugs
Luminespib	CCT-018159	SBS18/36L	LIHC	Sensitivity	GDSC/GDSC (same target)	0.130758692	0.883529431	Other drugs
Luminespib	SNX-2112	SBS18/36L	LIHC	Sensitivity	GDSC/GDSC (same target)	0.131238688	0.881938121	Other drugs
BAM7	BAM7	SBS36/56L	SKCM	Sensitivity	GDSC/PRISM	0.131408686	0.881375928	Other drugs
EPZ004777	EPZ5676	SBS18/36L	SKCM	Sensitivity	GDSC/GDSC (same target)	0.131608684	0.880715454	Other drugs
FTI-277	Tipifarnib	SBS36/56L	ALL/CLL	Sensitivity	GDSC/GDSC (same target)	0.131618684	0.880682456	Other drugs
AZD5363	MK-2206	SBS36/56L	LIHC	Sensitivity	GDSC/GDSC (same target)	0.131648684	0.880583479	Other drugs
Sabutoclax	TW37	SBS36/56L	LIHC	Sensitivity	GDSC/GDSC (same target)	0.131738683	0.880286684	Other drugs
QL-X-138	Ibrutinib	SBS36/56L	SARC	Sensitivity	GDSC/GDSC (same target)	0.131888681	0.879792475	Other drugs
Epirubicin	Mitoxantrone	SBS18/36L	ALL/CLL	Sensitivity	GDSC/GDSC (same target)	0.13201868	0.879364615	Other drugs
VX-702	TAK-715	SBS36/56L	LIHC	Sensitivity	GDSC/GDSC (same target)	0.13201868	0.879364615	Other drugs
Luminespib	Elesclomol	SBS18/36L	MM	Sensitivity	GDSC/GDSC (same target)	0.132298677	0.878444499	Other drugs
Parthenolide	Dacinostat	SBS36/56L	HNSC	Sensitivity	GDSC/GDSC (same target)	0.132498675	0.877788465	Other drugs
ZSTK474	PIK3CD	SBS36/56L	LIHC	Sensitivity	GDSC/PSCORE	0.132578674	0.877526328	Other drugs
Vinorelbine	Vinblastine	SBS36/56L	LIHC	Sensitivity	GDSC/GDSC (same target)	0.132778672	0.876871679	Other drugs
Vorinostat	HDAC1	SBS18/36L	MM	Sensitivity	GDSC/PSCORE	0.13300867	0.876120049	Other drugs
AGI-6780	IDH2	SBS18/36L	SKCM	Sensitivity	GDSC/PSCORE	0.133078669	0.875891551	Other drugs
NVP-TAE684	ALK	SBS18/36L	ALL/CLL	Sensitivity	GDSC/PSCORE	0.133378666	0.87491363	Other drugs
Entospletinib	PRT062607	SBS36/56L	LIHC	Sensitivity	GDSC/GDSC (same target)	0.133668663	0.873970395	Other drugs
EHT-1864	RAC1	SBS36/56L	HNSC	Sensitivity	GDSC/PSCORE	0.133908661	0.873191333	Other drugs
MN-64	WIKI4	SBS18/36L	ALL/CLL	Sensitivity	GDSC/GDSC (same target)	0.134108659	0.87254318	Other drugs
Venetoclax	TW37	SBS36/56L	LIHC	Sensitivity	GDSC/GDSC (same target)	0.134138659	0.872446041	Other drugs
Dactolisib	PIK3CB	SBS18/36L	SKCM	Sensitivity	GDSC/PSCORE	0.134168658	0.872348923	Other drugs
Voxtalisib	PIK3CD	SBS36/56L	LIHC	Sensitivity	GDSC/PSCORE	0.134188658	0.87228419	Other drugs
Voxtalisib	PIK3CB	SBS18/36L	SKCM	Sensitivity	GDSC/PSCORE	0.134308657	0.871895994	Other drugs
Alectinib	ALK	SBS18/36L	ALL/CLL	Sensitivity	GDSC/PSCORE	0.134318657	0.87186366	Other drugs
Torin2	Temsirolimus	SBS18/36L	SKCM	Sensitivity	GDSC/GDSC (same target)	0.134378656	0.871669706	Other drugs
Pictilisib	PIK3CB	SBS18/36L	SKCM	Sensitivity	GDSC/PSCORE	0.134768652	0.870411115	Other drugs
Apitolisib	PIK3CB	SBS18/36L	SKCM	Sensitivity	GDSC/PSCORE	0.134808652	0.870282234	Other drugs
ZM447439	GSK1070916	SBS36/56L	SARC	Sensitivity	GDSC/GDSC (same target)	0.13503865	0.869541914	Other drugs
HG-5-113-01	LTK	SBS18/36L	ALL/CLL	Sensitivity	GDSC/PSCORE	0.135338647	0.868578171	Other drugs
AS601245	Doramapimod	SBS18/36L	HNSC	Sensitivity	GDSC/GDSC (same target)	0.135348647	0.868546083	Other drugs
Sabutoclax	BCL2	SBS18/36L	LIHC	Sensitivity	GDSC/PSCORE	0.135368646	0.868481914	Other drugs
Crizotinib	ALK	SBS18/36L	ALL/CLL	Sensitivity	GDSC/PSCORE	0.135548645	0.867904821	Other drugs
GSK1059615	PIK3CB	SBS18/36L	SKCM	Sensitivity	GDSC/PSCORE	0.135758642	0.867232514	Other drugs
Navitoclax	TW37	SBS36/56L	LIHC	Sensitivity	GDSC/GDSC (same target)	0.136208638	0.86579535	Other drugs
PI-103	PI-103	SBS36/56L	LIHC	Sensitivity	GDSC/PRISM	0.136318637	0.865444766	Other drugs
EHT-1864	RAC1	SBS18/36L	ALL/CLL	Sensitivity	GDSC/PSCORE	0.136488635	0.864903509	Other drugs
PHA-793887	CDK5	SBS36/56L	LIHC	Sensitivity	GDSC/PSCORE	0.136648634	0.864394707	Other drugs
Crizotinib	ALK	SBS36/56L	HNSC	Sensitivity	GDSC/PSCORE	0.136818632	0.863854757	Other drugs
Entinostat	Vorinostat	SBS36/56L	SARC	Sensitivity	GDSC/GDSC (same target)	0.13699863	0.863283776	Other drugs
WYE-125132	Torin2	SBS36/56L	ALL/CLL	Sensitivity	GDSC/GDSC (same target)	0.13700863	0.863252077	Other drugs
WEHI-539	TW37	SBS36/56L	LIHC	Sensitivity	GDSC/GDSC (same target)	0.13702863	0.863188685	Other drugs
AZD8055	Rapamycin	SBS36/56L	LIHC	Sensitivity	GDSC/GDSC (same target)	0.13704863	0.863125303	Other drugs
PLX-4720	SB590885	SBS36/56L	SARC	Sensitivity	GDSC/GDSC (same target)	0.137208628	0.862618579	Other drugs
PLX-4720	SB590885	SBS18/36L	ALL/CLL	Sensitivity	GDSC/GDSC (same target)	0.137238628	0.862523634	Other drugs
LGK974	IWP-2	SBS18/36L	MM	Sensitivity	GDSC/GDSC (same target)	0.137468625	0.86179641	Other drugs
Pictilisib	Buparlisib	SBS36/56L	SKCM	Sensitivity	GDSC/GDSC (same target)	0.137568624	0.861480606	Other drugs
XMD14-99	ALK	SBS18/36L	ALL/CLL	Sensitivity	GDSC/PSCORE	0.137628624	0.861291233	Other drugs
OSI-930	Axitinib	SBS18/36L	SKCM	Sensitivity	GDSC/GDSC (same target)	0.137638624	0.861259679	Other drugs
MIM1	UMI-77	SBS18/36L	SKCM	Sensitivity	GDSC/GDSC (same target)	0.137658623	0.861196578	Other drugs
Voxtalisib	Buparlisib	SBS36/56L	SKCM	Sensitivity	GDSC/GDSC (same target)	0.137678623	0.861133486	Other drugs
Serdemetan	MDM2	SBS36/56L	ALL/CLL	Sensitivity	GDSC/PSCORE	0.137768622	0.860849685	Other drugs
JW-7-52-1	Temsirolimus	SBS18/36L	HNSC	Sensitivity	GDSC/GDSC (same target)	0.137808622	0.86072361	Other drugs
EPZ004777	DOT1L	SBS36/56L	LIHC	Sensitivity	GDSC/PSCORE	0.13798862	0.860156728	Other drugs
Omipalisib	PIK3CB	SBS18/36L	SKCM	Sensitivity	GDSC/PSCORE	0.138158618	0.859622018	Other drugs
NSC-87877	PTPN6	SBS36/56L	HNSC	Sensitivity	GDSC/PSCORE	0.138208618	0.859464876	Other drugs
Alisertib	GSK1070916	SBS36/56L	SARC	Sensitivity	GDSC/GDSC (same target)	0.138658613	0.858053147	Other drugs
BX795	TBK1	SBS18/36L	SKCM	Sensitivity	GDSC/PSCORE	0.138748613	0.857771351	Other drugs
Afatinib	ERBB2	SBS36/56L	MM	Sensitivity	GDSC/PSCORE	0.138828612	0.857521019	EGFRi
OTX015	BRD3	SBS18/36L	SKCM	Sensitivity	GDSC/PSCORE	0.138848612	0.857458459	Other drugs
Dacinostat	AR-42	SBS36/56L	SARC	Sensitivity	GDSC/GDSC (same target)	0.13896861	0.857083285	Other drugs
Uprosertib	AKT2	SBS18/36L	HNSC	Sensitivity	GDSC/PSCORE	0.13902861	0.85689582	Other drugs
AZD5363	AKT2	SBS18/36L	HNSC	Sensitivity	GDSC/PSCORE	0.139278607	0.856115585	Other drugs
KU-55933	ATM	SBS36/56L	SKCM	Sensitivity	GDSC/PSCORE	0.139428606	0.855648116	Other drugs
AR-42	Belinostat	SBS18/36L	ALL/CLL	Sensitivity	GDSC/GDSC (same target)	0.139488605	0.855461269	Other drugs
I-BET-762	OTX015	SBS36/56L	HNSC	Sensitivity	GDSC/GDSC (same target)	0.1399986	0.853876307	Other drugs
5-Fluorouracil	Dactinomycin	SBS18/36L	LIHC	Sensitivity	GDSC/GDSC (same target)	0.1400286	0.853783254	Other drugs
HG6-64-1	SB590885	SBS18/36L	ALL/CLL	Sensitivity	GDSC/GDSC (same target)	0.140088599	0.853597208	Other drugs
WZ-1-84	QL-XII-61	SBS36/56L	MM	Sensitivity	GDSC/GDSC (same target)	0.140088599	0.853597208	Other drugs
TWS119	SB216763	SBS36/56L	ALL/CLL	Sensitivity	GDSC/GDSC (same target)	0.140128599	0.853473221	Other drugs
ZSTK474	PIK3CB	SBS18/36L	SKCM	Sensitivity	GDSC/PSCORE	0.140258597	0.853070508	Other drugs
Methotrexate	methotrexate	SBS36/56L	SKCM	Sensitivity	GDSC/PRISM	0.140268597	0.853039546	Other drugs
ZSTK474	Buparlisib	SBS36/56L	SKCM	Sensitivity	GDSC/GDSC (same target)	0.140388596	0.852668169	Other drugs
CD532	ZM447439	SBS18/36L	MM	Sensitivity	GDSC/GDSC (same target)	0.140498595	0.852328019	Other drugs
WYE-125132	Temsirolimus	SBS18/36L	SKCM	Sensitivity	GDSC/GDSC (same target)	0.140638594	0.851895485	Other drugs
ObatoclaxMesylate	TW37	SBS36/56L	LIHC	Sensitivity	GDSC/GDSC (same target)	0.140658593	0.85183373	Other drugs
AZ628	SB590885	SBS18/36L	ALL/CLL	Sensitivity	GDSC/GDSC (same target)	0.14104859	0.850631252	Other drugs
EPZ5676	DOT1L	SBS36/56L	LIHC	Sensitivity	GDSC/PSCORE	0.141098589	0.850477329	Other drugs
WEHI-539	ABT737	SBS36/56L	HNSC	Sensitivity	GDSC/GDSC (same target)	0.141128589	0.850385001	Other drugs
THZ-2-102-1	CDK7	SBS36/56L	MM	Sensitivity	GDSC/PSCORE	0.141318587	0.849800714	Other drugs
Cediranib	Quizartinib	SBS18/36L	SKCM	Sensitivity	GDSC/GDSC (same target)	0.141358586	0.849677806	Other drugs
CI-1033	ERBB2	SBS36/56L	MM	Sensitivity	GDSC/PSCORE	0.141908581	0.847991343	EGFRi
PF-00299804	ERBB2	SBS36/56L	MM	Sensitivity	GDSC/PSCORE	0.14196858	0.847807761	EGFRi
TubastatinA	PCI-34051	SBS18/36L	ALL/CLL	Sensitivity	GDSC/GDSC (same target)	0.142398576	0.846494354	Other drugs
AZD6482	PIK3CB	SBS18/36L	SKCM	Sensitivity	GDSC/PSCORE	0.142558574	0.846006656	Other drugs
XMD11-85h	FLT4	SBS18/36L	MM	Sensitivity	GDSC/PSCORE	0.142628574	0.845793461	Other drugs
GSK1059615	PIK3CD	SBS36/56L	LIHC	Sensitivity	GDSC/PSCORE	0.142818572	0.845215314	Other drugs
Parthenolide	HDAC1	SBS18/36L	MM	Sensitivity	GDSC/PSCORE	0.14303857	0.844546841	Other drugs
GSK429286A	ROCK2	SBS18/36L	LIHC	Sensitivity	GDSC/PSCORE	0.143068569	0.844455766	Other drugs
Erlotinib	Gefitinib	SBS36/56L	MM	Sensitivity	GDSC/GDSC (same target)	0.143188568	0.844091654	EGFRi
CUDC-101	ERBB2	SBS36/56L	MM	Sensitivity	GDSC/PSCORE	0.143218568	0.844000674	EGFRi
MIM1	UMI-77	SBS36/56L	LIHC	Sensitivity	GDSC/GDSC (same target)	0.143228568	0.843970351	Other drugs
PHA-793887	CDK7	SBS36/56L	MM	Sensitivity	GDSC/PSCORE	0.143398566	0.843455192	Other drugs
Dacinostat	Belinostat	SBS36/56L	SARC	Sensitivity	GDSC/GDSC (same target)	0.143428566	0.843364345	Other drugs
SGC0946	DOT1L	SBS36/56L	LIHC	Sensitivity	GDSC/PSCORE	0.143448566	0.84330379	Other drugs
CAY10603	HDAC1	SBS18/36L	MM	Sensitivity	GDSC/PSCORE	0.143518565	0.843091917	Other drugs
CP724714	ERBB2	SBS36/56L	MM	Sensitivity	GDSC/PSCORE	0.143878561	0.842003914	EGFRi
Bosutinib	SRC	SBS36/56L	MM	Sensitivity	GDSC/PSCORE	0.14396856	0.841732338	Other drugs
FTI-277	Tipifarnib	SBS18/36L	LIHC	Sensitivity	GDSC/GDSC (same target)	0.14401856	0.841581536	Other drugs
GSK1059615	PIK3CD	SBS18/36L	LIHC	Sensitivity	GDSC/PSCORE	0.144088559	0.841370502	Other drugs
TrichostatinA	Panobinostat	SBS36/56L	MM	Sensitivity	GDSC/GDSC (same target)	0.144238558	0.840918629	Other drugs
TubastatinA	HDAC1	SBS18/36L	MM	Sensitivity	GDSC/PSCORE	0.144268557	0.840828311	Other drugs
Pelitinib	Gefitinib	SBS36/56L	MM	Sensitivity	GDSC/GDSC (same target)	0.144318557	0.840677823	EGFRi
Pilaralisib	GSK1059615	SBS18/36L	LIHC	Sensitivity	GDSC/GDSC (same target)	0.144768552	0.839325769	Other drugs
XMD11-85h	FLT4	SBS36/56L	ALL/CLL	Sensitivity	GDSC/PSCORE	0.14499855	0.838636341	Other drugs
MK-2206	AKT1	SBS36/56L	LIHC	Sensitivity	GDSC/PSCORE	0.145128549	0.838247148	Other drugs
BAY-61-3606	Entospletinib	SBS18/36L	ALL/CLL	Sensitivity	GDSC/GDSC (same target)	0.145498545	0.83714135	Other drugs
Dinaciclib	CDK5	SBS36/56L	LIHC	Sensitivity	GDSC/PSCORE	0.145618544	0.836783316	Other drugs
GSK319347A	BMS-345541	SBS36/56L	HNSC	Sensitivity	GDSC/GDSC (same target)	0.145868541	0.83603836	Other drugs
CP466722	ATM	SBS36/56L	SKCM	Sensitivity	GDSC/PSCORE	0.145908541	0.835919285	Other drugs
BX795	AURKC	SBS36/56L	LIHC	Sensitivity	GDSC/PSCORE	0.146128539	0.835264959	Other drugs
EHT-1864	RAC2	SBS36/56L	MM	Sensitivity	GDSC/PSCORE	0.146378536	0.8345226	Other drugs
VE821	ATR	SBS18/36L	HNSC	Sensitivity	GDSC/PSCORE	0.146538535	0.834048156	Other drugs
RO-3306	Seliciclib	SBS18/36L	SKCM	Sensitivity	GDSC/GDSC (same target)	0.14700853	0.832657465	Other drugs
[truncated: 1,125 more rows]
