# Supplementary material for: Mutational signatures are markers of drug sensitivity of cancer cells
Source: Nat Commun. 2022 May 25;13:2926. doi: 10.1038/s41467-022-30582-3 (PMC9132939; doi:10.1038/s41467-022-30582-3)
Supplement: Supplementary file 4 — Source Data [file 41467_2022_30582_MOESM4_ESM.zip › RawData_R2b/FigS15A.csv]

Pathway	Expected	Observed	ratio	log2ratio	sig
JNK and p38 signaling	0.015875614	0.038461538	2.422680412	1.276604104	SBS22L
p53 pathway	0.007855974	0.013736264	1.748511905	0.806127619	SBS22L
EGFR signaling	0.050900164	0.082417582	1.619200735	0.69528185	SBS22L
Cell cycle	0.054337152	0.087912088	1.617900172	0.694122593	SBS22L
Protein stability and degradation	0.026677578	0.038461538	1.441717791	0.527788792	SBS22L
Chromatin histone acetylation	0.050081833	0.071428571	1.426237162	0.5122139	SBS22L
Cytoskeleton	0.010474632	0.013736264	1.311383929	0.391090119	SBS22L
IGF1R signaling	0.006382979	0.008241758	1.291208791	0.368722306	SBS22L
Other, kinases	0.108674304	0.126373626	1.162865749	0.217684549	SBS22L
DNA replication	0.043535188	0.049450549	1.135875403	0.18380459	SBS22L
Chromatin other	0.027531498	0.056930693	2.067838564	1.048123559	SBS11
Chromatin histone methylation	0.009643802	0.01980198	2.053337592	1.037970842	SBS11
WNT signaling	0.031575673	0.051980198	1.646210311	0.719148658	SBS11
Mitosis	0.047441282	0.064356436	1.356549261	0.439941438	SBS11
Other, kinases	0.101104371	0.131188119	1.297551409	0.375791699	SBS11
PI3K/MTOR signaling	0.184787681	0.235148515	1.272533503	0.34770364	SBS11
JNK and p38 signaling	0.011976979	0.014851485	1.240002572	0.310343113	SBS11
Cytoskeleton	0.011510344	0.012376238	1.075227455	0.104641882	SBS11
IGF1R signaling	0.007777259	0.007425743	0.95480198	-0.066726536	SBS11
p53 pathway	0.007777259	0.007425743	0.95480198	-0.066726536	SBS11
DNA replication	0.045244828	0.111650485	2.467696091	1.30316473	SBS25L
ABL signaling	0.004911445	0.009708738	1.97675787	0.983136168	SBS25L
JNK and p38 signaling	0.012055365	0.02184466	1.812028047	0.857605286	SBS25L
Unclassified	0.003125465	0.004854369	1.553166898	0.635212865	SBS25L
Other	0.042417026	0.063106796	1.487770397	0.573151897	SBS25L
Apoptosis regulation	0.04271469	0.060679612	1.42057948	0.506479551	SBS25L
ERK MAPK signaling	0.052984075	0.075242718	1.420100633	0.505993167	SBS25L
Protein stability and degradation	0.023366572	0.031553398	1.350364851	0.433349257	SBS25L
Genome integrity	0.041524036	0.055825243	1.344407906	0.426970932	SBS25L
Chromatin histone methylation	0.009227564	0.012135922	1.315181647	0.395262072	SBS25L
EGFR signaling	0.049230276	0.137096774	2.784806136	1.477576898	SBS4/45L
JNK and p38 signaling	0.016998076	0.02688172	1.581456685	0.661254042	SBS4/45L
WNT signaling	0.021648493	0.032258065	1.490083632	0.575393305	SBS4/45L
PI3K/MTOR signaling	0.156350225	0.188172043	1.203529087	0.26727101	SBS4/45L
p53 pathway	0.006735087	0.008064516	1.197388633	0.25989148	SBS4/45L
Protein stability and degradation	0.027421424	0.032258065	1.176381815	0.234356387	SBS4/45L
DNA replication	0.048909557	0.053763441	1.099242024	0.136509064	SBS4/45L
RTK signaling	0.135343169	0.137096774	1.012956734	0.018572555	SBS4/45L
Genome integrity	0.039448364	0.037634409	0.95401696	-0.067913182	SBS4/45L
ERK MAPK signaling	0.05644644	0.053763441	0.952468231	-0.070257122	SBS4/45L
p53 pathway	0.005875632	0.021978022	3.740537241	1.903245494	SBS18/36L
Unclassified	0.003101028	0.007326007	2.362444573	1.240280482	SBS18/36L
Hormone-related	0.004406724	0.007326007	1.662460996	0.733320493	SBS18/36L
PI3K/MTOR signaling	0.165496981	0.263736264	1.593601665	0.672291059	SBS18/36L
Cytoskeleton	0.011914477	0.018315018	1.537207085	0.620311531	SBS18/36L
ERK MAPK signaling	0.055002448	0.080586081	1.465136249	0.551034833	SBS18/36L
JNK and p38 signaling	0.012404113	0.014652015	1.181222286	0.240280482	SBS18/36L
Mitosis	0.050106088	0.058608059	1.169679398	0.22611315	SBS18/36L
Other, kinases	0.108535988	0.124542125	1.147473078	0.198460306	SBS18/36L
Apoptosis regulation	0.049290028	0.054945055	1.114729641	0.156693851	SBS18/36L
ABL signaling	0.006009615	0.010948905	1.82189781	0.865442041	SBS42L
Chromatin histone acetylation	0.04842033	0.080291971	1.658228503	0.729642823	SBS42L
EGFR signaling	0.029532967	0.040145985	1.359361738	0.442929421	SBS42L
ERK MAPK signaling	0.056490385	0.072992701	1.292126107	0.369746878	SBS42L
JNK and p38 signaling	0.014251374	0.018248175	1.280450268	0.356651221	SBS42L
DNA replication	0.044986264	0.054744526	1.216916476	0.283230151	SBS42L
Unclassified	0.003090659	0.003649635	1.180859692	0.239837556	SBS42L
PI3K/MTOR signaling	0.156936813	0.182481752	1.162772125	0.217568392	SBS42L
Apoptosis regulation	0.046016484	0.047445255	1.031049134	0.044113085	SBS42L
Other, kinases	0.101133242	0.102189781	1.010447003	0.014993655	SBS42L
