# Supplementary material for: Mutational signatures are markers of drug sensitivity of cancer cells
Source: Nat Commun. 2022 May 25;13:2926. doi: 10.1038/s41467-022-30582-3 (PMC9132939; doi:10.1038/s41467-022-30582-3)
Supplement: Supplementary file 4 — Source Data [file 41467_2022_30582_MOESM4_ESM.zip › RawData_R2b/FigS15B.csv]

Tissue	percent	signature	threshold		SBS	sparsity	threshold
Other	5.660377358	SBS4/45L	0.01		SBS1	74.05812702	0.01
Other	2.452830189	SBS4/45L	0.01		SBS2	57.48116254	0.01
Other	1.886792453	SBS4/45L	0.01		SBS3L	6.566200215	0.01
Other	1.132075472	SBS4/45L	0.01		SBS4/45L	42.94940797	0.01
Other	4.339622642	SBS4/45L	0.01		SBS5L	41.44241119	0.01
Other	1.320754717	SBS4/45L	0.01		SBS6	18.19160388	0.01
Lung	26.22641509	SBS4/45L	0.01		SBS7a	75.02691066	0.01
Other	1.320754717	SBS4/45L	0.01		SBS7b	78.90204521	0.01
Other	3.20754717	SBS4/45L	0.01		SBS7dL	64.04736276	0.01
Other	1.698113208	SBS4/45L	0.01		SBS8L/4L	45.1022605	0.01
Other	1.698113208	SBS4/45L	0.01		SBS10a/56L	64.80086114	0.01
Other	1.509433962	SBS4/45L	0.01		SBS10b	69.75242196	0.01
Other	3.773584906	SBS4/45L	0.01		SBS11	65.66200215	0.01
Other	3.773584906	SBS4/45L	0.01		SBS12/26L	61.46393972	0.01
Other	2.830188679	SBS4/45L	0.01		SBS13	53.82131324	0.01
Other	1.320754717	SBS4/45L	0.01		SBS14	59.63401507	0.01
Other	4.339622642	SBS4/45L	0.01		SBS15	85.46824543	0.01
Other	3.58490566	SBS4/45L	0.01		SBS16L	82.66953714	0.01
Other	2.075471698	SBS4/45L	0.01		SBS17aL	67.27664155	0.01
Other	3.962264151	SBS4/45L	0.01		SBS17b	64.80086114	0.01
Other	1.698113208	SBS4/45L	0.01		SBS18/36L	50.37674919	0.01
Other	2.075471698	SBS4/45L	0.01		SBS19L	62.86329386	0.01
Other	2.452830189	SBS4/45L	0.01		SBS20	82.66953714	0.01
Other	3.396226415	SBS4/45L	0.01		SBS21	76.64155005	0.01
Other	0.188679245	SBS4/45L	0.01		SBS22L	60.81808396	0.01
Other	1.132075472	SBS4/45L	0.01		SBS23/11L	60.06458558	0.01
Other	0.943396226	SBS4/45L	0.01		SBS24L	53.92895587	0.01
Other	3.396226415	SBS4/45L	0.01		SBS25L	59.31108719	0.01
Other	1.132075472	SBS4/45L	0.01		SBS26/12L	73.51991389	0.01
Other	0.377358491	SBS4/45L	0.01		SBS28	47.79332616	0.01
Other	3.962264151	SBS4/45L	0.01		SBS29L/18L	56.62002153	0.01
Other	0.943396226	SBS4/45L	0.01		SBS30L/7bL/11L	44.56404736	0.01
Other	0.188679245	SBS4/45L	0.01		SBS31L	57.05059203	0.01
Other	3.879310345	SBS7a	0.01		SBS32L	54.35952637	0.01
Other	7.75862069	SBS7a	0.01		SBS33L	79.87082885	0.01
Skin	19.82758621	SBS7a	0.01		SBS36/56L	49.62325081	0.01
Other	2.155172414	SBS7a	0.01		SBS38/45L	49.51560818	0.01
Other	2.155172414	SBS7a	0.01		SBS40L	6.889128095	0.01
Other	0.862068966	SBS7a	0.01		SBS42L	49.40796555	0.01
Other	2.155172414	SBS7a	0.01		SBS43/60L	62.54036598	0.01
Other	5.172413793	SBS7a	0.01		SBS44L	57.48116254	0.01
Other	2.155172414	SBS7a	0.01		SBS45/38L/4L	41.8729817	0.01
Other	3.448275862	SBS7a	0.01		SBS46L	45.532831	0.01
Other	1.293103448	SBS7a	0.01		SBS48L	75.67276642	0.01
Other	0.862068966	SBS7a	0.01		SBS49	68.46071044	0.01
Other	1.293103448	SBS7a	0.01		SBS52	76.74919268	0.01
Other	5.603448276	SBS7a	0.01		SBS53L/38L	83.7459634	0.01
Other	2.155172414	SBS7a	0.01		SBS54	81.27018299	0.01
Other	6.465517241	SBS7a	0.01		SBS55L/60L	41.55005382	0.01
Other	1.724137931	SBS7a	0.01		SBS56/10aL/36L	51.13024758	0.01
Other	2.586206897	SBS7a	0.01		SBS59	59.63401507	0.01
Other	1.724137931	SBS7a	0.01		SBS60	83.42303552	0.01
Other	1.293103448	SBS7a	0.01		SBS-CL1	62.64800861	0.01
Other	1.724137931	SBS7a	0.01		SBS-CL2	83.63832078	0.01
Other	6.896551724	SBS7a	0.01		SBS-CL3	33.69214209	0.01
Other	2.586206897	SBS7a	0.01		SBS-CL4	1.722282024	0.01
Other	0.862068966	SBS7a	0.01		SBS-CL5	76.31862217	0.01
Other	1.724137931	SBS7a	0.01		SBS1	91.49623251	0.05
Other	3.879310345	SBS7a	0.01		SBS2	74.8116254	0.05
Other	0.862068966	SBS7a	0.01		SBS3L	24.32723358	0.05
Other	1.724137931	SBS7a	0.01		SBS4/45L	55.97416577	0.05
Other	0.862068966	SBS7a	0.01		SBS5L	78.14854682	0.05
Other	2.155172414	SBS7a	0.01		SBS6	69.64477933	0.05
Other	0.862068966	SBS7a	0.01		SBS7a	92.35737352	0.05
Other	0	SBS7a	0.01		SBS7b	93.11087191	0.05
Other	0.862068966	SBS7a	0.01		SBS7dL	73.95048439	0.05
Other	0.431034483	SBS7a	0.01		SBS8L/4L	50.59203445	0.05
Other	0	SBS7a	0.01		SBS10a/56L	94.61786868	0.05
Other	2.551020408	SBS7b	0.01		SBS10b	87.72874058	0.05
Other	5.612244898	SBS7b	0.01		SBS11	80.83961249	0.05
Skin	25	SBS7b	0.01		SBS12/26L	77.93326157	0.05
Other	1.020408163	SBS7b	0.01		SBS13	77.17976319	0.05
Other	2.551020408	SBS7b	0.01		SBS14	83.85360603	0.05
Other	3.06122449	SBS7b	0.01		SBS15	93.54144241	0.05
Other	4.081632653	SBS7b	0.01		SBS16L	85.7911733	0.05
Other	5.612244898	SBS7b	0.01		SBS17aL	78.14854682	0.05
Other	1.530612245	SBS7b	0.01		SBS17b	72.98170075	0.05
Other	2.040816327	SBS7b	0.01		SBS18/36L	57.05059203	0.05
Other	1.020408163	SBS7b	0.01		SBS19L	69.75242196	0.05
Other	0.510204082	SBS7b	0.01		SBS20	89.4510226	0.05
Other	2.040816327	SBS7b	0.01		SBS21	92.46501615	0.05
Other	6.12244898	SBS7b	0.01		SBS22L	74.70398278	0.05
Other	1.530612245	SBS7b	0.01		SBS23/11L	85.68353068	0.05
Other	3.571428571	SBS7b	0.01		SBS24L	56.18945102	0.05
Other	2.040816327	SBS7b	0.01		SBS25L	63.93972013	0.05
Other	3.06122449	SBS7b	0.01		SBS26/12L	91.92680301	0.05
Other	3.06122449	SBS7b	0.01		SBS28	72.55113025	0.05
Other	1.530612245	SBS7b	0.01		SBS29L/18L	59.41872982	0.05
Other	3.06122449	SBS7b	0.01		SBS30L/7bL/11L	72.87405813	0.05
Other	6.632653061	SBS7b	0.01		SBS31L	65.76964478	0.05
Other	1.530612245	SBS7b	0.01		SBS32L	66.73842842	0.05
Other	0.510204082	SBS7b	0.01		SBS33L	86.75995694	0.05
Other	1.020408163	SBS7b	0.01		SBS36/56L	56.0818084	0.05
Other	1.530612245	SBS7b	0.01		SBS38/45L	60.49515608	0.05
Other	0.510204082	SBS7b	0.01		SBS40L	24.32723358	0.05
Other	1.530612245	SBS7b	0.01		SBS42L	65.4467169	0.05
Other	0.510204082	SBS7b	0.01		SBS43/60L	70.93649085	0.05
Other	0.510204082	SBS7b	0.01		SBS44L	84.28417653	0.05
Other	2.040816327	SBS7b	0.01		SBS45/38L/4L	50.37674919	0.05
Other	0	SBS7b	0.01		SBS46L	59.31108719	0.05
Other	2.040816327	SBS7b	0.01		SBS48L	77.28740581	0.05
Other	1.020408163	SBS7b	0.01		SBS49	71.79763186	0.05
Other	0	SBS7b	0.01		SBS52	78.57911733	0.05
Other	5.86797066	SBS4/45L	0.05		SBS53L/38L	84.49946179	0.05
Other	2.200488998	SBS4/45L	0.05		SBS54	88.05166846	0.05
Other	1.95599022	SBS4/45L	0.05		SBS55L/60L	51.13024758	0.05
Other	1.222493888	SBS4/45L	0.05		SBS56/10aL/36L	59.63401507	0.05
Other	4.156479218	SBS4/45L	0.05		SBS59	66.20021529	0.05
Other	0.733496333	SBS4/45L	0.05		SBS60	86.00645856	0.05
Lung	31.78484108	SBS4/45L	0.05		SBS-CL1	81.91603875	0.05
Other	1.222493888	SBS4/45L	0.05		SBS-CL2	97.63186222	0.05
Other	2.689486553	SBS4/45L	0.05		SBS-CL3	35.84499462	0.05
Other	1.222493888	SBS4/45L	0.05		SBS-CL4	7.534983854	0.05
Other	0.488997555	SBS4/45L	0.05		SBS-CL5	95.47900969	0.05
Other	1.711491443	SBS4/45L	0.05		SBS1	94.07965554	0.1
Other	3.422982885	SBS4/45L	0.05		SBS2	85.14531755	0.1
Other	3.178484108	SBS4/45L	0.05		SBS3L	55.97416577	0.1
Other	2.689486553	SBS4/45L	0.05		SBS4/45L	75.56512379	0.1
Other	1.222493888	SBS4/45L	0.05		SBS5L	93.54144241	0.1
Other	4.156479218	SBS4/45L	0.05		SBS6	82.131324	0.1
Other	3.667481663	SBS4/45L	0.05		SBS7a	95.47900969	0.1
Other	1.95599022	SBS4/45L	0.05		SBS7b	96.01722282	0.1
Other	4.156479218	SBS4/45L	0.05		SBS7dL	82.88482239	0.1
Other	1.95599022	SBS4/45L	0.05		SBS8L/4L	60.60279871	0.1
Other	1.466992665	SBS4/45L	0.05		SBS10a/56L	98.27771798	0.1
Other	1.711491443	SBS4/45L	0.05		SBS10b	93.86437029	0.1
Other	1.95599022	SBS4/45L	0.05		SBS11	91.60387513	0.1
Other	0.244498778	SBS4/45L	0.05		SBS12/26L	87.29817008	0.1
Other	1.222493888	SBS4/45L	0.05		SBS13	88.91280947	0.1
Other	0.733496333	SBS4/45L	0.05		SBS14	93.00322928	0.1
Other	3.422982885	SBS4/45L	0.05		SBS15	95.80193757	0.1
Other	1.222493888	SBS4/45L	0.05		SBS16L	88.48223897	0.1
Other	0.244498778	SBS4/45L	0.05		SBS17aL	83.85360603	0.1
Other	4.88997555	SBS4/45L	0.05		SBS17b	81.91603875	0.1
Other	0.97799511	SBS4/45L	0.05		SBS18/36L	64.04736276	0.1
Other	0.244498778	SBS4/45L	0.05		SBS19L	76.10333692	0.1
Other	0	SBS7a	0.05		SBS20	92.6803014	0.1
Other	5.633802817	SBS7a	0.05		SBS21	95.80193757	0.1
Skin	53.52112676	SBS7a	0.05		SBS22L	87.51345533	0.1
Other	1.408450704	SBS7a	0.05		SBS23/11L	96.66307858	0.1
Other	1.408450704	SBS7a	0.05		SBS24L	61.14101184	0.1
Other	0	SBS7a	0.05		SBS25L	70.39827772	0.1
Other	1.408450704	SBS7a	0.05		SBS26/12L	95.90958019	0.1
Other	0	SBS7a	0.05		SBS28	88.26695371	0.1
Other	0	SBS7a	0.05		SBS29L/18L	62.54036598	0.1
Other	2.816901408	SBS7a	0.05		SBS30L/7bL/11L	85.89881593	0.1
Other	0	SBS7a	0.05		SBS31L	75.78040904	0.1
Other	0	SBS7a	0.05		SBS32L	79.22497309	0.1
Other	4.225352113	SBS7a	0.05		SBS33L	89.77395048	0.1
Other	2.816901408	SBS7a	0.05		SBS36/56L	64.47793326	0.1
Other	0	SBS7a	0.05		SBS38/45L	73.08934338	0.1
Other	5.633802817	SBS7a	0.05		SBS40L	54.14424112	0.1
Other	1.408450704	SBS7a	0.05		SBS42L	81.27018299	0.1
Other	0	SBS7a	0.05		SBS43/60L	81.91603875	0.1
Other	0	SBS7a	0.05		SBS44L	94.51022605	0.1
Other	0	SBS7a	0.05		SBS45/38L/4L	61.14101184	0.1
Other	2.816901408	SBS7a	0.05		SBS46L	75.56512379	0.1
Other	7.042253521	SBS7a	0.05		SBS48L	80.0861141	0.1
Other	1.408450704	SBS7a	0.05		SBS49	77.07212056	0.1
Other	1.408450704	SBS7a	0.05		SBS52	80.51668461	0.1
Other	1.408450704	SBS7a	0.05		SBS53L/38L	85.7911733	0.1
Other	4.225352113	SBS7a	0.05		SBS54	91.065662	0.1
Other	0	SBS7a	0.05		SBS55L/60L	63.61679225	0.1
Other	0	SBS7a	0.05		SBS56/10aL/36L	69.53713671	0.1
Other	0	SBS7a	0.05		SBS59	75.34983854	0.1
Other	0	SBS7a	0.05		SBS60	87.51345533	0.1
Other	1.408450704	SBS7a	0.05		SBS-CL1	93.43379978	0.1
Other	0	SBS7a	0.05		SBS-CL2	98.92357374	0.1
Other	0	SBS7a	0.05		SBS-CL3	42.62648009	0.1
Other	0	SBS7a	0.05		SBS-CL4	42.84176534	0.1
Other	0	SBS7a	0.05		SBS-CL5	96.98600646	0.1
Other	0	SBS7b	0.05		SBS1	95.37136706	0.2
Other	4.6875	SBS7b	0.05		SBS2	93.86437029	0.2
Skin	65.625	SBS7b	0.05		SBS3L	77.50269107	0.2
Other	0	SBS7b	0.05		SBS4/45L	92.57265877	0.2
Other	1.5625	SBS7b	0.05		SBS5L	96.55543595	0.2
Other	1.5625	SBS7b	0.05		SBS6	88.69752422	0.2
Other	1.5625	SBS7b	0.05		SBS7a	96.98600646	0.2
Other	1.5625	SBS7b	0.05		SBS7b	97.41657696	0.2
Other	0	SBS7b	0.05		SBS7dL	89.98923574	0.2
Other	0	SBS7b	0.05		SBS8L/4L	80.19375673	0.2
Other	0	SBS7b	0.05		SBS10a/56L	99.46178687	0.2
Other	0	SBS7b	0.05		SBS10b	97.84714747	0.2
Other	4.6875	SBS7b	0.05		SBS11	96.44779333	0.2
Other	4.6875	SBS7b	0.05		SBS12/26L	93.97201292	0.2
Other	0	SBS7b	0.05		SBS13	94.07965554	0.2
Other	0	SBS7b	0.05		SBS14	97.73950484	0.2
Other	0	SBS7b	0.05		SBS15	97.84714747	0.2
Other	0	SBS7b	0.05		SBS16L	93.21851453	0.2
Other	0	SBS7b	0.05		SBS17aL	90.74273412	0.2
Other	0	SBS7b	0.05		SBS17b	90.20452099	0.2
Other	1.5625	SBS7b	0.05		SBS18/36L	80.62432723	0.2
Other	4.6875	SBS7b	0.05		SBS19L	88.05166846	0.2
Other	0	SBS7b	0.05		SBS20	94.51022605	0.2
Other	1.5625	SBS7b	0.05		SBS21	97.9547901	0.2
Other	1.5625	SBS7b	0.05		SBS22L	97.41657696	0.2
Other	0	SBS7b	0.05		SBS23/11L	98.60064586	0.2
Other	1.5625	SBS7b	0.05		SBS24L	73.73519914	0.2
Other	0	SBS7b	0.05		SBS25L	84.60710441	0.2
Other	1.5625	SBS7b	0.05		SBS26/12L	97.63186222	0.2
Other	0	SBS7b	0.05		SBS28	95.80193757	0.2
Other	1.5625	SBS7b	0.05		SBS29L/18L	70.18299247	0.2
Other	0	SBS7b	0.05		SBS30L/7bL/11L	94.18729817	0.2
Other	0	SBS7b	0.05		SBS31L	88.91280947	0.2
Other	0	SBS7b	0.05		SBS32L	92.24973089	0.2
Other	0	SBS7b	0.05		SBS33L	93.21851453	0.2
Other	3.524229075	SBS4/45L	0.1		SBS36/56L	82.45425188	0.2
Other	2.202643172	SBS4/45L	0.1		SBS38/45L	89.12809473	0.2
Other	1.321585903	SBS4/45L	0.1		SBS40L	76.74919268	0.2
Other	1.321585903	SBS4/45L	0.1		SBS42L	94.07965554	0.2
Other	3.524229075	SBS4/45L	0.1		SBS43/60L	90.95801938	0.2
Other	1.321585903	SBS4/45L	0.1		SBS44L	98.92357374	0.2
Lung	44.9339207	SBS4/45L	0.1		SBS45/38L/4L	82.56189451	0.2
Other	0.881057269	SBS4/45L	0.1		SBS46L	91.92680301	0.2
Other	3.524229075	SBS4/45L	0.1		SBS48L	86.43702906	0.2
Other	0.881057269	SBS4/45L	0.1		SBS49	87.62109795	0.2
Other	0.440528634	SBS4/45L	0.1		SBS52	87.4058127	0.2
Other	1.321585903	SBS4/45L	0.1		SBS53L/38L	89.66630786	0.2
Other	1.762114537	SBS4/45L	0.1		SBS54	94.83315393	0.2
Other	2.202643172	SBS4/45L	0.1		SBS55L/60L	82.34660926	0.2
Other	2.202643172	SBS4/45L	0.1		SBS56/10aL/36L	84.28417653	0.2
Other	0	SBS4/45L	0.1		SBS59	88.26695371	0.2
Other	3.964757709	SBS4/45L	0.1		SBS60	92.89558665	0.2
Other	3.524229075	SBS4/45L	0.1		SBS-CL1	97.84714747	0.2
Other	1.321585903	SBS4/45L	0.1		SBS-CL2	99.24650161	0.2
Other	3.524229075	SBS4/45L	0.1		SBS-CL3	62.75565124	0.2
Other	0.440528634	SBS4/45L	0.1		SBS-CL4	87.08288482	0.2
Other	0.881057269	SBS4/45L	0.1		SBS-CL5	97.9547901	0.2
Other	1.762114537	SBS4/45L	0.1
Other	1.762114537	SBS4/45L	0.1
Other	0.440528634	SBS4/45L	0.1
Other	0.440528634	SBS4/45L	0.1
Other	0	SBS4/45L	0.1
Other	2.202643172	SBS4/45L	0.1
Other	0.440528634	SBS4/45L	0.1
Other	0.440528634	SBS4/45L	0.1
Other	5.726872247	SBS4/45L	0.1
Other	1.321585903	SBS4/45L	0.1
Other	0.440528634	SBS4/45L	0.1
Other	0	SBS7a	0.1
Other	2.380952381	SBS7a	0.1
Skin	76.19047619	SBS7a	0.1
Other	0	SBS7a	0.1
Other	0	SBS7a	0.1
Other	0	SBS7a	0.1
Other	0	SBS7a	0.1
Other	0	SBS7a	0.1
Other	0	SBS7a	0.1
Other	0	SBS7a	0.1
Other	0	SBS7a	0.1
Other	0	SBS7a	0.1
Other	7.142857143	SBS7a	0.1
Other	0	SBS7a	0.1
Other	0	SBS7a	0.1
Other	4.761904762	SBS7a	0.1
Other	0	SBS7a	0.1
Other	0	SBS7a	0.1
Other	0	SBS7a	0.1
Other	0	SBS7a	0.1
Other	0	SBS7a	0.1
Other	2.380952381	SBS7a	0.1
Other	0	SBS7a	0.1
Other	2.380952381	SBS7a	0.1
Other	2.380952381	SBS7a	0.1
Other	2.380952381	SBS7a	0.1
Other	0	SBS7a	0.1
Other	0	SBS7a	0.1
Other	0	SBS7a	0.1
Other	0	SBS7a	0.1
Other	0	SBS7a	0.1
Other	0	SBS7a	0.1
Other	0	SBS7a	0.1
Other	0	SBS7a	0.1
Other	0	SBS7a	0.1
Other	0	SBS7b	0.1
Other	2.702702703	SBS7b	0.1
Skin	86.48648649	SBS7b	0.1
Other	0	SBS7b	0.1
Other	0	SBS7b	0.1
Other	0	SBS7b	0.1
Other	0	SBS7b	0.1
Other	0	SBS7b	0.1
Other	0	SBS7b	0.1
Other	0	SBS7b	0.1
Other	0	SBS7b	0.1
Other	0	SBS7b	0.1
Other	5.405405405	SBS7b	0.1
Other	2.702702703	SBS7b	0.1
Other	0	SBS7b	0.1
Other	0	SBS7b	0.1
Other	0	SBS7b	0.1
Other	0	SBS7b	0.1
Other	0	SBS7b	0.1
Other	0	SBS7b	0.1
Other	0	SBS7b	0.1
Other	0	SBS7b	0.1
Other	0	SBS7b	0.1
Other	2.702702703	SBS7b	0.1
Other	0	SBS7b	0.1
Other	0	SBS7b	0.1
Other	0	SBS7b	0.1
Other	0	SBS7b	0.1
Other	0	SBS7b	0.1
Other	0	SBS7b	0.1
Other	0	SBS7b	0.1
Other	0	SBS7b	0.1
Other	0	SBS7b	0.1
Other	0	SBS7b	0.1
Other	0	SBS7b	0.1
Other	4.347826087	SBS4/45L	0.2
Other	1.449275362	SBS4/45L	0.2
Other	0	SBS4/45L	0.2
Other	1.449275362	SBS4/45L	0.2
Other	7.246376812	SBS4/45L	0.2
Other	0	SBS4/45L	0.2
Lung	56.52173913	SBS4/45L	0.2
Other	0	SBS4/45L	0.2
Other	2.898550725	SBS4/45L	0.2
Other	0	SBS4/45L	0.2
Other	0	SBS4/45L	0.2
Other	0	SBS4/45L	0.2
Other	4.347826087	SBS4/45L	0.2
Other	0	SBS4/45L	0.2
Other	0	SBS4/45L	0.2
Other	0	SBS4/45L	0.2
Other	4.347826087	SBS4/45L	0.2
Other	4.347826087	SBS4/45L	0.2
Other	1.449275362	SBS4/45L	0.2
Other	4.347826087	SBS4/45L	0.2
Other	0	SBS4/45L	0.2
Other	1.449275362	SBS4/45L	0.2
Other	0	SBS4/45L	0.2
Other	0	SBS4/45L	0.2
Other	0	SBS4/45L	0.2
Other	0	SBS4/45L	0.2
Other	0	SBS4/45L	0.2
Other	1.449275362	SBS4/45L	0.2
Other	1.449275362	SBS4/45L	0.2
Other	0	SBS4/45L	0.2
Other	2.898550725	SBS4/45L	0.2
Other	0	SBS4/45L	0.2
Other	0	SBS4/45L	0.2
Other	0	SBS7a	0.2
Other	3.571428571	SBS7a	0.2
Skin	75	SBS7a	0.2
Other	0	SBS7a	0.2
Other	0	SBS7a	0.2
Other	0	SBS7a	0.2
Other	0	SBS7a	0.2
Other	0	SBS7a	0.2
Other	0	SBS7a	0.2
Other	0	SBS7a	0.2
Other	0	SBS7a	0.2
Other	0	SBS7a	0.2
Other	7.142857143	SBS7a	0.2
Other	0	SBS7a	0.2
Other	0	SBS7a	0.2
Other	7.142857143	SBS7a	0.2
Other	0	SBS7a	0.2
Other	0	SBS7a	0.2
Other	0	SBS7a	0.2
Other	0	SBS7a	0.2
Other	0	SBS7a	0.2
Other	0	SBS7a	0.2
Other	0	SBS7a	0.2
Other	3.571428571	SBS7a	0.2
Other	0	SBS7a	0.2
Other	3.571428571	SBS7a	0.2
Other	0	SBS7a	0.2
Other	0	SBS7a	0.2
Other	0	SBS7a	0.2
Other	0	SBS7a	0.2
Other	0	SBS7a	0.2
Other	0	SBS7a	0.2
Other	0	SBS7a	0.2
Other	0	SBS7a	0.2
Other	0	SBS7a	0.2
Other	0	SBS7b	0.2
Other	0	SBS7b	0.2
Skin	87.5	SBS7b	0.2
Other	0	SBS7b	0.2
Other	0	SBS7b	0.2
Other	0	SBS7b	0.2
Other	0	SBS7b	0.2
Other	0	SBS7b	0.2
Other	0	SBS7b	0.2
Other	0	SBS7b	0.2
Other	0	SBS7b	0.2
Other	0	SBS7b	0.2
Other	8.333333333	SBS7b	0.2
Other	0	SBS7b	0.2
Other	0	SBS7b	0.2
Other	0	SBS7b	0.2
Other	0	SBS7b	0.2
Other	0	SBS7b	0.2
Other	0	SBS7b	0.2
Other	0	SBS7b	0.2
Other	0	SBS7b	0.2
Other	0	SBS7b	0.2
Other	0	SBS7b	0.2
Other	4.166666667	SBS7b	0.2
Other	0	SBS7b	0.2
Other	0	SBS7b	0.2
Other	0	SBS7b	0.2
Other	0	SBS7b	0.2
Other	0	SBS7b	0.2
Other	0	SBS7b	0.2
Other	0	SBS7b	0.2
Other	0	SBS7b	0.2
Other	0	SBS7b	0.2
Other	0	SBS7b	0.2
Other	0	SBS7b	0.2
