# Supplementary material for: Mutational signatures are markers of drug sensitivity of cancer cells
Source: Nat Commun. 2022 May 25;13:2926. doi: 10.1038/s41467-022-30582-3 (PMC9132939; doi:10.1038/s41467-022-30582-3)
Supplement: Supplementary file 4 — Source Data [file 41467_2022_30582_MOESM4_ESM.zip › RawData_R2b/FigS16A.csv]

cohend_x	cohend_y	xaxis	yaxis	feature	cancer_type	test type	direction
2.44723074205045	1.37631242855177	Dabrafenib	BRAF	BRAF	SKCM	GDSC/PSCORE	Sensitivity
2.44723074205045	2.03347675606208	Dabrafenib	dabrafenib	BRAF	SKCM	GDSC/PRISM	Sensitivity
