# Supplementary material for: Mutational signatures are markers of drug sensitivity of cancer cells
Source: Nat Commun. 2022 May 25;13:2926. doi: 10.1038/s41467-022-30582-3 (PMC9132939; doi:10.1038/s41467-022-30582-3)
Supplement: Supplementary file 4 — Source Data [file 41467_2022_30582_MOESM4_ESM.zip › RawData_R2b/FigS16B.csv]

cohend_x	cohend_y	xaxis	yaxis	feature	cancer_type	test type	direction
1.79330154432312	3.41372167382367	Nutlin-3a(-)	MDM2	TP53	ESCA_STAD	GDSC/PSCORE	Resistance
1.43694863554601	1.64339063751696	Nutlin-3a(-)	MDM2	TP53	GBM_LGG	GDSC/PSCORE	Resistance
0.416685680131649	9.15975793420502	Nutlin-3a(-)	MDM2	TP53	BLCA	GDSC/PSCORE	Resistance
0.974834808290097	0.923175483793051	Nutlin-3a(-)	MDM2	TP53	BRCA	GDSC/PSCORE	Resistance
1.79865730588614	3.015764047393	Nutlin-3a(-)	MDM2	TP53	COREAD	GDSC/PSCORE	Resistance
2.97209749707962	1.9708388356674	Nutlin-3a(-)	MDM2	TP53	DLBC	GDSC/PSCORE	Resistance
1.40971894129886	1.87620486906525	Nutlin-3a(-)	MDM2	TP53	KIRC	GDSC/PSCORE	Resistance
2.542943887359	1.54400034121422	Nutlin-3a(-)	MDM2	TP53	LAML	GDSC/PSCORE	Resistance
0.976332064711755	1.58219954329328	Nutlin-3a(-)	MDM2	TP53	LIHC	GDSC/PSCORE	Resistance
1.13315984151519	0.990651502661117	Nutlin-3a(-)	MDM2	TP53	LUAD	GDSC/PSCORE	Resistance
1.97916602589961	2.24839817123616	Nutlin-3a(-)	MDM2	TP53	OV	GDSC/PSCORE	Resistance
2.01205654943463	1.41781281127424	Nutlin-3a(-)	MDM2	TP53	SKCM	GDSC/PSCORE	Resistance
1.14544477137832	2.19367926063666	Nutlin-3a(-)	MDM2	TP53	COREAD_MSI	GDSC/PSCORE	Resistance
1.91981227297105	3.6415859222654	Nutlin-3a(-)	MDM2	TP53	COREAD_MSS	GDSC/PSCORE	Resistance
