# Supplementary material for: Mutational signatures are markers of drug sensitivity of cancer cells
Source: Nat Commun. 2022 May 25;13:2926. doi: 10.1038/s41467-022-30582-3 (PMC9132939; doi:10.1038/s41467-022-30582-3)
Supplement: Supplementary file 4 — Source Data [file 41467_2022_30582_MOESM4_ESM.zip › RawData_R2b/FigS16C.csv]

cohend_x	cohend_y	xaxis	yaxis	feature	cancer_type	test type	direction
3.61374714271694	2.62996879281423	Afatinib	EGFR	EGFR	LUAD	GDSC/PSCORE	Sensitivity
3.61374714271694	1.53619372323228	Afatinib	ERBB2	EGFR	LUAD	GDSC/PSCORE	Sensitivity
2.60221325499448	2.62996879281423	Erlotinib	EGFR	EGFR	LUAD	GDSC/PSCORE	Sensitivity
3.04190570837574	2.62996879281423	Gefitinib	EGFR	EGFR	LUAD	GDSC/PSCORE	Sensitivity
3.57669725247547	2.62996879281423	Osimertinib	EGFR	EGFR	LUAD	GDSC/PSCORE	Sensitivity
3.61374714271694	2.7386800327403	Afatinib	afatinib	EGFR	LUAD	GDSC/PRISM	Sensitivity
0.861456468649215	0.827779861836235	Erlotinib	erlotinib	EGFR	COREAD	GDSC/PRISM	Sensitivity
2.60221325499448	1.84073758705017	Erlotinib	erlotinib	EGFR	LUAD	GDSC/PRISM	Sensitivity
0.877565031007633	1.08667308111479	Osimertinib	osimertinib	EGFR	COREAD	GDSC/PRISM	Sensitivity
3.57669725247547	3.77316667467088	Osimertinib	osimertinib	EGFR	LUAD	GDSC/PRISM	Sensitivity
