# Supplementary material for: Mutational signatures are markers of drug sensitivity of cancer cells
Source: Nat Commun. 2022 May 25;13:2926. doi: 10.1038/s41467-022-30582-3 (PMC9132939; doi:10.1038/s41467-022-30582-3)
Supplement: Supplementary file 4 — Source Data [file 41467_2022_30582_MOESM4_ESM.zip › RawData_R2b/FigS16D.csv]

cohend_x	cohend_y	xaxis	yaxis	feature	cancer_type	test type	direction
1.33950872882705	0.820899138551656	Afatinib	EGFR	gain_ERBB2	BRCA	GDSC/PSCORE	Sensitivity
1.33950872882705	2.5453631366309	Afatinib	ERBB2	gain_ERBB2	BRCA	GDSC/PSCORE	Sensitivity
1.83253586220838	0.820899138551656	CI-1033	EGFR	gain_ERBB2	BRCA	GDSC/PSCORE	Sensitivity
1.83253586220838	2.5453631366309	CI-1033	ERBB2	gain_ERBB2	BRCA	GDSC/PSCORE	Sensitivity
1.66499451439806	2.5453631366309	CP724714	ERBB2	gain_ERBB2	BRCA	GDSC/PSCORE	Sensitivity
1.37352094829557	0.820899138551656	Lapatinib	EGFR	gain_ERBB2	BRCA	GDSC/PSCORE	Sensitivity
1.37352094829557	2.5453631366309	Lapatinib	ERBB2	gain_ERBB2	BRCA	GDSC/PSCORE	Sensitivity
1.45081052979647	0.820899138551656	PF-00299804	EGFR	gain_ERBB2	BRCA	GDSC/PSCORE	Sensitivity
1.45081052979647	2.5453631366309	PF-00299804	ERBB2	gain_ERBB2	BRCA	GDSC/PSCORE	Sensitivity
1.33950872882705	1.15390208203537	Afatinib	afatinib	gain_ERBB2	BRCA	GDSC/PRISM	Sensitivity
1.66499451439806	0.584573128650432	CP724714	CP-724714	gain_ERBB2	BRCA	GDSC/PRISM	Sensitivity
1.37352094829557	0.00237967538523099	Lapatinib	lapatinib	gain_ERBB2	BRCA	GDSC/PRISM	Sensitivity
