# Supplementary material for: Mutational signatures are markers of drug sensitivity of cancer cells
Source: Nat Commun. 2022 May 25;13:2926. doi: 10.1038/s41467-022-30582-3 (PMC9132939; doi:10.1038/s41467-022-30582-3)
Supplement: Supplementary file 4 — Source Data [file 41467_2022_30582_MOESM4_ESM.zip › RawData_R2b/FigS17A.csv]

context	frequency	name
ACA	0.035800435	Exome
ACC	0.025644177	Exome
ACG	0.009442544	Exome
ACT	0.02888465	Exome
ATA	0.025970113	Exome
ATC	0.024857446	Exome
ATG	0.032742847	Exome
ATT	0.034693491	Exome
CCA	0.042655895	Exome
CCC	0.037260639	Exome
CCG	0.016704656	Exome
CCT	0.040006366	Exome
CTA	0.018983136	Exome
CTC	0.038262675	Exome
CTG	0.050302886	Exome
CTT	0.038720917	Exome
GCA	0.034086597	Exome
GCC	0.036487502	Exome
GCG	0.014832286	Exome
GCT	0.035444768	Exome
GTA	0.018702511	Exome
GTC	0.022944551	Exome
GTG	0.032556422	Exome
GTT	0.025872793	Exome
TCA	0.03647931	Exome
TCC	0.037194085	Exome
TCG	0.009508296	Exome
TCT	0.040656054	Exome
TTA	0.027776374	Exome
TTC	0.038002281	Exome
TTG	0.033612182	Exome
TTT	0.054911115	Exome
ACA	0.0372122	Exome regions used in this work
ACC	0.027455107	Exome regions used in this work
ACG	0.008304342	Exome regions used in this work
ACT	0.029709721	Exome regions used in this work
ATA	0.025954935	Exome regions used in this work
ATC	0.026254876	Exome regions used in this work
ATG	0.034641327	Exome regions used in this work
ATT	0.035172299	Exome regions used in this work
CCA	0.042767909	Exome regions used in this work
CCC	0.035418796	Exome regions used in this work
CCG	0.010837109	Exome regions used in this work
CCT	0.042077248	Exome regions used in this work
CTA	0.019220313	Exome regions used in this work
CTC	0.038044266	Exome regions used in this work
CTG	0.050068235	Exome regions used in this work
CTT	0.041822847	Exome regions used in this work
GCA	0.032830492	Exome regions used in this work
GCC	0.030542214	Exome regions used in this work
GCG	0.008320277	Exome regions used in this work
GCT	0.033344291	Exome regions used in this work
GTA	0.020307506	Exome regions used in this work
GTC	0.022987189	Exome regions used in this work
GTG	0.032660251	Exome regions used in this work
GTT	0.026719418	Exome regions used in this work
TCA	0.038642908	Exome regions used in this work
TCC	0.037564815	Exome regions used in this work
TCG	0.007910161	Exome regions used in this work
TCT	0.044070925	Exome regions used in this work
TTA	0.028500476	Exome regions used in this work
TTC	0.040924906	Exome regions used in this work
TTG	0.03410574	Exome regions used in this work
TTT	0.055606898	Exome regions used in this work
ACA	0.037406276	Exome regions used in this work Common SNP loci removed
ACC	0.026790516	Exome regions used in this work Common SNP loci removed
ACG	0.003968441	Exome regions used in this work Common SNP loci removed
ACT	0.030449626	Exome regions used in this work Common SNP loci removed
ATA	0.025393595	Exome regions used in this work Common SNP loci removed
ATC	0.026682738	Exome regions used in this work Common SNP loci removed
ATG	0.034174346	Exome regions used in this work Common SNP loci removed
ATT	0.036435223	Exome regions used in this work Common SNP loci removed
CCA	0.043460737	Exome regions used in this work Common SNP loci removed
CCC	0.033147175	Exome regions used in this work Common SNP loci removed
CCG	0.005517825	Exome regions used in this work Common SNP loci removed
CCT	0.042604018	Exome regions used in this work Common SNP loci removed
CTA	0.019568379	Exome regions used in this work Common SNP loci removed
CTC	0.038726835	Exome regions used in this work Common SNP loci removed
CTG	0.051931947	Exome regions used in this work Common SNP loci removed
CTT	0.044169975	Exome regions used in this work Common SNP loci removed
GCA	0.032795834	Exome regions used in this work Common SNP loci removed
GCC	0.029025694	Exome regions used in this work Common SNP loci removed
GCG	0.0043834	Exome regions used in this work Common SNP loci removed
GCT	0.033620508	Exome regions used in this work Common SNP loci removed
GTA	0.020365099	Exome regions used in this work Common SNP loci removed
GTC	0.022761971	Exome regions used in this work Common SNP loci removed
GTG	0.032457919	Exome regions used in this work Common SNP loci removed
GTT	0.027332449	Exome regions used in this work Common SNP loci removed
TCA	0.040120871	Exome regions used in this work Common SNP loci removed
TCC	0.037744244	Exome regions used in this work Common SNP loci removed
TCG	0.004571002	Exome regions used in this work Common SNP loci removed
TCT	0.04565637	Exome regions used in this work Common SNP loci removed
TTA	0.030149735	Exome regions used in this work Common SNP loci removed
TTC	0.04333712	Exome regions used in this work Common SNP loci removed
TTG	0.035385972	Exome regions used in this work Common SNP loci removed
TTT	0.059864161	Exome regions used in this work Common SNP loci removed
