# Supplementary material for: Mutational signatures are markers of drug sensitivity of cancer cells
Source: Nat Commun. 2022 May 25;13:2926. doi: 10.1038/s41467-022-30582-3 (PMC9132939; doi:10.1038/s41467-022-30582-3)
Supplement: Supplementary file 4 — Source Data [file 41467_2022_30582_MOESM4_ESM.zip › RawData_R2b/FigS17B.csv]

SBS	Cosine before adjustment	Cosine after adjustment
SBS1	0.995709914	0.988800194
SBS2	0.996119864	0.997913544
SBS3	0.84629307	0.834987518
SBS4	0.98788465	0.972672242
SBS5	0.896031984	0.895279217
SBS6	0.979286714	0.949424509
SBS7a	0.976428075	0.989105958
SBS7b	0.985868812	0.986852006
SBS7d	0.915591356	0.90852792
SBS8	0.849383388	0.848290595
SBS10a	0.987274516	0.990742575
SBS10b	0.975870122	0.969863463
SBS11	0.985120722	0.988910446
SBS12	0.947443335	0.939203052
SBS13	0.995442498	0.995163114
SBS14	0.968624925	0.969148054
SBS15	0.966548832	0.968423486
SBS16	0.929506011	0.931073954
SBS17a	0.899587786	0.901926319
SBS17b	0.979676142	0.985815818
SBS18	0.960611891	0.949744457
SBS19	0.912874912	0.918372489
SBS20	0.948932129	0.953285589
SBS21	0.96984429	0.957536616
SBS22	0.91705463	0.906643838
SBS23	0.946849261	0.912897916
SBS24	0.857701378	0.830844572
SBS25	0.87539962	0.844443408
SBS26	0.96327906	0.946962844
SBS28	0.965580383	0.957003546
SBS29	0.896467066	0.855483213
SBS30	0.868122553	0.8941629
SBS31	0.939556052	0.920942799
SBS32	0.895156957	0.912522522
SBS33	0.865806967	0.816093217
SBS36	0.959423498	0.943268709
SBS38	0.985616643	0.985863816
SBS40	0.845392492	0.858904798
SBS42	0.889713889	0.860888098
SBS43	0.951807427	0.946794014
SBS44	0.939328209	0.936428552
SBS45	0.975242009	0.966998486
SBS46	0.852142528	0.858712102
SBS48	0.922357637	0.923408248
SBS49	0.959474367	0.863462517
SBS52	0.966016159	0.963212806
SBS53	0.939942251	0.939581533
SBS54	0.94609174	0.932260018
SBS55	0.878183553	0.86207683
SBS56	0.98607399	0.985534637
SBS59	0.982049172	0.975491997
SBS60	0.986788079	0.98080208
