# Supplementary material for: Mutational signatures are markers of drug sensitivity of cancer cells
Source: Nat Commun. 2022 May 25;13:2926. doi: 10.1038/s41467-022-30582-3 (PMC9132939; doi:10.1038/s41467-022-30582-3)
Supplement: Supplementary file 4 — Source Data [file 41467_2022_30582_MOESM4_ESM.zip › RawData_R2b/FigS1A.csv]

sample	PC1	PC3	ethnicity
TCGA-02-0003	-15.59354681	-4.210129267	white
TCGA-02-0033	-1.085986784	21.08291771	white
TCGA-02-0047	-11.56281893	-8.146648531	white
TCGA-02-0055	-11.91963852	-5.538610174	white
TCGA-02-2466	-14.65943038	-8.080285418	white
TCGA-02-2470	-16.62049542	-6.551841082	white
TCGA-02-2486	-15.75937204	-6.879116462	white
TCGA-04-1336	-16.53135267	-6.063858713	white
TCGA-04-1342	-12.65792593	-3.80101141	white
TCGA-04-1343	-15.81717539	-6.998256089	white
TCGA-04-1346	-16.86338592	-6.615962824	white
TCGA-04-1347	-10.8743659	-9.91691069	white
TCGA-04-1349	-15.67652325	-6.458785679	white
TCGA-04-1361	-14.36865713	-5.352500665	white
TCGA-04-1362	-14.89753603	-7.456396548	white
TCGA-04-1367	-16.80319814	-6.42979265	white
TCGA-04-1371	85.7891617	-17.22611802	white
TCGA-04-1542	-18.00560514	-9.569056784	white
TCGA-04-1646	-14.37071381	-8.188224338	white
TCGA-04-1648	0.009145387	13.27255491	white
TCGA-04-1649	-14.57631346	-7.193066823	white
TCGA-04-1651	-16.271883	-5.580488051	white
TCGA-04-1652	-17.06217755	-8.901195597	white
TCGA-04-1655	-15.63262417	-3.886446063	white
TCGA-06-0119	-18.70729805	-5.779662253	white
TCGA-06-0122	-18.07558948	-8.785289654	white
TCGA-06-0124	-16.14201112	-9.204432421	white
TCGA-06-0125	-13.33304516	-5.475244761	white
TCGA-06-0126	-9.458947196	-5.543880241	white
TCGA-06-0128	-18.76668354	-6.85364754	white
TCGA-06-0130	-17.46363361	-6.464876188	white
TCGA-06-0132	-16.8868189	-8.766825334	white
TCGA-06-0137	-11.75116639	-1.721963815	white
TCGA-06-0139	-16.5643891	-4.865901434	white
TCGA-06-0140	-16.33758192	-9.986824406	white
TCGA-06-0141	-13.52622081	0.439702298	white
TCGA-06-0142	-16.3414948	-8.400656012	white
TCGA-06-0151	-16.78996924	-5.488206817	white
TCGA-06-0152	-15.79290574	-7.728722158	white
TCGA-06-0154	-17.21948277	-7.073754223	white
TCGA-06-0155	-15.68055718	-6.119611352	white
TCGA-06-0157	-17.71124254	-6.991819183	white
TCGA-06-0158	-8.515314997	-3.522758372	white
TCGA-06-0165	-16.305443	-10.0890563	white
TCGA-06-0166	-19.0482639	-6.94434465	white
TCGA-06-0168	-18.29841893	-9.837325221	white
TCGA-06-0169	-18.02095725	-4.49901462	white
TCGA-06-0171	-16.25757259	-4.135403425	white
TCGA-06-0173	-16.78287521	-5.375934135	white
TCGA-06-0174	-16.94008393	-6.61217307	white
TCGA-06-0178	-16.865033	-9.335514662	white
TCGA-06-0184	-8.134734475	-2.154478738	white
TCGA-06-0185	-17.77348675	-7.673207176	white
TCGA-06-0187	-16.46211767	-5.694092184	white
TCGA-06-0188	-14.47100882	-4.950943184	white
TCGA-06-0189	-14.25259505	-7.407662695	white
TCGA-06-0190	-17.81771454	-10.2157523	white
TCGA-06-0195	-15.41039909	-7.698003862	white
TCGA-06-0209	-16.70355969	-5.702828022	white
TCGA-06-0210	-8.173824326	-1.351835457	white
TCGA-06-0211	-17.1820345	-5.013522358	white
TCGA-06-0213	-17.33824003	-6.182531706	white
TCGA-06-0214	-15.66443736	-6.433499245	white
TCGA-06-0216	-16.07644136	-5.03257302	white
TCGA-06-0219	-18.8921696	-8.807215271	white
TCGA-06-0221	-15.55053221	-8.347756605	white
TCGA-06-0237	-16.37707827	-7.438718276	white
TCGA-06-0238	-18.76574654	-4.730363137	white
TCGA-06-0240	-11.34575835	-1.856336143	white
TCGA-06-0241	-17.43490452	-8.92862417	white
TCGA-06-0645	-19.54750666	-5.628332507	white
TCGA-06-0646	-14.14869711	-5.071967396	white
TCGA-06-0650	-14.78334598	-8.216987216	white
TCGA-06-0743	-16.39761592	-7.838675233	white
TCGA-06-0744	-13.45889521	-6.961066938	white
TCGA-06-0745	-9.340384029	-6.436898384	white
TCGA-06-0747	-14.86847949	-4.804280758	white
TCGA-06-0750	-10.37548258	2.268805813	white
TCGA-06-0877	-12.63853143	-4.890404029	white
TCGA-06-0881	-15.66483793	-5.714339548	white
TCGA-06-0882	-15.46752451	-6.987629925	white
TCGA-06-0939	-10.66583594	-6.184163307	white
TCGA-06-1804	-14.04689081	-7.225761155	white
TCGA-06-1806	-15.66830337	-4.16268709	white
TCGA-06-2558	-1.738368432	14.42785253	white
TCGA-06-2559	-10.8267385	2.531559543	white
TCGA-06-2561	15.04098114	64.9435137	white
TCGA-06-2562	-8.159290475	-5.112232226	white
TCGA-06-2563	-15.48431506	-5.282850217	white
TCGA-06-2564	-15.92619145	-5.578685335	white
TCGA-06-2566	-16.29964382	-9.981891818	white
TCGA-06-2567	-18.753769	-7.731159047	white
TCGA-06-2570	-13.61382163	-7.688967597	white
TCGA-06-5408	-12.90369467	-7.080760682	white
TCGA-06-5410	-15.53775698	-8.760591962	white
TCGA-06-5411	-15.35274852	-6.995765324	white
TCGA-06-5412	-9.752656883	-3.091445564	white
TCGA-06-5413	-17.9319728	-6.301756006	white
TCGA-06-5414	-19.37666333	-9.0274963	white
TCGA-06-5415	-14.92490669	-7.395605811	white
TCGA-06-5416	-16.85059339	-6.278489442	white
TCGA-06-5417	-17.36108642	-8.531895514	white
TCGA-06-5418	-17.97295047	-9.145470619	white
TCGA-06-5856	-16.27816417	-6.202010786	white
TCGA-06-5858	-9.57111401	-6.194805683	white
TCGA-06-5859	-10.71101845	-3.308878765	white
TCGA-06-6388	-15.84124767	-5.631297553	white
TCGA-06-6389	-18.43187326	-9.646822256	white
TCGA-06-6390	-15.34485516	-5.739880751	white
TCGA-06-6391	-12.93207393	-7.977385654	white
TCGA-06-6693	-16.39023027	-5.721142054	white
TCGA-06-6694	-15.43060599	-3.485271337	white
TCGA-06-6695	-15.2557532	-11.62444848	white
TCGA-06-6697	-15.01401492	-6.026482049	white
TCGA-06-6698	-15.60586988	-7.788339553	white
TCGA-06-6699	-12.41382387	-2.079327587	white
TCGA-06-6700	-15.7717281	-5.756999274	white
TCGA-06-6701	-17.78049677	-10.20163722	white
TCGA-08-0386	-17.89621552	-3.236066734	white
TCGA-09-0365	-16.03547005	-7.771817688	white
TCGA-09-0366	-13.62485111	-8.89864562	white
TCGA-09-0369	-8.281601964	-7.299761733	white
TCGA-09-1664	-13.75110396	-8.310980699	white
TCGA-09-1670	-20.49634204	-10.55224723	white
TCGA-09-1672	-16.60397804	-7.592318164	white
TCGA-09-1673	-16.09898343	-7.229766487	white
TCGA-09-1674	-10.64773288	-5.187985786	white
TCGA-09-2043	-11.08234244	-6.885975228	white
TCGA-09-2049	-13.54434877	-5.998885026	white
TCGA-09-2050	-14.41574486	-6.435233637	white
TCGA-09-2051	-10.91907784	-1.779689827	white
TCGA-09-2053	-14.74802095	-6.397301975	white
TCGA-09-2055	-13.32423708	-9.005490045	white
TCGA-10-0931	-12.6299882	-3.259553506	white
TCGA-10-0933	-14.87723308	-11.0433844	white
TCGA-10-0934	-16.18250452	-5.865411784	white
TCGA-10-0935	-16.39490945	-6.870547537	white
TCGA-12-0615	-11.61574011	-6.438486092	white
TCGA-12-0616	-14.501157	-2.761513206	white
TCGA-12-0618	-17.67368336	-9.470451087	white
TCGA-12-0619	-17.52899851	-7.620229638	white
TCGA-12-0688	-11.05655778	-2.780525253	white
TCGA-12-0821	-15.74888763	-7.064439243	white
TCGA-12-1597	-18.46575459	-7.761754565	white
TCGA-12-3644	-16.56503171	-6.764675994	white
TCGA-12-3646	-17.05285996	-6.17423085	white
TCGA-12-3648	-15.87207194	-8.599756917	white
TCGA-12-3649	-18.44270787	-6.64646662	white
TCGA-12-3650	-16.33710112	-5.254205907	white
TCGA-12-3651	-8.279115974	-2.635888162	white
TCGA-12-3652	-17.51699404	-5.059767797	white
TCGA-12-3653	-18.23286197	-9.848737489	white
TCGA-12-5295	-16.06920222	-7.222024417	white
TCGA-12-5299	-15.11815665	-8.573843662	white
TCGA-12-5301	-14.25210678	-7.492000538	white
TCGA-13-0723	-16.32850202	-4.426353136	white
TCGA-13-0751	-14.11911345	-6.523727966	white
TCGA-13-0755	-9.163873426	-4.257023337	white
TCGA-13-0760	-17.07101336	-10.71617492	white
TCGA-13-0765	-15.85821066	-10.11016412	white
TCGA-13-0791	-13.6553213	-7.893895159	white
TCGA-13-0795	-18.3136068	-5.760131156	white
TCGA-13-0800	-14.2644068	-1.105154251	white
TCGA-13-0804	-13.86792894	-6.388238281	white
TCGA-13-0807	-17.17331125	-5.548574502	white
TCGA-13-0883	-9.606301901	-4.977086821	white
TCGA-13-0884	-13.04665084	-8.223772107	white
TCGA-13-0885	-8.750007509	-5.261523427	white
TCGA-13-0887	-8.554852709	0.062548845	white
TCGA-13-0888	-12.23366194	-5.071548657	white
TCGA-13-0890	-10.28918845	-6.827859731	white
TCGA-13-0894	-11.51069785	-11.20370452	white
TCGA-13-0897	-9.502455601	-4.102552391	white
TCGA-13-0903	-11.1766446	-5.132949175	white
TCGA-13-0905	-11.65211649	-9.629607334	white
TCGA-13-0908	-12.22029309	-7.841487326	white
TCGA-13-0910	-12.84036467	-7.454435018	white
TCGA-13-0912	-11.92835468	-4.776237285	white
TCGA-13-0913	-16.14568513	-7.80596916	white
TCGA-13-0916	-16.96681927	-7.374399437	white
TCGA-13-0920	-11.91681843	-9.974137993	white
TCGA-13-0921	-14.82676331	-6.293946534	white
TCGA-13-0924	-10.21244429	-7.141008881	white
TCGA-13-1403	-18.08142376	-8.239201576	white
TCGA-13-1404	-14.03948184	0.49348752	white
TCGA-13-1405	-17.15448758	-10.59960081	white
TCGA-13-1409	-12.83758048	-5.869465918	white
TCGA-13-1410	-11.35846705	-3.074005873	white
TCGA-13-1411	-15.2507499	-7.714950196	white
TCGA-13-1412	-15.41188263	-5.511653579	white
TCGA-13-1481	-10.37661393	-1.41623745	white
TCGA-13-1482	-13.90375589	-4.139654521	white
TCGA-13-1483	-16.00729727	-8.828518505	white
TCGA-13-1484	-12.30929931	-3.078932429	white
TCGA-13-1487	-10.56635415	-3.692058018	white
TCGA-13-1488	-18.8585685	-5.478548193	white
TCGA-13-1489	-12.22629128	-5.703101362	white
TCGA-13-1492	-15.61893526	-8.116145991	white
TCGA-13-1494	-11.74696901	-9.897368084	white
TCGA-13-1495	-14.96579893	-5.634698018	white
TCGA-13-1496	-15.34028561	-3.900997871	white
TCGA-13-1497	-16.31036312	-5.653440659	white
TCGA-13-1498	-8.820186285	-5.406722295	white
TCGA-13-1499	-11.24305532	-4.762082443	white
TCGA-13-1500	-13.51352239	-4.802721011	white
TCGA-13-1504	-13.70551004	-9.242848679	white
TCGA-13-1505	-16.70496164	-6.055307784	white
TCGA-13-1506	-12.80853585	-5.551924409	white
TCGA-13-1507	-16.01638405	-7.742457767	white
TCGA-13-1509	-9.534835888	1.328318232	white
TCGA-13-1510	-12.89505527	-9.303855072	white
TCGA-13-1512	-15.42062288	-9.075897144	white
TCGA-13-2060	-13.95423796	-5.580712698	white
TCGA-14-0740	-17.41504579	-8.992806389	white
TCGA-14-0786	-16.9200944	-5.299138978	white
TCGA-14-0790	-17.84044266	-10.64946155	white
TCGA-14-0817	-18.23216065	-8.083335716	white
TCGA-14-0862	-16.9398121	-8.879945983	white
TCGA-14-0871	-16.51628957	-6.530412239	white
TCGA-14-1043	-17.79206178	-7.532320078	white
TCGA-14-1395	-17.57337606	-7.348700863	white
TCGA-14-1456	-16.68789943	-6.79088005	white
TCGA-14-1823	-16.71920085	-10.32272087	white
TCGA-14-1825	-16.17900099	-5.441030279	white
TCGA-14-2554	-17.50611169	-6.025045675	white
TCGA-14-3476	-17.10822003	-7.974023083	white
TCGA-15-1444	-15.14053532	-11.25678463	white
TCGA-16-0846	-14.53461168	-6.952357468	white
TCGA-16-1045	-17.02766346	-9.030899399	white
TCGA-18-3406	-13.11477548	-3.754389267	white
TCGA-18-3408	-15.29700115	-8.099781603	white
TCGA-18-3409	-17.08386676	-7.345571458	white
TCGA-18-3412	-10.38708442	-1.876717537	white
TCGA-18-3421	-16.01764001	-5.931096018	white
TCGA-18-4083	-11.10388838	-4.1120617	white
TCGA-18-4721	-16.41248735	-5.638540289	white
TCGA-19-1390	-16.59675248	-6.64018741	white
TCGA-19-1787	-17.57688966	-9.134638305	white
TCGA-19-1790	-11.29340602	-8.325789867	white
TCGA-19-2620	-17.23906601	-8.598997073	white
TCGA-19-2621	-16.46057206	-7.749471626	white
TCGA-19-2623	-16.16753072	-8.29523777	white
TCGA-19-2624	-15.22539997	-6.884667371	white
TCGA-19-2625	-16.48862688	-9.277928933	white
TCGA-19-2629	-13.10445328	-8.225678398	white
TCGA-19-2631	-16.3199572	-7.008428831	white
TCGA-19-4068	-17.4642292	-6.605744537	white
TCGA-19-5950	-18.79814006	-8.828182071	white
TCGA-19-5951	-17.11889734	-5.601518165	white
TCGA-19-5952	-16.6026359	-10.02321439	white
TCGA-19-5953	-15.9747645	-6.811501431	white
TCGA-19-5954	-14.92442135	-4.558617385	white
TCGA-19-5955	-15.87002334	-5.460194152	white
TCGA-19-5956	-18.01452286	-9.676935737	white
TCGA-19-5958	-16.68920092	-10.70529897	white
TCGA-19-5959	-12.51604349	-4.057840146	white
TCGA-19-5960	-17.8670215	-8.600115944	white
TCGA-20-0987	-13.81781849	-4.017771105	white
TCGA-20-0990	-15.12353289	-4.527702159	white
TCGA-20-0991	-16.4683727	-10.87943379	white
TCGA-20-0996	-16.77859889	-8.839211566	white
TCGA-20-1682	-16.07774974	-9.591582535	white
TCGA-20-1683	-13.55509494	-6.132954222	white
TCGA-20-1684	-15.55302565	-5.705241434	white
TCGA-20-1685	-13.54918202	-6.380683538	white
TCGA-20-1686	-19.34059857	-8.744543295	white
TCGA-20-1687	-9.817378738	-8.840730605	white
TCGA-21-1071	-15.44945235	-5.721000955	white
TCGA-21-1072	-15.43467263	-5.663058609	white
TCGA-21-1075	-15.9178796	-6.357539985	white
TCGA-21-1076	-11.69503658	-7.153799605	white
TCGA-21-1077	-15.77497942	-6.503868115	white
TCGA-21-1078	-12.71087503	-5.357503999	white
TCGA-21-1079	-16.9978518	-8.879280138	white
TCGA-21-1080	-15.88021209	-4.718410416	white
TCGA-21-1081	-14.04467715	-0.850259064	white
TCGA-21-1082	-13.98541811	-6.35110038	white
TCGA-21-1083	-13.42783398	-7.645410777	white
TCGA-21-5782	-17.14606283	-6.9352008	white
TCGA-21-5783	-13.4302906	-4.489281934	white
TCGA-21-5784	-17.97710893	-11.30411211	white
TCGA-21-5786	-14.74235318	-4.409030022	white
TCGA-21-A5DI	-16.77819138	-9.601228013	white
TCGA-22-0940	-16.29040461	-8.398512396	white
TCGA-22-0944	-17.84684654	-9.005320703	white
TCGA-22-1000	-17.08396179	-3.665824696	white
TCGA-22-1002	-17.40245095	-6.396339882	white
TCGA-22-1005	-14.08112323	-7.865417966	white
TCGA-22-1011	-18.09048538	-8.60159869	white
TCGA-22-1012	-15.65801777	-4.050361795	white
TCGA-22-1016	-15.88662777	-9.144120476	white
TCGA-22-4591	-17.30611861	-8.925753515	white
TCGA-22-4593	-15.45236126	-9.671933105	white
TCGA-22-4595	-16.62919956	-4.656108775	white
TCGA-22-4596	-15.89006787	-6.502576359	white
TCGA-22-4599	-15.56089761	-6.810069605	white
TCGA-22-4601	-17.36721096	-6.863339031	white
TCGA-22-4604	-15.75959125	-5.271973875	white
TCGA-22-4607	-18.95378474	-10.27984551	white
TCGA-22-4609	-15.61910107	-5.269018351	white
TCGA-22-4613	-15.75413601	-5.333346505	white
TCGA-22-5471	-15.97748068	-7.159258718	white
TCGA-22-5472	-13.15237762	-3.208741754	white
TCGA-22-5473	-19.56651677	-6.286462094	white
TCGA-22-5474	-17.85384189	-9.865000888	white
TCGA-22-5477	-18.15912728	-9.597199285	white
TCGA-22-5479	-17.8420685	-6.719770632	white
TCGA-22-5480	-17.71781974	-8.469744579	white
TCGA-22-5481	-16.13232217	-5.304614344	white
TCGA-22-5482	-17.387558	-3.881044006	white
TCGA-22-5483	-15.27929606	-4.706017351	white
TCGA-22-5485	-16.31828412	-9.299927341	white
TCGA-22-5489	-17.71193418	-5.523138215	white
TCGA-22-5491	-15.49173713	-5.745172824	white
TCGA-22-A5C4	-15.34679535	-8.306399328	white
TCGA-23-1021	-13.60683483	-5.304980405	white
TCGA-23-1022	-15.46422785	-5.455469461	white
TCGA-23-1027	-9.961322865	-8.294211526	white
TCGA-23-1029	-9.558512763	-2.156380455	white
TCGA-23-1030	1.831993858	-2.62379935	white
TCGA-23-1031	-10.04201267	-2.421386971	white
TCGA-23-1111	-16.51082622	-4.986849204	white
TCGA-23-1113	-9.488397159	-1.566287917	white
TCGA-23-1114	-11.53696043	-2.566192291	white
TCGA-23-1116	-8.093254481	-4.433243152	white
TCGA-23-1117	-14.53010706	-2.432848267	white
TCGA-23-1118	-8.294172315	-3.623920375	white
TCGA-23-1122	-11.68672685	-2.592987082	white
TCGA-23-1123	-19.501427	-9.67281165	white
TCGA-23-1124	-14.46602138	-7.449229142	white
TCGA-23-1809	96.74385645	-17.68508291	white
TCGA-23-2072	-7.173943019	-1.945361966	white
TCGA-23-2077	-14.15383743	-4.593326503	white
TCGA-23-2078	-9.826307647	-5.479331787	white
TCGA-23-2079	-13.14829315	-7.926010501	white
TCGA-23-2081	-13.13336677	-4.765800269	white
TCGA-23-2084	-11.25449149	-3.103580106	white
TCGA-24-0970	-15.52313864	-8.516529626	white
TCGA-24-0975	-14.04881873	-8.383234126	white
TCGA-24-0979	-17.68292137	-6.29552911	white
TCGA-24-0980	-17.12246432	-4.153910666	white
TCGA-24-0982	-17.38159794	-5.040940396	white
TCGA-24-1104	-16.03044972	-7.321854387	white
TCGA-24-1413	-16.74245268	-6.962295597	white
TCGA-24-1416	-15.23786684	-4.175680531	white
TCGA-24-1417	-18.07743279	-9.357793087	white
TCGA-24-1418	-15.7052962	-10.61133177	white
TCGA-24-1419	-18.75899003	-8.987894429	white
TCGA-24-1423	-16.83460576	-9.114883171	white
TCGA-24-1424	-16.12881258	-8.117749461	white
TCGA-24-1425	-15.99003996	-9.980327219	white
TCGA-24-1426	-12.68514376	-5.517647829	white
TCGA-24-1428	-16.71854467	-11.82137002	white
TCGA-24-1430	-16.23513994	-6.725627494	white
TCGA-24-1431	-15.07157634	-11.10417451	white
TCGA-24-1434	-17.36584924	-7.120906537	white
TCGA-24-1435	-16.74472361	-7.388147392	white
TCGA-24-1436	-17.81799139	-7.069295647	white
TCGA-24-1463	-16.69281903	-5.852378411	white
TCGA-24-1464	-14.7309674	-9.100426384	white
TCGA-24-1466	-13.47347358	-7.099181791	white
TCGA-24-1469	-16.95276509	-8.391400822	white
TCGA-24-1470	-16.81119208	-8.097298994	white
TCGA-24-1471	-14.91826187	-4.869611288	white
TCGA-24-1549	-18.05539984	-10.06829109	white
TCGA-24-1551	-17.66021792	-10.13122623	white
TCGA-24-1552	-18.68786767	-9.497291841	white
TCGA-24-1562	-14.58856362	-7.653897294	white
TCGA-24-1564	-15.09792109	-8.617034348	white
TCGA-24-1565	-18.15095423	-3.799624968	white
TCGA-24-1603	-17.19033602	-5.801110703	white
TCGA-24-1616	-17.24079421	-6.993643703	white
TCGA-24-1842	-14.41623261	-4.289478205	white
TCGA-24-1843	-16.55566949	-6.135731315	white
TCGA-24-1844	-15.3285747	-9.140389013	white
TCGA-24-1845	-13.01446716	-3.724860818	white
TCGA-24-1847	-10.2992441	-12.24327223	white
TCGA-24-1849	-16.92661351	-8.332305092	white
TCGA-24-1850	-16.30918037	-8.654529321	white
TCGA-24-1927	-17.97098019	-7.286447381	white
TCGA-24-2019	-14.74287471	-6.602064305	white
TCGA-24-2030	-6.152658857	-6.300685205	white
TCGA-24-2033	-15.35390656	-2.177502806	white
TCGA-24-2035	-17.90592302	-7.656672133	white
TCGA-24-2036	-14.30672501	-8.411708434	white
TCGA-24-2038	-14.94399662	-7.365526273	white
TCGA-24-2260	-14.75657182	-3.873665187	white
TCGA-24-2261	-19.50371889	-7.757693852	white
TCGA-24-2262	-19.17004039	-7.206560668	white
TCGA-24-2267	-15.19129957	-6.759363627	white
TCGA-24-2280	-12.53176193	-7.379552227	white
TCGA-24-2281	-18.00434706	-6.209796965	white
TCGA-24-2288	-18.36800698	-7.93722378	white
TCGA-24-2289	-17.09466179	-8.22313144	white
TCGA-24-2290	-15.63703215	-6.4047655	white
TCGA-24-2293	-16.25991647	-6.604940627	white
TCGA-24-2295	-16.09765329	-4.968271314	white
TCGA-24-2298	-16.65747307	-4.60894043	white
TCGA-25-1313	-18.26257543	-6.39016572	white
TCGA-25-1314	-15.20394805	-5.15708172	white
TCGA-25-1315	-15.22997642	-5.59111173	white
TCGA-25-1316	-15.70035562	-2.956535774	white
TCGA-25-1319	-16.97410232	-9.180538786	white
TCGA-25-1320	-17.0733837	-5.33627788	white
TCGA-25-1321	-18.10557053	-8.121425628	white
TCGA-25-1322	-16.71668254	-8.040790106	white
TCGA-25-1323	-14.96189427	-8.3427371	white
TCGA-25-1326	-14.37344507	-6.669312354	white
TCGA-25-1328	-17.82606186	-3.735435278	white
TCGA-25-1329	-16.68428747	-7.308642463	white
TCGA-25-2391	-17.17819638	-7.672362814	white
TCGA-25-2392	-18.2137359	-8.946103671	white
TCGA-25-2393	-16.02936948	-5.80344496	white
TCGA-25-2396	-18.80218896	-5.841623823	white
TCGA-25-2397	-19.76716138	-7.234105974	white
TCGA-25-2398	-16.5306522	-1.531723761	white
TCGA-25-2399	-16.30251672	-9.338085582	white
TCGA-25-2400	-17.12406787	-6.962716785	white
TCGA-25-2401	-16.81516902	-3.954260718	white
TCGA-25-2408	-16.24560201	-5.638893773	white
TCGA-25-2409	-14.93759649	-3.877688088	white
TCGA-26-1439	-12.44825902	-9.424443646	white
TCGA-26-1442	-15.26534209	-7.809953615	white
TCGA-26-5132	-11.94041974	-6.707733956	white
TCGA-26-5133	-16.94440446	-4.452316589	white
TCGA-26-5135	-15.82112593	-6.484063201	white
TCGA-26-5136	-13.87492782	-5.806844262	white
TCGA-26-5139	-16.35273715	-7.693088303	white
TCGA-26-6173	-15.53853118	-5.518143478	white
TCGA-26-6174	-15.83623517	-9.037870916	white
TCGA-27-1831	-10.86575381	-7.432355745	white
TCGA-27-1832	-15.02120296	-7.716626888	white
TCGA-27-1833	-14.24758648	-3.107408609	white
TCGA-27-1834	-15.58777895	-4.150418659	white
TCGA-27-1835	-13.67577134	-9.67726531	white
TCGA-27-1836	-12.2419727	-2.759136699	white
TCGA-27-1837	-11.59658215	-8.451885469	white
TCGA-27-1838	-15.50023138	-8.484950172	white
TCGA-27-2518	-16.22050712	-8.251846296	white
TCGA-27-2519	-16.24598399	-7.563017068	white
TCGA-27-2521	-14.63587951	-5.881273615	white
TCGA-27-2523	-13.99933936	-7.567322699	white
TCGA-27-2524	-15.07864778	-6.100966572	white
TCGA-27-2526	-12.21003328	-3.438043963	white
TCGA-27-2527	-16.251087	-6.679748598	white
TCGA-27-2528	-12.28275825	-6.507415639	white
TCGA-28-1747	-17.15248495	-5.975723272	white
TCGA-28-2499	-17.75648313	-9.052568891	white
TCGA-28-2502	-14.94441761	-7.9625462	white
TCGA-28-2506	-16.36077723	-6.861560026	white
TCGA-28-2509	-9.031647206	-2.284673234	white
TCGA-28-2513	-13.68613828	-5.596556458	white
TCGA-28-5204	-16.75763495	-2.126830082	white
TCGA-28-5207	-17.99147014	-9.141218509	white
TCGA-28-5208	-11.66683514	-5.830978747	white
TCGA-28-5209	-16.39190467	-5.248976325	white
TCGA-28-5213	-8.032539034	0.565999491	white
TCGA-28-5214	-16.83259578	-6.139354297	white
TCGA-28-5215	-15.48175042	-7.387148481	white
TCGA-28-5216	-18.08476299	-7.60252764	white
TCGA-28-5218	-8.004830975	-2.430553222	white
TCGA-28-5219	-16.75400147	-6.84566467	white
TCGA-28-5220	-15.22854854	-7.207149966	white
TCGA-28-6450	-7.913787059	-2.804962621	white
TCGA-29-1688	-16.34091551	-6.864094882	white
TCGA-29-1690	-10.48981102	-6.971757255	white
TCGA-29-1691	-16.2649296	-5.0473868	white
TCGA-29-1693	-17.26147758	-6.295333785	white
TCGA-29-1694	-7.781625655	-7.041333463	white
TCGA-29-1695	-18.13695648	-9.973577366	white
TCGA-29-1696	-14.02112391	-8.101556133	white
TCGA-29-1697	-14.12151827	-5.461913667	white
TCGA-29-1699	-9.199854634	-5.325384921	white
TCGA-29-1701	-14.87027072	-7.898897294	white
TCGA-29-1702	-17.60727153	-7.486081199	white
TCGA-29-1705	-13.57673701	-7.622873634	white
TCGA-29-1707	-16.98758921	-9.769096696	white
TCGA-29-1710	-15.21385809	-8.544338158	white
TCGA-29-1762	-18.1187525	-8.605784766	white
TCGA-29-1764	-16.56950714	-6.801278251	white
TCGA-29-1766	-18.85244808	-10.15672148	white
TCGA-29-1768	-14.02020005	-7.865881975	white
TCGA-29-1769	-17.52685741	-5.037027269	white
TCGA-29-1770	-15.30272207	-7.796147027	white
TCGA-29-1771	-12.17463903	-6.374680565	white
TCGA-29-1774	-16.49944704	-6.255297985	white
TCGA-29-1775	-17.96446304	-7.495669477	white
TCGA-29-1777	-15.03009173	-5.638866746	white
TCGA-29-1778	-17.03216925	-9.075495506	white
TCGA-29-1781	-13.74309538	-4.992936005	white
TCGA-29-1783	-12.27983009	-7.164197001	white
TCGA-29-1785	-17.97793873	-8.154278731	white
TCGA-29-2427	-16.79413794	-8.869642146	white
TCGA-2F-A9KO	-16.69116363	-6.735192844	white
TCGA-2F-A9KP	-18.11165081	-11.28299356	white
TCGA-2F-A9KQ	-16.32994511	-7.211853336	white
TCGA-2F-A9KT	-15.94123151	-10.7962577	white
TCGA-2F-A9KW	-16.86332188	-7.936900025	white
TCGA-2J-AAB1	-15.71894846	-7.157717093	white
TCGA-2J-AAB4	-16.91224358	-9.150079643	white
TCGA-2J-AAB6	-18.01759956	-5.414221432	white
TCGA-2J-AAB8	-15.39835738	-7.229680556	white
TCGA-2J-AAB9	-19.46516136	-11.70272618	white
TCGA-2J-AABA	-15.5892555	-7.717899621	white
TCGA-2J-AABE	-12.09766425	-7.668362174	white
TCGA-2J-AABF	-17.06435457	-9.091136352	white
TCGA-2J-AABH	-15.65601369	-12.04070327	white
TCGA-2J-AABI	-16.37261422	-8.809830952	white
TCGA-2J-AABK	-15.64357969	-3.506452932	white
TCGA-2J-AABO	-16.6901448	-8.33657521	white
TCGA-2J-AABP	-13.32547344	-5.098825918	white
TCGA-2J-AABR	-16.96842015	-7.00688696	white
TCGA-2J-AABT	-15.06668278	-5.936772088	white
TCGA-2J-AABV	-18.34296686	-9.235678357	white
TCGA-2L-AAQA	-15.25778398	-6.2746583	white
TCGA-2L-AAQE	-16.60380701	-6.177615913	white
TCGA-2L-AAQI	-15.00594629	-7.821277395	white
TCGA-2L-AAQJ	-15.51349468	-7.197189607	white
TCGA-2L-AAQL	-14.95544168	-4.756662132	white
TCGA-2L-AAQM	-13.87956588	-5.151812869	white
TCGA-2Y-A9GT	-16.62441621	-10.73831437	white
TCGA-2Y-A9GU	-16.1792167	-10.25642137	white
TCGA-2Y-A9GV	-16.89795247	-10.68528852	white
TCGA-2Y-A9GW	-15.84202508	-2.668832596	white
TCGA-2Y-A9GX	-17.94998331	-5.883182914	white
TCGA-2Y-A9GY	-13.14696064	-7.711236591	white
TCGA-2Y-A9GZ	-15.46917673	-7.265487703	white
TCGA-2Y-A9H1	-16.38083032	-12.10182426	white
TCGA-2Y-A9H2	-15.91772247	-9.34951345	white
TCGA-2Y-A9H5	-16.19661486	-8.16164843	white
TCGA-2Y-A9H6	-16.32178569	-7.168953264	white
TCGA-2Y-A9H7	-18.62150597	-5.686793354	white
TCGA-2Y-A9H8	-17.41127148	-8.10972224	white
TCGA-2Y-A9H9	-14.82606004	-6.765126089	white
TCGA-2Y-A9HA	-15.59146897	-10.60496936	white
TCGA-30-1714	-8.548859082	-4.27838058	white
TCGA-30-1718	-18.49772265	-9.581146768	white
TCGA-30-1853	-15.3724449	-6.742926909	white
TCGA-30-1855	-17.45222491	-5.493478676	white
TCGA-30-1856	-5.249321833	-5.107111602	white
TCGA-30-1857	-16.19640902	-10.43811479	white
TCGA-30-1859	-5.776149621	-5.562630842	white
TCGA-30-1862	-15.18318335	-4.202492972	white
TCGA-30-1891	-14.061707	-6.23122329	white
TCGA-31-1950	-10.15305221	-4.282728706	white
TCGA-31-1959	-18.41899384	-9.320722612	white
TCGA-32-1970	-19.95803576	-10.983747	white
TCGA-32-1976	-16.74223563	-10.91098262	white
TCGA-32-1979	-16.37983524	-7.564898294	white
TCGA-32-1980	-14.82557171	-7.105177743	white
TCGA-32-1982	-13.62729884	-8.051663652	white
TCGA-32-1986	-13.84176149	-4.749454982	white
TCGA-32-1991	-15.04983097	-5.565371542	white
TCGA-32-2491	-17.86559318	-10.01048567	white
TCGA-32-2494	-15.99342282	-5.974738948	white
TCGA-32-2495	-15.28915283	-6.16830146	white
TCGA-32-2615	-17.03215841	-7.065113464	white
TCGA-32-2632	-13.16804725	-5.415949418	white
TCGA-32-2634	-15.56964526	-8.900931542	white
TCGA-32-2638	-16.37395705	-5.950368949	white
TCGA-32-4208	-15.37448432	-7.383972321	white
TCGA-32-4210	-17.39422747	-4.585830893	white
TCGA-32-4211	0.904253286	9.729228034	white
TCGA-32-4213	-17.58799431	-5.696222276	white
TCGA-32-4719	-3.401954985	8.144255857	white
TCGA-32-5222	-16.86504766	-3.619758215	white
TCGA-33-4532	-15.30614188	-8.448863094	white
TCGA-33-4547	-14.34823149	-2.235838967	white
TCGA-33-4566	-16.46113705	-6.512574989	white
TCGA-33-4582	-17.9735246	-7.195499437	white
TCGA-33-4583	-16.62258913	-11.10001881	white
TCGA-33-4586	-14.34169163	-6.855001607	white
TCGA-33-4587	-17.31778204	-5.306140875	white
TCGA-33-6737	-15.95642801	-5.652173172	white
TCGA-33-6738	-16.29589221	-6.845782238	white
TCGA-33-A4WN	-13.73303815	-3.92196426	white
TCGA-33-A5GW	-14.25319431	-7.584564271	white
TCGA-34-2596	-18.23089815	-8.89819795	white
TCGA-34-2600	-15.81399125	-6.790696076	white
TCGA-34-2604	-14.47632186	-7.497928445	white
TCGA-34-2605	-11.95317864	-3.57739047	white
TCGA-34-2608	-14.80866957	-6.841041879	white
TCGA-34-5231	-16.95027391	-6.971155553	white
TCGA-34-5234	-16.84716932	-6.562882168	white
TCGA-34-5236	-17.15010958	-5.752147024	white
TCGA-34-5239	-13.7630575	-8.656668133	white
TCGA-34-5240	-14.55100732	-6.026779503	white
TCGA-34-5241	-17.15521277	-5.59549304	white
TCGA-34-5927	-10.59063701	-8.976661166	white
TCGA-34-5928	-14.7309809	-9.293198259	white
TCGA-34-5929	-14.79810759	-8.20169857	white
TCGA-34-7107	-16.8586981	-8.905949763	white
TCGA-34-8454	-14.03558491	-5.748078939	white
TCGA-34-8455	-15.26218216	-7.738647995	white
TCGA-34-8456	-16.02612003	-6.993850873	white
TCGA-34-A5IX	-17.5430061	-4.881571042	white
TCGA-35-3615	-12.96114439	-2.947225995	white
TCGA-35-4122	-16.55474049	-6.691831803	white
TCGA-35-4123	-18.94622713	-6.278370524	white
TCGA-35-5375	-16.44526051	-4.244438231	white
TCGA-37-3783	-14.77325808	-4.614403437	white
TCGA-37-3789	-13.87204566	-2.629666979	white
TCGA-37-3792	-15.24131279	-4.682840998	white
TCGA-37-4129	-4.386885693	2.816136649	white
TCGA-37-4130	-8.259237192	-2.298566054	white
TCGA-37-4132	-14.32043899	-4.857366715	white
TCGA-37-4133	-15.29263289	-5.625634775	white
TCGA-37-4135	-15.70408874	-5.22737774	white
TCGA-37-4141	-15.22791328	-1.563533278	white
TCGA-37-5819	-11.07723184	3.991009351	white
TCGA-37-A5EL	-17.06766706	-6.32722153	white
TCGA-37-A5EM	-15.70648532	-4.938772195	white
TCGA-37-A5EN	-6.066119133	1.898369973	white
TCGA-38-4625	-9.668574203	-2.322683522	white
TCGA-38-4626	-16.76588956	-5.632257204	white
TCGA-38-4627	-16.64643458	-6.82811338	white
TCGA-38-4628	-10.27287274	-9.534212759	white
TCGA-38-4629	-16.54192651	-6.061999978	white
TCGA-38-4630	-16.8582264	-9.115310583	white
TCGA-38-4631	-11.67517738	-7.322302695	white
TCGA-38-6178	-17.17988349	-7.237033403	white
TCGA-38-7271	-17.45990036	-5.973691353	white
TCGA-38-A44F	-17.1554792	-9.865579384	white
TCGA-39-5011	-8.156543133	-7.598433432	white
TCGA-39-5016	-15.26896369	-9.209691043	white
TCGA-39-5019	-14.39159964	-3.152936057	white
TCGA-39-5021	-15.24205587	-7.267430824	white
TCGA-39-5022	-15.45388173	-7.323834173	white
TCGA-39-5024	-15.23425787	-6.492567238	white
TCGA-39-5027	-11.05470939	-4.926056599	white
TCGA-39-5028	-14.26267396	-8.231988637	white
TCGA-39-5034	-11.2004367	-4.592085643	white
TCGA-39-5035	-11.12333372	-4.245822263	white
TCGA-39-5036	-16.98365845	-11.29903728	white
TCGA-39-5037	-13.0225957	-7.463673808	white
TCGA-39-5039	-8.728900546	-1.129595194	white
TCGA-39-5040	-11.32109947	-2.943969984	white
TCGA-3A-A9I5	-10.03604341	-11.02852314	white
TCGA-3A-A9I9	-14.39832854	-7.963155732	white
TCGA-3A-A9IB	-5.945881427	-9.590950977	white
TCGA-3A-A9IC	-17.97613078	-5.718223739	white
TCGA-3A-A9IH	-16.25017133	-5.07322217	white
TCGA-3A-A9IJ	-17.10154604	-6.004900309	white
TCGA-3A-A9IL	-15.78339071	-6.154701458	white
TCGA-3A-A9IN	-16.71782027	-9.129662274	white
TCGA-3A-A9IR	-13.54522653	-8.575712907	white
TCGA-3A-A9IS	-15.41294191	-6.04659957	white
TCGA-3A-A9IU	-10.68210586	-5.693683115	white
TCGA-3A-A9IV	-15.41217537	-7.297437253	white
TCGA-3A-A9IX	-8.879137721	-0.727271469	white
TCGA-3A-A9J0	-15.44766161	-6.421717937	white
TCGA-3C-AAAU	-4.947692924	-1.524778504	white
TCGA-3E-AAAY	-12.71117359	-2.825018546	white
TCGA-3M-AB47	95.49216184	-15.83911921	white
TCGA-41-2571	-16.10456257	-6.754570769	white
TCGA-41-2572	-15.18194222	-9.628467176	white
TCGA-41-2573	-15.23244741	-6.413146674	white
TCGA-41-2575	-10.48490873	-8.077693771	white
TCGA-41-3392	-15.66796408	-4.807692244	white
TCGA-41-3393	-13.3134181	-6.97265181	white
TCGA-41-3915	-18.27184184	-9.421992088	white
TCGA-41-4097	-16.9543185	-5.668602983	white
TCGA-41-6646	-16.94093461	-6.300615208	white
TCGA-43-2576	-14.43560594	-2.477024195	white
TCGA-43-2578	-14.28678206	-7.087323229	white
TCGA-43-2581	-17.36760549	-8.840836968	white
TCGA-43-3920	-17.1420521	-10.93994467	white
TCGA-43-5668	-15.46278233	-6.797103024	white
TCGA-43-5670	-15.38407568	-0.567069695	white
TCGA-43-6143	-16.32058442	-4.095878127	white
TCGA-43-6647	-17.21618107	-7.361093039	white
TCGA-43-6771	-17.56219982	-6.766339933	white
TCGA-43-6773	-15.16589078	-7.691997772	white
TCGA-43-7656	-16.86679276	-7.664453845	white
TCGA-43-7657	-19.33284331	-5.280128486	white
TCGA-43-7658	-15.23131384	-6.705819447	white
TCGA-43-8115	-14.16160445	-8.71786323	white
TCGA-43-8116	-18.33702501	-8.157208343	white
TCGA-43-8118	-16.86577064	-4.189363574	white
TCGA-43-A474	-16.72372045	-7.928554458	white
TCGA-43-A475	-15.90505218	-7.140525745	white
TCGA-43-A56U	-16.52954541	-3.882208552	white
TCGA-44-2655	-16.26670334	-7.217442179	white
TCGA-44-2656	-17.20936164	-10.15627288	white
TCGA-44-2657	-15.94708067	-3.430552647	white
TCGA-44-2659	-15.99462854	-7.187863536	white
TCGA-44-2661	-15.85630972	-9.883080736	white
TCGA-44-2662	-12.78705702	-0.860115847	white
TCGA-44-2665	-15.83239141	-9.597705664	white
TCGA-44-2668	-16.41731219	-6.794538359	white
TCGA-44-3396	-16.34516692	-4.675460819	white
TCGA-44-3398	-17.46497767	-7.153932594	white
TCGA-44-3917	-17.10748498	-7.385642413	white
TCGA-44-3918	-16.87006111	-7.107736382	white
TCGA-44-3919	-15.43302491	-7.690727063	white
TCGA-44-4112	-16.74393598	-10.65391666	white
TCGA-44-5644	-14.85690404	-5.895478118	white
TCGA-44-6144	-16.46952039	-7.339596848	white
TCGA-44-6145	-15.20109405	-7.8291929	white
TCGA-44-6146	-15.70130169	-9.02419766	white
TCGA-44-6147	-16.10532617	-4.45110893	white
TCGA-44-6148	-16.49673676	-6.590891026	white
TCGA-44-6774	-14.95321422	-8.808204887	white
TCGA-44-6776	-15.00927507	-9.501827203	white
TCGA-44-6777	-12.09157114	-8.034320107	white
TCGA-44-6779	-16.58728856	-7.218242274	white
TCGA-44-7659	-15.70842003	-6.354832327	white
TCGA-44-7660	-17.24044031	-3.579305401	white
TCGA-44-7661	-13.51594597	-6.094640981	white
TCGA-44-7662	-15.9146537	-9.839482661	white
TCGA-44-7667	-11.94833028	-8.07688988	white
TCGA-44-7672	-14.33390608	-9.299296444	white
TCGA-44-8117	-16.82316215	-8.764284346	white
TCGA-44-8119	-16.73595201	-6.812621337	white
TCGA-44-A47A	-16.05704028	-6.962549451	white
TCGA-44-A47B	-15.95790081	-10.36958525	white
TCGA-44-A47F	-14.27964485	-5.738018894	white
TCGA-44-A47G	-11.51517044	-2.491269362	white
TCGA-44-A4SS	-15.8363421	-8.201696032	white
TCGA-44-A4SU	-14.06653217	-5.689242617	white
TCGA-46-3765	-16.47068526	-10.05958992	white
TCGA-46-3766	-14.34311481	-6.467829538	white
TCGA-46-3767	-15.84684044	-5.730994297	white
TCGA-46-3768	-15.32460181	-10.19247237	white
TCGA-46-3769	-15.06137044	-4.953466859	white
TCGA-46-6025	-15.37270256	-6.762184569	white
TCGA-46-6026	-16.53892618	-10.35767539	white
TCGA-49-4486	-17.06203497	-6.265701922	white
TCGA-49-4487	-11.95166611	-4.820942684	white
TCGA-49-4488	-16.07553605	-4.194795214	white
TCGA-49-4490	-14.62010201	-9.204574179	white
TCGA-49-4494	-12.58845464	-3.259055923	white
TCGA-49-4501	-16.9807089	-9.659169774	white
TCGA-49-4505	-16.87647678	-9.223900013	white
TCGA-49-4506	-17.08316426	-6.379662043	white
TCGA-49-4507	-11.15020916	-3.561768498	white
TCGA-49-4512	-16.78996344	-2.785693771	white
TCGA-49-4514	-8.694276536	-2.89494353	white
TCGA-49-6742	-13.9127102	-6.467969433	white
TCGA-49-6743	-15.82337273	-7.68553177	white
TCGA-49-6744	-12.44841782	-3.105389735	white
TCGA-49-6745	-12.26782379	-2.652442729	white
TCGA-49-6761	-11.21557996	-9.451733796	white
TCGA-49-6767	-16.14231299	-5.928764932	white
TCGA-4H-AAAK	-15.45704705	-4.409378203	white
TCGA-4R-AA8I	-14.23204629	-0.894250696	white
TCGA-4Z-AA7M	-14.69377124	-6.809751192	white
TCGA-4Z-AA7N	-6.705156024	-8.628169877	white
TCGA-4Z-AA7Q	-14.61534509	-4.030876027	white
TCGA-4Z-AA7W	-14.55321059	-6.111024309	white
TCGA-4Z-AA7Y	-13.03332473	-2.615353832	white
TCGA-4Z-AA80	-17.62645184	-8.936610291	white
TCGA-4Z-AA81	9.792839584	6.980050983	white
TCGA-4Z-AA83	-14.25031639	-5.539339111	white
TCGA-4Z-AA84	4.282479632	-2.793547373	white
TCGA-4Z-AA89	-7.290244171	-0.478398143	white
TCGA-50-5044	-13.41531039	-7.664621077	white
TCGA-50-5049	-14.27530051	-3.85952658	white
TCGA-50-5051	-15.96962536	-5.917988815	white
TCGA-50-5055	-17.22595567	-8.800483443	white
TCGA-50-5068	-16.34660772	-6.028578409	white
TCGA-50-5072	-14.46573152	-7.149698642	white
TCGA-50-5930	-14.8294043	-3.398240519	white
TCGA-50-5931	-17.35903889	-8.505104588	white
TCGA-50-5932	-15.91911031	-6.480620396	white
TCGA-50-5933	-12.43603216	-8.156948639	white
TCGA-50-5935	-17.41590913	-9.73997275	white
TCGA-50-5936	-16.03128826	-10.0087191	white
TCGA-50-5939	-9.046449543	-3.191656129	white
TCGA-50-5941	-16.5805642	-5.472082844	white
TCGA-50-5942	-13.88785812	-7.439935479	white
TCGA-50-5944	-16.49237054	-6.542064687	white
TCGA-50-5946	-16.97814258	-11.81879662	white
TCGA-50-6590	-16.86431678	-9.025480883	white
TCGA-50-6591	-16.07017709	-5.378427891	white
TCGA-50-6592	-17.29428886	-7.192703718	white
TCGA-50-6593	-17.87452764	-7.601137848	white
TCGA-50-6595	-16.46793551	-6.606419889	white
TCGA-50-6597	-11.500186	-6.638668515	white
TCGA-50-6673	-5.417223868	-3.408805544	white
TCGA-50-7109	-12.32222141	-7.282508372	white
TCGA-50-8459	-11.46991769	-4.675212773	white
TCGA-50-8460	-16.55358004	-4.87516071	white
TCGA-51-4081	-17.22440921	-6.956562992	white
TCGA-51-6867	-16.41158589	-9.079143688	white
TCGA-52-7809	-17.93721613	-6.773282766	white
TCGA-52-7810	-16.69263473	-8.840478477	white
TCGA-53-7626	-14.12947544	-11.16321105	white
TCGA-53-7813	-12.07035784	-7.194030236	white
TCGA-55-1592	-16.49324965	-9.421268799	white
TCGA-55-1594	-15.97950765	-7.926740716	white
TCGA-55-5899	-17.65417164	-10.62219525	white
TCGA-55-6543	-17.41942977	-8.573983247	white
TCGA-55-6642	-15.62671462	-4.600439279	white
TCGA-55-6712	-17.69798088	-6.745958725	white
TCGA-55-6968	-13.37194923	-7.738229206	white
TCGA-55-6969	-12.69193144	-2.565494182	white
TCGA-55-6970	-15.81835392	-6.401780693	white
TCGA-55-6971	-17.58350547	-7.461298408	white
TCGA-55-6972	-16.18594282	-9.190589064	white
TCGA-55-6975	-17.3344456	-5.741855385	white
TCGA-55-6978	-15.35628273	-8.519710017	white
TCGA-55-6979	-7.422558569	-4.189914329	white
TCGA-55-6980	-8.229985457	-3.229758227	white
TCGA-55-6981	-17.81045451	-9.074576205	white
TCGA-55-6982	-14.34157988	-10.01848266	white
TCGA-55-6983	-14.4088174	-5.169059123	white
TCGA-55-6984	-16.42980869	-5.264895934	white
TCGA-55-6985	-12.96221945	-4.218162451	white
TCGA-55-6986	-17.38658146	-8.243961545	white
TCGA-55-6987	-16.12982621	-8.732015847	white
TCGA-55-7227	-13.98238255	-6.929617658	white
TCGA-55-7281	-15.80378693	-2.990714357	white
TCGA-55-7283	-10.91965494	-7.026395629	white
TCGA-55-7284	-15.69423157	-2.555419969	white
TCGA-55-7573	-17.37210867	-8.525562159	white
TCGA-55-7574	-16.86597634	-8.800731271	white
TCGA-55-7724	-13.84652092	-6.508196537	white
TCGA-55-7725	85.69699148	-18.64689522	white
TCGA-55-7726	-15.03982193	-5.753234943	white
TCGA-55-7727	-19.03476862	-5.794366044	white
TCGA-55-7728	-15.42053054	-7.407994454	white
TCGA-55-7816	-14.51986526	-7.762987009	white
TCGA-55-7903	-12.61953499	-7.894291067	white
TCGA-55-7907	-17.24357727	-9.83041968	white
TCGA-55-7911	-16.38280582	-7.885922616	white
TCGA-55-7914	-15.09770077	-6.753120154	white
TCGA-55-7994	-16.80397677	-6.302485707	white
TCGA-55-7995	-13.90565444	-4.775705547	white
TCGA-55-8085	-17.29739027	-4.975806933	white
TCGA-55-8087	-15.1643159	-7.876395755	white
TCGA-55-8089	-13.162305	-5.349095183	white
TCGA-55-8090	-14.81368932	-2.941783075	white
TCGA-55-8091	-15.67795887	-7.692985115	white
TCGA-55-8092	-15.90159224	-6.221073795	white
TCGA-55-8094	-16.7171569	-6.084414927	white
TCGA-55-8096	-15.54053229	-4.964203198	white
TCGA-55-8097	-15.68211553	-8.590188342	white
TCGA-55-8203	-18.00980909	-10.29352115	white
TCGA-55-8204	-17.6162981	-6.793091283	white
TCGA-55-8205	-14.71617123	-4.455776768	white
TCGA-55-8206	-16.19197506	-5.922537565	white
TCGA-55-8207	-15.65609624	-5.44576692	white
TCGA-55-8208	-15.73416929	-3.021029462	white
TCGA-55-8299	-16.97596118	-9.299197559	white
TCGA-55-8301	-16.27670812	-7.481240341	white
TCGA-55-8302	-8.381572379	-4.786949332	white
TCGA-55-8505	-15.74013954	-6.443583318	white
TCGA-55-8506	-15.74699118	-7.287838916	white
TCGA-55-8507	-15.21354043	-5.942906118	white
TCGA-55-8510	-17.81381945	-7.016754197	white
TCGA-55-8511	-14.45183067	-4.935571739	white
TCGA-55-8512	-17.73033764	-5.421243821	white
TCGA-55-8513	-19.76007188	-7.284631711	white
TCGA-55-8614	-19.09188655	-8.37235679	white
TCGA-55-8615	-17.62903986	-8.262679898	white
TCGA-55-8616	-15.37884974	-9.448438671	white
TCGA-55-8619	-15.09266834	-9.024107409	white
TCGA-55-8620	-15.46604519	-11.27077002	white
TCGA-55-8621	-16.13031107	-10.42508987	white
TCGA-55-A48X	-16.45048699	-5.381316692	white
TCGA-55-A48Y	-17.8254201	-7.223738725	white
TCGA-55-A48Z	-14.87047188	-6.880968483	white
TCGA-55-A490	-14.93759202	-5.909120029	white
TCGA-55-A491	-13.19946268	-7.639065529	white
TCGA-55-A492	-12.88175619	-4.487618215	white
TCGA-55-A493	-14.42489661	-8.534917747	white
TCGA-55-A494	-11.37061686	-6.688143963	white
TCGA-55-A4DF	-17.43313944	-8.816727805	white
TCGA-55-A4DG	-18.36921713	-7.597281552	white
TCGA-56-1622	-15.55835031	-8.067621261	white
TCGA-56-5897	-15.62376498	-3.865366108	white
TCGA-56-5898	-15.63661066	-10.13661426	white
TCGA-56-6545	-16.28003759	-7.855496022	white
TCGA-56-6546	-15.64565197	-8.758636146	white
TCGA-56-7221	-16.54435645	-9.060649331	white
TCGA-56-7222	-17.03662433	-5.361950133	white
TCGA-56-7223	-14.28936348	-8.184646012	white
TCGA-56-7579	-15.44039626	-7.870360901	white
TCGA-56-7580	-13.34369753	-7.108634542	white
TCGA-56-7582	-18.06151517	-6.761956212	white
TCGA-56-7730	-14.66178864	-5.913736638	white
TCGA-56-7731	-15.82881267	-10.22154028	white
TCGA-56-7823	-15.0293433	-5.9034195	white
TCGA-56-8082	-15.97885782	-5.740276137	white
TCGA-56-8083	-16.2877301	-5.995446462	white
TCGA-56-8201	-16.08957476	-8.525721201	white
TCGA-56-8304	-13.84160146	-6.719644203	white
TCGA-56-8305	-15.87782316	-5.987640871	white
TCGA-56-8307	-18.00251942	-10.24693264	white
TCGA-56-8308	-15.11167206	-8.755128364	white
TCGA-56-8309	-16.56554517	-6.103491871	white
TCGA-56-8503	-9.873533561	-8.218809194	white
TCGA-56-8504	-16.46733174	-4.75848031	white
TCGA-56-8622	-16.80945842	-6.71388182	white
TCGA-56-8623	-14.51174544	-9.671950417	white
TCGA-56-8624	-15.26604189	-7.84519155	white
TCGA-56-8625	-16.96511871	-11.69809896	white
TCGA-56-8626	-14.92228867	-5.275672823	white
TCGA-56-8628	-19.26439503	-8.533377521	white
TCGA-56-8629	-14.21057306	-8.931987221	white
TCGA-56-A49D	-15.05822515	-8.614566124	white
TCGA-56-A4BW	-17.33311802	-9.727917512	white
TCGA-56-A4BX	-12.62203223	-3.590603872	white
TCGA-56-A4BY	-14.18121613	-6.713954457	white
TCGA-56-A4ZJ	-18.18748027	-5.860162781	white
TCGA-56-A4ZK	-15.93142271	-10.97254955	white
TCGA-56-A5DR	-17.11027269	-12.08773559	white
TCGA-56-A5DS	-16.33085455	-6.962753696	white
TCGA-57-1586	-14.45473552	-8.200665659	white
TCGA-57-1993	-14.41743861	-9.418077717	white
TCGA-57-1994	-17.08580477	-2.467023764	white
TCGA-58-8387	-14.4094179	-9.081873917	white
TCGA-58-8388	-16.10204617	-6.605930635	white
TCGA-58-8390	-19.31145746	-8.935154083	white
TCGA-58-8391	-15.73505667	-3.299497928	white
TCGA-58-8392	-13.72431671	-7.247728837	white
TCGA-58-8393	-15.99416999	-6.391157444	white
TCGA-58-A46J	-10.94471008	-5.597283738	white
TCGA-58-A46K	-17.2739555	-7.329257799	white
TCGA-58-A46L	-17.14679428	-8.229269958	white
TCGA-58-A46M	-17.79481681	-6.65139122	white
TCGA-58-A46N	-15.50499723	-6.540737024	white
TCGA-59-2348	-16.46845215	-9.506930016	white
TCGA-59-2351	-16.11693013	-8.49748635	white
TCGA-59-2352	-11.53377028	-5.875488393	white
TCGA-59-2354	-17.8448744	-7.600934324	white
TCGA-59-2355	-19.29968081	-8.904276868	white
TCGA-5C-A9VG	-14.27979486	-3.208903937	white
TCGA-5C-A9VH	-15.59115922	-3.92543666	white
TCGA-5N-A9KI	-12.8158857	-6.311331538	white
TCGA-5N-A9KM	-13.36709507	-9.58696221	white
TCGA-5R-AA1C	-11.13391621	0.312820604	white
TCGA-5R-AA1D	-14.41489654	-0.417598379	white
TCGA-5R-AAAM	-13.74786364	2.245340946	white
TCGA-60-2695	-15.1788073	-7.237059367	white
TCGA-60-2697	-15.8334705	-10.93508751	white
TCGA-60-2698	-18.67811942	-7.800217478	white
TCGA-60-2703	-16.70930793	-7.991652243	white
TCGA-60-2704	-16.87660325	-6.792201918	white
TCGA-60-2706	-9.757133032	-5.932866746	white
TCGA-60-2708	-14.15050091	-9.373506734	white
TCGA-60-2710	-13.79484736	-7.81582313	white
TCGA-60-2712	-12.91432784	-5.988536697	white
TCGA-60-2713	-11.88124574	-4.615745217	white
TCGA-60-2714	-17.23970757	-6.4499312	white
TCGA-60-2715	-13.04446496	-6.903747495	white
TCGA-60-2719	-16.41495336	-5.847009071	white
TCGA-60-2722	-18.81480602	-6.304929881	white
TCGA-60-2723	-15.86624981	-10.59384018	white
TCGA-60-2724	-15.01233196	-7.537440405	white
TCGA-60-2725	-15.52563512	-2.956644692	white
TCGA-60-2726	-16.05316588	-6.315815491	white
TCGA-61-1722	-16.8106924	-10.27812348	white
TCGA-61-1725	-16.20765839	-7.908095919	white
TCGA-61-1727	-14.14320409	-7.493782171	white
TCGA-61-1728	-18.03446269	-8.563510449	white
TCGA-61-1730	-16.64215214	-6.680855103	white
TCGA-61-1733	-17.43485121	-6.455053499	white
TCGA-61-1734	-14.34371063	-4.646254964	white
TCGA-61-1736	-14.46551037	-6.878518931	white
TCGA-61-1737	-16.28757246	-5.01327974	white
TCGA-61-1740	-15.98611174	-7.397030727	white
TCGA-61-1741	-13.72469119	-5.55135339	white
TCGA-61-1743	-14.74365105	-8.273577084	white
TCGA-61-1895	-18.1614908	-10.72975671	white
TCGA-61-1899	-15.15675702	-5.81319909	white
TCGA-61-1901	-18.08979305	-10.35946152	white
TCGA-61-1903	-14.89283954	-4.8892154	white
TCGA-61-1904	-13.54976157	-5.196511711	white
TCGA-61-1906	-15.2963977	-8.204711762	white
TCGA-61-1907	-16.99678255	-8.60721187	white
TCGA-61-1910	-16.45337188	-6.882934578	white
TCGA-61-1911	-9.821916153	-5.060689274	white
TCGA-61-1913	-16.79212884	-8.732295078	white
TCGA-61-1915	-13.84851182	-1.729427561	white
TCGA-61-1919	-12.61331104	-5.471752851	white
TCGA-61-1995	-15.09638756	-4.259421576	white
TCGA-61-1998	-14.11242386	-4.486863471	white
TCGA-61-2000	-9.697665795	-4.607849829	white
TCGA-61-2002	-15.72655536	-7.515508729	white
TCGA-61-2003	-9.805626629	-4.155786041	white
TCGA-61-2009	-17.87541042	-9.898228227	white
TCGA-61-2012	-9.247488239	-5.6333153	white
TCGA-61-2016	-15.78755007	-8.655862993	white
TCGA-61-2018	-15.06535328	-3.8381345	white
TCGA-61-2087	-16.95851931	-7.252818498	white
TCGA-61-2088	-18.69673315	-9.79703158	white
TCGA-61-2092	-15.58386988	-6.740566993	white
TCGA-61-2094	-14.93374527	-4.837219792	white
TCGA-61-2095	-15.97652647	-7.960685417	white
TCGA-61-2096	-14.15495116	-7.665839639	white
TCGA-61-2101	-16.17622167	-9.240288434	white
TCGA-61-2102	-13.90626486	-5.81319155	white
TCGA-61-2104	-7.986902054	-5.180478057	white
TCGA-61-2109	-15.65476213	-3.025695097	white
TCGA-61-2110	-17.99440915	-9.454921304	white
TCGA-61-2111	-6.823192382	-3.6707603	white
TCGA-61-2113	-17.80461928	-6.095354216	white
TCGA-61-2610	-18.39875573	-7.410320535	white
TCGA-61-2611	-14.78357471	-8.693367676	white
TCGA-61-2612	-14.8545209	-6.898448048	white
TCGA-62-8394	-15.58699518	-7.737321425	white
TCGA-62-8395	-15.78731673	-7.357286269	white
TCGA-62-8397	-17.39911911	-9.147100395	white
TCGA-62-8398	-15.90771358	-8.289884689	white
TCGA-62-8399	-13.51555998	-4.975252948	white
TCGA-62-8402	-16.26655723	-7.064749645	white
TCGA-62-A46O	-15.19669641	-7.107711565	white
TCGA-62-A46P	-17.53795232	-4.708490463	white
TCGA-62-A46R	-17.36307108	-2.890907606	white
TCGA-62-A46S	-16.00438936	-4.349672538	white
TCGA-62-A46U	-16.52866373	-6.710504803	white
TCGA-62-A46V	-16.04270237	-10.02852685	white
TCGA-62-A46Y	-17.00229483	-10.01420588	white
TCGA-62-A470	-17.38643785	-8.47149055	white
TCGA-62-A471	-14.96655473	-7.987843876	white
TCGA-62-A472	-15.70651853	-7.205763107	white
TCGA-64-1676	-15.50023165	-6.137551031	white
TCGA-64-1677	-16.12891505	-8.962061054	white
TCGA-64-1678	-17.23187027	-8.308046277	white
TCGA-64-1679	-16.13475811	-7.681071478	white
TCGA-64-1680	-11.80831901	-8.234273835	white
TCGA-64-1681	-11.05879064	-3.082371696	white
TCGA-64-5774	-13.64635389	-8.176404727	white
TCGA-64-5775	-16.84678752	-5.208003555	white
TCGA-64-5778	-18.09846997	-8.729346452	white
TCGA-64-5779	-15.7805751	-5.757454463	white
TCGA-64-5781	-11.83815039	-5.107213242	white
TCGA-64-5815	-15.66931567	-6.901641514	white
TCGA-67-3772	-17.83708934	-9.851552976	white
TCGA-67-3773	-18.22222556	-8.331137844	white
TCGA-67-3774	-16.22062145	-6.304983002	white
TCGA-67-4679	-14.93699203	-6.028642714	white
TCGA-67-6215	-15.56931898	-7.078309823	white
TCGA-67-6216	-15.09621092	-8.870303747	white
TCGA-67-6217	-15.42693323	-3.404743197	white
TCGA-68-7755	-17.38049209	-6.868531986	white
TCGA-68-7756	-16.65222528	-7.766183181	white
TCGA-68-7757	-15.96179218	-4.459953671	white
TCGA-68-A59J	-16.9421745	-7.355946394	white
TCGA-69-7760	-17.20933982	-4.453545453	white
TCGA-69-7761	-15.74132474	-10.13670812	white
TCGA-69-7763	-14.36064771	-10.43484082	white
TCGA-69-7764	-16.84886581	-6.12931253	white
TCGA-69-7973	-15.36212135	-7.097149616	white
TCGA-69-7974	-15.35301774	-2.35842615	white
TCGA-69-7978	-17.35138132	-11.12723734	white
TCGA-69-7979	-16.1834259	-10.71051943	white
TCGA-69-7980	-12.19321942	-7.04555819	white
TCGA-69-8254	13.70712972	69.65743608	white
TCGA-73-4658	-13.06866178	-6.703284752	white
TCGA-73-4659	-6.772154141	-6.036387637	white
TCGA-73-4662	-14.02612592	-9.26566493	white
TCGA-73-4666	-16.74563314	-2.210160918	white
TCGA-73-4670	-17.41601196	-10.18633452	white
TCGA-73-4675	-17.44218295	-7.420052855	white
TCGA-73-4676	-16.74312255	-5.679952116	white
TCGA-73-4677	-15.44588622	-9.724254282	white
TCGA-73-7498	-17.09265507	-7.187315749	white
TCGA-73-7499	-17.91763846	-7.66983291	white
TCGA-76-4925	-8.556287434	-5.287971495	white
TCGA-76-4926	-14.91525437	-6.079085113	white
TCGA-76-4927	-17.52253869	-12.76855282	white
TCGA-76-4928	-16.40112117	-8.16909942	white
TCGA-76-4929	-14.47839615	-8.74473522	white
TCGA-76-4931	-17.69071979	-7.142504396	white
TCGA-76-4932	-18.81982866	-9.194999155	white
TCGA-76-4934	-12.21167482	-5.39715681	white
TCGA-76-4935	-13.90499165	-8.386035635	white
TCGA-76-6191	-16.92127118	-9.689376145	white
TCGA-76-6192	-13.43033003	-5.573285467	white
TCGA-76-6280	-14.70367103	-5.637350722	white
TCGA-76-6282	-14.6106237	-8.396806994	white
TCGA-76-6283	-15.92547692	-7.88128735	white
TCGA-76-6285	-16.5527054	-7.400871291	white
TCGA-76-6286	-14.99731434	-5.572885997	white
TCGA-76-6657	-15.2471148	-5.668141735	white
TCGA-76-6660	-13.53119865	-6.314378631	white
TCGA-76-6661	-14.51832796	-6.473641933	white
TCGA-76-6662	-18.13696442	-9.305183125	white
TCGA-76-6663	-15.00607697	-4.495289585	white
TCGA-76-6664	-11.31798103	-0.025218364	white
TCGA-77-6842	-16.04580573	-9.996917757	white
TCGA-77-6843	-18.7991944	-11.79781314	white
TCGA-77-6844	-17.05179628	-6.674186611	white
TCGA-77-6845	-17.45482319	-8.079691125	white
TCGA-77-7139	-17.66233625	-6.88758599	white
TCGA-77-7140	-17.57764008	-8.441288524	white
TCGA-77-7141	-15.97652505	-6.849056274	white
TCGA-77-7142	-16.48825784	-9.896923791	white
TCGA-77-7335	-19.82954998	-7.271385805	white
TCGA-77-7337	-15.52753059	-10.96728889	white
TCGA-77-7338	-15.37658794	-7.15031113	white
TCGA-77-7463	-17.66562853	-8.805445132	white
TCGA-77-7465	-17.15136281	-10.20468829	white
TCGA-78-7143	-17.81946538	-3.264150523	white
TCGA-78-7145	-14.23740301	-4.907367194	white
TCGA-78-7146	-16.37791005	-8.489339513	white
TCGA-78-7147	-14.49425993	-8.855161259	white
TCGA-78-7148	-16.68453975	-8.978258958	white
TCGA-78-7149	-14.90869491	-4.955090789	white
TCGA-78-7150	-13.77929974	-9.274921762	white
TCGA-78-7152	-12.57363215	-3.809197124	white
TCGA-78-7153	-17.34010912	-11.06937315	white
TCGA-78-7154	-13.56178558	-3.936029249	white
TCGA-78-7155	-18.0252735	-9.204578554	white
TCGA-78-7156	-19.04940689	-9.318954837	white
TCGA-78-7158	-18.12087935	-7.124000502	white
TCGA-78-7159	-14.92008797	-5.232677253	white
TCGA-78-7160	-15.26174109	-8.831764034	white
TCGA-78-7161	-14.1207262	-9.574435802	white
TCGA-78-7162	-15.67147063	-6.79662753	white
TCGA-78-7163	-18.02511438	-9.748074259	white
TCGA-78-7166	-16.71137111	-5.814642146	white
TCGA-78-7167	-16.56760907	-7.60742906	white
TCGA-78-7220	-14.45755677	-6.988777466	white
TCGA-78-7535	-15.87992683	-7.376789972	white
TCGA-78-7536	-16.84452787	-7.186800996	white
TCGA-78-7539	-15.42915884	-10.4634092	white
TCGA-78-7540	-17.88166478	-11.40908577	white
TCGA-78-7542	-15.98826552	-5.844283174	white
TCGA-78-7633	-18.11467087	-6.860428007	white
TCGA-81-5910	-16.53684234	-10.22800464	white
TCGA-81-5911	-14.2179401	-4.294391256	white
TCGA-83-5908	-15.01060635	-6.537864585	white
TCGA-85-6175	-16.78410386	-0.562136061	white
TCGA-85-6560	-16.29357701	-8.014687266	white
TCGA-85-6561	-16.91867452	-5.465503924	white
TCGA-85-6798	-13.62507006	0.639019393	white
TCGA-85-7696	-15.98820149	-6.814519958	white
TCGA-85-7697	-13.8888464	-1.650128389	white
TCGA-85-7698	-15.49581975	-7.27293495	white
TCGA-85-7699	-15.62639573	-3.427563916	white
TCGA-85-7710	-17.65648161	-7.633578753	white
TCGA-85-7843	-17.33877914	-8.434851229	white
TCGA-85-7844	-14.61187225	0.583592911	white
TCGA-85-7950	-15.89434326	-5.256003576	white
TCGA-85-8048	-14.88216244	-4.105309975	white
TCGA-85-8049	-12.08838474	-1.303466835	white
TCGA-85-8052	-16.31771458	-6.535110206	white
TCGA-85-8070	-16.69958688	-5.898378965	white
TCGA-85-8071	-8.836929291	1.061502144	white
TCGA-85-8072	-15.16937181	-1.845217248	white
TCGA-85-8276	-14.30674262	-4.089779877	white
TCGA-85-8277	-15.6603616	4.629925893	white
TCGA-85-8287	-12.99730536	0.528029808	white
TCGA-85-8288	-16.65191838	-3.236267723	white
TCGA-85-8350	-15.66792127	0.333102738	white
TCGA-85-8351	-15.09381303	1.338590749	white
TCGA-85-8352	-14.9805229	-4.371998964	white
TCGA-85-8353	-15.50903211	1.718667548	white
TCGA-85-8354	-15.44607902	-6.924556365	white
TCGA-85-8355	-17.12794432	-0.114822542	white
TCGA-85-8479	-15.93871392	-10.29554119	white
TCGA-85-8481	-12.59607988	-5.686843553	white
TCGA-85-8580	-16.15992395	-6.214498502	white
TCGA-85-8582	-14.04320707	-5.497579397	white
TCGA-85-8584	-15.41366979	-6.119041886	white
TCGA-85-8664	-15.38347242	-5.628973295	white
TCGA-85-8666	-15.51457562	-3.43481193	white
TCGA-85-A4CL	-15.47973546	-5.310050895	white
TCGA-85-A4CN	-13.32469123	-2.064848396	white
TCGA-85-A4JB	-15.15293581	-5.694188458	white
TCGA-85-A4JC	-14.84641116	-5.453626956	white
TCGA-85-A4PA	-18.30084903	-8.311301945	white
TCGA-85-A4QQ	-15.47901096	-2.499184831	white
TCGA-85-A4QR	-16.4747513	-6.01649785	white
TCGA-85-A50Z	-14.50720654	-2.44588812	white
TCGA-85-A510	-15.10196621	0.509803148	white
TCGA-85-A511	-17.24305434	-5.667973324	white
TCGA-85-A512	-17.93930422	-8.003781678	white
TCGA-85-A5B5	-15.59311856	-5.717346209	white
TCGA-86-6562	-16.34217632	-3.173219762	white
TCGA-86-6851	-15.72069117	-10.81772446	white
TCGA-86-7701	-11.50430105	-3.091461925	white
TCGA-86-7713	-15.43159061	-5.92814586	white
TCGA-86-7953	-14.57676325	-2.274390188	white
TCGA-86-7954	-15.17686551	-4.577232034	white
TCGA-86-7955	-15.08533518	1.46301947	white
TCGA-86-8054	-14.74015743	-2.970045396	white
TCGA-86-8055	-14.96756141	1.980305983	white
TCGA-86-8056	-15.29716886	-10.34251075	white
TCGA-86-8073	-15.4399244	-6.119398657	white
TCGA-86-8074	-14.71998517	-2.186441062	white
TCGA-86-8075	-17.7063667	-6.994040944	white
TCGA-86-8076	-14.24255106	-0.787530973	white
TCGA-86-8278	-15.9766123	-5.258414909	white
TCGA-86-8279	-14.12946098	-6.624702806	white
TCGA-86-8280	-12.73238649	-2.100366445	white
TCGA-86-8281	-16.83511611	-8.297220279	white
TCGA-86-8358	-13.77731403	-4.628547379	white
TCGA-86-8359	-15.77163155	-1.042588145	white
TCGA-86-8585	-17.03260582	-6.969080746	white
TCGA-86-8668	-15.60483586	-6.031628755	white
TCGA-86-8669	-16.10573575	-8.671347007	white
TCGA-86-8671	-16.17473928	-4.255932528	white
TCGA-86-8672	-13.22184023	-10.33008575	white
TCGA-86-8673	-15.81299118	-6.840260071	white
TCGA-86-8674	-18.63528339	-5.138151453	white
TCGA-86-A4D0	-16.11592018	-4.968021338	white
TCGA-86-A4JF	-16.28148781	-2.823872101	white
TCGA-86-A4P7	-14.13328321	-1.640459191	white
TCGA-86-A4P8	-16.41466913	-8.113121574	white
TCGA-87-5896	-17.77065756	-8.934111134	white
TCGA-90-6837	-15.7102635	-9.249699713	white
TCGA-90-7766	-14.42035609	-3.023343536	white
TCGA-90-7767	-14.43569625	-4.729954496	white
TCGA-90-7769	-15.02359958	-7.385753237	white
TCGA-90-7964	-17.79912708	-9.42874203	white
TCGA-90-A4ED	-17.78179313	-5.289587748	white
TCGA-90-A4EE	-18.31990022	-9.238421764	white
TCGA-90-A59Q	-16.06714967	-8.510684044	white
TCGA-91-6828	-15.15436906	-7.013050882	white
TCGA-91-6829	-16.74353191	-7.761497383	white
TCGA-91-6830	-16.04222973	-6.407691463	white
TCGA-91-6831	-14.07224841	-7.121073883	white
TCGA-91-6835	-17.8687708	-9.230933904	white
TCGA-91-6836	-17.60396204	-9.199194183	white
TCGA-91-6840	-10.70243888	-8.977764053	white
TCGA-91-6847	-15.3778053	-6.086265093	white
TCGA-91-6848	-16.72653049	-4.062359967	white
TCGA-91-7771	-14.89523293	-9.896931091	white
TCGA-91-8496	-16.52612809	-6.264094179	white
TCGA-91-8497	-13.37102628	-9.111479022	white
TCGA-91-8499	-18.05043591	-9.397420583	white
TCGA-91-A4BC	-12.96868446	-3.179798304	white
TCGA-91-A4BD	-15.18699748	-8.61085275	white
TCGA-92-7340	-16.15893743	-6.795778272	white
TCGA-92-7341	-18.89883427	-9.911025516	white
TCGA-92-8063	-16.37470464	-7.655827885	white
TCGA-92-8064	-16.96320206	-6.275499387	white
TCGA-92-8065	-14.71819198	-7.223806213	white
TCGA-93-7347	-14.32301127	-9.598565395	white
TCGA-93-7348	-16.35312638	-9.189170135	white
TCGA-93-A4JN	-15.34389767	-4.632079897	white
TCGA-93-A4JO	-18.69453695	-7.177724627	white
TCGA-93-A4JQ	-15.10789518	-7.017877028	white
TCGA-94-7033	-16.76316633	-6.56713907	white
TCGA-94-7943	-16.99121976	-11.16999621	white
TCGA-94-8035	-13.89020037	-9.523900903	white
TCGA-94-8490	-16.94353582	-7.819440445	white
TCGA-94-8491	-16.54078314	-6.835866952	white
TCGA-94-A4VJ	-14.65007331	-6.821707646	white
TCGA-94-A5I4	-17.01700843	-7.873437995	white
TCGA-94-A5I6	-16.64392912	-4.727735306	white
TCGA-95-7039	-16.6514575	-4.437824534	white
TCGA-95-7043	75.40444537	-18.06374051	white
TCGA-95-7567	-19.75413868	-6.737914474	white
TCGA-95-7944	-18.18618119	-7.393616962	white
TCGA-95-7947	-16.30721566	-8.891549705	white
TCGA-95-7948	-9.004464239	10.00072487	white
TCGA-95-8039	-14.48487982	-9.557604748	white
TCGA-95-8494	-15.80596787	-8.604745174	white
TCGA-95-A4VK	-16.03527213	-5.173368728	white
TCGA-95-A4VN	-16.56785086	-11.85665049	white
TCGA-95-A4VP	-16.15030204	-7.09118031	white
TCGA-96-7544	-10.55002939	-6.471854261	white
TCGA-96-7545	-8.238487465	-2.249653434	white
TCGA-96-8169	-16.02277282	-7.602528835	white
TCGA-96-8170	-18.23105529	-6.750375735	white
TCGA-96-A4JK	-10.83530096	-8.522517591	white
TCGA-97-7546	-11.59113819	-3.950791374	white
TCGA-97-7547	-4.685427313	-5.033798425	white
TCGA-97-7552	-13.46592516	-5.83685174	white
TCGA-97-7553	-12.69824328	-7.162597339	white
TCGA-97-7554	-9.433076918	-5.432783702	white
TCGA-97-7937	-8.850028314	-3.896999693	white
TCGA-97-7938	-17.63488395	-6.214320402	white
TCGA-97-7941	-16.97777223	-7.568009407	white
TCGA-97-8172	-9.153822291	-2.385034031	white
TCGA-97-8174	-11.74410184	-4.102785708	white
TCGA-97-8175	-8.179583589	-6.472222584	white
TCGA-97-8176	-12.24637327	-6.651572146	white
TCGA-97-8177	-7.751898911	-4.830503932	white
TCGA-97-8179	-11.03752001	-3.494751609	white
TCGA-97-8552	-13.03048661	-3.326190638	white
TCGA-97-A4LX	-19.35477437	-8.092269235	white
TCGA-97-A4M0	-10.38273582	-7.152325635	white
TCGA-97-A4M1	-14.46915089	-7.104487153	white
TCGA-97-A4M2	-8.570336023	-3.664847063	white
TCGA-97-A4M3	-13.65707696	-5.737384119	white
TCGA-97-A4M5	-9.705107098	-4.369819074	white
TCGA-97-A4M6	-16.51423083	-8.588355369	white
TCGA-97-A4M7	-16.7561063	-5.291313973	white
TCGA-98-7454	-16.53854614	-8.179244947	white
TCGA-98-8021	-15.82401316	-7.562263557	white
TCGA-98-8022	-14.10106888	-7.399088785	white
TCGA-98-8023	-15.51668342	-12.50026836	white
TCGA-98-A538	-17.32135017	-8.320041494	white
TCGA-98-A539	-15.34225502	-3.628240195	white
TCGA-98-A53C	-15.87522624	-9.309427204	white
TCGA-98-A53D	-18.77080121	-9.48532936	white
TCGA-98-A53H	-17.24782209	-6.888631696	white
TCGA-98-A53I	-17.97587597	-6.650599085	white
TCGA-98-A53J	-16.08917782	-6.780679546	white
TCGA-99-7458	-12.5381375	-6.46240708	white
TCGA-99-8032	-16.30754301	-4.109583302	white
TCGA-99-8033	-16.28103444	-9.970883408	white
TCGA-A1-A0SD	-7.915881291	-3.925809713	white
TCGA-A1-A0SE	-13.84283584	-3.414029046	white
TCGA-A1-A0SF	-10.1149758	-8.63520468	white
TCGA-A1-A0SG	-14.15249055	-6.243817098	white
TCGA-A1-A0SI	-12.82123669	-9.256201761	white
TCGA-A1-A0SM	-14.25101662	-5.682189092	white
TCGA-A1-A0SN	-16.37643071	-9.013237655	white
TCGA-A1-A0SO	-15.89175113	-5.737697723	white
TCGA-A1-A0SQ	-14.25915235	-2.687596362	white
TCGA-A2-A04Q	-14.74161134	-3.746306086	white
TCGA-A2-A04T	-13.56493554	-4.76090205	white
TCGA-A2-A04U	-14.83202037	-4.050103406	white
TCGA-A2-A04V	-14.78370299	-12.07626015	white
TCGA-A2-A04W	-12.35737061	-4.062826403	white
TCGA-A2-A04X	-6.035435282	2.432509543	white
TCGA-A2-A04Y	-17.34471959	-5.538129808	white
TCGA-A2-A0CK	-7.802673682	-11.6668862	white
TCGA-A2-A0CO	-11.2999398	-4.194658911	white
TCGA-A2-A0CP	-7.053021828	-4.032168865	white
TCGA-A2-A0CS	-14.51914254	-2.061934491	white
TCGA-A2-A0CT	-16.00144016	-8.056398389	white
TCGA-A2-A0CU	-14.07807139	-9.608165419	white
TCGA-A2-A0CW	-15.57260445	-10.04268073	white
TCGA-A2-A0CX	-18.06301403	-11.95165914	white
TCGA-A2-A0D1	-11.29447566	-6.632063305	white
TCGA-A2-A0D2	-16.5006367	-7.139834162	white
TCGA-A2-A0D3	-11.9769987	-6.002979046	white
TCGA-A2-A0EM	-11.37301426	-4.794343875	white
TCGA-A2-A0EN	-14.80046938	-8.64971862	white
TCGA-A2-A0EO	-13.66665238	-5.558745429	white
TCGA-A2-A0EP	-16.33732401	-6.913624211	white
TCGA-A2-A0ER	-14.21842748	-7.171631819	white
TCGA-A2-A0ES	-14.08565562	-6.809647469	white
TCGA-A2-A0ET	-15.99454374	-5.105717965	white
TCGA-A2-A0EU	7.979284481	-7.836320909	white
TCGA-A2-A0EV	-17.92950461	-10.92099353	white
TCGA-A2-A0EW	-17.14977529	-7.132971636	white
TCGA-A2-A0EX	-15.18677003	-5.968391068	white
TCGA-A2-A0EY	-13.5944857	1.199158534	white
TCGA-A2-A0ST	-16.14371906	-8.674986629	white
TCGA-A2-A0SU	-15.31855826	0.322555081	white
TCGA-A2-A0SV	-14.81233012	-8.342989398	white
TCGA-A2-A0SW	-15.60950141	-7.240031603	white
TCGA-A2-A0SX	-17.31291847	-7.273623344	white
TCGA-A2-A0SY	-17.73134479	-9.751754174	white
TCGA-A2-A0T0	-15.03275492	-6.687546121	white
TCGA-A2-A0T2	-16.06410549	-4.018138058	white
TCGA-A2-A0T3	-14.39389463	-9.677406292	white
TCGA-A2-A0T4	-16.89923056	-8.646085082	white
TCGA-A2-A0T5	-15.77319051	-8.373325979	white
TCGA-A2-A0T6	-14.66589047	-5.235288465	white
TCGA-A2-A0T7	-15.72495269	-8.269767694	white
TCGA-A2-A0YC	-19.94146931	-11.77338451	white
TCGA-A2-A0YD	-17.05892622	-3.723318578	white
TCGA-A2-A0YE	-13.10823079	-7.065315257	white
TCGA-A2-A0YG	-14.56953337	-4.590234953	white
TCGA-A2-A0YH	-18.13365065	-2.881705582	white
TCGA-A2-A0YI	-18.00554904	-9.054763295	white
TCGA-A2-A0YJ	-15.14922347	-3.896356709	white
TCGA-A2-A0YK	-16.47224182	-8.579177993	white
TCGA-A2-A0YL	-16.87848056	-4.021185084	white
TCGA-A2-A0YM	-18.15840002	-8.704771853	white
TCGA-A2-A0YT	-16.3570006	-7.235278692	white
TCGA-A2-A1FV	-16.24605137	-5.900905665	white
TCGA-A2-A1FW	-14.80405146	-5.332236753	white
TCGA-A2-A1FX	-14.88317349	-7.02783766	white
TCGA-A2-A1FZ	-17.06347275	-5.194411102	white
TCGA-A2-A1G0	-16.98939382	-5.003566966	white
TCGA-A2-A1G1	-15.06575047	-5.33662477	white
TCGA-A2-A1G4	-17.44986338	-6.084428506	white
TCGA-A2-A1G6	-15.3850968	-11.33667102	white
TCGA-A2-A25A	-18.03716393	-6.709268784	white
TCGA-A2-A25C	-15.5633242	-7.590479415	white
TCGA-A2-A25D	-14.35669385	-4.985202498	white
TCGA-A2-A25F	-16.00046929	-9.886125191	white
TCGA-A2-A3KD	-17.48777966	-6.425757361	white
TCGA-A2-A4RW	-14.18787638	-12.4667362	white
TCGA-A2-A4RY	-13.45812247	-6.534932135	white
TCGA-A2-A4S0	-13.55321623	-7.648346226	white
TCGA-A2-A4S1	-15.38487931	-5.856367832	white
TCGA-A2-A4S2	-14.47935076	-8.42962808	white
TCGA-A3-3308	-17.09170183	-8.006651533	white
TCGA-A3-3316	-17.38397088	-6.657871329	white
TCGA-A3-3319	-16.28839785	-4.663391031	white
TCGA-A3-3320	-16.66876855	-11.65919058	white
TCGA-A3-3322	-19.67845219	-6.745286213	white
TCGA-A3-3323	-16.75692366	-7.924506816	white
TCGA-A3-3324	-15.79774638	-9.051674586	white
TCGA-A3-3326	-16.54696399	-7.279552957	white
TCGA-A3-3331	-6.244066453	-9.041830648	white
TCGA-A3-3346	-16.39121541	-6.15587743	white
TCGA-A3-3357	-18.10044834	-6.054860853	white
TCGA-A3-3358	-15.53098311	-9.429769596	white
TCGA-A3-3365	-16.6233307	-8.608378723	white
TCGA-A3-3367	-18.44979549	-9.536103661	white
TCGA-A3-3370	-16.71967077	-9.463633254	white
TCGA-A3-3372	-17.36098587	-8.314450252	white
TCGA-A3-3373	-17.29431884	-7.934856366	white
TCGA-A3-3378	-15.79088253	-6.144249227	white
TCGA-A3-3382	-15.83875538	-6.887924741	white
TCGA-A3-3383	-14.39852912	-5.24237977	white
TCGA-A3-3385	-17.38665916	-7.568273103	white
TCGA-A3-3387	-13.86009492	-8.745403001	white
TCGA-A5-A0G1	-6.062005625	-9.22987927	white
TCGA-A5-A0G9	-17.87326029	-5.128248858	white
TCGA-A5-A0GA	-11.87856466	-3.616733493	white
TCGA-A5-A0GB	-16.6711055	-6.403619516	white
TCGA-A5-A0GD	-15.18725743	-8.149524687	white
TCGA-A5-A0GH	-12.39799343	-8.286193309	white
TCGA-A5-A0GI	-13.86609017	-9.874813157	white
TCGA-A5-A0GJ	-14.78183993	-9.28159457	white
TCGA-A5-A0GM	-10.44408216	-3.176064527	white
TCGA-A5-A0GN	-11.98236778	-1.638203154	white
TCGA-A5-A0GQ	-10.88845395	-8.316617953	white
TCGA-A5-A0GU	3.837952667	19.04432905	white
TCGA-A5-A0GV	-17.84223531	-10.96575112	white
TCGA-A5-A0GX	-16.44640383	-7.590275767	white
TCGA-A5-A0R7	-18.17960444	-8.878290786	white
TCGA-A5-A0R8	-11.01903966	-4.292338577	white
TCGA-A5-A0R9	-18.58216365	-11.77230473	white
TCGA-A5-A0RA	-10.57699925	-3.709299679	white
TCGA-A5-A0VO	-11.56044443	-5.720515262	white
TCGA-A5-A0VP	-13.5980192	-6.167290903	white
TCGA-A5-A1OH	-11.8720219	-5.394780036	white
TCGA-A5-A1OK	-15.68927543	-9.139898929	white
TCGA-A5-A2K2	-8.104188404	-3.578372433	white
TCGA-A5-A2K3	-15.69755014	-4.576416514	white
TCGA-A5-A2K4	-10.47126905	-1.890973046	white
TCGA-A5-A2K5	-8.543566583	-5.521757911	white
TCGA-A5-A3LO	-8.985610485	-2.187843562	white
TCGA-A5-A3LP	-9.202230578	-6.785224486	white
TCGA-A6-2671	-16.84556723	-9.120947734	white
TCGA-A6-2672	-12.42156549	-8.697883374	white
TCGA-A6-2674	-14.55849638	-5.499353869	white
TCGA-A6-2675	-8.890697093	-6.329617802	white
TCGA-A6-2676	-13.3082012	-8.01472232	white
TCGA-A6-2677	-17.73251189	-9.311590724	white
TCGA-A6-2678	-17.59142209	-5.845616105	white
TCGA-A6-2679	-16.41863661	-10.07286488	white
TCGA-A6-2681	-15.36460602	-10.38458662	white
TCGA-A6-2682	-15.52632595	-4.27667745	white
TCGA-A6-2684	-10.14960377	-4.903167107	white
TCGA-A6-2686	-14.4781974	-8.97799823	white
TCGA-A6-3807	-13.85673884	-5.880519378	white
TCGA-A6-3808	-9.490689525	-6.246446119	white
TCGA-A6-3809	-16.20659059	-8.949652249	white
TCGA-A6-3810	-17.39442796	-11.9133272	white
TCGA-A6-4105	-17.01380404	-7.961453625	white
TCGA-A6-4107	-15.79682955	-8.427669017	white
TCGA-A6-5656	-16.04744502	-6.551578413	white
TCGA-A6-5659	-16.54203442	-5.984586352	white
TCGA-A6-5662	-18.45069549	-7.911269033	white
TCGA-A6-5665	-14.75583731	-8.620830941	white
TCGA-A6-5666	-9.207703531	-6.739717127	white
TCGA-A6-5667	-11.81671606	-2.619139747	white
TCGA-A6-6137	-16.21899374	-6.874626612	white
TCGA-A6-6138	-16.77666591	-8.526245606	white
TCGA-A6-6140	-14.73990034	-8.549021327	white
TCGA-A6-6142	-15.69382491	-10.05350828	white
TCGA-A6-6648	-15.56483774	-6.857117007	white
TCGA-A6-6649	-16.20625178	-6.280459986	white
TCGA-A6-6651	-11.28645611	-0.294619244	white
TCGA-A6-6653	-19.11563433	-9.750577839	white
TCGA-A6-6654	-14.93850144	-6.794167643	white
TCGA-A6-6780	-11.21239498	-7.714893283	white
TCGA-A6-6781	-14.55977939	-7.177324433	white
TCGA-A6-6782	-14.95244565	-10.31153798	white
TCGA-A7-A0CD	-15.16168405	-7.102910324	white
TCGA-A7-A0CE	-14.30362746	-7.57231327	white
TCGA-A7-A0CG	-15.79571181	-8.741262583	white
TCGA-A7-A0CJ	-16.8756758	-8.042536813	white
TCGA-A7-A0D9	-17.20277717	-6.120999202	white
TCGA-A7-A0DA	-19.89187328	-9.161036661	white
TCGA-A7-A0DB	-17.82881662	-9.890467002	white
TCGA-A7-A13E	-14.02888142	-8.593329009	white
TCGA-A7-A13F	-18.23389802	-6.81459665	white
TCGA-A7-A13G	-16.80453651	-8.785572891	white
TCGA-A7-A13H	-15.86002828	-11.37633416	white
TCGA-A7-A26E	-16.87396466	-5.917052278	white
TCGA-A7-A26F	-16.41898462	-6.416611503	white
TCGA-A7-A26H	-12.77343275	-10.3789348	white
TCGA-A7-A26I	-14.46274302	-7.169198297	white
TCGA-A7-A26J	-12.21145393	-8.775803035	white
TCGA-A7-A3IY	-14.37045052	-9.962193653	white
TCGA-A7-A3IZ	-11.52516418	-8.404655907	white
TCGA-A7-A3J0	-12.55992567	-7.967298355	white
TCGA-A7-A3J1	-13.44654302	-8.776057864	white
TCGA-A7-A3RF	-14.11016859	-5.378536431	white
TCGA-A7-A425	-9.745161705	-3.37529233	white
TCGA-A7-A426	-14.64029135	-6.991834036	white
TCGA-A7-A4SA	-13.18084359	-4.229418318	white
TCGA-A7-A4SB	-13.5123958	-4.149516537	white
TCGA-A7-A4SC	-15.61821474	-6.221962233	white
TCGA-A7-A5ZX	-15.65278843	-8.417278375	white
TCGA-AC-A23C	-17.1883902	-3.767676331	white
TCGA-AC-A23E	-15.82218321	-4.720607245	white
TCGA-AC-A23G	-14.70991459	-8.756790474	white
TCGA-AC-A23H	-17.9242061	-9.120872928	white
TCGA-AC-A2B8	-17.9780556	-8.070345923	white
TCGA-AC-A2FB	-16.44521122	-6.32999708	white
TCGA-AC-A2FG	-12.64119026	-11.2157185	white
TCGA-AC-A2FM	-13.3628145	-3.956834225	white
TCGA-AC-A2FO	-16.09004126	-6.657022485	white
TCGA-AC-A2QH	-17.92965109	-7.195963328	white
TCGA-AC-A2QI	-11.01871746	-6.691456474	white
TCGA-AC-A3EH	-11.95641271	-6.336510358	white
TCGA-AC-A3HN	-8.021641352	-5.497462761	white
TCGA-AC-A3OD	-16.75855018	-8.796697846	white
TCGA-AC-A3QP	-11.11408342	-5.800256125	white
TCGA-AC-A3QQ	-5.790513904	-10.98168407	white
TCGA-AC-A3TM	-11.06534935	-7.281372308	white
TCGA-AC-A3TN	-13.236804	-7.748109243	white
TCGA-AC-A3W6	-6.940902348	-4.150545316	white
TCGA-AC-A3W7	-13.6720009	-4.563137945	white
TCGA-AC-A3YI	-12.72664626	-5.017015986	white
TCGA-AC-A3YJ	-14.59840104	-6.313945132	white
TCGA-AC-A4ZE	-15.34710795	-6.51996898	white
TCGA-AC-A5EI	-14.63872235	-7.139193226	white
TCGA-AC-A5XS	-13.80536939	-6.613499885	white
TCGA-AC-A62Y	-14.71324576	-10.65897512	white
TCGA-AC-A6IV	-14.7840373	-6.627398265	white
TCGA-AC-A6IX	-16.42556562	-8.342025468	white
TCGA-AC-A7VC	-15.58662926	-8.785143318	white
TCGA-AC-A8OR	-15.36251761	-5.708649973	white
TCGA-AC-A8OS	-15.5648014	-9.694286542	white
TCGA-AD-5900	-18.00709897	-6.876461897	white
TCGA-AD-6548	-14.64094504	-7.865019605	white
TCGA-AD-6888	-16.52154608	-8.694685538	white
TCGA-AD-6890	-13.13701271	-6.719640723	white
TCGA-AD-6895	-17.3722488	-4.395992482	white
TCGA-AD-6899	-14.94784779	-11.8662773	white
TCGA-AD-6901	-17.08407544	-6.615091258	white
TCGA-AD-6963	-15.66899978	-5.69180285	white
TCGA-AD-6964	-15.79556741	-7.01601093	white
TCGA-AD-6965	-17.84836168	-9.551317848	white
TCGA-AJ-A23M	-12.18486679	-7.933707167	white
TCGA-AJ-A23N	-16.40531341	-7.778746341	white
TCGA-AJ-A23O	-13.58528391	-7.30562323	white
TCGA-AJ-A2QL	-17.91648876	-8.829386776	white
TCGA-AJ-A2QM	-15.77710283	-6.07839998	white
TCGA-AJ-A2QN	-14.99744883	-4.752054242	white
TCGA-AJ-A2QO	-14.24588624	-6.843522471	white
TCGA-AJ-A3BD	-14.71470629	-4.792731891	white
TCGA-AJ-A3BF	-14.00740004	-3.583875671	white
TCGA-AJ-A3BG	-14.49331266	-10.58940531	white
TCGA-AJ-A3BH	-16.7085113	-5.580237863	white
TCGA-AJ-A3BI	-14.32827487	-8.161312506	white
TCGA-AJ-A3BK	-16.40665996	-8.110945619	white
TCGA-AJ-A3EJ	-15.38636816	-4.862000165	white
TCGA-AJ-A3EM	-15.01327689	-8.732706052	white
TCGA-AJ-A3I9	-16.95736357	-6.116124587	white
TCGA-AJ-A3IA	-15.84163922	-10.88668216	white
TCGA-AJ-A3NC	-12.78984747	-6.858481107	white
TCGA-AJ-A3NE	-13.51352397	-9.158804236	white
TCGA-AJ-A3NF	-8.297185228	-4.421332261	white
TCGA-AJ-A3NG	-14.9601797	-4.339542496	white
TCGA-AJ-A3NH	-16.72524785	-5.916241379	white
TCGA-AJ-A3OJ	-13.2786902	-5.47399925	white
TCGA-AJ-A3OK	-14.61255976	-7.936430119	white
TCGA-AJ-A3OL	-14.93458931	-4.288338739	white
TCGA-AJ-A3TW	-13.78018459	-7.751180858	white
TCGA-AK-3427	-11.60470698	-4.254209173	white
TCGA-AK-3440	-14.87825171	-6.724123507	white
TCGA-AK-3443	-10.91381723	-5.424730153	white
TCGA-AK-3444	-15.60739335	-7.731828832	white
TCGA-AK-3447	-11.32183815	-2.728574107	white
TCGA-AK-3455	-14.84499793	-6.435625582	white
TCGA-AM-5820	-16.99432124	-6.171974293	white
TCGA-AM-5821	-9.305434171	-1.985086093	white
TCGA-AN-A03X	-12.50201636	-4.423740103	white
TCGA-AN-A03Y	-14.96534004	-7.727658868	white
TCGA-AN-A041	-4.497875655	18.92616795	white
TCGA-AN-A046	-14.48592402	-5.46650502	white
TCGA-AN-A049	-12.30100293	-3.361005479	white
TCGA-AN-A04A	-14.44729744	-3.085935085	white
TCGA-AN-A04C	-14.10867059	-5.283210881	white
TCGA-AN-A04D	-16.26346521	-4.451729943	white
TCGA-AN-A0AJ	-15.0840147	-4.334362954	white
TCGA-AN-A0AK	-12.88440581	-1.550472859	white
TCGA-AN-A0AL	-13.59956342	-5.895295416	white
TCGA-AN-A0AM	-12.78474103	-2.14851692	white
TCGA-AN-A0AR	-17.89211483	-2.303586915	white
TCGA-AN-A0AS	-12.60825659	-0.838972497	white
TCGA-AN-A0AT	-11.66706987	-1.179170145	white
TCGA-AN-A0FD	-16.10650058	-6.180198619	white
TCGA-AN-A0FF	-14.52186584	-0.621499782	white
TCGA-AN-A0FJ	-16.34486815	-2.001237325	white
TCGA-AN-A0FK	-13.0851501	2.879744966	white
TCGA-AN-A0FL	-16.61791757	-9.365864718	white
TCGA-AN-A0FN	-19.32220681	-4.699410304	white
TCGA-AN-A0FS	-13.63133668	-4.548339929	white
TCGA-AN-A0FT	-16.53686459	-1.855343409	white
TCGA-AN-A0FV	-12.26681741	6.298149005	white
TCGA-AN-A0FW	-14.46071846	-5.418138529	white
TCGA-AN-A0FX	-16.22910723	-4.659272859	white
TCGA-AN-A0FY	-19.18376475	-5.536510187	white
TCGA-AN-A0FZ	-12.7844725	5.582917667	white
TCGA-AN-A0G0	-12.1731827	-2.55007914	white
TCGA-AN-A0XN	-13.65365672	-6.913643056	white
TCGA-AN-A0XP	-16.27000736	-5.509421391	white
TCGA-AN-A0XR	-16.53721157	-5.759582408	white
TCGA-AN-A0XS	-13.92992904	3.048314598	white
TCGA-AN-A0XT	-14.470149	0.210362051	white
TCGA-AN-A0XU	-11.57655298	1.565587714	white
TCGA-AN-A0XV	-14.43389898	-3.921031134	white
TCGA-AN-A0XW	-14.6815692	-1.170693593	white
TCGA-AO-A03R	-15.33433935	-3.035926392	white
TCGA-AO-A03T	-17.91650885	-7.350664558	white
TCGA-AO-A03V	-11.64467658	-3.224557864	white
TCGA-AO-A0J2	-10.67356924	-5.994451712	white
TCGA-AO-A0J3	-16.93850894	-7.395142777	white
TCGA-AO-A0J5	-15.48583796	-8.895759723	white
TCGA-AO-A0J6	-15.91284668	-5.428062912	white
TCGA-AO-A0J7	-16.03932259	-10.61198334	white
TCGA-AO-A0J8	-13.59617122	-7.269205438	white
TCGA-AO-A0J9	-16.44649093	-5.994324106	white
TCGA-AO-A0JB	-14.32723128	-7.596185812	white
TCGA-AO-A0JC	-13.95261946	-7.561810764	white
TCGA-AO-A0JD	-15.85227934	-6.131838681	white
TCGA-AO-A0JF	-14.76169022	-8.560894561	white
TCGA-AO-A0JG	-15.70257608	-7.854098291	white
TCGA-AO-A0JI	-8.575020042	-4.261372452	white
TCGA-AO-A0JJ	-17.5019922	-7.154105386	white
TCGA-AO-A0JL	-15.66265303	-7.063805644	white
TCGA-AO-A124	-9.882255079	-7.319285999	white
TCGA-AO-A128	-14.3227165	-8.180267168	white
TCGA-AO-A12A	-15.1365317	-8.183609607	white
TCGA-AO-A12D	-11.24870374	-6.796522019	white
TCGA-AO-A12F	-12.81521383	-4.876811607	white
TCGA-AO-A1KO	-16.24670968	-8.104563502	white
TCGA-AO-A1KP	-12.19590572	-2.587267418	white
TCGA-AO-A1KR	-15.03611019	-3.116365582	white
TCGA-AO-A1KS	-15.43149333	-6.815772848	white
TCGA-AO-A1KT	-15.50322059	-7.088931052	white
TCGA-AP-A051	-11.06779161	-5.759504862	white
TCGA-AP-A053	-9.756155054	-6.597374862	white
TCGA-AP-A054	-14.86997491	-3.21340824	white
TCGA-AP-A056	-14.29210249	-7.576823875	white
TCGA-AP-A059	-12.55237743	-5.642915405	white
TCGA-AP-A05A	-17.90740773	-8.63822071	white
TCGA-AP-A05D	-15.16162872	-5.571593234	white
TCGA-AP-A05H	-11.4910283	-5.883821336	white
TCGA-AP-A05J	-15.18192903	-4.121280815	white
TCGA-AP-A05N	-12.11848656	-1.780954384	white
TCGA-AP-A05O	-14.06490043	-3.257269797	white
TCGA-AP-A0L9	-11.13049421	-3.692794738	white
TCGA-AP-A0LD	-8.316652647	-6.308896276	white
TCGA-AP-A0LE	-15.85772291	-8.224666974	white
TCGA-AP-A0LF	-16.12050051	-6.341579773	white
TCGA-AP-A0LG	58.53845114	-6.694690241	white
TCGA-AP-A0LH	-12.82146557	-3.252540573	white
TCGA-AP-A0LJ	14.76325293	0.827477845	white
TCGA-AP-A0LL	-14.07735549	-12.27049473	white
TCGA-AP-A0LO	-19.8442024	-6.085912209	white
TCGA-AP-A0LP	-16.96459091	-8.231444483	white
TCGA-AP-A0LQ	-13.45706719	-8.327021231	white
TCGA-AP-A0LS	-11.89787431	-2.095817965	white
TCGA-AP-A0LT	-10.64112613	-4.81780828	white
TCGA-AP-A0LV	110.3905302	-23.58216571	white
TCGA-AP-A1DK	-9.552097336	-3.818928602	white
TCGA-AP-A1DM	-17.54483848	-7.818497421	white
TCGA-AP-A1DO	-10.73165558	-6.900836762	white
TCGA-AP-A1DP	-12.36205986	-4.452380094	white
TCGA-AP-A1DQ	-15.61980592	-7.405325861	white
TCGA-AP-A1DV	-13.66241725	-5.368579983	white
TCGA-AP-A1E0	-8.37940445	-0.868255566	white
TCGA-AP-A1E1	-15.02625771	-8.139307149	white
TCGA-AP-A1E3	7.93640333	-2.332326481	white
TCGA-AP-A1E4	-17.01203058	-8.308430861	white
TCGA-AP-A3K1	-12.84035614	-0.600867324	white
TCGA-AQ-A04H	-16.24720685	-10.89042892	white
TCGA-AQ-A04J	-16.15710214	-9.359398386	white
TCGA-AQ-A04L	-14.15324413	-6.237961067	white
TCGA-AQ-A0Y5	-14.99426565	-6.898872334	white
TCGA-AQ-A1H2	-15.91786072	-9.120900295	white
TCGA-AQ-A1H3	-12.32185963	-4.109095934	white
TCGA-AQ-A7U7	-15.4931315	-10.15140897	white
TCGA-AR-A0TP	-16.98763757	-7.175030466	white
TCGA-AR-A0TQ	-14.67463305	-6.260239574	white
TCGA-AR-A0TR	-15.96360825	-9.798541774	white
TCGA-AR-A0TS	-15.37707469	-8.239461291	white
TCGA-AR-A0TW	-17.36132003	-7.882042521	white
TCGA-AR-A0TY	-16.29039872	-5.41114487	white
TCGA-AR-A0TZ	-17.10704693	-6.078377249	white
TCGA-AR-A0U0	-18.27204554	-5.951077404	white
TCGA-AR-A0U1	-15.61608018	-7.073431889	white
TCGA-AR-A0U2	-17.73081755	-8.172336563	white
TCGA-AR-A1AH	-16.66019775	-7.406908806	white
TCGA-AR-A1AI	-15.4881464	-5.2262081	white
TCGA-AR-A1AJ	-17.38985449	-8.583143536	white
TCGA-AR-A1AK	-15.42384439	-6.478946371	white
TCGA-AR-A1AL	-15.62046927	-9.574851808	white
TCGA-AR-A1AM	-11.15545882	-4.732661468	white
TCGA-AR-A1AO	-15.737306	-8.969441168	white
TCGA-AR-A1AP	-14.79285849	-6.653484453	white
TCGA-AR-A1AQ	-16.28999554	-6.087418206	white
TCGA-AR-A1AR	-18.13018398	-8.148278146	white
TCGA-AR-A1AT	-14.7601553	1.676081837	white
TCGA-AR-A1AU	-15.10727346	-6.031334812	white
TCGA-AR-A1AW	-18.33684405	-8.699102609	white
TCGA-AR-A1AX	-15.56929529	-7.970629288	white
TCGA-AR-A1AY	-13.83306448	-5.761484097	white
TCGA-AR-A24H	-15.65279824	-5.794412839	white
TCGA-AR-A24K	-14.43719319	-7.573127846	white
TCGA-AR-A24L	-17.64440555	-5.398567065	white
TCGA-AR-A24M	-15.90502722	-8.757075158	white
TCGA-AR-A24N	-15.24550575	-6.737009067	white
TCGA-AR-A24O	-14.20236418	-5.921015215	white
TCGA-AR-A24P	-15.59182235	-9.481424356	white
TCGA-AR-A24Q	-14.89108487	-6.382569802	white
TCGA-AR-A24R	-15.66249971	-6.957005676	white
TCGA-AR-A24S	-17.41125908	-7.567932444	white
TCGA-AR-A24T	-14.38004877	-6.527299859	white
TCGA-AR-A24U	-16.4811376	-5.381786617	white
TCGA-AR-A24V	-15.66481146	-5.816586503	white
TCGA-AR-A24W	-15.67837158	-4.954725227	white
TCGA-AR-A24X	-15.80410535	-8.567614554	white
TCGA-AR-A24Z	-13.65044031	-0.819584743	white
TCGA-AR-A250	-15.29048596	-7.018744951	white
TCGA-AR-A251	-17.96673038	-9.348264709	white
TCGA-AR-A252	-14.94442084	-5.939620289	white
TCGA-AR-A254	-15.63314136	-7.73927549	white
TCGA-AR-A255	-12.14791739	-4.145329769	white
TCGA-AR-A256	-15.04541455	-7.025643321	white
TCGA-AR-A2LE	-16.56129257	-6.136978951	white
TCGA-AR-A2LH	-16.29465146	-9.525444494	white
TCGA-AR-A2LJ	-12.78072713	-4.128736255	white
TCGA-AR-A2LK	-15.46468877	-8.097540283	white
TCGA-AR-A2LL	-16.50872846	-7.72501341	white
TCGA-AR-A2LM	-14.35991115	-4.257571808	white
TCGA-AR-A2LN	-17.53790852	-8.448367911	white
TCGA-AR-A2LO	-14.95645423	-8.255894456	white
TCGA-AR-A2LQ	-13.95778079	-4.68116221	white
TCGA-AR-A2LR	-18.72845346	-7.661502763	white
TCGA-AR-A5QM	-15.12857605	-8.356054863	white
TCGA-AR-A5QN	-16.35296815	-4.475596223	white
TCGA-AR-A5QP	-17.00163229	-8.586035298	white
TCGA-AR-A5QQ	-17.7686962	-9.207139161	white
TCGA-AS-3777	-17.80001825	-7.990147734	white
TCGA-AS-3778	-18.22758349	-7.067230511	white
TCGA-AU-3779	-18.86307263	-8.467878292	white
TCGA-AU-6004	-16.33553935	-7.002085563	white
TCGA-AW-A1PO	-11.88288091	-5.726658812	white
TCGA-AX-A05S	-15.68033747	-6.463009739	white
TCGA-AX-A05T	-16.43960332	-6.765024584	white
TCGA-AX-A05W	-16.92006631	-4.986764123	white
TCGA-AX-A05Y	-15.68486244	-8.629418537	white
TCGA-AX-A062	-15.92053475	-7.489756581	white
TCGA-AX-A063	-16.23313337	-4.563669668	white
TCGA-AX-A064	-15.03340261	-10.55269156	white
TCGA-AX-A06B	-14.0213353	-8.610568268	white
TCGA-AX-A06D	-16.43985126	-6.852249626	white
TCGA-AX-A06F	-17.25155349	-5.613635924	white
TCGA-AX-A06J	-13.63492278	-6.476805081	white
TCGA-AX-A06L	-14.95049108	-8.258155743	white
TCGA-AX-A0IS	-16.47599104	-8.316081909	white
TCGA-AX-A0IW	-17.84054831	-7.61626609	white
TCGA-AX-A0IZ	-16.95448179	-10.74894433	white
TCGA-AX-A0J0	-16.34521628	-5.986355674	white
TCGA-AX-A0J1	-15.49251281	-2.934789817	white
TCGA-AX-A1C4	-16.73608944	-9.291096638	white
TCGA-AX-A1C5	-16.45328284	-11.22701378	white
TCGA-AX-A1C7	-14.07578935	-8.577331327	white
TCGA-AX-A1C8	-17.63870121	-3.350062266	white
TCGA-AX-A1C9	-17.65483077	-10.81356926	white
TCGA-AX-A1CC	-12.84367999	-4.492207831	white
TCGA-AX-A1CE	-14.03810767	-6.538815728	white
TCGA-AX-A1CF	-13.62818998	-3.844740797	white
TCGA-AX-A1CI	-15.89927034	-6.258646262	white
TCGA-AX-A1CK	-15.95566661	-4.228041221	white
TCGA-AX-A1CN	-17.30817735	-9.176427918	white
TCGA-AX-A1CP	-13.64810867	-8.779936011	white
TCGA-AX-A1CR	-8.40239735	-7.62555328	white
TCGA-AX-A2H4	92.00112951	-15.32622339	white
TCGA-AX-A2H7	-14.60420243	-4.652178011	white
TCGA-AX-A2H8	-17.13244251	-3.671971256	white
TCGA-AX-A2HA	-16.4167612	-8.651834437	white
TCGA-AX-A2HD	-18.37885961	-5.77778788	white
TCGA-AX-A2HF	-14.21849298	-8.704490608	white
TCGA-AX-A2HH	-15.40088457	-9.850842417	white
TCGA-AX-A2HK	-8.143787993	2.136973738	white
TCGA-AX-A2IN	-14.40552178	-9.898917435	white
TCGA-AX-A2IO	-13.46491581	-8.105388013	white
TCGA-AX-A3FS	-12.68541241	-5.787374748	white
TCGA-AX-A3FT	-15.10113017	-8.564062495	white
TCGA-AX-A3FV	-14.23597787	-5.586328373	white
TCGA-AX-A3FW	-15.93189638	-7.722223393	white
TCGA-AX-A3FX	-17.00205689	-7.037768524	white
TCGA-AX-A3FZ	-15.92009106	-8.244586965	white
TCGA-AX-A3G1	-13.40453512	-7.747248566	white
TCGA-AX-A3G3	-14.87218111	-5.480691685	white
TCGA-AX-A3G6	-13.70157769	-9.568882121	white
TCGA-AX-A3G7	-14.37022434	-6.327357624	white
TCGA-AX-A3G8	-15.13783426	-9.684754636	white
TCGA-AX-A3G9	-6.095804845	-5.01614837	white
TCGA-AX-A3GB	-15.41270358	-6.922464049	white
TCGA-AY-4071	-10.05703199	-9.890239468	white
TCGA-AY-6196	-15.32499449	-8.807796125	white
TCGA-AY-6197	-6.683206837	-6.85970728	white
TCGA-AZ-4313	-17.83535015	-10.15229083	white
TCGA-AZ-4315	-14.35140325	-4.586634892	white
TCGA-AZ-4323	-14.92292377	-6.188935377	white
TCGA-AZ-4615	-15.47895935	-7.649997984	white
TCGA-AZ-4616	-17.3129588	-8.033012169	white
TCGA-AZ-4681	-16.53042567	-5.800354562	white
TCGA-AZ-4682	-15.06872106	-9.943337686	white
TCGA-AZ-4684	-19.01705558	-10.00254465	white
TCGA-AZ-5403	-17.80956952	-8.871360638	white
TCGA-AZ-5407	-11.17574963	-6.055166664	white
TCGA-AZ-6598	-16.67912371	-10.39219963	white
TCGA-AZ-6599	-17.01628909	-4.200443056	white
TCGA-AZ-6601	-11.33126185	-7.585629929	white
TCGA-AZ-6603	-10.51687999	-4.557782076	white
TCGA-AZ-6605	-15.12436221	-9.770929139	white
TCGA-AZ-6606	-14.65583689	-8.315697776	white
TCGA-AZ-6607	-14.47730357	-5.620670172	white
TCGA-AZ-6608	-15.38443609	-7.927636349	white
TCGA-B0-4700	-15.75404017	-6.615031126	white
TCGA-B0-4823	-17.88200157	-5.817786052	white
TCGA-B0-4827	-15.49378873	-5.36520272	white
TCGA-B0-4842	-16.54965905	-8.041265942	white
TCGA-B0-4945	-14.2566932	-6.530456334	white
TCGA-B0-5075	-16.8603203	-8.239847247	white
TCGA-B0-5077	-7.206075843	-1.347049481	white
TCGA-B0-5081	-16.11346731	-4.998059531	white
TCGA-B0-5083	-15.84840994	-8.696585709	white
TCGA-B0-5084	-17.31654859	-5.754201724	white
TCGA-B0-5085	-17.1679263	-10.31764334	white
TCGA-B0-5088	-18.2447001	-9.523943499	white
TCGA-B0-5092	-15.1998763	-8.250418737	white
TCGA-B0-5094	-16.08314198	-6.30929435	white
TCGA-B0-5095	-16.23346861	-8.147060576	white
TCGA-B0-5096	-13.05389672	-9.0920034	white
TCGA-B0-5097	-16.99988411	-6.042869926	white
TCGA-B0-5099	-16.60282513	-8.019901954	white
TCGA-B0-5102	-16.89639552	-3.87572027	white
TCGA-B0-5104	-15.14042	-5.704742708	white
TCGA-B0-5106	-17.92562295	-6.929894184	white
TCGA-B0-5107	-14.80013464	-6.138095628	white
TCGA-B0-5108	-15.14930391	-3.241647422	white
TCGA-B0-5109	-18.51555294	-7.027309337	white
TCGA-B0-5110	-16.59491643	-4.00455959	white
TCGA-B0-5113	-13.98346605	-9.562653986	white
TCGA-B0-5116	-15.45298975	-6.626526738	white
TCGA-B0-5117	-9.601892989	-5.186407816	white
TCGA-B0-5119	-16.91067952	-6.12284776	white
TCGA-B0-5120	-17.09130426	-5.380679403	white
TCGA-B0-5121	-9.362193725	-5.898368598	white
TCGA-B0-5399	-14.43772908	-7.781834415	white
TCGA-B0-5402	-16.48323502	-5.302516813	white
TCGA-B0-5690	-15.03387969	-6.647955266	white
TCGA-B0-5691	-15.88308394	-5.145781723	white
TCGA-B0-5692	-15.25053799	-6.349275305	white
TCGA-B0-5694	-16.02799708	-7.656098117	white
TCGA-B0-5695	-16.60869824	-6.025085716	white
TCGA-B0-5697	-16.49919819	-9.064218898	white
TCGA-B0-5699	-18.51508278	-6.804864804	white
TCGA-B0-5700	-15.74385261	-10.60607415	white
TCGA-B0-5701	-13.7039368	-4.631470668	white
TCGA-B0-5702	-15.70760231	-10.25769921	white
TCGA-B0-5703	-15.74231502	-8.602792094	white
TCGA-B0-5705	-13.98129736	-8.283380156	white
TCGA-B0-5706	-15.91954382	-5.845309969	white
TCGA-B0-5707	-17.0331967	-3.951559453	white
TCGA-B0-5709	-11.92531567	-7.085290841	white
TCGA-B0-5710	-10.94701116	-3.683828205	white
TCGA-B0-5711	-14.65136858	-7.994310691	white
TCGA-B0-5713	-13.30444708	-6.963716903	white
TCGA-B0-5812	-12.26354279	-5.023723076	white
TCGA-B2-4101	-17.8991152	-12.6948458	white
TCGA-B2-4102	-16.44540445	-4.579453097	white
TCGA-B2-5633	-17.98330354	-10.9361089	white
TCGA-B2-5635	-16.27828763	-5.26051746	white
TCGA-B2-5636	-16.40816894	-11.19056334	white
TCGA-B2-5639	-16.55752594	-5.110078684	white
TCGA-B2-5641	-18.25485517	-6.959584137	white
TCGA-B4-5377	-14.82716997	-2.990338084	white
TCGA-B4-5378	-13.2148232	0.634771873	white
TCGA-B4-5832	-10.26005563	1.67147226	white
TCGA-B4-5834	-16.59662611	-5.078760961	white
TCGA-B4-5835	-13.87421991	-0.922029471	white
TCGA-B4-5836	-14.51227616	-3.559388088	white
TCGA-B4-5838	-16.27915465	-6.123909239	white
TCGA-B4-5843	-14.83550724	-1.631688801	white
TCGA-B4-5844	-17.15357445	-5.066858726	white
TCGA-B5-A0JR	-15.36598824	-6.04831349	white
TCGA-B5-A0JS	-15.71056363	-7.145274458	white
TCGA-B5-A0JX	-15.56618035	-7.370631735	white
TCGA-B5-A0JY	-14.40708146	-8.048571958	white
TCGA-B5-A0JZ	-16.44552256	-5.852384331	white
TCGA-B5-A0K0	-16.16591874	-6.479760669	white
TCGA-B5-A0K1	-17.46715479	-6.457628724	white
TCGA-B5-A0K2	-15.10125907	-5.324410909	white
TCGA-B5-A0K6	-15.28673893	-6.939155731	white
TCGA-B5-A0K7	-15.58203568	-8.677336109	white
TCGA-B5-A0K8	-17.25608896	-4.949404836	white
TCGA-B5-A0K9	-15.43970289	-5.972248448	white
TCGA-B5-A11E	-16.32961472	-2.817789379	white
TCGA-B5-A11F	-15.09932455	-9.8140152	white
TCGA-B5-A11H	-14.40366663	-7.49120383	white
TCGA-B5-A11J	-17.32086704	-9.487818422	white
TCGA-B5-A11L	-15.94973628	-7.112266603	white
TCGA-B5-A11M	-14.17664865	-6.32571662	white
TCGA-B5-A11N	-17.95409477	-5.553635949	white
TCGA-B5-A11O	-18.25380889	-8.430204822	white
TCGA-B5-A11P	-14.51745191	-9.291229994	white
TCGA-B5-A11Q	-15.82524144	-6.402712891	white
TCGA-B5-A11S	-16.36589565	-2.674187257	white
TCGA-B5-A11W	-15.39089956	-6.420007364	white
TCGA-B5-A11Y	-14.74853391	-8.587797513	white
TCGA-B5-A11Z	-11.20576639	-5.522480573	white
TCGA-B5-A121	-13.31292673	-8.033837673	white
TCGA-B5-A1MR	-15.40812659	-7.131981063	white
TCGA-B5-A1MS	-14.33357922	-7.606559298	white
TCGA-B5-A1MU	-15.31056257	-2.983629456	white
TCGA-B5-A1MV	-13.44848991	-8.864229224	white
TCGA-B5-A1MW	-16.29039023	-6.279233442	white
TCGA-B5-A1MX	-13.6276663	-5.450022704	white
TCGA-B5-A1MZ	-13.42639317	-8.091739009	white
TCGA-B5-A3FA	-14.35910714	-9.782470779	white
TCGA-B5-A3S1	-8.657473033	-6.256103565	white
TCGA-B6-A0I2	-14.08971279	-7.43339613	white
TCGA-B6-A0I5	-14.07102503	-9.695105619	white
TCGA-B6-A0I8	-17.84467405	-8.417371114	white
TCGA-B6-A0I9	-14.61452652	-6.918296697	white
TCGA-B6-A0IA	-15.74223494	-6.012475312	white
TCGA-B6-A0IB	-18.26594638	-8.846261138	white
TCGA-B6-A0IC	-19.93904006	-4.538967822	white
TCGA-B6-A0IH	-16.5609393	-7.647952479	white
TCGA-B6-A0IK	-16.54223727	-0.690514782	white
TCGA-B6-A0IN	-14.86692455	-6.186148906	white
TCGA-B6-A0RG	-13.95195462	-6.137099433	white
TCGA-B6-A0RI	-17.75447991	-8.537394728	white
TCGA-B6-A0RN	-8.988221064	-2.226259929	white
TCGA-B6-A0RO	-18.17431032	-8.025010242	white
TCGA-B6-A0RP	-17.91809312	-7.341240315	white
TCGA-B6-A0RQ	-15.7276589	-7.14420193	white
TCGA-B6-A0RS	-18.16521253	-11.48610955	white
TCGA-B6-A0RT	-18.01228474	-3.862924422	white
TCGA-B6-A0RU	-16.23028193	-6.551034966	white
TCGA-B6-A0RV	-14.01761717	-4.24843438	white
TCGA-B6-A0WT	-14.89836758	-6.787860909	white
TCGA-B6-A0WV	-14.46784847	-7.780941354	white
TCGA-B6-A0WY	-17.21522446	-7.60390347	white
TCGA-B6-A0X0	-15.80058997	-3.634643058	white
TCGA-B6-A0X1	-17.05770652	-8.005727113	white
TCGA-B6-A0X4	-14.07732075	-5.299602841	white
TCGA-B6-A1KC	-13.29392993	-8.434505501	white
TCGA-B6-A1KF	-14.55014176	-7.577967319	white
TCGA-B6-A1KI	-16.06866995	-8.550785611	white
TCGA-B6-A1KN	-15.98619473	-8.374550339	white
TCGA-B6-A40B	-15.04299762	-8.783876299	white
TCGA-B6-A40C	-9.927265995	-7.656419717	white
TCGA-B7-5816	-15.52274103	-5.546546715	white
TCGA-B7-5818	-16.67264695	-4.72038104	white
TCGA-B7-A5TI	-14.96676652	0.173549611	white
TCGA-B7-A5TJ	-18.50321515	-5.547922789	white
TCGA-B7-A5TK	-17.2628154	-4.071620217	white
TCGA-B7-A5TN	-16.11978883	-5.152633373	white
TCGA-B8-4146	-14.76834509	-7.907590405	white
TCGA-B8-4153	-16.05862825	-6.934951757	white
TCGA-B8-4622	-16.04180831	-7.267415823	white
TCGA-B8-5158	-17.73501913	-8.842414472	white
TCGA-B8-5159	-15.29286722	-5.699499033	white
TCGA-B8-5162	-13.10842192	-4.849168839	white
TCGA-B8-5163	-16.66175579	-5.595727464	white
TCGA-B8-5164	-14.32362364	-7.473524325	white
TCGA-B8-5165	-15.83163748	-5.152271359	white
TCGA-B8-5549	-17.20090906	-5.647912619	white
TCGA-B8-5550	-16.68177271	-9.947075226	white
TCGA-B8-5552	-17.48856854	-3.02080144	white
TCGA-B8-5553	-12.98919129	-6.325303343	white
TCGA-BA-4074	-19.00156049	-8.361098535	white
TCGA-BA-4076	-16.5259808	-9.888054274	white
TCGA-BA-4077	-14.90604518	-8.120553377	white
TCGA-BA-4078	-19.94882435	-8.254695759	white
TCGA-BA-5149	-16.00752707	-6.893977753	white
TCGA-BA-5151	-13.57133585	-8.833599406	white
TCGA-BA-5152	-17.74804055	-9.851606728	white
TCGA-BA-5153	-15.6675565	-2.742266147	white
TCGA-BA-5556	-12.68594263	-8.312152417	white
TCGA-BA-5558	-18.4000275	-6.59226463	white
TCGA-BA-5559	-11.03478026	-9.727816499	white
TCGA-BA-6869	-17.70211722	-8.337396942	white
TCGA-BA-6871	-17.59663569	-6.560524405	white
TCGA-BA-6872	-15.44474263	-10.52536091	white
TCGA-BA-7269	-15.79980573	-6.970075445	white
TCGA-BA-A4IF	-18.97413872	-6.010523457	white
TCGA-BA-A4IG	-16.53565104	-5.592687082	white
TCGA-BA-A4IH	-13.56479139	-4.912318424	white
TCGA-BA-A4II	-19.22752236	-11.15819867	white
TCGA-BA-A6DA	-15.98649385	-11.32852969	white
TCGA-BA-A6DB	-14.59072147	-9.60973821	white
TCGA-BA-A6DE	-15.68007367	-7.375794906	white
TCGA-BA-A6DF	-14.40507489	-2.604470103	white
TCGA-BA-A6DG	-16.09612079	-10.39945169	white
TCGA-BA-A6DL	-16.1126443	-5.461967321	white
TCGA-BB-4223	-17.13960726	-10.38832008	white
TCGA-BB-4224	-15.0543721	-6.976150532	white
TCGA-BB-4225	-17.81300106	-6.200686474	white
[truncated: 4,315 more rows]
