# Supplementary material for: Mutational signatures are markers of drug sensitivity of cancer cells
Source: Nat Commun. 2022 May 25;13:2926. doi: 10.1038/s41467-022-30582-3 (PMC9132939; doi:10.1038/s41467-022-30582-3)
Supplement: Supplementary file 4 — Source Data [file 41467_2022_30582_MOESM4_ESM.zip › RawData_R2b/FigS1B.csv]

ethnicity	count	cluster
cell line	386	1
white	2283	1
asian	1	1
black or african american	5	1
hispanic or latino	41	1
cell line	99	2
white	541	2
asian	1	2
black or african american	1	2
hispanic or latino	8	2
cell line	63	3
white	571	3
asian	1	3
black or african american	1	3
hispanic or latino	11	3
cell line	82	4
white	476	4
asian	13	4
black or african american	1	4
hispanic or latino	6	4
cell line	245	5
white	0	5
asian	166	5
black or african american	0	5
hispanic or latino	1	5
cell line	5	6
white	4	6
asian	244	6
black or african american	0	6
hispanic or latino	4	6
cell line	19	7
white	6	7
asian	0	7
black or african american	205	7
hispanic or latino	4	7
cell line	14	8
white	6	8
asian	0	8
black or african american	205	8
hispanic or latino	4	8
cell line	20	9
white	2	9
asian	0	9
black or african american	176	9
hispanic or latino	2	9
cell line	0	10
white	120	10
asian	1	10
black or african american	1	10
hispanic or latino	0	10
cell line	42	11
white	91	11
asian	0	11
black or african american	0	11
hispanic or latino	0	11
cell line	6	12
white	14	12
asian	0	12
black or african american	0	12
hispanic or latino	49	12
cell line	6	13
white	23	13
asian	0	13
black or african american	18	13
hispanic or latino	20	13
