# Supplementary material for: Mutational signatures are markers of drug sensitivity of cancer cells
Source: Nat Commun. 2022 May 25;13:2926. doi: 10.1038/s41467-022-30582-3 (PMC9132939; doi:10.1038/s41467-022-30582-3)
Supplement: Supplementary file 4 — Source Data [file 41467_2022_30582_MOESM4_ESM.zip › RawData_R2b/FigS1C.csv]

cluster	ACA>A	ACC>A	ACG>A	ACT>A	CCA>A	CCC>A	CCG>A	CCT>A	GCA>A	GCC>A	GCG>A	GCT>A	TCA>A	TCC>A	TCG>A	TCT>A	ACA>T	ACC>T	ACG>T	ACT>T	CCA>T	CCC>T	CCG>T	CCT>T	GCA>T	GCC>T	GCG>T	GCT>T	TCA>T	TCC>T	TCG>T	TCT>T	ACA>G	ACC>G	ACG>G	ACT>G	CCA>G	CCC>G	CCG>G	CCT>G	GCA>G	GCC>G	GCG>G	GCT>G	TCA>G	TCC>G	TCG>G	TCT>G	AAA>C
1	1	1	0	0	1	1	0	1	1	1	0	1	0	1	0	1	2	2	3	2	2	2	4	2	2	2	3	2	1	2	3	2	1	0	0	1	0	1	0	1	0	0	0	0	1	1	0	1	0
2	1	1	0	0	1	1	0	1	1	1	0	0	0	1	0	1	2	2	3	1	2	2	4	2	1	2	3	2	1	2	2	2	1	0	0	1	1	1	0	1	0	0	0	0	1	1	0	1	1
3	1	1	0	0	1	1	0	1	1	1	0	1	0	1	0	1	2	2	3	1	2	2	3	2	2	2	3	2	2	2	3	2	1	0	0	1	0	1	0	0	0	0	0	0	1	1	0	1	1
4	1	1	0	0	1	1	0	1	1	1	0	1	1	1	0	1	3	2	4	2	3	3	5	3	2	2	4	2	2	3	3	3	1	1	0	1	1	1	0	1	0	1	0	1	1	1	0	1	1
5	2	2	1	1	2	2	1	1	2	2	1	2	1	2	0	2	6	4	8	4	5	5	9	6	4	4	7	4	3	4	6	5	2	1	0	1	1	2	1	2	1	1	0	1	1	2	0	3	1
6	2	2	1	1	1	2	1	2	1	2	1	1	1	1	0	2	5	4	8	4	5	5	9	6	3	4	6	5	4	5	5	4	1	1	0	1	1	2	1	2	1	1	1	1	1	2	0	3	1
7	2	2	0	1	2	1	1	1	2	2	1	1	1	1	0	2	4	2	6	3	3	3	6	4	3	3	4	4	3	3	4	2	1	1	0	1	1	1	0	1	1	1	0	1	1	2	1	1	1
8	2	2	0	1	1	1	1	1	1	1	1	1	1	1	0	2	4	2	6	3	3	4	6	4	3	3	5	3	3	4	4	2	2	1	0	1	1	1	0	1	1	1	0	1	1	1	1	1	1
9	2	2	0	1	2	1	1	2	2	1	1	1	1	1	0	2	4	2	5	3	3	3	6	4	2	4	4	3	3	3	4	3	1	1	0	1	1	1	0	1	1	1	0	1	1	1	1	2	1
10	1	1	0	0	1	1	0	0	1	1	0	1	0	1	0	1	3	2	3	2	3	3	4	3	2	2	3	2	2	2	3	2	1	1	0	0	0	1	0	1	0	1	0	1	1	1	0	1	1
11	1	1	0	0	1	1	0	0	1	1	0	1	0	1	0	1	2	1	3	1	2	2	4	2	2	2	3	2	1	2	3	2	1	0	0	1	1	1	0	0	0	0	0	0	1	1	0	1	0
12	2	1	0	1	1	1	1	1	1	1	1	1	1	1	0	1	4	3	5	3	3	4	6	4	3	3	5	3	3	4	4	3	1	1	0	1	1	1	1	1	1	1	0	1	1	1	0	2	1
13	2	1	0	0	2	1	1	1	1	1	1	1	1	1	0	1	4	2	5	2	3	3	6	3	3	3	4	4	2	4	3	3	1	1	0	1	1	1	0	1	0	1	0	1	1	1	0	1	1
[truncated: 47 more columns]
