# Supplementary material for: Mutational signatures are markers of drug sensitivity of cancer cells
Source: Nat Commun. 2022 May 25;13:2926. doi: 10.1038/s41467-022-30582-3 (PMC9132939; doi:10.1038/s41467-022-30582-3)
Supplement: Supplementary file 4 — Source Data [file 41467_2022_30582_MOESM4_ESM.zip › RawData_R2b/FigS1D.csv]

sample	PC1	Ethnicity
TCGA-02-0003	-4.592548637	white
TCGA-02-0033	4.304522953	white
TCGA-02-0047	-3.67025007	white
TCGA-02-0055	-1.55616293	white
TCGA-02-2466	-3.876178907	white
TCGA-02-2470	-6.500229256	white
TCGA-02-2483	18.63290233	asian
TCGA-02-2485	5.209531707	black or african american
TCGA-04-1332	-4.08552756	white
TCGA-04-1336	2.638591231	white
TCGA-04-1341	-5.822040225	white
TCGA-04-1342	2.662693599	white
TCGA-04-1346	4.57218199	white
TCGA-04-1353	20.34533755	asian
TCGA-04-1361	11.05213777	white
TCGA-04-1362	7.189879881	white
TCGA-04-1367	-0.175212211	white
TCGA-04-1369	-2.680728805	white
TCGA-04-1516	4.915556926	white
TCGA-04-1648	16.33781832	white
TCGA-04-1649	-1.096074188	white
TCGA-04-1651	-1.795559641	white
TCGA-04-1655	-2.687605621	white
TCGA-06-0119	-8.123690071	white
TCGA-06-0122	-4.912551075	white
TCGA-06-0124	-3.78254202	white
TCGA-06-0125	-4.856228054	white
TCGA-06-0126	-7.524737748	white
TCGA-06-0128	-3.338603855	white
TCGA-06-0130	-5.309825597	white
TCGA-06-0137	-8.023570863	white
TCGA-06-0139	-5.920145274	white
TCGA-06-0140	-6.805487023	white
TCGA-06-0141	-12.31271424	white
TCGA-06-0142	-8.550414537	white
TCGA-06-0145	1.077192389	white
TCGA-06-0151	-5.720165512	white
TCGA-06-0152	-3.230213048	white
TCGA-06-0154	-2.003731893	white
TCGA-06-0155	-6.603383867	white
TCGA-06-0157	-4.172069977	white
TCGA-06-0158	-5.832496776	white
TCGA-06-0165	-5.589151212	white
TCGA-06-0166	-6.243703521	white
TCGA-06-0167	1.744765593	black or african american
TCGA-06-0168	-5.196433876	white
TCGA-06-0169	-7.362112448	white
TCGA-06-0171	-5.312126065	white
TCGA-06-0173	-8.095090745	white
TCGA-06-0174	-2.606036433	white
TCGA-06-0178	-3.474432835	white
TCGA-06-0185	-6.241412981	white
TCGA-06-0188	-2.073448005	white
TCGA-06-0189	-3.649558688	white
TCGA-06-0190	-5.866906995	white
TCGA-06-0192	8.593020507	white
TCGA-06-0195	-4.897431658	white
TCGA-06-0209	-4.687924591	white
TCGA-06-0211	-1.56699724	white
TCGA-06-0214	-4.153056687	white
TCGA-06-0216	-6.442736144	white
TCGA-06-0221	-6.690938931	white
TCGA-06-0237	-3.630794731	white
TCGA-06-0238	-5.11692065	white
TCGA-06-0240	-7.940363813	white
TCGA-06-0241	-6.970860904	white
TCGA-06-0644	0.93739498	black or african american
TCGA-06-0645	-3.670402678	white
TCGA-06-0646	-3.942554668	white
TCGA-06-0648	-2.667059948	white
TCGA-06-0649	4.627300546	black or african american
TCGA-06-0650	-4.266463014	white
TCGA-06-0686	1.084428378	white
TCGA-06-0743	-4.947800271	white
TCGA-06-0744	-5.932726688	white
TCGA-06-0745	-7.38966119	white
TCGA-06-0747	-4.982566946	white
TCGA-06-0749	0.975734634	black or african american
TCGA-06-0750	-3.754536135	white
TCGA-06-0875	0.041830887	white
TCGA-06-0876	4.24228766	black or african american
TCGA-06-0877	-2.163810738	white
TCGA-06-0878	0.540242954	white
TCGA-06-0879	-1.483641466	white
TCGA-06-0882	-6.627113389	white
TCGA-06-0939	-8.140694124	white
TCGA-06-1800	-1.81999036	white
TCGA-06-1801	5.546719632	white
TCGA-06-1802	-0.183482858	white
TCGA-06-1804	-2.79440671	white
TCGA-06-1805	5.12298738	white
TCGA-06-1806	-4.157048365	white
TCGA-06-2557	-1.445879111	black or african american
TCGA-06-2558	14.52720834	white
TCGA-06-2559	5.946188173	white
TCGA-06-2563	-3.714639561	white
TCGA-06-2564	-4.8917181	white
TCGA-06-2565	23.73563346	asian
TCGA-06-2566	-2.977746889	white
TCGA-06-2567	-4.42101221	white
TCGA-06-2569	2.486466066	black or african american
TCGA-06-2570	0.032422846	white
TCGA-06-5408	-6.689306563	white
TCGA-06-5410	-4.496643437	white
TCGA-06-5411	-4.582273225	white
TCGA-06-5412	-9.339259132	white
TCGA-06-5413	-2.973024338	white
TCGA-06-5415	-5.878401031	white
TCGA-06-5416	-4.876801275	white
TCGA-06-5417	-2.720643762	white
TCGA-06-5418	-5.870023139	white
TCGA-06-5856	-3.605090643	white
TCGA-06-5858	-8.862902221	white
TCGA-06-6388	-3.117662742	white
TCGA-06-6389	-5.210668987	white
TCGA-06-6390	-1.756144607	white
TCGA-06-6391	-0.603368473	white
TCGA-06-6693	-0.534036002	white
TCGA-06-6694	-0.201364106	white
TCGA-06-6695	-3.973640806	white
TCGA-06-6697	-3.815089013	white
TCGA-06-6698	-6.763805831	white
TCGA-06-6700	-9.131471056	white
TCGA-06-6701	-4.851730819	white
TCGA-06-A5U0	-1.241817437	black or african american
TCGA-06-A5U1	2.606460089	black or african american
TCGA-06-A6S0	0.620970639	black or african american
TCGA-06-A6S1	4.306989087	black or african american
TCGA-06-A7TL	0.313375082	black or african american
TCGA-08-0386	-1.876108938	white
TCGA-09-0365	-7.068606763	white
TCGA-09-0366	2.037847889	white
TCGA-09-0369	-6.453874089	white
TCGA-09-1664	-4.156098152	white
TCGA-09-1670	-4.102293554	white
TCGA-09-1672	14.94177092	white
TCGA-09-2044	10.50583371	asian
TCGA-09-2051	-4.565750031	white
TCGA-09-2053	0.936029605	white
TCGA-09-2054	22.7719014	black or african american
TCGA-09-2055	0.230340339	white
TCGA-09-2056	9.347842247	hispanic or latino
TCGA-10-0928	-12.86943797	white
TCGA-10-0931	-4.103390694	white
TCGA-10-0933	-3.127854187	white
TCGA-10-0935	-2.506933534	white
TCGA-10-0936	-12.82025055	black or african american
TCGA-10-0937	-13.88277164	white
TCGA-12-0615	-7.432098803	white
TCGA-12-0616	-3.63041923	white
TCGA-12-0618	-5.097918058	white
TCGA-12-0619	-6.184344666	white
TCGA-12-0656	8.897131498	black or african american
TCGA-12-0657	-1.769397249	white
TCGA-12-0662	-0.931387833	white
TCGA-12-0670	4.456760215	white
TCGA-12-0688	-3.43626024	white
TCGA-12-0691	2.190028586	white
TCGA-12-0692	-3.096430201	white
TCGA-12-0707	1.332435996	white
TCGA-12-0775	8.605887453	black or african american
TCGA-12-0778	6.543463	white
TCGA-12-0818	0.850675371	white
TCGA-12-0819	4.124696394	black or african american
TCGA-12-0820	4.068077046	white
TCGA-12-0822	2.082267874	white
TCGA-12-0826	-1.760078568	white
TCGA-12-0827	1.878886499	white
TCGA-12-0828	0.542032588	white
TCGA-12-0829	10.00738878	black or african american
TCGA-12-1088	4.763030717	white
TCGA-12-1089	4.149810155	white
TCGA-12-1093	15.12494382	white
TCGA-12-1598	-3.940554844	white
TCGA-12-1599	-2.944032147	white
TCGA-12-1600	-2.716911487	white
TCGA-12-1602	-7.887149696	white
TCGA-12-3644	-4.039091272	white
TCGA-12-3646	-2.530207778	white
TCGA-12-3648	-0.843271271	white
TCGA-12-3649	-7.354820887	white
TCGA-12-3650	-5.258119793	white
TCGA-12-3652	-4.202865284	white
TCGA-12-5295	-7.408776851	white
TCGA-12-5301	-5.543147457	white
TCGA-13-0714	-11.47293379	white
TCGA-13-0717	-13.75647461	white
TCGA-13-0723	-7.33659188	white
TCGA-13-0727	-15.45582975	white
TCGA-13-0730	-15.75666914	white
TCGA-13-0755	-1.565927306	white
TCGA-13-0760	-1.686667143	white
TCGA-13-0762	-15.7361848	white
TCGA-13-0764	-9.402134634	white
TCGA-13-0765	-0.511645536	white
TCGA-13-0791	3.108047672	white
TCGA-13-0803	-11.76631092	white
TCGA-13-0805	-2.927906756	white
TCGA-13-0807	4.408044136	white
TCGA-13-0884	1.634121532	white
TCGA-13-0885	-6.474736246	white
TCGA-13-0886	12.47082508	white
TCGA-13-0887	-3.352587704	white
TCGA-13-0888	-2.988595044	white
TCGA-13-0889	-12.66136823	white
TCGA-13-0893	-3.356454591	black or african american
TCGA-13-0894	4.198087924	white
TCGA-13-0897	-3.381717293	white
TCGA-13-0899	0.683025121	white
TCGA-13-0903	-0.413367522	white
TCGA-13-0905	4.894624786	white
TCGA-13-0906	-13.79992462	white
TCGA-13-0908	8.803337089	white
TCGA-13-0910	5.910177919	white
TCGA-13-0912	-5.53957816	white
TCGA-13-0913	5.53950721	white
TCGA-13-0916	9.136253291	white
TCGA-13-0919	-13.02237185	white
TCGA-13-0920	-2.416992874	white
TCGA-13-0921	6.55364124	white
TCGA-13-0923	-9.154939743	white
TCGA-13-0924	-3.749985672	white
TCGA-13-1403	-2.122255504	white
TCGA-13-1404	-10.15426575	white
TCGA-13-1405	-3.276601738	white
TCGA-13-1409	9.91041628	white
TCGA-13-1410	16.30290354	white
TCGA-13-1411	-1.144505854	white
TCGA-13-1412	-2.63418441	white
TCGA-13-1477	-7.587821102	white
TCGA-13-1481	-5.156482295	white
TCGA-13-1482	0.745156541	white
TCGA-13-1483	-4.031994235	white
TCGA-13-1484	-1.233947513	white
TCGA-13-1485	-10.03723264	white
TCGA-13-1487	-1.19076518	white
TCGA-13-1488	2.542674131	white
TCGA-13-1489	7.587118314	white
TCGA-13-1491	6.122406078	asian
TCGA-13-1492	0.457409554	white
TCGA-13-1494	-1.529843608	white
TCGA-13-1495	-0.31058441	white
TCGA-13-1496	9.914365474	white
TCGA-13-1497	-0.159989603	white
TCGA-13-1498	-2.737982657	white
TCGA-13-1499	-7.569900347	white
TCGA-13-1500	-3.179247958	white
TCGA-13-1501	1.532187433	white
TCGA-13-1504	3.34485551	white
TCGA-13-1505	-5.210893037	white
TCGA-13-1506	11.07293127	white
TCGA-13-1507	-2.539897166	white
TCGA-13-1509	-0.646068904	white
TCGA-13-1510	10.21855146	white
TCGA-13-1511	1.560569607	asian
TCGA-13-1512	-2.319841704	white
TCGA-13-2057	1.059109272	white
TCGA-13-2059	6.995935918	white
TCGA-13-2060	15.8526565	white
TCGA-13-2061	-6.200594694	white
TCGA-13-2065	-0.266637783	black or african american
TCGA-13-2066	-1.945880582	hispanic or latino
TCGA-13-2071	6.057495823	white
TCGA-13-A5FT	9.422002836	black or african american
TCGA-13-A5FU	17.93327118	black or african american
TCGA-14-0736	5.535596296	black or african american
TCGA-14-0740	-7.836002359	white
TCGA-14-0781	-0.283967537	black or african american
TCGA-14-0786	-8.101752855	white
TCGA-14-0787	22.34551025	asian
TCGA-14-0789	0.968238323	white
TCGA-14-0790	-5.954155103	white
TCGA-14-0812	-1.868496355	white
TCGA-14-0813	-1.940083073	white
TCGA-14-0817	-6.117743725	white
TCGA-14-0862	-7.161688455	white
TCGA-14-0865	6.911165606	white
TCGA-14-0866	-2.593122636	white
TCGA-14-0871	-0.740896027	white
TCGA-14-1037	3.702108733	white
TCGA-14-1043	-6.77922464	white
TCGA-14-1395	-6.334645562	white
TCGA-14-1396	2.802712963	white
TCGA-14-1450	5.048288033	black or african american
TCGA-14-1451	10.04241356	white
TCGA-14-1455	0.810902755	white
TCGA-14-1456	-6.928427623	white
TCGA-14-1458	9.488985183	white
TCGA-14-1821	-2.703344405	white
TCGA-14-1823	-7.897643782	white
TCGA-14-1825	-4.99469409	white
TCGA-14-1827	-1.692728462	white
TCGA-14-1829	4.751012619	black or african american
TCGA-14-2554	-7.284592096	white
TCGA-14-3476	-7.678244929	white
TCGA-14-4157	2.374436188	black or african american
TCGA-15-0742	-3.049183615	white
TCGA-15-1444	-5.65689229	white
TCGA-15-1446	3.588372055	white
TCGA-16-0848	0.157758366	white
TCGA-16-0849	-3.371789192	white
TCGA-16-0850	2.536135643	white
TCGA-16-0861	4.086508756	white
TCGA-16-1045	-1.490411558	white
TCGA-16-1460	14.43427622	white
TCGA-18-3406	3.818557998	white
TCGA-18-3407	7.108507887	asian
TCGA-18-3408	-4.580344625	white
TCGA-18-3409	-4.636009929	white
TCGA-18-3412	-3.855945239	white
TCGA-18-3414	6.161993642	asian
TCGA-18-3421	-5.734114324	white
TCGA-18-4083	-1.484473124	white
TCGA-18-4721	2.240596705	white
TCGA-19-0957	-0.001744756	white
TCGA-19-1385	-5.538098787	white
TCGA-19-1386	-6.353572592	white
TCGA-19-1387	-6.493633255	white
TCGA-19-1388	4.079068531	white
TCGA-19-1389	-4.042332938	white
TCGA-19-1390	-3.687199157	white
TCGA-19-1786	3.89342683	asian
TCGA-19-1787	-6.269563108	white
TCGA-19-1788	-2.812542275	white
TCGA-19-1789	4.450563554	white
TCGA-19-1790	-6.300337109	white
TCGA-19-1791	-3.904279324	white
TCGA-19-2620	-1.334096131	white
TCGA-19-2621	-0.18976655	white
TCGA-19-2623	-3.233708314	white
TCGA-19-2625	-6.022453604	white
TCGA-19-2629	-1.486134245	white
TCGA-19-2631	-8.341919911	white
TCGA-19-4065	2.21133245	hispanic or latino
TCGA-19-4068	-6.516062312	white
TCGA-19-5947	4.158320839	black or african american
TCGA-19-5950	-3.204060346	white
TCGA-19-5952	-3.40267946	white
TCGA-19-5953	-6.409750299	white
TCGA-19-5954	5.385594452	white
TCGA-19-5955	-2.353980123	white
TCGA-19-5956	-6.462142451	white
TCGA-19-5958	-0.984063924	white
TCGA-19-5959	-2.046036702	white
TCGA-19-A6J4	0.420659887	black or african american
TCGA-20-0987	-2.04556625	white
TCGA-20-0990	0.339836064	white
TCGA-20-0991	-2.14195847	white
TCGA-20-0996	-4.642755482	white
TCGA-20-1682	0.721700116	white
TCGA-20-1683	2.006421864	white
TCGA-20-1684	-4.195886051	white
TCGA-20-1685	-6.201133166	white
TCGA-20-1686	-1.06276021	white
TCGA-20-1687	5.679275571	white
TCGA-21-1070	3.407339449	black or african american
TCGA-21-1071	-0.08655371	white
TCGA-21-1072	8.593932089	white
TCGA-21-1075	4.28489164	white
TCGA-21-1076	16.69367855	white
TCGA-21-1077	0.753349758	white
TCGA-21-1078	-6.492419678	white
TCGA-21-1079	-2.496761737	white
TCGA-21-1080	13.46516759	white
TCGA-21-1081	3.334048857	white
TCGA-21-1082	-5.423326189	white
TCGA-21-1083	3.795297359	white
TCGA-21-5782	-3.118147443	white
TCGA-21-5783	3.098194887	white
TCGA-21-5784	-1.828515306	white
TCGA-21-5786	-3.017800869	white
TCGA-21-5787	1.503024403	black or african american
TCGA-21-A5DI	-2.881445467	white
TCGA-22-0940	-5.699352909	white
TCGA-22-0944	-5.845850265	white
TCGA-22-1000	1.324409303	white
TCGA-22-1002	2.380807923	white
TCGA-22-1005	-1.295323154	white
TCGA-22-1011	0.43346944	white
TCGA-22-1012	-4.347135252	white
TCGA-22-1016	-6.106330994	white
TCGA-22-4591	-6.505239035	white
TCGA-22-4593	-7.131918294	white
TCGA-22-4595	-2.819431797	white
TCGA-22-4596	-3.778259252	white
TCGA-22-4599	-0.854002031	white
TCGA-22-4601	-5.30640464	white
TCGA-22-4604	-4.215805194	white
TCGA-22-4607	-4.128348355	white
TCGA-22-4609	-2.472961491	white
TCGA-22-4613	-7.3164993	white
TCGA-22-5471	-8.698818205	white
TCGA-22-5472	-3.671488164	white
TCGA-22-5473	-1.300563875	white
TCGA-22-5474	-7.069200775	white
TCGA-22-5477	-5.111515573	white
TCGA-22-5479	-6.434164339	white
TCGA-22-5480	-6.221534623	white
TCGA-22-5481	-6.903591184	white
TCGA-22-5482	-3.611844355	white
TCGA-22-5483	-5.705786782	white
TCGA-22-5485	-8.064357331	white
TCGA-22-5489	-2.313374376	white
TCGA-22-5491	-5.245330741	white
TCGA-22-A5C4	-6.425160909	white
TCGA-23-1021	3.524125578	white
TCGA-23-1022	-0.427746868	white
TCGA-23-1027	-3.298465719	white
TCGA-23-1029	-7.782711961	white
TCGA-23-1030	4.464908286	white
TCGA-23-1031	-2.749670233	white
TCGA-23-1032	8.51041315	black or african american
TCGA-23-1110	10.96699199	hispanic or latino
TCGA-23-1111	-6.044417133	white
TCGA-23-1113	11.15454645	white
TCGA-23-1114	-2.657661189	white
TCGA-23-1116	-7.406320378	white
TCGA-23-1117	6.539940404	white
TCGA-23-1118	-3.680414973	white
TCGA-23-1122	-6.07203407	white
TCGA-23-1123	-1.759972293	white
TCGA-23-1124	-1.302535968	white
TCGA-23-1809	5.320462878	white
TCGA-23-2072	17.54651396	white
TCGA-23-2077	3.528592848	white
TCGA-23-2078	-3.223198935	white
TCGA-23-2079	-1.342786404	white
TCGA-23-2081	-1.023190972	white
TCGA-23-2084	13.25579162	white
TCGA-23-2641	-1.635748237	white
TCGA-23-2643	7.823232462	white
TCGA-23-2645	25.9039809	asian
TCGA-23-2647	4.63881158	asian
TCGA-23-2649	-3.772079829	white
TCGA-24-0966	-9.370240269	black or african american
TCGA-24-0970	0.369049339	white
TCGA-24-0975	0.375185153	white
TCGA-24-0979	-2.73669125	white
TCGA-24-0980	-3.510138685	white
TCGA-24-0982	-1.909850259	white
TCGA-24-1103	9.944342672	black or african american
TCGA-24-1104	-5.364212925	white
TCGA-24-1413	1.687107166	white
TCGA-24-1416	-2.752596903	white
TCGA-24-1417	-4.714631403	white
TCGA-24-1418	-0.954776868	white
TCGA-24-1419	-4.25029986	white
TCGA-24-1422	7.696258838	black or african american
TCGA-24-1423	-3.479292501	white
TCGA-24-1424	-3.906381252	white
TCGA-24-1425	0.065457063	white
TCGA-24-1426	-4.888428532	white
TCGA-24-1428	-1.106383743	white
TCGA-24-1430	-0.802825992	white
TCGA-24-1431	-5.150678886	white
TCGA-24-1434	2.131687401	white
TCGA-24-1435	-3.943776372	white
TCGA-24-1436	-1.959415761	white
TCGA-24-1463	-1.678980067	white
TCGA-24-1464	-4.323667829	white
TCGA-24-1466	3.482979168	white
TCGA-24-1467	-3.952024779	white
TCGA-24-1469	-5.272747238	white
TCGA-24-1470	-3.011507086	white
TCGA-24-1471	-1.310938931	white
TCGA-24-1474	11.9130152	black or african american
TCGA-24-1549	-1.419302354	white
TCGA-24-1550	-11.25643776	white
TCGA-24-1551	-4.089881975	white
TCGA-24-1552	-1.777932678	white
TCGA-24-1562	-1.439528388	white
TCGA-24-1563	8.632433852	black or african american
TCGA-24-1564	0.925661863	white
TCGA-24-1565	-3.499316568	white
TCGA-24-1603	-3.765601414	white
TCGA-24-1616	-2.20515937	white
TCGA-24-1842	-4.352809149	white
TCGA-24-1843	-4.318195712	white
TCGA-24-1844	-1.866191581	white
TCGA-24-1845	1.150125841	white
TCGA-24-1847	-0.794774466	white
TCGA-24-1849	-1.764596207	white
TCGA-24-1850	-0.161582409	white
TCGA-24-1927	-2.203106896	white
TCGA-24-2019	-0.467312729	white
TCGA-24-2024	6.865859666	black or african american
TCGA-24-2030	-5.765425747	white
TCGA-24-2033	5.307241134	white
TCGA-24-2035	-4.006764878	white
TCGA-24-2036	3.226774362	white
TCGA-24-2038	2.808991114	white
TCGA-24-2260	0.450319115	white
TCGA-24-2261	-4.127955193	white
TCGA-24-2262	-4.994576219	white
TCGA-24-2267	-3.34151481	white
TCGA-24-2271	36.82806008	asian
TCGA-24-2280	-1.006048055	white
TCGA-24-2281	-0.911171692	white
TCGA-24-2288	-4.84035999	white
TCGA-24-2289	-5.069355523	white
TCGA-24-2290	1.161963733	white
TCGA-24-2293	-3.258248709	white
TCGA-24-2295	1.411191075	white
TCGA-24-2298	2.332058853	white
TCGA-25-1312	-1.768270813	white
TCGA-25-1313	-3.91185264	white
TCGA-25-1314	-0.861882732	white
TCGA-25-1315	-6.123126801	white
TCGA-25-1316	-3.248046402	white
TCGA-25-1319	0.228537489	white
TCGA-25-1320	-3.640458887	white
TCGA-25-1321	-6.089163126	white
TCGA-25-1322	-4.274095393	white
TCGA-25-1323	-4.710559688	white
TCGA-25-1326	0.525787506	white
TCGA-25-1328	-1.451536932	white
TCGA-25-1329	-0.064259725	white
TCGA-25-2391	-1.479176587	white
TCGA-25-2392	-5.889765312	white
TCGA-25-2393	-3.224269248	white
TCGA-25-2396	-5.117031674	white
TCGA-25-2397	-2.803892469	white
TCGA-25-2398	-5.399446707	white
TCGA-25-2399	-0.3798635	white
TCGA-25-2400	-4.759503199	white
TCGA-25-2401	-4.10596431	white
TCGA-25-2408	1.998993129	white
TCGA-25-2409	-4.429854156	white
TCGA-26-1439	3.814219117	white
TCGA-26-1442	-4.234722854	white
TCGA-26-1799	-4.881033211	white
TCGA-26-5132	-5.639030115	white
TCGA-26-5133	-6.041093016	white
TCGA-26-5134	-6.206184603	white
TCGA-26-5135	-6.120624034	white
TCGA-26-5136	-7.301329255	white
TCGA-26-5139	-4.908190954	white
TCGA-26-6174	-6.44189491	white
TCGA-27-1830	11.845147	white
TCGA-27-1831	5.933852502	white
TCGA-27-1832	0.850625997	white
TCGA-27-1833	0.495740473	white
TCGA-27-1834	-2.206257695	white
TCGA-27-1835	1.344081155	white
TCGA-27-1836	4.34870785	white
TCGA-27-1837	17.50548019	white
TCGA-27-1838	2.281291247	white
TCGA-27-2518	-0.555940541	white
TCGA-27-2519	6.55696489	white
TCGA-27-2521	4.619148987	white
TCGA-27-2523	3.938252369	white
TCGA-27-2526	2.577997163	white
TCGA-27-2527	5.225029869	white
TCGA-27-2528	5.963257391	white
TCGA-28-1745	-3.106243437	white
TCGA-28-1746	-5.085129204	white
TCGA-28-1747	-6.217951476	white
TCGA-28-1749	2.73627711	white
TCGA-28-1750	17.81366877	white
TCGA-28-1751	-6.520388592	white
TCGA-28-1753	0.901558806	hispanic or latino
TCGA-28-1755	-3.236072375	white
TCGA-28-1757	-0.875417271	white
TCGA-28-1760	-3.2473026	white
TCGA-28-2499	-4.728948362	white
TCGA-28-2502	-5.847472735	white
TCGA-28-2506	-2.69030227	white
TCGA-28-2509	-2.071485313	white
TCGA-28-2513	-8.338876899	white
TCGA-28-2514	3.911077032	asian
TCGA-28-5204	1.578323199	white
TCGA-28-5207	-7.071945749	white
TCGA-28-5208	-4.059017711	white
TCGA-28-5209	-4.723392044	white
TCGA-28-5211	-1.921319886	black or african american
TCGA-28-5213	12.50923016	white
TCGA-28-5214	-5.256830393	white
TCGA-28-5215	-4.51074294	white
TCGA-28-5216	-9.056776494	white
TCGA-28-5218	-5.487631243	white
TCGA-28-5219	-5.181463713	white
TCGA-28-5220	-7.829442828	white
TCGA-28-6450	9.795117997	white
TCGA-29-1688	-3.006518869	white
TCGA-29-1691	-3.19826402	white
TCGA-29-1693	-0.793703148	white
TCGA-29-1694	-3.62014111	white
TCGA-29-1695	5.726218611	white
TCGA-29-1696	0.504212862	white
TCGA-29-1697	2.835183235	white
TCGA-29-1698	15.28565439	black or african american
TCGA-29-1699	-4.567293546	white
TCGA-29-1701	1.556210853	white
TCGA-29-1702	-5.97096917	white
TCGA-29-1703	7.621887115	black or african american
TCGA-29-1705	-0.59105745	white
TCGA-29-1707	-4.621042287	white
TCGA-29-1710	-4.746045185	white
TCGA-29-1711	7.61418277	black or african american
TCGA-29-1761	-5.86359314	asian
TCGA-29-1762	-0.042138707	white
TCGA-29-1763	5.003498775	black or african american
TCGA-29-1764	-0.542512568	white
TCGA-29-1766	2.17397154	white
TCGA-29-1768	-2.776695976	white
TCGA-29-1769	-4.006216132	white
TCGA-29-1770	-5.810074618	white
TCGA-29-1771	-3.405702188	white
TCGA-29-1774	-5.92732365	white
TCGA-29-1775	-5.131855531	white
TCGA-29-1776	6.320884963	black or african american
TCGA-29-1777	-1.844580525	white
TCGA-29-1778	-4.968144528	white
TCGA-29-1781	-3.117922364	white
TCGA-29-1783	-3.896402273	white
TCGA-29-1784	14.55242352	white
TCGA-29-1785	-1.869059947	white
TCGA-29-2427	-5.643198026	white
TCGA-29-2429	-0.643014321	white
TCGA-29-2431	-4.306972452	white
TCGA-29-2432	-4.041295599	white
TCGA-29-2434	0.284097697	hispanic or latino
TCGA-29-2436	-3.709505063	white
TCGA-29-A5NZ	6.02654891	black or african american
TCGA-2E-A9G8	9.179293095	black or african american
TCGA-2F-A9KO	-2.847286141	white
TCGA-2F-A9KP	-5.507349133	white
TCGA-2F-A9KQ	-3.023178508	white
TCGA-2F-A9KT	-3.041496903	white
TCGA-2F-A9KW	-4.731022578	white
TCGA-2J-AAB1	-2.537701319	white
TCGA-2J-AAB4	-4.881040587	white
TCGA-2J-AAB6	-6.852911634	white
TCGA-2J-AAB8	-7.105915142	white
TCGA-2J-AAB9	-2.168469102	white
TCGA-2J-AABA	-2.793589938	white
TCGA-2J-AABE	1.332185244	white
TCGA-2J-AABF	-3.633664821	white
TCGA-2J-AABH	-5.827011126	white
TCGA-2J-AABI	-5.286805857	white
TCGA-2J-AABK	-4.983296999	white
TCGA-2J-AABO	-4.622870957	white
TCGA-2J-AABP	-2.481171291	white
TCGA-2J-AABR	-2.30049057	white
TCGA-2J-AABT	-2.015304328	white
TCGA-2J-AABV	-6.306604522	white
TCGA-2L-AAQA	-4.077264005	white
TCGA-2L-AAQE	-2.6004796	white
TCGA-2L-AAQI	-1.674603243	white
TCGA-2L-AAQJ	-4.071132134	white
TCGA-2L-AAQL	-3.792977328	white
TCGA-2L-AAQM	-4.644602375	white
TCGA-2V-A95S	15.7428996	asian
TCGA-2Y-A9GS	4.334210737	hispanic or latino
TCGA-2Y-A9GT	-6.431221807	white
TCGA-2Y-A9GU	4.240765769	white
TCGA-2Y-A9GV	-6.436426501	white
TCGA-2Y-A9GW	-3.198235859	white
TCGA-2Y-A9GX	1.944368993	white
TCGA-2Y-A9GY	-2.423394186	white
TCGA-2Y-A9GZ	-1.631730895	white
TCGA-2Y-A9H0	3.132509718	hispanic or latino
TCGA-2Y-A9H1	-8.104055797	white
TCGA-2Y-A9H2	-5.407618807	white
TCGA-2Y-A9H3	-0.828103739	hispanic or latino
TCGA-2Y-A9H4	0.59217412	black or african american
TCGA-2Y-A9H5	-4.535620977	white
TCGA-2Y-A9H6	0.704218709	white
TCGA-2Y-A9H7	-2.636518803	white
TCGA-2Y-A9H8	-0.060961315	white
TCGA-2Y-A9HB	0.877165631	hispanic or latino
TCGA-30-1714	-6.642941663	white
TCGA-30-1718	-3.181867654	white
TCGA-30-1853	-5.607985935	white
TCGA-30-1855	-0.630990734	white
TCGA-30-1856	-3.57404916	white
TCGA-30-1857	-3.007143453	white
TCGA-30-1859	-0.066544867	white
TCGA-30-1862	-4.307964109	white
TCGA-30-1891	7.019721033	white
TCGA-31-1950	-3.793941945	white
TCGA-31-1953	21.28262628	asian
TCGA-31-1959	-4.303843157	white
TCGA-32-1970	-5.235303581	white
TCGA-32-1976	-6.839550429	white
TCGA-32-1977	4.551383946	hispanic or latino
TCGA-32-1979	-2.378008317	white
TCGA-32-1980	-4.478296731	white
TCGA-32-1982	-3.06902123	white
TCGA-32-1986	-6.817607337	white
TCGA-32-2491	-2.620081969	white
TCGA-32-2494	-4.767566365	white
TCGA-32-2495	-5.113649375	white
TCGA-32-2615	-5.859754824	white
TCGA-32-2632	1.33235867	white
TCGA-32-2634	-3.387045224	white
TCGA-32-2638	-4.227237921	white
TCGA-32-4208	-7.54365569	white
TCGA-32-4209	0.296344104	hispanic or latino
TCGA-32-4210	-6.121272427	white
TCGA-32-4211	0.538270745	white
TCGA-32-4213	-3.941426734	white
TCGA-32-5222	-7.559483409	white
TCGA-33-4532	-2.566227665	white
TCGA-33-4533	0.216500225	black or african american
TCGA-33-4538	0.543156583	hispanic or latino
TCGA-33-4547	-4.994998058	white
TCGA-33-4566	-6.215871613	white
TCGA-33-4582	-5.162163731	white
TCGA-33-4583	-3.677189327	white
TCGA-33-4586	-4.833139079	white
TCGA-33-4587	-3.564445526	white
TCGA-33-4589	-2.425792836	hispanic or latino
TCGA-33-6737	-4.389201309	white
TCGA-33-6738	-3.007292239	white
TCGA-33-A4WN	-5.204932106	white
TCGA-33-A5GW	-5.033440201	white
TCGA-33-AAS8	2.93257995	black or african american
TCGA-33-AASB	3.131233007	black or african american
TCGA-33-AASD	0.514850108	black or african american
TCGA-33-AASI	1.462407528	black or african american
TCGA-33-AASJ	3.393713189	black or african american
TCGA-33-AASL	6.034914391	black or african american
TCGA-34-2596	-5.847932304	white
TCGA-34-2600	-5.997449362	white
TCGA-34-2604	-2.881625491	white
TCGA-34-2605	2.935929512	white
TCGA-34-2608	0.914397797	white
TCGA-34-2609	8.916140678	black or african american
TCGA-34-5231	-3.356424524	white
TCGA-34-5232	5.208773433	black or african american
TCGA-34-5236	-1.791045645	white
TCGA-34-5239	6.916532422	white
TCGA-34-5240	0.190757288	white
TCGA-34-5241	-3.163672455	white
TCGA-34-5927	8.921563192	white
TCGA-34-5928	6.590311691	white
TCGA-34-5929	-1.220187627	white
TCGA-34-7107	-0.363409421	white
TCGA-34-8454	2.030543387	white
TCGA-34-8455	-2.234248774	white
TCGA-34-8456	-4.557047152	white
TCGA-34-A5IX	-6.038153337	white
TCGA-35-3615	-0.626606987	white
TCGA-35-4122	-0.808132566	white
TCGA-35-5375	-4.793663211	white
TCGA-36-2530	19.72700114	asian
TCGA-36-2534	-3.141115586	white
TCGA-36-2540	19.29028056	white
TCGA-36-2542	12.57161839	asian
TCGA-36-2551	2.660565899	white
TCGA-37-3783	-6.111668672	white
TCGA-37-3789	-4.932528897	white
TCGA-37-3792	-5.15015923	white
TCGA-37-4129	-2.707165482	white
TCGA-37-4130	13.07102636	white
TCGA-37-4132	-3.906800039	white
TCGA-37-4133	-0.369331431	white
TCGA-37-4135	-3.751919667	white
TCGA-37-4141	-4.971634159	white
TCGA-37-A5EL	-2.336813543	white
TCGA-37-A5EM	-4.225099359	white
TCGA-37-A5EN	12.73104199	white
TCGA-38-4625	-6.995048263	white
TCGA-38-4626	-4.366368393	white
TCGA-38-4627	-3.621008732	white
TCGA-38-4628	-5.334403302	white
TCGA-38-4629	-4.484708837	white
TCGA-38-4630	-0.134189179	white
TCGA-38-4631	-6.123354624	white
TCGA-38-6178	-6.080889038	white
TCGA-38-7271	-4.66968461	white
TCGA-38-A44F	-2.063699145	white
TCGA-39-5011	7.574688943	white
TCGA-39-5016	-0.778682725	white
TCGA-39-5019	-3.657953393	white
TCGA-39-5021	-5.904703027	white
TCGA-39-5022	-2.922971073	white
TCGA-39-5024	-5.006763984	white
TCGA-39-5027	2.881278808	white
TCGA-39-5028	-6.218609222	white
TCGA-39-5029	9.101030468	hispanic or latino
TCGA-39-5030	16.95204792	asian
TCGA-39-5034	-7.402902381	white
TCGA-39-5035	5.559280706	white
TCGA-39-5036	-5.606440935	white
TCGA-39-5039	-6.903375045	white
TCGA-39-5040	-7.782925033	white
TCGA-3A-A9I5	-7.075616098	white
TCGA-3A-A9I7	2.573158296	black or african american
TCGA-3A-A9I9	-0.875924291	white
TCGA-3A-A9IB	-1.647816671	white
TCGA-3A-A9IC	-5.33420285	white
TCGA-3A-A9IH	-3.595732829	white
TCGA-3A-A9IJ	-4.05167066	white
TCGA-3A-A9IL	-5.811345864	white
TCGA-3A-A9IN	-3.741476768	white
TCGA-3A-A9IO	-0.352622968	white
TCGA-3A-A9IR	-3.023584055	white
TCGA-3A-A9IS	-2.424005127	white
TCGA-3A-A9IU	-2.396247895	white
TCGA-3A-A9IV	-4.296333664	white
TCGA-3A-A9IX	-5.75310527	white
TCGA-3A-A9IZ	3.692276618	hispanic or latino
TCGA-3A-A9J0	-4.20013438	white
TCGA-3C-AAAU	13.78902273	white
TCGA-3C-AALI	10.66870711	black or african american
TCGA-3C-AALJ	8.104609211	black or african american
TCGA-3C-AALK	11.3929596	black or african american
TCGA-3E-AAAY	-1.1986448	white
TCGA-3E-AAAZ	2.228176542	hispanic or latino
TCGA-3K-AAZ8	8.42053613	black or african american
TCGA-3L-AA1B	3.918376485	black or african american
TCGA-3M-AB46	3.11453296	hispanic or latino
TCGA-3M-AB47	2.101415471	white
TCGA-3P-A9WA	11.40404757	black or african american
TCGA-3Z-A93Z	8.340108397	black or african american
TCGA-41-2571	-3.708228344	white
TCGA-41-2572	-5.27854053	white
TCGA-41-2575	5.963559526	white
TCGA-41-3392	-3.252874359	white
TCGA-41-3393	-4.377535967	white
TCGA-41-3915	-5.884083317	white
TCGA-41-5651	3.066926025	black or african american
TCGA-42-2582	3.524154365	white
TCGA-42-2587	-1.217773714	white
TCGA-42-2588	4.711027371	white
TCGA-42-2589	-2.439877247	white
TCGA-42-2590	-2.673591159	white
TCGA-42-2591	4.159424292	white
TCGA-43-2576	-1.28102343	white
TCGA-43-2578	-2.058399604	white
TCGA-43-2581	-0.955452331	white
TCGA-43-3394	4.143774935	black or african american
TCGA-43-3920	-3.236522136	white
TCGA-43-5668	-6.1605368	white
TCGA-43-5670	-4.805285397	white
TCGA-43-6143	-2.510845722	white
TCGA-43-6647	-0.37570993	white
TCGA-43-6770	6.176827492	black or african american
TCGA-43-6771	-7.233394046	white
TCGA-43-6773	-7.428441346	white
TCGA-43-7656	-3.493173697	white
TCGA-43-7657	-5.205760235	white
TCGA-43-7658	-4.463971327	white
TCGA-43-8115	0.473236857	white
TCGA-43-8116	-1.932808865	white
TCGA-43-8118	-0.033816312	white
TCGA-43-A474	-1.715595237	white
TCGA-43-A475	1.083344375	white
TCGA-43-A56U	-4.833984969	white
TCGA-43-A56V	1.872162623	black or african american
TCGA-44-2655	-6.86645874	white
TCGA-44-2656	-7.630649554	white
TCGA-44-2657	-8.515267329	white
TCGA-44-2659	0.196665547	white
TCGA-44-2661	2.524081358	white
TCGA-44-2662	-0.405955897	white
TCGA-44-2666	2.549482187	hispanic or latino
TCGA-44-2668	-3.989399089	white
TCGA-44-3396	-8.549339964	white
TCGA-44-3398	-3.475276676	white
TCGA-44-3917	-5.163577658	white
TCGA-44-3918	-3.93438636	white
TCGA-44-3919	-1.38087727	white
TCGA-44-4112	-6.960553298	white
TCGA-44-5643	1.688573581	black or african american
TCGA-44-5644	-7.897178118	white
TCGA-44-5645	3.805762702	black or african american
TCGA-44-6144	-3.542225885	white
TCGA-44-6145	-3.535561434	white
TCGA-44-6146	0.942591706	white
TCGA-44-6147	-5.970567224	white
TCGA-44-6148	-5.472764112	white
TCGA-44-6774	-5.49857042	white
TCGA-44-6775	2.72522947	hispanic or latino
TCGA-44-6776	-3.133680451	white
TCGA-44-6777	-5.535647665	white
TCGA-44-6779	2.978665371	white
TCGA-44-7660	-6.528033948	white
TCGA-44-7661	2.224795108	white
TCGA-44-7662	-2.830745801	white
TCGA-44-7670	-4.25439506	hispanic or latino
TCGA-44-7671	2.394576556	black or african american
TCGA-44-7672	-3.059184461	white
TCGA-44-8117	1.026626219	white
TCGA-44-8119	3.961743497	white
TCGA-44-8120	9.857080579	black or african american
TCGA-44-A479	-0.610645071	black or african american
TCGA-44-A47A	-4.745571797	white
TCGA-44-A47B	-2.061096304	white
TCGA-44-A47G	-6.431015031	white
TCGA-44-A4SS	-3.544425504	white
TCGA-44-A4SU	4.995388435	white
TCGA-46-3765	-2.081707163	white
TCGA-46-3766	-2.681788614	white
TCGA-46-3767	-5.170575679	white
TCGA-46-3768	-4.047320267	white
TCGA-46-3769	-0.311228572	white
TCGA-46-6025	-3.59162733	white
TCGA-46-6026	-4.092282801	white
TCGA-49-4486	-2.517469478	white
TCGA-49-4487	-8.747968012	white
TCGA-49-4488	-6.155865695	white
TCGA-49-4490	-4.769110826	white
TCGA-49-4494	-1.505043334	white
TCGA-49-4501	-5.089333103	white
TCGA-49-4505	-4.719987299	white
TCGA-49-4507	-6.291664531	white
TCGA-49-4510	6.581638094	black or african american
TCGA-49-4512	-6.919112044	white
TCGA-49-4514	-8.679386374	white
TCGA-49-6742	-8.980824261	white
TCGA-49-6743	-7.203721775	white
TCGA-49-6744	5.532948685	white
TCGA-49-6745	3.300425395	white
TCGA-49-6767	-5.440106057	white
TCGA-49-AAQV	2.76882858	black or african american
TCGA-49-AAR2	0.001936887	black or african american
TCGA-49-AAR9	2.392726322	black or african american
TCGA-49-AARE	7.429939061	black or african american
TCGA-49-AARN	6.380156634	black or african american
TCGA-49-AARO	4.362656415	black or african american
TCGA-49-AARQ	-0.336741742	black or african american
TCGA-49-AARR	4.31896821	black or african american
TCGA-4B-A93V	6.909836814	black or african american
TCGA-4E-A92E	5.813233012	black or african american
TCGA-4H-AAAK	-3.86380366	white
TCGA-4N-A93T	3.739887307	black or african american
TCGA-4P-AA8J	6.113739453	black or african american
TCGA-4R-AA8I	-5.627073781	white
TCGA-4T-AA8H	2.832744118	black or african american
TCGA-4W-AA9R	4.117377666	black or african american
TCGA-4W-AA9S	4.939079151	black or african american
TCGA-4W-AA9T	4.545045017	black or african american
TCGA-4Z-AA7M	-0.883656046	white
TCGA-4Z-AA7N	1.081463432	white
TCGA-4Z-AA7O	3.857309972	black or african american
TCGA-4Z-AA7Q	1.539769465	white
TCGA-4Z-AA7R	1.143524183	black or african american
TCGA-4Z-AA7S	0.585092697	black or african american
TCGA-4Z-AA7W	2.034723438	white
TCGA-4Z-AA7Y	0.588332304	white
TCGA-4Z-AA80	-2.337701474	white
TCGA-4Z-AA81	7.397956079	white
TCGA-4Z-AA82	3.765140842	black or african american
TCGA-4Z-AA83	-1.874375918	white
TCGA-4Z-AA84	5.519805334	white
TCGA-4Z-AA86	4.342010927	black or african american
TCGA-4Z-AA87	0.741165872	black or african american
TCGA-4Z-AA89	6.929925331	white
TCGA-50-5044	6.56327708	white
TCGA-50-5045	-2.139099019	black or african american
TCGA-50-5049	-5.451990728	white
TCGA-50-5051	-4.586264882	white
TCGA-50-5055	-4.496296776	white
TCGA-50-5066	0.126495656	black or african american
TCGA-50-5068	-6.403676253	white
TCGA-50-5072	-3.47511923	white
TCGA-50-5930	-6.00295564	white
TCGA-50-5931	-6.075233103	white
TCGA-50-5932	-4.75743069	white
TCGA-50-5933	4.06285786	white
TCGA-50-5935	-0.640697463	white
TCGA-50-5936	-3.1076082	white
TCGA-50-5939	-5.38429668	white
TCGA-50-5941	-2.292623676	white
TCGA-50-5942	-2.85690901	white
TCGA-50-5944	-4.979346569	white
TCGA-50-5946	-6.61309356	white
TCGA-50-6590	-5.837412052	white
TCGA-50-6591	-2.1250404	white
TCGA-50-6592	-8.171532687	white
TCGA-50-6593	-3.367450382	white
TCGA-50-6594	8.224263581	black or african american
TCGA-50-6595	-6.625384886	white
TCGA-50-6673	14.45079217	white
TCGA-50-7109	-5.063038787	white
TCGA-50-8459	6.551901898	white
TCGA-51-4079	6.580339453	black or african american
TCGA-51-4080	4.717624341	black or african american
TCGA-51-4081	-3.6502607	white
TCGA-51-6867	-2.818746573	white
TCGA-52-7622	-0.107057899	hispanic or latino
TCGA-52-7809	-3.017399193	white
TCGA-52-7810	0.743292773	white
TCGA-52-7811	-2.040786724	hispanic or latino
TCGA-52-7812	3.625453229	hispanic or latino
TCGA-53-7624	5.612799833	hispanic or latino
TCGA-53-7626	-4.401231895	white
TCGA-53-7813	1.102257492	white
TCGA-53-A4EZ	0.073813838	hispanic or latino
TCGA-55-1592	-8.771477021	white
TCGA-55-5899	0.243664042	white
TCGA-55-6543	-3.172953087	white
TCGA-55-6642	-5.700677483	white
TCGA-55-6712	-5.828632994	white
TCGA-55-6968	-3.972389143	white
TCGA-55-6969	-1.122516714	white
TCGA-55-6970	-2.148221241	white
TCGA-55-6972	-5.954190756	white
TCGA-55-6975	-6.630241723	white
TCGA-55-6979	-8.207143166	white
TCGA-55-6980	-5.621165371	white
TCGA-55-6981	-3.773818356	white
TCGA-55-6982	-7.181459167	white
TCGA-55-6983	-5.113220379	white
TCGA-55-6986	-9.019351559	white
TCGA-55-7227	-5.947069982	white
TCGA-55-7281	-6.368876539	white
TCGA-55-7283	5.38113204	white
TCGA-55-7284	-4.523190547	white
TCGA-55-7570	0.933306777	black or african american
TCGA-55-7573	-4.849271405	white
TCGA-55-7574	-4.844524065	white
TCGA-55-7576	3.034868698	black or african american
TCGA-55-7724	-5.603567664	white
TCGA-55-7725	3.615693239	white
TCGA-55-7726	0.386811357	white
TCGA-55-7728	0.329449453	white
TCGA-55-7816	-2.573580805	white
TCGA-55-7903	-1.121404368	white
TCGA-55-7907	-1.296836399	white
TCGA-55-7910	7.46523477	black or african american
TCGA-55-7911	-3.565579635	white
TCGA-55-7994	2.497927782	white
TCGA-55-7995	-4.852406525	white
TCGA-55-8085	0.043714025	white
TCGA-55-8087	-3.563180327	white
TCGA-55-8089	-3.607233316	white
TCGA-55-8090	3.129856241	white
TCGA-55-8092	1.470152002	white
TCGA-55-8094	-4.580982631	white
TCGA-55-8096	-3.607922428	white
TCGA-55-8097	0.122063518	white
TCGA-55-8203	-1.972856646	white
TCGA-55-8204	-4.719901963	white
TCGA-55-8205	-3.06087038	white
TCGA-55-8206	-0.058104628	white
TCGA-55-8207	-2.07251613	white
TCGA-55-8208	-6.263904468	white
TCGA-55-8299	-3.260629027	white
TCGA-55-8301	-3.232602805	white
TCGA-55-8302	-4.487595057	white
TCGA-55-8505	-6.950522169	white
TCGA-55-8506	-4.296271482	white
TCGA-55-8507	-6.919279505	white
TCGA-55-8510	-7.170954503	white
TCGA-55-8511	-3.353513811	white
TCGA-55-8513	-6.92794896	white
TCGA-55-8514	2.818349739	black or african american
TCGA-55-8614	-5.325801743	white
TCGA-55-8615	-5.308679223	white
TCGA-55-8616	-3.885739488	white
TCGA-55-8619	-6.283807789	white
TCGA-55-8620	-4.141197382	white
TCGA-55-8621	-4.931869833	white
TCGA-55-A48X	-4.671062533	white
TCGA-55-A48Y	-6.834770483	white
TCGA-55-A48Z	-6.521778608	white
TCGA-55-A491	-5.649482118	white
TCGA-55-A492	0.799501019	white
TCGA-55-A493	-2.668778399	white
TCGA-55-A494	-8.228517453	white
TCGA-55-A4DG	2.597554454	white
TCGA-55-A57B	3.107769925	black or african american
TCGA-56-1622	-1.05901914	white
TCGA-56-5897	-5.17341097	white
TCGA-56-5898	-3.906576785	white
TCGA-56-6545	-6.521503848	white
TCGA-56-6546	-5.379337133	white
TCGA-56-7221	-7.543855722	white
TCGA-56-7222	-2.317646754	white
TCGA-56-7223	-2.584862288	white
TCGA-56-7579	-6.919923227	white
TCGA-56-7580	-3.173068454	white
TCGA-56-7730	-3.376204651	white
TCGA-56-7731	-4.343045983	white
TCGA-56-7822	4.312582259	black or african american
TCGA-56-7823	-3.272672915	white
TCGA-56-8082	-0.662493789	white
TCGA-56-8083	-0.889707325	white
TCGA-56-8201	-0.272901037	white
TCGA-56-8304	-4.025592947	white
TCGA-56-8305	-3.534054431	white
TCGA-56-8307	-5.006612662	white
TCGA-56-8308	-3.329716393	white
TCGA-56-8309	-1.296476699	white
TCGA-56-8503	-1.080139045	white
TCGA-56-8504	-4.688974548	white
TCGA-56-8622	-5.109594023	white
TCGA-56-8623	-7.643616379	white
TCGA-56-8624	-5.043267114	white
TCGA-56-8625	-7.280236871	white
TCGA-56-8626	-5.374181757	white
TCGA-56-8629	1.01731649	white
TCGA-56-A49D	-5.058984117	white
TCGA-56-A4BW	-8.088257209	white
TCGA-56-A4BX	-2.849525233	white
TCGA-56-A4BY	-7.071606899	white
TCGA-56-A4ZJ	-6.433958732	white
TCGA-56-A4ZK	-6.076739923	white
TCGA-56-A5DR	-0.168174479	white
TCGA-56-A5DS	-4.566649208	white
TCGA-56-A62T	5.923628054	black or african american
TCGA-57-1586	-4.10444754	white
TCGA-57-1993	0.42861836	white
TCGA-57-1994	-4.383095693	white
TCGA-58-8387	-2.254529894	white
TCGA-58-8388	-1.784430376	white
TCGA-58-8390	-3.634536382	white
TCGA-58-8391	-6.363811502	white
TCGA-58-8392	-3.781024154	white
TCGA-58-8393	-3.684827255	white
TCGA-58-A46J	7.592457602	white
TCGA-58-A46K	1.333399268	white
TCGA-58-A46L	-2.18057262	white
TCGA-58-A46M	-3.040457914	white
TCGA-58-A46N	-2.061781076	white
TCGA-59-2348	-1.615391582	white
TCGA-59-2351	-1.603295629	white
TCGA-59-2352	6.81630754	white
TCGA-59-2354	-1.317583746	white
TCGA-59-2355	-5.14392851	white
TCGA-59-2363	24.69645817	asian
TCGA-59-2372	9.641033004	white
TCGA-59-A5PD	4.328211042	black or african american
TCGA-5B-A90C	5.686048441	black or african american
TCGA-5C-A9VG	-6.358129298	white
TCGA-5C-A9VH	-3.62715068	white
TCGA-5C-AAPD	10.94107293	asian
TCGA-5L-AAT0	15.12692665	hispanic or latino
TCGA-5M-AAT6	8.429879906	hispanic or latino
TCGA-5M-AATE	5.528523101	hispanic or latino
TCGA-5N-A9KI	0.548855438	white
TCGA-5N-A9KM	-0.978672122	white
TCGA-5R-AA1C	7.75600868	white
TCGA-5R-AA1D	0.230555023	white
TCGA-5R-AAAM	-0.60038737	white
TCGA-5S-A9Q8	15.30905801	black or african american
TCGA-5T-A9QA	-0.034740011	black or african american
TCGA-5X-AA5U	5.002232892	black or african american
TCGA-60-2695	2.496457134	white
TCGA-60-2696	18.03927949	black or african american
TCGA-60-2697	5.669157804	white
TCGA-60-2698	-7.159195219	white
TCGA-60-2703	-6.577866711	white
TCGA-60-2704	-5.685467387	white
TCGA-60-2706	12.22086461	white
TCGA-60-2707	-1.213226169	hispanic or latino
TCGA-60-2708	-1.627585562	white
TCGA-60-2709	2.319296172	black or african american
TCGA-60-2710	2.196325032	white
TCGA-60-2712	12.12818168	white
TCGA-60-2713	-5.511990365	white
TCGA-60-2714	-2.507507769	white
TCGA-60-2715	9.704153465	white
TCGA-60-2719	-3.974424906	white
TCGA-60-2720	-3.504043821	white
TCGA-60-2721	-6.542486089	white
TCGA-60-2722	-4.20971155	white
TCGA-60-2723	-1.539083544	white
TCGA-60-2724	5.915545359	white
TCGA-60-2725	2.182513568	white
TCGA-60-2726	1.164996619	white
TCGA-61-1722	-3.882261919	white
TCGA-61-1725	-0.886508039	white
TCGA-61-1727	-4.34374767	white
TCGA-61-1728	-3.6067326	white
TCGA-61-1730	-3.566480275	white
TCGA-61-1733	-4.062664735	white
TCGA-61-1734	2.64735673	white
TCGA-61-1736	2.445067628	white
TCGA-61-1737	0.337449698	white
TCGA-61-1738	4.899589709	black or african american
TCGA-61-1740	-3.898993478	white
TCGA-61-1741	-1.84323937	white
TCGA-61-1743	-0.765748948	white
TCGA-61-1895	-2.402136454	white
TCGA-61-1899	-0.540213199	white
TCGA-61-1900	-0.881861787	black or african american
TCGA-61-1901	-1.79353567	white
TCGA-61-1903	-2.137549184	white
TCGA-61-1904	5.321500941	white
TCGA-61-1906	2.481491982	white
TCGA-61-1907	9.650603975	white
TCGA-61-1910	-3.893196181	white
TCGA-61-1911	5.592817629	white
TCGA-61-1913	-1.80047628	white
TCGA-61-1915	2.762092127	white
TCGA-61-1919	7.1587639	white
TCGA-61-1995	4.23533555	white
TCGA-61-1998	2.673726211	white
TCGA-61-2000	5.732349904	white
TCGA-61-2002	3.203480153	white
TCGA-61-2003	2.108283367	white
TCGA-61-2008	30.41042157	asian
TCGA-61-2009	1.64723606	white
TCGA-61-2012	0.093330751	white
TCGA-61-2016	18.07853794	white
TCGA-61-2018	0.54121447	white
TCGA-61-2087	-3.334460895	white
TCGA-61-2088	-3.253293415	white
TCGA-61-2092	0.83542499	white
TCGA-61-2094	7.952910262	white
TCGA-61-2095	6.411242547	white
TCGA-61-2096	1.306042582	white
TCGA-61-2101	1.195741598	white
TCGA-61-2102	8.24152405	white
TCGA-61-2104	13.68982965	white
TCGA-61-2109	10.32934001	white
TCGA-61-2110	-0.878109768	white
TCGA-61-2111	-0.829943703	white
TCGA-61-2113	-1.595286015	white
TCGA-61-2610	-6.496517299	white
TCGA-61-2611	-2.275970668	white
TCGA-61-2612	-1.352138863	white
TCGA-61-2613	1.779081118	white
TCGA-61-2614	1.047787264	white
TCGA-62-8394	-1.004109866	white
TCGA-62-8398	-3.094923953	white
TCGA-62-8399	-2.905534855	white
TCGA-62-8402	0.734484994	white
TCGA-62-A46O	-4.370353504	white
TCGA-62-A46P	-6.088971523	white
TCGA-62-A46R	-0.654106333	white
TCGA-62-A46S	-3.284584819	white
TCGA-62-A46U	-0.928901083	white
TCGA-62-A46Y	-2.472419961	white
TCGA-62-A470	-3.73371561	white
TCGA-62-A471	-1.426977505	white
TCGA-64-1676	-7.297183349	white
TCGA-64-1677	8.198769118	white
TCGA-64-1678	-3.654418887	white
TCGA-64-1679	-5.570199276	white
TCGA-64-1680	8.831497512	white
TCGA-64-1681	-9.512399636	white
TCGA-64-5774	6.146799059	white
TCGA-64-5778	0.44597443	white
TCGA-64-5779	-4.478112866	white
TCGA-64-5781	-5.084172275	white
TCGA-64-5815	8.980700419	white
TCGA-67-3770	-1.150198889	white
TCGA-67-3771	5.430117572	black or african american
TCGA-67-3772	-3.226990573	white
TCGA-67-3773	-1.303012726	white
TCGA-67-3774	-3.336615777	white
TCGA-67-4679	-1.766196442	white
TCGA-67-6215	-0.389094835	white
TCGA-67-6216	-6.843499469	white
TCGA-67-6217	-2.242189068	white
TCGA-68-7755	-4.070595203	white
TCGA-68-7756	1.347527056	white
TCGA-68-7757	-1.563763599	white
TCGA-68-8251	-4.534933834	hispanic or latino
TCGA-68-A59J	-3.841932989	white
TCGA-69-7760	-1.814445829	white
TCGA-69-7761	7.821244772	white
TCGA-69-7763	3.601315878	white
TCGA-69-7764	-1.245925725	white
TCGA-69-7765	7.995677977	black or african american
TCGA-69-7973	2.787646518	white
TCGA-69-7974	-2.766684837	white
TCGA-69-7980	0.544006708	white
TCGA-69-8253	1.938218536	black or african american
TCGA-69-8254	9.589703319	white
TCGA-69-8255	4.961812031	hispanic or latino
TCGA-69-A59K	4.230939308	black or african american
TCGA-6A-AB49	1.072372869	black or african american
TCGA-6D-AA2E	3.21430511	black or african american
TCGA-70-6722	7.746704496	asian
TCGA-70-6723	15.73656477	asian
TCGA-71-6725	11.32957135	asian
TCGA-73-4658	3.080422445	white
TCGA-73-4659	5.706412525	white
TCGA-73-4662	-4.988475582	white
TCGA-73-4666	-2.672156391	white
TCGA-73-4670	-8.686469882	white
TCGA-73-4675	-2.793198259	white
TCGA-73-4676	-4.108964778	white
TCGA-73-7498	-0.005424251	white
TCGA-73-7499	-4.945480174	white
TCGA-73-A9RS	4.49635875	black or african american
TCGA-76-4925	-9.780945646	white
TCGA-76-4926	0.666988925	white
TCGA-76-4928	-5.118809235	white
TCGA-76-4934	7.196586133	white
TCGA-76-4935	-4.074420995	white
TCGA-76-6191	-3.307072099	white
TCGA-76-6192	-3.82986987	white
TCGA-76-6280	-4.923878521	white
TCGA-76-6282	6.714831862	white
TCGA-76-6283	-4.224459843	white
TCGA-76-6286	-5.214946488	white
TCGA-76-6656	6.03561079	black or african american
TCGA-76-6657	-6.014221969	white
TCGA-76-6661	-0.707985642	white
TCGA-76-6662	-8.009071059	white
TCGA-76-6663	-2.19885343	white
TCGA-76-6664	-7.184773909	white
TCGA-77-6842	-6.473316211	white
TCGA-77-6843	-7.106361568	white
TCGA-77-6844	-7.563308115	white
TCGA-77-7139	-4.070091346	white
TCGA-77-7140	-3.071641417	white
TCGA-77-7141	-6.899520432	white
TCGA-77-7142	-4.202653709	white
TCGA-77-7335	-6.195247934	white
TCGA-77-7337	-6.569865746	white
TCGA-77-7338	-8.272731031	white
TCGA-77-7463	-7.795804903	white
TCGA-77-7465	-5.78998118	white
TCGA-78-7143	-2.213011131	white
TCGA-78-7145	-4.966631888	white
TCGA-78-7146	-3.750633099	white
TCGA-78-7147	-4.359701797	white
TCGA-78-7148	-6.69568422	white
TCGA-78-7149	-4.068146447	white
TCGA-78-7152	7.252569827	white
TCGA-78-7153	-4.778874241	white
TCGA-78-7154	0.769736871	white
TCGA-78-7156	-4.870840273	white
TCGA-78-7158	-3.214688555	white
TCGA-78-7159	-5.509270374	white
TCGA-78-7160	-4.40185332	white
TCGA-78-7161	-3.396043501	white
TCGA-78-7162	-5.457712781	white
TCGA-78-7163	-3.382242053	white
TCGA-78-7166	-3.778248253	white
TCGA-78-7167	-5.483609248	white
TCGA-78-7220	-5.191814494	white
TCGA-78-7535	-2.643754966	white
TCGA-78-7536	-2.286115189	white
TCGA-78-7540	-4.837110238	white
TCGA-78-7542	-4.771607913	white
TCGA-78-7633	-4.334371977	white
TCGA-81-5910	-4.185788361	white
TCGA-81-5911	-3.802128174	white
TCGA-83-5908	-1.919886353	white
TCGA-85-6175	-5.995043105	white
TCGA-85-6560	-2.36239462	white
TCGA-85-6561	-5.099417618	white
TCGA-85-6798	-1.159190907	white
TCGA-85-7696	-3.117970237	white
TCGA-85-7697	-5.221890686	white
TCGA-85-7698	-2.767457041	white
TCGA-85-7699	-0.48111856	white
TCGA-85-7843	-6.927872224	white
TCGA-85-7950	0.5079344	white
TCGA-85-8048	1.593759816	white
TCGA-85-8049	2.405674048	white
TCGA-85-8052	0.764293335	white
TCGA-85-8070	-1.547241642	white
TCGA-85-8071	6.653920684	white
TCGA-85-8072	0.895406257	white
TCGA-85-8276	-3.673278461	white
TCGA-85-8277	1.739755635	white
TCGA-85-8287	0.583330027	white
TCGA-85-8288	-5.83749107	white
TCGA-85-8350	-1.006295427	white
TCGA-85-8351	-4.017275715	white
TCGA-85-8352	-5.885343957	white
TCGA-85-8353	-4.692962965	white
TCGA-85-8354	-4.570607657	white
TCGA-85-8355	-3.971617238	white
TCGA-85-8479	0.103222356	white
TCGA-85-8481	10.62287212	white
TCGA-85-8580	-4.588702502	white
TCGA-85-8582	-0.118179678	white
TCGA-85-8584	-0.119653068	white
TCGA-85-8664	0.727704528	white
TCGA-85-8666	-5.271941031	white
TCGA-85-A4CL	-1.346617904	white
TCGA-85-A4CN	0.005913657	white
TCGA-85-A4JB	0.102011793	white
TCGA-85-A4JC	1.512765293	white
TCGA-85-A4PA	-1.070864205	white
TCGA-85-A4QQ	-1.282875844	white
TCGA-85-A4QR	-4.937008691	white
TCGA-85-A50M	12.20558645	asian
TCGA-85-A50Z	-6.395587748	white
TCGA-85-A510	-1.512672291	white
TCGA-85-A511	-2.827439865	white
TCGA-85-A512	-4.593243641	white
TCGA-85-A513	18.09498844	asian
TCGA-85-A53L	14.31827425	asian
TCGA-85-A5B5	-5.274662893	white
TCGA-86-6562	0.735414332	white
TCGA-86-6851	-4.079081393	white
TCGA-86-7701	1.093639322	white
TCGA-86-7711	-3.868174619	hispanic or latino
TCGA-86-7713	-3.485980031	white
TCGA-86-7714	12.91448028	black or african american
TCGA-86-7953	-0.18771706	white
TCGA-86-7955	-5.294143481	white
TCGA-86-8054	0.751931467	white
TCGA-86-8055	-3.822010196	white
TCGA-86-8056	-0.376746591	white
TCGA-86-8073	0.2178621	white
TCGA-86-8074	-1.649838546	white
TCGA-86-8075	-0.739936428	white
TCGA-86-8076	-4.568123766	white
TCGA-86-8278	-5.414861989	white
TCGA-86-8279	-6.63586445	white
TCGA-86-8280	-3.472230493	white
TCGA-86-8281	-0.093447016	white
TCGA-86-8358	-6.158794196	white
TCGA-86-8359	-3.289321274	white
TCGA-86-8585	-5.321960519	white
TCGA-86-8668	-2.023922355	white
TCGA-86-8671	-7.273725194	white
TCGA-86-8672	-1.220509704	white
TCGA-86-8674	-3.7439534	white
TCGA-86-A456	10.72784305	asian
TCGA-86-A4D0	-2.756949042	white
TCGA-86-A4JF	1.978971881	white
TCGA-86-A4P7	-3.957068335	white
TCGA-86-A4P8	-5.291455735	white
TCGA-87-5896	-4.550018175	white
TCGA-90-6837	-1.638771351	white
TCGA-90-7766	-2.795925862	white
TCGA-90-7767	-4.728541438	white
TCGA-90-7769	-1.308566144	white
TCGA-90-7964	-2.1212997	white
TCGA-90-A4ED	-4.94249733	white
TCGA-90-A4EE	-8.996520545	white
TCGA-91-6828	-4.371259844	white
TCGA-91-6829	-6.871957876	white
TCGA-91-6830	-3.158778601	white
TCGA-91-6831	-5.324221345	white
TCGA-91-6835	-6.701264376	white
TCGA-91-6836	-4.707156394	white
TCGA-91-6840	-5.731602058	white
TCGA-91-6847	-8.421994539	white
TCGA-91-6848	-7.197430963	white
TCGA-91-6849	2.734189465	black or african american
TCGA-91-7771	-3.315031651	white
TCGA-91-8496	-6.792548411	white
TCGA-91-8497	-7.225725036	white
TCGA-91-8499	-2.570897145	white
TCGA-91-A4BC	-6.185952558	white
TCGA-91-A4BD	-0.675750543	white
TCGA-92-7341	-1.629075051	white
TCGA-92-8063	2.825287273	white
TCGA-92-8064	-0.546063911	white
TCGA-92-8065	2.022825076	white
TCGA-93-7347	-5.684894499	white
TCGA-93-7348	-2.902223745	white
TCGA-93-8067	-1.041665015	asian
TCGA-93-A4JN	-4.964878127	white
TCGA-93-A4JO	-2.97140311	white
TCGA-93-A4JP	8.621050798	asian
TCGA-93-A4JQ	-6.45400418	white
TCGA-94-7033	-6.271538842	white
TCGA-94-7557	-2.454538263	black or african american
TCGA-94-7943	-5.034476707	white
TCGA-94-8035	-0.321996449	white
TCGA-94-8490	-6.915182471	white
TCGA-94-8491	-4.025689929	white
TCGA-94-A4VJ	-6.409774151	white
TCGA-94-A5I4	-7.432699753	white
TCGA-94-A5I6	-6.342656591	white
TCGA-95-7039	-3.593082844	white
TCGA-95-7043	2.024725818	white
TCGA-95-7562	0.834380063	black or african american
TCGA-95-7567	-5.483973442	white
TCGA-95-7947	-4.38320343	white
TCGA-95-7948	0.807598605	white
TCGA-95-8039	-4.470830334	white
TCGA-95-8494	-5.222947277	white
TCGA-95-A4VK	-5.24844075	white
TCGA-95-A4VN	-4.373045798	white
TCGA-95-A4VP	-5.201910915	white
TCGA-96-7544	4.569415279	white
TCGA-96-7545	7.918913583	white
TCGA-96-8169	-5.715108001	white
TCGA-96-8170	-1.381360655	white
TCGA-96-A4JK	7.735722392	white
TCGA-96-A4JL	6.67074032	asian
TCGA-97-7546	2.708735515	white
TCGA-97-7547	8.968027798	white
TCGA-97-7552	10.61553038	white
TCGA-97-7553	-1.696387724	white
TCGA-97-7554	-9.409829408	white
TCGA-97-7937	2.773475137	white
TCGA-97-7938	-3.584773539	white
TCGA-97-7941	-4.335394507	white
TCGA-97-8171	6.361160367	asian
TCGA-97-8172	-8.856246318	white
TCGA-97-8174	4.579150184	white
TCGA-97-8175	5.90684245	white
TCGA-97-8176	-0.967932455	white
TCGA-97-8177	-6.230529317	white
TCGA-97-8179	-7.160466381	white
TCGA-97-8552	-7.154114899	white
TCGA-97-A4LX	-5.338816567	white
TCGA-97-A4M0	4.446629663	white
TCGA-97-A4M1	6.502963224	white
TCGA-97-A4M2	1.712960097	white
TCGA-97-A4M3	-6.313538705	white
TCGA-97-A4M5	-6.265787812	white
TCGA-97-A4M6	2.04572137	white
TCGA-97-A4M7	-2.412078382	white
TCGA-98-7454	-4.910084252	white
TCGA-98-8020	5.849489742	black or african american
TCGA-98-8021	-5.613830332	white
TCGA-98-8022	-1.884555686	white
TCGA-98-8023	-0.444094151	white
TCGA-98-A538	-3.877706671	white
TCGA-98-A539	-5.062591121	white
TCGA-98-A53A	0.757399064	black or african american
TCGA-98-A53C	-5.857607987	white
TCGA-98-A53D	-5.652329874	white
TCGA-98-A53H	-6.756346382	white
TCGA-98-A53I	-1.060557013	white
TCGA-98-A53J	-7.572745633	white
TCGA-99-7458	-8.25279581	white
TCGA-99-8025	10.27316741	black or african american
TCGA-99-8028	2.69214332	black or african american
TCGA-99-8033	-7.128929656	white
TCGA-99-AA5R	2.428062955	black or african american
TCGA-A1-A0SD	-6.486964121	white
TCGA-A1-A0SE	5.250230697	white
TCGA-A1-A0SF	-6.858583133	white
TCGA-A1-A0SG	5.264750582	white
TCGA-A1-A0SH	2.821473086	white
TCGA-A1-A0SI	-5.415900149	white
TCGA-A1-A0SJ	-0.193563926	black or african american
TCGA-A1-A0SK	12.26390262	asian
TCGA-A1-A0SM	-5.397253336	white
TCGA-A1-A0SN	-8.198391882	white
TCGA-A1-A0SO	-2.341343488	white
TCGA-A1-A0SQ	-1.980325843	white
TCGA-A2-A04N	-1.33328934	hispanic or latino
TCGA-A2-A04P	9.528485334	black or african american
TCGA-A2-A04Q	-1.381934793	white
TCGA-A2-A04R	5.777563502	black or african american
TCGA-A2-A04T	2.202273092	white
TCGA-A2-A04U	-2.345473321	white
TCGA-A2-A04V	-2.631847023	white
TCGA-A2-A04W	-5.677395441	white
TCGA-A2-A04X	9.051604161	white
TCGA-A2-A04Y	-7.584665316	white
TCGA-A2-A0CK	8.829204542	white
TCGA-A2-A0CL	7.339385722	black or african american
TCGA-A2-A0CM	4.42365232	black or african american
TCGA-A2-A0CO	5.75068899	white
TCGA-A2-A0CP	6.319477554	white
TCGA-A2-A0CQ	1.389411525	black or african american
TCGA-A2-A0CR	18.06987848	asian
TCGA-A2-A0CS	-0.019187426	white
TCGA-A2-A0CT	-6.97603041	white
TCGA-A2-A0CU	-1.989794463	white
TCGA-A2-A0CV	11.57441168	asian
TCGA-A2-A0CW	-4.975224512	white
TCGA-A2-A0CX	-5.706800368	white
TCGA-A2-A0D0	8.674934689	black or african american
TCGA-A2-A0D1	0.596564226	white
TCGA-A2-A0D2	-5.994155284	white
TCGA-A2-A0D3	4.218199158	white
TCGA-A2-A0D4	1.806172752	black or african american
TCGA-A2-A0EM	2.523732456	white
TCGA-A2-A0EN	-1.118609007	white
TCGA-A2-A0EO	2.625822731	white
TCGA-A2-A0EP	-3.135296258	white
TCGA-A2-A0EQ	10.09498064	black or african american
TCGA-A2-A0ER	-3.544903994	white
TCGA-A2-A0ES	12.67941733	white
TCGA-A2-A0ET	-2.95138138	white
TCGA-A2-A0EU	2.988241079	white
TCGA-A2-A0EW	-7.428301366	white
TCGA-A2-A0EX	-0.950144988	white
TCGA-A2-A0EY	-10.76231276	white
TCGA-A2-A0ST	-6.209822681	white
TCGA-A2-A0SU	-0.484626399	white
TCGA-A2-A0SV	-0.252727564	white
TCGA-A2-A0SW	-4.810184578	white
TCGA-A2-A0SX	-4.754372795	white
TCGA-A2-A0SY	-7.142850506	white
TCGA-A2-A0T0	-1.588809325	white
TCGA-A2-A0T2	-6.321666354	white
TCGA-A2-A0T4	-4.278198676	white
TCGA-A2-A0T5	-1.900466018	white
TCGA-A2-A0T6	-4.956430331	white
TCGA-A2-A0T7	-5.02850824	white
TCGA-A2-A0YC	-6.387105613	white
TCGA-A2-A0YD	-3.686427002	white
TCGA-A2-A0YE	-1.781958616	white
TCGA-A2-A0YF	6.184218008	black or african american
TCGA-A2-A0YG	-1.467670107	white
TCGA-A2-A0YH	-5.63781766	white
TCGA-A2-A0YI	-6.005728115	white
TCGA-A2-A0YJ	-2.67782492	white
TCGA-A2-A0YK	-3.48069715	white
TCGA-A2-A0YL	-3.673257936	white
TCGA-A2-A0YM	-0.215367283	white
TCGA-A2-A0YT	-6.166352778	white
TCGA-A2-A1FV	-2.421454619	white
TCGA-A2-A1FW	-5.621047119	white
TCGA-A2-A1FX	-4.815851753	white
TCGA-A2-A1FZ	-2.747903426	white
TCGA-A2-A1G0	-8.166663582	white
TCGA-A2-A1G1	-0.648698662	white
TCGA-A2-A1G4	-1.475373275	white
TCGA-A2-A1G6	-2.515659584	white
TCGA-A2-A259	0.168945305	black or african american
TCGA-A2-A25A	-3.007137653	white
TCGA-A2-A25B	5.383451088	black or african american
TCGA-A2-A25C	-4.723046369	white
TCGA-A2-A25D	-5.627991113	white
TCGA-A2-A25E	6.494817669	black or african american
TCGA-A2-A25F	-5.048759612	white
TCGA-A2-A3KC	12.45412269	black or african american
TCGA-A2-A3KD	-3.772911777	white
TCGA-A2-A3XS	2.698346128	black or african american
TCGA-A2-A3XT	4.937312617	black or african american
TCGA-A2-A3XU	4.634275994	black or african american
TCGA-A2-A3XV	1.87252263	black or african american
TCGA-A2-A3XW	9.139839036	black or african american
TCGA-A2-A3XX	1.687238797	black or african american
TCGA-A2-A3XY	5.976977481	black or african american
TCGA-A2-A3XZ	2.459752294	black or african american
TCGA-A2-A3Y0	8.213218077	black or african american
TCGA-A2-A4RW	2.031793244	white
TCGA-A2-A4RX	3.934757049	black or african american
TCGA-A2-A4RY	-5.132606858	white
TCGA-A2-A4S0	0.011221295	white
TCGA-A2-A4S1	-3.910142124	white
TCGA-A2-A4S2	0.480378513	white
TCGA-A2-A4S3	5.292417442	black or african american
TCGA-A3-3308	-4.639629332	white
TCGA-A3-3313	4.918255402	black or african american
TCGA-A3-3319	-4.454050977	white
TCGA-A3-3320	-4.919502476	white
TCGA-A3-3322	-7.866872427	white
TCGA-A3-3323	-8.080973047	white
TCGA-A3-3324	-8.354904134	white
TCGA-A3-3326	-3.402388527	white
TCGA-A3-3331	-9.098658216	white
TCGA-A3-3346	-4.4428825	white
TCGA-A3-3357	-6.359557052	white
TCGA-A3-3358	-0.452477939	white
TCGA-A3-3363	23.68018099	asian
TCGA-A3-3365	-5.234901113	white
TCGA-A3-3367	-7.058108724	white
TCGA-A3-3370	-5.238001522	white
TCGA-A3-3372	-5.201478039	white
TCGA-A3-3373	-7.536752114	white
TCGA-A3-3374	4.974459435	black or african american
TCGA-A3-3376	-2.13944877	black or african american
TCGA-A3-3378	-8.352043177	white
TCGA-A3-3380	2.972096532	hispanic or latino
TCGA-A3-3382	-7.79231142	white
TCGA-A3-3383	-6.387894076	white
TCGA-A3-3387	4.302254181	white
TCGA-A3-A6NI	7.633037793	black or african american
TCGA-A3-A6NJ	6.057147536	black or african american
TCGA-A3-A6NL	-5.013014468	black or african american
TCGA-A3-A6NN	4.348595112	black or african american
TCGA-A3-A8CQ	9.569490794	black or african american
TCGA-A3-A8OU	4.086494395	black or african american
TCGA-A3-A8OV	-5.422425856	black or african american
TCGA-A3-A8OW	6.036754571	black or african american
TCGA-A3-A8OX	7.879663348	black or african american
TCGA-A5-A0G1	-9.721427007	white
TCGA-A5-A0G2	13.57087296	asian
TCGA-A5-A0G3	-0.300803367	black or african american
TCGA-A5-A0G5	3.622327595	black or african american
TCGA-A5-A0G9	-2.21399619	white
TCGA-A5-A0GA	0.363621529	white
TCGA-A5-A0GB	-7.662020856	white
TCGA-A5-A0GD	-1.911782255	white
TCGA-A5-A0GE	22.7082102	asian
TCGA-A5-A0GG	3.530143387	black or african american
TCGA-A5-A0GH	-8.105839475	white
TCGA-A5-A0GI	2.508723046	white
TCGA-A5-A0GJ	-2.317408554	white
TCGA-A5-A0GM	-7.386119791	white
TCGA-A5-A0GN	-1.142386456	white
TCGA-A5-A0GP	11.04643474	asian
TCGA-A5-A0GQ	-4.80708966	white
TCGA-A5-A0GR	1.989572505	black or african american
TCGA-A5-A0GU	1.049575254	white
TCGA-A5-A0GV	-5.136166029	white
TCGA-A5-A0GW	21.49975168	asian
TCGA-A5-A0GX	-2.881078215	white
TCGA-A5-A0R6	8.541826056	hispanic or latino
TCGA-A5-A0R7	-6.81471979	white
TCGA-A5-A0R8	-1.445591277	white
TCGA-A5-A0R9	-3.07079805	white
TCGA-A5-A0RA	-7.109122568	white
TCGA-A5-A0VO	-6.723098255	white
TCGA-A5-A0VP	-9.286140708	white
TCGA-A5-A0VQ	3.597446314	hispanic or latino
TCGA-A5-A1OF	2.054183363	hispanic or latino
TCGA-A5-A1OG	10.862918	asian
TCGA-A5-A1OH	-5.775565334	white
TCGA-A5-A1OJ	15.81898399	asian
TCGA-A5-A1OK	4.890369119	white
TCGA-A5-A2K2	-2.164881508	white
TCGA-A5-A2K3	-2.433956376	white
TCGA-A5-A2K4	2.013906542	white
TCGA-A5-A2K5	-1.823548556	white
TCGA-A5-A2K7	13.51288079	hispanic or latino
TCGA-A5-A3LO	2.932303676	white
TCGA-A5-A3LP	-8.229902577	white
TCGA-A5-A7WJ	3.048108048	black or african american
TCGA-A5-A7WK	10.36169329	black or african american
TCGA-A5-AB3J	4.67346789	black or african american
TCGA-A6-2671	7.123843341	white
TCGA-A6-2672	11.66265587	white
TCGA-A6-2674	8.492654899	white
TCGA-A6-2675	7.486379615	white
TCGA-A6-2676	10.34702618	white
TCGA-A6-2677	1.192879299	white
TCGA-A6-2678	0.629990858	white
TCGA-A6-2681	4.53261063	white
TCGA-A6-2682	-4.092835486	white
TCGA-A6-2684	15.38784863	white
TCGA-A6-2685	3.589381579	black or african american
TCGA-A6-2686	7.125715034	white
TCGA-A6-3807	14.43846375	white
TCGA-A6-3810	-5.666996151	white
TCGA-A6-4107	-3.616635875	white
TCGA-A6-5657	5.751817295	black or african american
TCGA-A6-5659	-1.962744118	white
TCGA-A6-5661	6.284485393	black or african american
TCGA-A6-5662	-6.207815885	white
TCGA-A6-5664	25.01451917	black or african american
TCGA-A6-5665	-3.221506014	white
TCGA-A6-5666	-6.453210149	white
TCGA-A6-5667	2.888923507	white
TCGA-A6-6137	-3.529683497	white
TCGA-A6-6138	-6.368005447	white
TCGA-A6-6140	-1.815412486	white
TCGA-A6-6142	-0.858799851	white
TCGA-A6-6649	-6.10024803	white
TCGA-A6-6650	5.643745846	black or african american
TCGA-A6-6651	-0.70988742	white
TCGA-A6-6652	-0.111758322	black or african american
TCGA-A6-6653	-4.225633811	white
TCGA-A6-6654	6.129180053	white
TCGA-A6-6780	9.062112312	white
TCGA-A6-6781	-0.939682205	white
TCGA-A6-6782	30.20485683	white
TCGA-A6-A565	9.376365697	black or african american
TCGA-A6-A566	5.72414024	black or african american
TCGA-A6-A567	4.292359177	black or african american
TCGA-A6-A56B	5.463116724	black or african american
TCGA-A6-A5ZU	5.388752049	black or african american
TCGA-A7-A0CD	-4.730917983	white
TCGA-A7-A0CE	-6.966250499	white
TCGA-A7-A0CG	-3.719568971	white
TCGA-A7-A0CJ	-7.009229878	white
TCGA-A7-A0D9	5.189328073	white
TCGA-A7-A0DA	-3.979001527	white
TCGA-A7-A0DB	-6.194742821	white
TCGA-A7-A13D	6.644888882	black or african american
TCGA-A7-A13E	-2.355043217	white
TCGA-A7-A13F	-5.284430481	white
TCGA-A7-A13G	-5.233724301	white
TCGA-A7-A13H	-5.840629808	white
TCGA-A7-A26E	2.159475064	white
TCGA-A7-A26F	-5.285475879	white
TCGA-A7-A26G	7.93809147	black or african american
TCGA-A7-A26H	-7.027430728	white
TCGA-A7-A26I	-1.276388097	white
TCGA-A7-A26J	-4.135935194	white
TCGA-A7-A2KD	9.529269844	black or african american
TCGA-A7-A3IY	-6.216586607	white
TCGA-A7-A3IZ	6.351641189	white
TCGA-A7-A3J0	0.116012888	white
TCGA-A7-A3J1	-2.16696833	white
TCGA-A7-A3RF	-4.520581245	white
TCGA-A7-A425	-0.412930619	white
TCGA-A7-A426	-0.775036521	white
TCGA-A7-A4SA	-0.340641726	white
TCGA-A7-A4SB	1.263363096	white
TCGA-A7-A4SC	-6.693566944	white
TCGA-A7-A4SD	6.130085875	black or african american
TCGA-A7-A4SE	4.653922421	black or african american
TCGA-A7-A4SF	0.339334449	black or african american
TCGA-A7-A56D	11.67240196	black or african american
TCGA-A7-A5ZW	0.943104966	black or african american
TCGA-A7-A5ZX	-3.453758916	white
TCGA-A7-A6VV	6.74032105	black or african american
TCGA-A7-A6VW	7.739107599	black or african american
TCGA-A7-A6VX	13.18238231	black or african american
TCGA-AC-A23C	-3.32265152	white
TCGA-AC-A23E	-2.532648995	white
TCGA-AC-A23G	-0.673928158	white
TCGA-AC-A23H	-6.985899001	white
TCGA-AC-A2B8	-3.24078726	white
TCGA-AC-A2BK	12.11571407	black or african american
TCGA-AC-A2BM	6.613210452	black or african american
TCGA-AC-A2FB	-2.690448022	white
TCGA-AC-A2FE	24.7302098	white
TCGA-AC-A2FF	26.19313927	asian
TCGA-AC-A2FG	-1.463511974	white
TCGA-AC-A2FK	3.641627238	hispanic or latino
TCGA-AC-A2FM	-4.818372102	white
TCGA-AC-A2FO	-2.905911961	white
TCGA-AC-A2QH	-6.281714541	white
TCGA-AC-A2QI	-6.420911042	white
TCGA-AC-A2QJ	6.455715676	hispanic or latino
TCGA-AC-A3BB	10.81975064	black or african american
TCGA-AC-A3EH	1.937654794	white
TCGA-AC-A3HN	0.473275079	white
TCGA-AC-A3OD	-3.301524301	white
TCGA-AC-A3QP	-2.716153499	white
TCGA-AC-A3QQ	-0.807303028	white
TCGA-AC-A3TM	4.693026731	white
TCGA-AC-A3TN	-2.986953416	white
TCGA-AC-A3W5	4.971752997	black or african american
TCGA-AC-A3W7	3.171583324	white
TCGA-AC-A3YI	0.119903767	white
TCGA-AC-A3YJ	-5.447232525	white
TCGA-AC-A4ZE	-1.133840217	white
TCGA-AC-A5EH	1.677165509	black or african american
TCGA-AC-A5EI	0.267118846	white
TCGA-AC-A5XS	-4.808934545	white
TCGA-AC-A62X	6.157838586	black or african american
TCGA-AC-A62Y	-1.682601738	white
TCGA-AC-A6IV	4.522783107	white
TCGA-AC-A6IW	1.704357734	black or african american
TCGA-AC-A6IX	-4.616221136	white
TCGA-AC-A6NO	2.39215321	black or african american
TCGA-AC-A7VB	4.368173393	black or african american
TCGA-AC-A7VC	-0.022225	white
TCGA-AC-A8OP	0.020953555	black or african american
TCGA-AC-A8OQ	3.465120631	black or african american
TCGA-AC-A8OR	-6.43303994	white
TCGA-AC-A8OS	5.531857809	white
TCGA-AD-5900	-5.034100582	white
TCGA-AD-6548	26.51385303	white
TCGA-AD-6888	-0.109812506	white
TCGA-AD-6889	-0.968163282	asian
TCGA-AD-6890	-1.964665733	white
TCGA-AD-6895	-0.092290786	white
TCGA-AD-6899	-2.949012439	white
TCGA-AD-6901	-2.274580107	white
TCGA-AD-6963	0.780832747	white
TCGA-AD-6964	-2.909862889	white
TCGA-AD-6965	-2.320393651	white
TCGA-AD-A5EJ	8.497653322	black or african american
TCGA-AD-A5EK	12.0092386	black or african american
TCGA-AJ-A23M	-3.383466022	white
TCGA-AJ-A23N	-4.200485545	white
TCGA-AJ-A23O	-1.531041637	white
TCGA-AJ-A2QK	1.356848411	hispanic or latino
TCGA-AJ-A2QL	-5.012302043	white
TCGA-AJ-A2QM	-0.60472645	white
TCGA-AJ-A2QN	-5.361821905	white
TCGA-AJ-A2QO	-8.426953303	white
TCGA-AJ-A3BD	-1.380053464	white
TCGA-AJ-A3BF	0.012373575	white
TCGA-AJ-A3BG	-7.410853642	white
TCGA-AJ-A3BH	-4.821719384	white
TCGA-AJ-A3BI	-3.046190088	white
TCGA-AJ-A3BK	-4.254951961	white
TCGA-AJ-A3EJ	-2.076142267	white
TCGA-AJ-A3EK	4.643565279	hispanic or latino
TCGA-AJ-A3EM	-5.417308326	white
TCGA-AJ-A3I9	-4.954497097	white
TCGA-AJ-A3IA	-2.293249535	white
TCGA-AJ-A3NC	-2.642984606	white
TCGA-AJ-A3NE	-3.434251964	white
TCGA-AJ-A3NF	-5.981056947	white
TCGA-AJ-A3NG	-3.381920852	white
TCGA-AJ-A3NH	-3.392573811	white
TCGA-AJ-A3OJ	-3.093307546	white
TCGA-AJ-A3OK	-5.837736838	white
TCGA-AJ-A3OL	-4.576165648	white
TCGA-AJ-A3QS	0.484515688	black or african american
TCGA-AJ-A3TW	-2.942798064	white
TCGA-AJ-A5DV	5.628621326	black or african american
TCGA-AJ-A5DW	5.939524879	black or african american
TCGA-AJ-A6NU	11.10734634	black or african american
TCGA-AJ-A8CT	5.160155806	black or african american
TCGA-AJ-A8CV	-4.42110135	black or african american
TCGA-AJ-A8CW	4.907530705	black or african american
TCGA-AK-3427	-7.904342685	white
TCGA-AK-3440	-5.218826966	white
TCGA-AK-3443	-5.896415497	white
TCGA-AK-3444	-7.474985263	white
TCGA-AK-3447	-8.285756885	white
TCGA-AK-3455	2.966963773	white
TCGA-AK-3465	1.619814676	black or african american
TCGA-AM-5820	-1.954322185	white
TCGA-AM-5821	-8.538557836	white
TCGA-AN-A03X	2.691248406	white
TCGA-AN-A03Y	-4.241465051	white
TCGA-AN-A041	17.34754922	white
TCGA-AN-A046	-5.332880178	white
TCGA-AN-A049	-4.896948886	white
TCGA-AN-A04A	-1.82629229	white
TCGA-AN-A04C	-4.07362069	white
TCGA-AN-A04D	-1.615666608	white
TCGA-AN-A0AJ	-1.751230171	white
TCGA-AN-A0AK	-5.545875488	white
TCGA-AN-A0AL	-1.425099091	white
TCGA-AN-A0AM	-3.955832754	white
TCGA-AN-A0AR	-4.163049019	white
TCGA-AN-A0AS	-4.222972683	white
TCGA-AN-A0AT	-1.079528395	white
TCGA-AN-A0FD	-2.383334661	white
TCGA-AN-A0FF	-3.270901728	white
TCGA-AN-A0FJ	0.384573014	white
TCGA-AN-A0FK	-3.605933801	white
TCGA-AN-A0FL	-4.024531911	white
TCGA-AN-A0FN	-5.512775367	white
TCGA-AN-A0FS	-4.737729501	white
TCGA-AN-A0FT	-2.780835985	white
TCGA-AN-A0FV	-0.379778561	white
TCGA-AN-A0FW	-7.564174074	white
TCGA-AN-A0FX	-5.583235765	white
TCGA-AN-A0FY	-3.588286525	white
TCGA-AN-A0FZ	-4.161019712	white
TCGA-AN-A0G0	-2.897729362	white
TCGA-AN-A0XN	-8.788836404	white
TCGA-AN-A0XO	12.93776553	white
TCGA-AN-A0XP	-7.766424352	white
TCGA-AN-A0XR	-1.717041439	white
TCGA-AN-A0XS	-5.193568762	white
TCGA-AN-A0XU	-1.022793354	white
TCGA-AN-A0XV	-2.600227338	white
TCGA-AN-A0XW	-2.616709264	white
TCGA-AO-A03L	18.40404242	asian
TCGA-AO-A03O	-1.976593471	black or african american
TCGA-AO-A03P	2.962084135	black or african american
TCGA-AO-A03R	-1.84427264	white
TCGA-AO-A03T	-0.94630804	white
TCGA-AO-A03V	-6.25249987	white
TCGA-AO-A0J2	2.020870573	white
TCGA-AO-A0J3	-8.291058372	white
TCGA-AO-A0J4	5.753202592	black or african american
TCGA-AO-A0J5	-5.721058381	white
TCGA-AO-A0J6	-4.734413525	white
TCGA-AO-A0J7	-4.135866928	white
TCGA-AO-A0J8	0.045287503	white
TCGA-AO-A0J9	-2.820747822	white
TCGA-AO-A0JB	14.50974553	white
TCGA-AO-A0JC	2.154676796	white
TCGA-AO-A0JD	-0.873835778	white
TCGA-AO-A0JE	1.660589296	black or african american
TCGA-AO-A0JF	-2.156990168	white
TCGA-AO-A0JG	-4.120943478	white
TCGA-AO-A0JI	7.662721689	white
TCGA-AO-A0JJ	-4.336722932	white
TCGA-AO-A0JL	-2.718332529	white
TCGA-AO-A0JM	4.589210825	hispanic or latino
TCGA-AO-A128	-1.269953922	white
TCGA-AO-A12A	4.85425731	white
TCGA-AO-A12D	-8.668991025	white
TCGA-AO-A12F	-5.47427633	white
TCGA-AO-A12H	5.828275529	black or african american
TCGA-AO-A1KO	-7.763676077	white
TCGA-AO-A1KP	8.548497222	white
TCGA-AO-A1KR	-3.468694457	white
TCGA-AO-A1KS	-2.800270076	white
TCGA-AO-A1KT	-5.192468389	white
TCGA-AP-A051	-6.175264064	white
TCGA-AP-A052	5.395930497	black or african american
TCGA-AP-A053	-3.347510842	white
TCGA-AP-A054	-6.136549356	white
TCGA-AP-A056	-4.723740065	white
TCGA-AP-A059	2.236853807	white
TCGA-AP-A05A	-3.428360415	white
TCGA-AP-A05D	-2.126977786	white
TCGA-AP-A05H	5.025249286	white
TCGA-AP-A05J	-5.652311423	white
TCGA-AP-A05N	8.317238972	white
TCGA-AP-A05O	7.010798592	white
TCGA-AP-A05P	23.70833423	asian
TCGA-AP-A0L8	2.04563161	black or african american
TCGA-AP-A0L9	5.016605764	white
TCGA-AP-A0LD	-0.641973926	white
TCGA-AP-A0LE	-6.191699335	white
TCGA-AP-A0LF	-6.153815695	white
TCGA-AP-A0LG	4.481982245	white
TCGA-AP-A0LH	-9.487404947	white
TCGA-AP-A0LI	4.505372668	black or african american
TCGA-AP-A0LJ	1.368481068	white
TCGA-AP-A0LL	-6.423656559	white
TCGA-AP-A0LM	7.410107903	black or african american
TCGA-AP-A0LN	-1.757530236	black or african american
TCGA-AP-A0LO	-7.767900704	white
TCGA-AP-A0LP	-3.18431315	white
TCGA-AP-A0LQ	12.46950278	white
TCGA-AP-A0LS	11.71374158	white
TCGA-AP-A0LT	-8.503684388	white
TCGA-AP-A0LV	-2.091757757	white
TCGA-AP-A1DH	1.677047778	white
TCGA-AP-A1DK	-4.905516626	white
TCGA-AP-A1DM	-7.119740455	white
TCGA-AP-A1DO	-0.522358751	white
TCGA-AP-A1DP	5.2253343	white
TCGA-AP-A1DQ	-4.34723457	white
TCGA-AP-A1DR	9.769855963	black or african american
[truncated: 3,172 more rows]
