# Supplementary material for: Mutational signatures are markers of drug sensitivity of cancer cells
Source: Nat Commun. 2022 May 25;13:2926. doi: 10.1038/s41467-022-30582-3 (PMC9132939; doi:10.1038/s41467-022-30582-3)
Supplement: Supplementary file 4 — Source Data [file 41467_2022_30582_MOESM4_ESM.zip › RawData_R2b/FigS1E.csv]

names	mutationFromTo	context	weight
ACA>A	C>A	AA	0.107538774
ACC>A	C>A	AC	0.103319481
ACG>A	C>A	AG	0.081305099
ACT>A	C>A	AT	0.110892772
CCA>A	C>A	CA	0.134966948
CCC>A	C>A	CC	0.133970246
CCG>A	C>A	CG	0.112491441
CCT>A	C>A	CT	0.143258046
GCA>A	C>A	GA	0.121977672
GCC>A	C>A	GC	0.122639273
GCG>A	C>A	GG	0.086421063
GCT>A	C>A	GT	0.129241599
TCA>A	C>A	TA	0.135256174
TCC>A	C>A	TC	0.12925311
TCG>A	C>A	TG	0.106709543
TCT>A	C>A	TT	0.125620209
ACA>T	C>T	AA	0.135892511
ACC>T	C>T	AC	0.128620498
ACG>T	C>T	AG	0.080177708
ACT>T	C>T	AT	0.119084269
CCA>T	C>T	CA	0.155624459
CCC>T	C>T	CC	0.149358704
CCG>T	C>T	CG	0.090440884
CCT>T	C>T	CT	0.135479
GCA>T	C>T	GA	0.144074925
GCC>T	C>T	GC	0.142432578
GCG>T	C>T	GG	0.08263113
GCT>T	C>T	GT	0.129897221
TCA>T	C>T	TA	0.142869001
TCC>T	C>T	TC	0.138395843
TCG>T	C>T	TG	0.072763854
TCT>T	C>T	TT	0.114308817
ACA>G	C>G	AA	0.077109498
ACC>G	C>G	AC	0.074175012
ACG>G	C>G	AG	0.043804682
ACT>G	C>G	AT	0.061459637
CCA>G	C>G	CA	0.066777585
CCC>G	C>G	CC	0.060873165
CCG>G	C>G	CG	0.03902699
CCT>G	C>G	CT	0.053862896
GCA>G	C>G	GA	0.078622412
GCC>G	C>G	GC	0.081380891
GCG>G	C>G	GG	0.054280301
GCT>G	C>G	GT	0.074666398
TCA>G	C>G	TA	0.08432945
TCC>G	C>G	TC	0.084186966
TCG>G	C>G	TG	0.058338617
TCT>G	C>G	TT	0.079469851
AAA>C	A>C	AA	0.048710296
AAC>C	A>C	AC	0.050093934
AAG>C	A>C	AG	0.046517697
AAT>C	A>C	AT	0.043296249
CAA>C	A>C	CA	0.073526415
CAC>C	A>C	CC	0.045928031
CAG>C	A>C	CG	0.058688753
CAT>C	A>C	CT	0.071040056
GAA>C	A>C	GA	0.05783576
GAC>C	A>C	GC	0.056478118
GAG>C	A>C	GG	0.057082344
GAT>C	A>C	GT	0.043064404
TAA>C	A>C	TA	0.053298937
TAC>C	A>C	TC	0.049261939
TAG>C	A>C	TG	0.03176588
TAT>C	A>C	TT	0.043056855
AAA>T	A>T	AA	0.073851338
AAC>T	A>T	AC	0.076491437
AAG>T	A>T	AG	0.109798947
AAT>T	A>T	AT	0.073381847
CAA>T	A>T	CA	0.088394526
CAC>T	A>T	CC	0.113760131
CAG>T	A>T	CG	0.12756063
CAT>T	A>T	CT	0.108057484
GAA>T	A>T	GA	0.082473628
GAC>T	A>T	GC	0.082986776
GAG>T	A>T	GG	0.105843326
GAT>T	A>T	GT	0.075725824
TAA>T	A>T	TA	0.082781464
TAC>T	A>T	TC	0.101514724
TAG>T	A>T	TG	0.097194378
TAT>T	A>T	TT	0.078160379
AAA>G	A>G	AA	0.145688841
AAC>G	A>G	AC	0.139895838
AAG>G	A>G	AG	0.148590189
AAT>G	A>G	AT	0.126409608
CAA>G	A>G	CA	0.102506141
CAC>G	A>G	CC	0.113088792
CAG>G	A>G	CG	0.111049364
CAT>G	A>G	CT	0.08836371
GAA>G	A>G	GA	0.153716858
GAC>G	A>G	GC	0.148519776
GAG>G	A>G	GG	0.146597908
GAT>G	A>G	GT	0.137354736
TAA>G	A>G	TA	0.112001622
TAC>G	A>G	TC	0.121064804
TAG>G	A>G	TG	0.123727228
TAT>G	A>G	TT	0.102882413
