# Supplementary material for: Mutational signatures are markers of drug sensitivity of cancer cells
Source: Nat Commun. 2022 May 25;13:2926. doi: 10.1038/s41467-022-30582-3 (PMC9132939; doi:10.1038/s41467-022-30582-3)
Supplement: Supplementary file 4 — Source Data [file 41467_2022_30582_MOESM4_ESM.zip › RawData_R2b/FigS1F.csv]

context	score	score_name	type
C>A	84.85777778	mutation count	True somatic
C>G	28.86444444	mutation count	True somatic
C>T	81.69111111	mutation count	True somatic
T>A	21.91555556	mutation count	True somatic
T>C	39.47333333	mutation count	True somatic
T>G	30.21555556	mutation count	True somatic
C>A	101.9755556	mutation count	MAF filtered
C>G	41.49555556	mutation count	MAF filtered
C>T	129.4177778	mutation count	MAF filtered
T>A	30.97333333	mutation count	MAF filtered
T>C	68.13777778	mutation count	MAF filtered
T>G	38.3	mutation count	MAF filtered
C>A	70.78985507	mutation count	Ancestry matching
C>G	26.92270531	mutation count	Ancestry matching
C>T	82.73188406	mutation count	Ancestry matching
T>A	22.77294686	mutation count	Ancestry matching
T>C	33.62318841	mutation count	Ancestry matching
T>G	17.32125604	mutation count	Ancestry matching
C>A	1501.442222	mutation count	Unfiltered
C>G	1806.446667	mutation count	Unfiltered
C>T	7359.748889	mutation count	Unfiltered
T>A	995.7622222	mutation count	Unfiltered
T>C	6812.113333	mutation count	Unfiltered
T>G	1389.277778	mutation count	Unfiltered
C>A	17.11777778	absolute error	MAF filtered
C>G	12.63111111	absolute error	MAF filtered
C>T	47.72666667	absolute error	MAF filtered
T>A	9.062222222	absolute error	MAF filtered
T>C	28.66444444	absolute error	MAF filtered
T>G	8.084444444	absolute error	MAF filtered
C>A	6.188405797	absolute error	Ancestry matching
C>G	4.922705314	absolute error	Ancestry matching
C>T	10.17149758	absolute error	Ancestry matching
T>A	6.509661836	absolute error	Ancestry matching
T>C	7.275362319	absolute error	Ancestry matching
T>G	5.555555556	absolute error	Ancestry matching
