# Supplementary material for: Mutational signatures are markers of drug sensitivity of cancer cells
Source: Nat Commun. 2022 May 25;13:2926. doi: 10.1038/s41467-022-30582-3 (PMC9132939; doi:10.1038/s41467-022-30582-3)
Supplement: Supplementary file 4 — Source Data [file 41467_2022_30582_MOESM4_ESM.zip › RawData_R2b/FigS1G.csv]

cosine.signatures.somaticVsMAF	cosine.signatures.somaticVsAncestryMatching	cosine.exposures.somaticVsMAF	cosine.exposures.somaticVsAncestryMatching	SBS	artefact
0.987803063	0.990486287	0.883005588	0.90872518	SBS1	No
0.996455886	0.997517794	0.978089617	0.98458035	SBS2	No
0.969407866	0.968033814	0.965234987	0.971240914	SBS4	No
0.973060153	0.987185435	0.953485699	0.985883274	SBS6	No
0.963014077	0.990915312	0.959317195	0.979132809	SBS7a	No
0.995435853	0.996181408	0.983452153	0.955344663	SBS7b	No
0.992368472	0.995449916	0.970430707	0.991199562	SBS10a	No
0.991654507	0.984456762	0.982055618	0.977513775	SBS10b	No
0.923987736	0.917228357	0.848248521	0.914535426	SBS12	No
0.997206326	0.996100073	0.98889976	0.984004626	SBS13	No
0.949648872	0.97631752	0.989179575	0.978188548	SBS14	No
0.975991825	0.982404512	0.945239924	0.978504295	SBS15	No
0.948935527	0.950291212	0.893441178	0.929898185	SBS20	No
0.923987736	0.928198665	0.848248521	0.936650993	SBS26	No
0.863777215	0.877160607	0.972140434	0.937793183	SBS28	No
0.959906554	0.972950145	0.935742179	0.949917076	SBS31	No
0.888129147	0.879199636	0.822631007	0.862906696	SBS36	No
0.991969523	0.994123667	0.957530621	0.959700658	SBS38	No
0.851768579	0.90496366	0.948712208	0.952679201	SBS42	No
0.933617943	0.946841694	0.890393976	0.924126216	SBS43	Yes
0.925704944	0.954206585	0.940640825	0.971544522	SBS44	No
0.983004015	0.968707125	0.974159138	0.933198805	SBS45	Yes
0.841666172	0.83257539	0.650733464	0.806268568	SBS46	Yes
0.992030155	0.996825637	0.992505892	0.993838815	SBS49	Yes
0.982211852	0.864740707	0.974838578	0.869464815	SBS52	Yes
0.985561701	0.993196316	0.91193173	0.903646529	SBS53	Yes
0.975991132	0.972533437	0.978662281	0.98026505	SBS56	Yes
