# Supplementary material for: Mutational signatures are markers of drug sensitivity of cancer cells
Source: Nat Commun. 2022 May 25;13:2926. doi: 10.1038/s41467-022-30582-3 (PMC9132939; doi:10.1038/s41467-022-30582-3)
Supplement: Supplementary file 4 — Source Data [file 41467_2022_30582_MOESM4_ESM.zip › RawData_R2b/FigS1H.csv]

type	type2	cancer_type	count
MAF filtered	Underfiltered	GBM	97
MAF filtered	Underfiltered	OV	110
MAF filtered	Underfiltered	OV	101
MAF filtered	Underfiltered	OV	78
MAF filtered	Underfiltered	OV	140
MAF filtered	Underfiltered	OV	136
MAF filtered	Underfiltered	OV	126
MAF filtered	Underfiltered	OV	177
MAF filtered	Underfiltered	OV	103
MAF filtered	Underfiltered	OV	190
MAF filtered	Underfiltered	OV	81
MAF filtered	Underfiltered	OV	81
MAF filtered	Underfiltered	LUAD	95
MAF filtered	Underfiltered	LUAD	106
MAF filtered	Underfiltered	GBM	174
MAF filtered	Underfiltered	GBM	77
MAF filtered	Underfiltered	GBM	90
MAF filtered	Underfiltered	GBM	78
MAF filtered	Underfiltered	GBM	76
MAF filtered	Underfiltered	GBM	86
MAF filtered	Underfiltered	GBM	79
MAF filtered	Underfiltered	GBM	239
MAF filtered	Underfiltered	GBM	195
MAF filtered	Underfiltered	GBM	87
MAF filtered	Underfiltered	GBM	201
MAF filtered	Underfiltered	GBM	114
MAF filtered	Underfiltered	OV	210
MAF filtered	Underfiltered	OV	133
MAF filtered	Underfiltered	OV	210
MAF filtered	Underfiltered	OV	91
MAF filtered	Underfiltered	OV	83
MAF filtered	Underfiltered	OV	59
MAF filtered	Underfiltered	OV	180
MAF filtered	Underfiltered	OV	128
MAF filtered	Underfiltered	GBM	73
MAF filtered	Underfiltered	GBM	134
MAF filtered	Underfiltered	GBM	99
MAF filtered	Underfiltered	GBM	77
MAF filtered	Underfiltered	GBM	83
MAF filtered	Underfiltered	OV	110
MAF filtered	Underfiltered	OV	130
MAF filtered	Underfiltered	OV	174
MAF filtered	Underfiltered	OV	120
MAF filtered	Underfiltered	OV	116
MAF filtered	Underfiltered	OV	186
MAF filtered	Underfiltered	OV	97
MAF filtered	Underfiltered	OV	104
MAF filtered	Underfiltered	OV	77
MAF filtered	Underfiltered	OV	69
MAF filtered	Underfiltered	OV	111
MAF filtered	Underfiltered	GBM	155
MAF filtered	Underfiltered	GBM	91
MAF filtered	Underfiltered	GBM	67
MAF filtered	Underfiltered	GBM	50
MAF filtered	Underfiltered	GBM	139
MAF filtered	Underfiltered	GBM	133
MAF filtered	Underfiltered	GBM	113
MAF filtered	Underfiltered	GBM	125
MAF filtered	Underfiltered	GBM	129
MAF filtered	Underfiltered	GBM	84
MAF filtered	Underfiltered	GBM	114
MAF filtered	Underfiltered	GBM	119
MAF filtered	Underfiltered	LUAD	111
MAF filtered	Underfiltered	LUAD	164
MAF filtered	Underfiltered	GBM	87
MAF filtered	Underfiltered	GBM	79
MAF filtered	Underfiltered	GBM	63
MAF filtered	Underfiltered	LUAD	90
MAF filtered	Underfiltered	LUAD	199
MAF filtered	Underfiltered	LUAD	99
MAF filtered	Underfiltered	LUAD	82
MAF filtered	Underfiltered	LUAD	156
MAF filtered	Underfiltered	LUAD	120
MAF filtered	Underfiltered	LUAD	98
MAF filtered	Underfiltered	LUAD	147
MAF filtered	Underfiltered	LUAD	145
MAF filtered	Underfiltered	LUAD	99
MAF filtered	Underfiltered	LUAD	136
MAF filtered	Underfiltered	LUAD	154
MAF filtered	Underfiltered	LUAD	110
MAF filtered	Underfiltered	LUAD	119
MAF filtered	Underfiltered	LUAD	117
MAF filtered	Underfiltered	LUAD	85
MAF filtered	Underfiltered	LUAD	201
MAF filtered	Underfiltered	LUAD	65
MAF filtered	Underfiltered	LUAD	80
MAF filtered	Underfiltered	LUAD	98
MAF filtered	Underfiltered	LUAD	99
MAF filtered	Underfiltered	LUAD	100
MAF filtered	Underfiltered	LUAD	151
MAF filtered	Underfiltered	LUAD	126
MAF filtered	Underfiltered	LUAD	67
MAF filtered	Underfiltered	LUAD	101
MAF filtered	Underfiltered	LUAD	164
MAF filtered	Underfiltered	LUAD	81
MAF filtered	Underfiltered	LUAD	118
MAF filtered	Underfiltered	LUAD	117
MAF filtered	Underfiltered	LUAD	93
MAF filtered	Underfiltered	LUAD	96
MAF filtered	Underfiltered	LUAD	90
MAF filtered	Underfiltered	LUAD	127
MAF filtered	Underfiltered	LUAD	100
MAF filtered	Underfiltered	LUAD	119
MAF filtered	Underfiltered	LUAD	150
MAF filtered	Underfiltered	LUAD	208
MAF filtered	Underfiltered	LUAD	90
MAF filtered	Underfiltered	GBM	73
MAF filtered	Underfiltered	LUAD	116
MAF filtered	Underfiltered	LUAD	158
MAF filtered	Underfiltered	LUAD	84
MAF filtered	Underfiltered	GBM	80
MAF filtered	Underfiltered	GBM	99
MAF filtered	Underfiltered	GBM	138
MAF filtered	Underfiltered	GBM	82
MAF filtered	Underfiltered	GBM	68
MAF filtered	Underfiltered	GBM	116
MAF filtered	Underfiltered	LUAD	83
MAF filtered	Underfiltered	LUAD	104
MAF filtered	Underfiltered	LUAD	99
MAF filtered	Underfiltered	LUAD	69
MAF filtered	Underfiltered	LUAD	126
MAF filtered	Underfiltered	LUAD	97
MAF filtered	Underfiltered	LUAD	93
MAF filtered	Underfiltered	LUAD	103
MAF filtered	Underfiltered	LUAD	164
MAF filtered	Underfiltered	LUAD	75
MAF filtered	Underfiltered	KIRC	78
MAF filtered	Underfiltered	KIRC	62
MAF filtered	Underfiltered	KIRC	81
MAF filtered	Underfiltered	KIRC	71
MAF filtered	Underfiltered	KIRC	88
MAF filtered	Underfiltered	KIRC	83
MAF filtered	Underfiltered	KIRC	114
MAF filtered	Underfiltered	KIRC	109
MAF filtered	Underfiltered	KIRC	109
MAF filtered	Underfiltered	KIRC	128
MAF filtered	Underfiltered	KIRC	181
MAF filtered	Underfiltered	KIRC	94
MAF filtered	Underfiltered	KIRC	102
MAF filtered	Underfiltered	KIRC	69
MAF filtered	Underfiltered	KIRC	87
MAF filtered	Underfiltered	KIRC	76
MAF filtered	Underfiltered	KIRC	145
MAF filtered	Underfiltered	KIRC	68
MAF filtered	Underfiltered	KIRC	118
MAF filtered	Underfiltered	KIRC	158
MAF filtered	Underfiltered	BLCA	242
MAF filtered	Underfiltered	BLCA	183
MAF filtered	Underfiltered	BLCA	214
MAF filtered	Underfiltered	KIRC	74
MAF filtered	Underfiltered	KIRC	77
MAF filtered	Underfiltered	KIRC	162
MAF filtered	Underfiltered	KIRC	69
MAF filtered	Underfiltered	KIRC	155
MAF filtered	Underfiltered	KIRC	106
MAF filtered	Underfiltered	KIRC	105
MAF filtered	Underfiltered	KIRC	177
MAF filtered	Underfiltered	KIRC	73
MAF filtered	Underfiltered	KIRC	79
MAF filtered	Underfiltered	BLCA	131
MAF filtered	Underfiltered	BLCA	164
MAF filtered	Underfiltered	BLCA	115
MAF filtered	Underfiltered	BLCA	62
MAF filtered	Underfiltered	BLCA	122
MAF filtered	Underfiltered	BLCA	226
MAF filtered	Underfiltered	BLCA	89
MAF filtered	Underfiltered	BLCA	146
MAF filtered	Underfiltered	BLCA	234
MAF filtered	Underfiltered	BLCA	83
MAF filtered	Underfiltered	BLCA	105
MAF filtered	Underfiltered	BLCA	71
MAF filtered	Underfiltered	LUAD	65
MAF filtered	Underfiltered	LUAD	109
MAF filtered	Underfiltered	LUAD	71
MAF filtered	Underfiltered	LUAD	86
MAF filtered	Underfiltered	KIRC	152
MAF filtered	Underfiltered	LUAD	92
MAF filtered	Underfiltered	LUAD	71
MAF filtered	Underfiltered	LUAD	63
MAF filtered	Underfiltered	LUAD	98
MAF filtered	Underfiltered	LUAD	170
MAF filtered	Underfiltered	GBM	346
MAF filtered	Underfiltered	BLCA	104
MAF filtered	Underfiltered	BLCA	73
MAF filtered	Underfiltered	BLCA	89
MAF filtered	Underfiltered	BLCA	110
MAF filtered	Overfiltered	GBM	0
MAF filtered	Overfiltered	OV	0
MAF filtered	Overfiltered	OV	0
MAF filtered	Overfiltered	OV	0
MAF filtered	Overfiltered	OV	0
MAF filtered	Overfiltered	OV	0
MAF filtered	Overfiltered	OV	0
MAF filtered	Overfiltered	OV	0
MAF filtered	Overfiltered	OV	0
MAF filtered	Overfiltered	OV	0
MAF filtered	Overfiltered	OV	0
MAF filtered	Overfiltered	OV	0
MAF filtered	Overfiltered	LUAD	0
MAF filtered	Overfiltered	LUAD	0
MAF filtered	Overfiltered	GBM	0
MAF filtered	Overfiltered	GBM	0
MAF filtered	Overfiltered	GBM	0
MAF filtered	Overfiltered	GBM	0
MAF filtered	Overfiltered	GBM	0
MAF filtered	Overfiltered	GBM	0
MAF filtered	Overfiltered	GBM	0
MAF filtered	Overfiltered	GBM	0
MAF filtered	Overfiltered	GBM	0
MAF filtered	Overfiltered	GBM	0
MAF filtered	Overfiltered	GBM	0
MAF filtered	Overfiltered	GBM	0
MAF filtered	Overfiltered	OV	0
MAF filtered	Overfiltered	OV	0
MAF filtered	Overfiltered	OV	0
MAF filtered	Overfiltered	OV	0
MAF filtered	Overfiltered	OV	0
MAF filtered	Overfiltered	OV	0
MAF filtered	Overfiltered	OV	0
MAF filtered	Overfiltered	OV	0
MAF filtered	Overfiltered	GBM	0
MAF filtered	Overfiltered	GBM	0
MAF filtered	Overfiltered	GBM	0
MAF filtered	Overfiltered	GBM	0
MAF filtered	Overfiltered	GBM	0
MAF filtered	Overfiltered	OV	0
MAF filtered	Overfiltered	OV	0
MAF filtered	Overfiltered	OV	0
MAF filtered	Overfiltered	OV	0
MAF filtered	Overfiltered	OV	0
MAF filtered	Overfiltered	OV	0
MAF filtered	Overfiltered	OV	0
MAF filtered	Overfiltered	OV	0
MAF filtered	Overfiltered	OV	0
MAF filtered	Overfiltered	OV	0
MAF filtered	Overfiltered	OV	0
MAF filtered	Overfiltered	GBM	0
MAF filtered	Overfiltered	GBM	0
MAF filtered	Overfiltered	GBM	0
MAF filtered	Overfiltered	GBM	0
MAF filtered	Overfiltered	GBM	0
MAF filtered	Overfiltered	GBM	0
MAF filtered	Overfiltered	GBM	0
MAF filtered	Overfiltered	GBM	0
MAF filtered	Overfiltered	GBM	0
MAF filtered	Overfiltered	GBM	0
MAF filtered	Overfiltered	GBM	0
MAF filtered	Overfiltered	GBM	0
MAF filtered	Overfiltered	LUAD	0
MAF filtered	Overfiltered	LUAD	0
MAF filtered	Overfiltered	GBM	0
MAF filtered	Overfiltered	GBM	0
MAF filtered	Overfiltered	GBM	0
MAF filtered	Overfiltered	LUAD	0
MAF filtered	Overfiltered	LUAD	0
MAF filtered	Overfiltered	LUAD	0
MAF filtered	Overfiltered	LUAD	0
MAF filtered	Overfiltered	LUAD	0
MAF filtered	Overfiltered	LUAD	0
MAF filtered	Overfiltered	LUAD	0
MAF filtered	Overfiltered	LUAD	0
MAF filtered	Overfiltered	LUAD	0
MAF filtered	Overfiltered	LUAD	0
MAF filtered	Overfiltered	LUAD	0
MAF filtered	Overfiltered	LUAD	0
MAF filtered	Overfiltered	LUAD	0
MAF filtered	Overfiltered	LUAD	0
MAF filtered	Overfiltered	LUAD	0
MAF filtered	Overfiltered	LUAD	0
MAF filtered	Overfiltered	LUAD	0
MAF filtered	Overfiltered	LUAD	0
MAF filtered	Overfiltered	LUAD	0
MAF filtered	Overfiltered	LUAD	0
MAF filtered	Overfiltered	LUAD	0
MAF filtered	Overfiltered	LUAD	0
MAF filtered	Overfiltered	LUAD	0
MAF filtered	Overfiltered	LUAD	0
MAF filtered	Overfiltered	LUAD	0
MAF filtered	Overfiltered	LUAD	0
MAF filtered	Overfiltered	LUAD	0
MAF filtered	Overfiltered	LUAD	0
MAF filtered	Overfiltered	LUAD	0
MAF filtered	Overfiltered	LUAD	0
MAF filtered	Overfiltered	LUAD	0
MAF filtered	Overfiltered	LUAD	0
MAF filtered	Overfiltered	LUAD	0
MAF filtered	Overfiltered	LUAD	0
MAF filtered	Overfiltered	LUAD	0
MAF filtered	Overfiltered	LUAD	0
MAF filtered	Overfiltered	LUAD	0
MAF filtered	Overfiltered	LUAD	0
MAF filtered	Overfiltered	LUAD	0
MAF filtered	Overfiltered	GBM	0
MAF filtered	Overfiltered	LUAD	0
MAF filtered	Overfiltered	LUAD	0
MAF filtered	Overfiltered	LUAD	0
MAF filtered	Overfiltered	GBM	0
MAF filtered	Overfiltered	GBM	0
MAF filtered	Overfiltered	GBM	0
MAF filtered	Overfiltered	GBM	0
MAF filtered	Overfiltered	GBM	0
MAF filtered	Overfiltered	GBM	0
MAF filtered	Overfiltered	LUAD	0
MAF filtered	Overfiltered	LUAD	0
MAF filtered	Overfiltered	LUAD	0
MAF filtered	Overfiltered	LUAD	0
MAF filtered	Overfiltered	LUAD	0
MAF filtered	Overfiltered	LUAD	0
MAF filtered	Overfiltered	LUAD	0
MAF filtered	Overfiltered	LUAD	0
MAF filtered	Overfiltered	LUAD	0
MAF filtered	Overfiltered	LUAD	0
MAF filtered	Overfiltered	KIRC	0
MAF filtered	Overfiltered	KIRC	0
MAF filtered	Overfiltered	KIRC	0
MAF filtered	Overfiltered	KIRC	0
MAF filtered	Overfiltered	KIRC	0
MAF filtered	Overfiltered	KIRC	0
MAF filtered	Overfiltered	KIRC	0
MAF filtered	Overfiltered	KIRC	0
MAF filtered	Overfiltered	KIRC	0
MAF filtered	Overfiltered	KIRC	0
MAF filtered	Overfiltered	KIRC	0
MAF filtered	Overfiltered	KIRC	0
MAF filtered	Overfiltered	KIRC	0
MAF filtered	Overfiltered	KIRC	0
MAF filtered	Overfiltered	KIRC	0
MAF filtered	Overfiltered	KIRC	0
MAF filtered	Overfiltered	KIRC	0
MAF filtered	Overfiltered	KIRC	0
MAF filtered	Overfiltered	KIRC	0
MAF filtered	Overfiltered	KIRC	0
MAF filtered	Overfiltered	BLCA	0
MAF filtered	Overfiltered	BLCA	0
MAF filtered	Overfiltered	BLCA	0
MAF filtered	Overfiltered	KIRC	0
MAF filtered	Overfiltered	KIRC	0
MAF filtered	Overfiltered	KIRC	0
MAF filtered	Overfiltered	KIRC	0
MAF filtered	Overfiltered	KIRC	0
MAF filtered	Overfiltered	KIRC	0
MAF filtered	Overfiltered	KIRC	0
MAF filtered	Overfiltered	KIRC	0
MAF filtered	Overfiltered	KIRC	0
MAF filtered	Overfiltered	KIRC	0
MAF filtered	Overfiltered	BLCA	0
MAF filtered	Overfiltered	BLCA	0
MAF filtered	Overfiltered	BLCA	0
MAF filtered	Overfiltered	BLCA	0
MAF filtered	Overfiltered	BLCA	0
MAF filtered	Overfiltered	BLCA	0
MAF filtered	Overfiltered	BLCA	0
MAF filtered	Overfiltered	BLCA	0
MAF filtered	Overfiltered	BLCA	0
MAF filtered	Overfiltered	BLCA	0
MAF filtered	Overfiltered	BLCA	0
MAF filtered	Overfiltered	BLCA	0
MAF filtered	Overfiltered	LUAD	0
MAF filtered	Overfiltered	LUAD	0
MAF filtered	Overfiltered	LUAD	0
MAF filtered	Overfiltered	LUAD	0
MAF filtered	Overfiltered	KIRC	0
MAF filtered	Overfiltered	LUAD	0
MAF filtered	Overfiltered	LUAD	0
MAF filtered	Overfiltered	LUAD	0
MAF filtered	Overfiltered	LUAD	0
MAF filtered	Overfiltered	LUAD	0
MAF filtered	Overfiltered	GBM	0
MAF filtered	Overfiltered	BLCA	0
MAF filtered	Overfiltered	BLCA	0
MAF filtered	Overfiltered	BLCA	0
MAF filtered	Overfiltered	BLCA	0
Ancestry matching	Underfiltered	GBM	19
Ancestry matching	Underfiltered	OV	32
Ancestry matching	Underfiltered	OV	24
Ancestry matching	Underfiltered	OV	27
Ancestry matching	Underfiltered	OV	16
Ancestry matching	Underfiltered	OV	38
Ancestry matching	Underfiltered	OV	32
Ancestry matching	Underfiltered	OV	33
Ancestry matching	Underfiltered	OV	60
Ancestry matching	Underfiltered	OV	11
Ancestry matching	Underfiltered	OV	7
Ancestry matching	Underfiltered	LUAD	23
Ancestry matching	Underfiltered	LUAD	36
Ancestry matching	Underfiltered	GBM	101
Ancestry matching	Underfiltered	GBM	22
Ancestry matching	Underfiltered	GBM	43
Ancestry matching	Underfiltered	GBM	10
Ancestry matching	Underfiltered	GBM	21
Ancestry matching	Underfiltered	GBM	27
Ancestry matching	Underfiltered	GBM	23
Ancestry matching	Underfiltered	GBM	69
Ancestry matching	Underfiltered	GBM	73
Ancestry matching	Underfiltered	GBM	26
Ancestry matching	Underfiltered	GBM	82
Ancestry matching	Underfiltered	GBM	47
Ancestry matching	Underfiltered	OV	139
Ancestry matching	Underfiltered	OV	13
Ancestry matching	Underfiltered	OV	36
Ancestry matching	Underfiltered	OV	8
Ancestry matching	Underfiltered	OV	91
Ancestry matching	Underfiltered	OV	58
Ancestry matching	Underfiltered	GBM	13
Ancestry matching	Underfiltered	GBM	62
Ancestry matching	Underfiltered	GBM	36
Ancestry matching	Underfiltered	GBM	16
Ancestry matching	Underfiltered	GBM	19
Ancestry matching	Underfiltered	OV	61
Ancestry matching	Underfiltered	OV	52
Ancestry matching	Underfiltered	OV	69
Ancestry matching	Underfiltered	OV	68
Ancestry matching	Underfiltered	OV	37
Ancestry matching	Underfiltered	OV	48
Ancestry matching	Underfiltered	OV	21
Ancestry matching	Underfiltered	OV	16
Ancestry matching	Underfiltered	OV	59
Ancestry matching	Underfiltered	GBM	28
Ancestry matching	Underfiltered	GBM	15
Ancestry matching	Underfiltered	GBM	3
Ancestry matching	Underfiltered	GBM	17
Ancestry matching	Underfiltered	GBM	13
Ancestry matching	Underfiltered	GBM	14
Ancestry matching	Underfiltered	GBM	7
Ancestry matching	Underfiltered	GBM	9
Ancestry matching	Underfiltered	GBM	19
Ancestry matching	Underfiltered	GBM	18
Ancestry matching	Underfiltered	LUAD	36
Ancestry matching	Underfiltered	LUAD	13
Ancestry matching	Underfiltered	GBM	14
Ancestry matching	Underfiltered	GBM	13
Ancestry matching	Underfiltered	GBM	7
Ancestry matching	Underfiltered	LUAD	21
Ancestry matching	Underfiltered	LUAD	58
Ancestry matching	Underfiltered	LUAD	22
Ancestry matching	Underfiltered	LUAD	2
Ancestry matching	Underfiltered	LUAD	9
Ancestry matching	Underfiltered	LUAD	47
Ancestry matching	Underfiltered	LUAD	36
Ancestry matching	Underfiltered	LUAD	26
Ancestry matching	Underfiltered	LUAD	12
Ancestry matching	Underfiltered	LUAD	32
Ancestry matching	Underfiltered	LUAD	38
Ancestry matching	Underfiltered	LUAD	39
Ancestry matching	Underfiltered	LUAD	54
Ancestry matching	Underfiltered	LUAD	44
Ancestry matching	Underfiltered	LUAD	10
Ancestry matching	Underfiltered	LUAD	20
Ancestry matching	Underfiltered	LUAD	1
Ancestry matching	Underfiltered	LUAD	15
Ancestry matching	Underfiltered	LUAD	38
Ancestry matching	Underfiltered	LUAD	19
Ancestry matching	Underfiltered	LUAD	27
Ancestry matching	Underfiltered	LUAD	76
Ancestry matching	Underfiltered	LUAD	22
Ancestry matching	Underfiltered	LUAD	34
Ancestry matching	Underfiltered	LUAD	28
Ancestry matching	Underfiltered	LUAD	22
Ancestry matching	Underfiltered	LUAD	37
Ancestry matching	Underfiltered	LUAD	36
Ancestry matching	Underfiltered	LUAD	24
Ancestry matching	Underfiltered	LUAD	36
Ancestry matching	Underfiltered	LUAD	28
Ancestry matching	Underfiltered	LUAD	53
Ancestry matching	Underfiltered	LUAD	21
Ancestry matching	Underfiltered	LUAD	29
Ancestry matching	Underfiltered	LUAD	70
Ancestry matching	Underfiltered	LUAD	29
Ancestry matching	Underfiltered	LUAD	18
Ancestry matching	Underfiltered	GBM	4
Ancestry matching	Underfiltered	LUAD	35
Ancestry matching	Underfiltered	LUAD	5
Ancestry matching	Underfiltered	GBM	12
Ancestry matching	Underfiltered	GBM	28
Ancestry matching	Underfiltered	GBM	65
Ancestry matching	Underfiltered	GBM	7
Ancestry matching	Underfiltered	GBM	9
Ancestry matching	Underfiltered	GBM	5
Ancestry matching	Underfiltered	LUAD	8
Ancestry matching	Underfiltered	LUAD	21
Ancestry matching	Underfiltered	LUAD	47
Ancestry matching	Underfiltered	LUAD	25
Ancestry matching	Underfiltered	LUAD	14
Ancestry matching	Underfiltered	LUAD	29
Ancestry matching	Underfiltered	LUAD	49
Ancestry matching	Underfiltered	KIRC	18
Ancestry matching	Underfiltered	KIRC	3
Ancestry matching	Underfiltered	KIRC	15
Ancestry matching	Underfiltered	KIRC	21
Ancestry matching	Underfiltered	KIRC	15
Ancestry matching	Underfiltered	KIRC	38
Ancestry matching	Underfiltered	KIRC	42
Ancestry matching	Underfiltered	KIRC	53
Ancestry matching	Underfiltered	KIRC	54
Ancestry matching	Underfiltered	KIRC	26
Ancestry matching	Underfiltered	KIRC	25
Ancestry matching	Underfiltered	KIRC	11
Ancestry matching	Underfiltered	KIRC	23
Ancestry matching	Underfiltered	KIRC	10
Ancestry matching	Underfiltered	KIRC	21
Ancestry matching	Underfiltered	KIRC	8
Ancestry matching	Underfiltered	KIRC	53
Ancestry matching	Underfiltered	KIRC	46
Ancestry matching	Underfiltered	BLCA	58
Ancestry matching	Underfiltered	BLCA	10
Ancestry matching	Underfiltered	BLCA	49
Ancestry matching	Underfiltered	KIRC	15
Ancestry matching	Underfiltered	KIRC	18
Ancestry matching	Underfiltered	KIRC	42
Ancestry matching	Underfiltered	KIRC	13
Ancestry matching	Underfiltered	KIRC	93
Ancestry matching	Underfiltered	KIRC	54
Ancestry matching	Underfiltered	KIRC	10
Ancestry matching	Underfiltered	KIRC	17
Ancestry matching	Underfiltered	BLCA	50
Ancestry matching	Underfiltered	BLCA	40
Ancestry matching	Underfiltered	BLCA	49
Ancestry matching	Underfiltered	BLCA	49
Ancestry matching	Underfiltered	BLCA	42
Ancestry matching	Underfiltered	BLCA	17
Ancestry matching	Underfiltered	BLCA	20
Ancestry matching	Underfiltered	BLCA	140
Ancestry matching	Underfiltered	BLCA	14
Ancestry matching	Underfiltered	BLCA	32
Ancestry matching	Underfiltered	LUAD	6
Ancestry matching	Underfiltered	LUAD	49
Ancestry matching	Underfiltered	LUAD	1
Ancestry matching	Underfiltered	LUAD	11
Ancestry matching	Underfiltered	KIRC	28
Ancestry matching	Underfiltered	LUAD	19
Ancestry matching	Underfiltered	LUAD	1
Ancestry matching	Underfiltered	LUAD	21
Ancestry matching	Underfiltered	LUAD	39
Ancestry matching	Underfiltered	GBM	228
Ancestry matching	Underfiltered	BLCA	24
Ancestry matching	Underfiltered	BLCA	11
Ancestry matching	Underfiltered	BLCA	15
Ancestry matching	Underfiltered	BLCA	37
Ancestry matching	Overfiltered	OV	-1
Ancestry matching	Overfiltered	OV	-24
Ancestry matching	Overfiltered	OV	-2
Ancestry matching	Overfiltered	OV	-19
Ancestry matching	Overfiltered	OV	-4
Ancestry matching	Overfiltered	GBM	-8
Ancestry matching	Overfiltered	GBM	-2
Ancestry matching	Overfiltered	LUAD	-3
Ancestry matching	Overfiltered	LUAD	-8
Ancestry matching	Overfiltered	LUAD	-3
Ancestry matching	Overfiltered	LUAD	-27
Ancestry matching	Overfiltered	LUAD	-7
Ancestry matching	Overfiltered	LUAD	-4
Ancestry matching	Overfiltered	KIRC	-12
Ancestry matching	Overfiltered	KIRC	-32
Ancestry matching	Overfiltered	KIRC	-5
Ancestry matching	Overfiltered	KIRC	-5
Ancestry matching	Overfiltered	BLCA	-13
Ancestry matching	Overfiltered	BLCA	-3
Ancestry matching	Overfiltered	LUAD	-5
MAF filtered	Underfiltered	All tissues	97
MAF filtered	Underfiltered	All tissues	110
MAF filtered	Underfiltered	All tissues	101
MAF filtered	Underfiltered	All tissues	78
MAF filtered	Underfiltered	All tissues	140
MAF filtered	Underfiltered	All tissues	136
MAF filtered	Underfiltered	All tissues	126
MAF filtered	Underfiltered	All tissues	177
MAF filtered	Underfiltered	All tissues	103
MAF filtered	Underfiltered	All tissues	190
MAF filtered	Underfiltered	All tissues	81
MAF filtered	Underfiltered	All tissues	81
MAF filtered	Underfiltered	All tissues	95
MAF filtered	Underfiltered	All tissues	106
MAF filtered	Underfiltered	All tissues	174
MAF filtered	Underfiltered	All tissues	77
MAF filtered	Underfiltered	All tissues	90
MAF filtered	Underfiltered	All tissues	78
MAF filtered	Underfiltered	All tissues	76
MAF filtered	Underfiltered	All tissues	86
MAF filtered	Underfiltered	All tissues	79
MAF filtered	Underfiltered	All tissues	239
MAF filtered	Underfiltered	All tissues	195
MAF filtered	Underfiltered	All tissues	87
MAF filtered	Underfiltered	All tissues	201
MAF filtered	Underfiltered	All tissues	114
MAF filtered	Underfiltered	All tissues	210
MAF filtered	Underfiltered	All tissues	133
MAF filtered	Underfiltered	All tissues	210
MAF filtered	Underfiltered	All tissues	91
MAF filtered	Underfiltered	All tissues	83
MAF filtered	Underfiltered	All tissues	59
MAF filtered	Underfiltered	All tissues	180
MAF filtered	Underfiltered	All tissues	128
MAF filtered	Underfiltered	All tissues	73
MAF filtered	Underfiltered	All tissues	134
MAF filtered	Underfiltered	All tissues	99
MAF filtered	Underfiltered	All tissues	77
MAF filtered	Underfiltered	All tissues	83
MAF filtered	Underfiltered	All tissues	110
MAF filtered	Underfiltered	All tissues	130
MAF filtered	Underfiltered	All tissues	174
MAF filtered	Underfiltered	All tissues	120
MAF filtered	Underfiltered	All tissues	116
MAF filtered	Underfiltered	All tissues	186
MAF filtered	Underfiltered	All tissues	97
MAF filtered	Underfiltered	All tissues	104
MAF filtered	Underfiltered	All tissues	77
MAF filtered	Underfiltered	All tissues	69
MAF filtered	Underfiltered	All tissues	111
MAF filtered	Underfiltered	All tissues	155
MAF filtered	Underfiltered	All tissues	91
MAF filtered	Underfiltered	All tissues	67
MAF filtered	Underfiltered	All tissues	50
MAF filtered	Underfiltered	All tissues	139
MAF filtered	Underfiltered	All tissues	133
MAF filtered	Underfiltered	All tissues	113
MAF filtered	Underfiltered	All tissues	125
MAF filtered	Underfiltered	All tissues	129
MAF filtered	Underfiltered	All tissues	100
MAF filtered	Underfiltered	All tissues	87
MAF filtered	Underfiltered	All tissues	84
MAF filtered	Underfiltered	All tissues	114
MAF filtered	Underfiltered	All tissues	119
MAF filtered	Underfiltered	All tissues	88
MAF filtered	Underfiltered	All tissues	111
MAF filtered	Underfiltered	All tissues	152
MAF filtered	Underfiltered	All tissues	164
MAF filtered	Underfiltered	All tissues	169
MAF filtered	Underfiltered	All tissues	87
MAF filtered	Underfiltered	All tissues	79
MAF filtered	Underfiltered	All tissues	63
MAF filtered	Underfiltered	All tissues	90
MAF filtered	Underfiltered	All tissues	199
MAF filtered	Underfiltered	All tissues	99
MAF filtered	Underfiltered	All tissues	82
MAF filtered	Underfiltered	All tissues	156
MAF filtered	Underfiltered	All tissues	120
MAF filtered	Underfiltered	All tissues	98
MAF filtered	Underfiltered	All tissues	147
MAF filtered	Underfiltered	All tissues	145
MAF filtered	Underfiltered	All tissues	99
MAF filtered	Underfiltered	All tissues	136
MAF filtered	Underfiltered	All tissues	154
MAF filtered	Underfiltered	All tissues	110
MAF filtered	Underfiltered	All tissues	119
MAF filtered	Underfiltered	All tissues	117
MAF filtered	Underfiltered	All tissues	85
MAF filtered	Underfiltered	All tissues	201
MAF filtered	Underfiltered	All tissues	65
MAF filtered	Underfiltered	All tissues	80
MAF filtered	Underfiltered	All tissues	98
MAF filtered	Underfiltered	All tissues	99
MAF filtered	Underfiltered	All tissues	100
MAF filtered	Underfiltered	All tissues	151
MAF filtered	Underfiltered	All tissues	126
MAF filtered	Underfiltered	All tissues	67
MAF filtered	Underfiltered	All tissues	101
MAF filtered	Underfiltered	All tissues	164
MAF filtered	Underfiltered	All tissues	81
MAF filtered	Underfiltered	All tissues	118
MAF filtered	Underfiltered	All tissues	117
MAF filtered	Underfiltered	All tissues	93
MAF filtered	Underfiltered	All tissues	126
MAF filtered	Underfiltered	All tissues	144
MAF filtered	Underfiltered	All tissues	181
MAF filtered	Underfiltered	All tissues	93
MAF filtered	Underfiltered	All tissues	96
MAF filtered	Underfiltered	All tissues	90
MAF filtered	Underfiltered	All tissues	127
MAF filtered	Underfiltered	All tissues	83
MAF filtered	Underfiltered	All tissues	119
MAF filtered	Underfiltered	All tissues	100
MAF filtered	Underfiltered	All tissues	76
MAF filtered	Underfiltered	All tissues	160
MAF filtered	Underfiltered	All tissues	119
MAF filtered	Underfiltered	All tissues	150
MAF filtered	Underfiltered	All tissues	208
MAF filtered	Underfiltered	All tissues	90
MAF filtered	Underfiltered	All tissues	73
MAF filtered	Underfiltered	All tissues	116
MAF filtered	Underfiltered	All tissues	158
MAF filtered	Underfiltered	All tissues	84
MAF filtered	Underfiltered	All tissues	80
MAF filtered	Underfiltered	All tissues	99
MAF filtered	Underfiltered	All tissues	138
MAF filtered	Underfiltered	All tissues	82
MAF filtered	Underfiltered	All tissues	68
MAF filtered	Underfiltered	All tissues	116
MAF filtered	Underfiltered	All tissues	78
MAF filtered	Underfiltered	All tissues	122
MAF filtered	Underfiltered	All tissues	83
MAF filtered	Underfiltered	All tissues	104
MAF filtered	Underfiltered	All tissues	99
MAF filtered	Underfiltered	All tissues	69
MAF filtered	Underfiltered	All tissues	143
MAF filtered	Underfiltered	All tissues	94
MAF filtered	Underfiltered	All tissues	126
MAF filtered	Underfiltered	All tissues	97
MAF filtered	Underfiltered	All tissues	93
MAF filtered	Underfiltered	All tissues	67
MAF filtered	Underfiltered	All tissues	65
MAF filtered	Underfiltered	All tissues	103
MAF filtered	Underfiltered	All tissues	164
MAF filtered	Underfiltered	All tissues	75
MAF filtered	Underfiltered	All tissues	107
MAF filtered	Underfiltered	All tissues	62
MAF filtered	Underfiltered	All tissues	149
MAF filtered	Underfiltered	All tissues	99
MAF filtered	Underfiltered	All tissues	78
MAF filtered	Underfiltered	All tissues	62
MAF filtered	Underfiltered	All tissues	76
MAF filtered	Underfiltered	All tissues	142
MAF filtered	Underfiltered	All tissues	128
MAF filtered	Underfiltered	All tissues	747
MAF filtered	Underfiltered	All tissues	85
MAF filtered	Underfiltered	All tissues	525
MAF filtered	Underfiltered	All tissues	122
MAF filtered	Underfiltered	All tissues	74
MAF filtered	Underfiltered	All tissues	209
MAF filtered	Underfiltered	All tissues	65
MAF filtered	Underfiltered	All tissues	66
MAF filtered	Underfiltered	All tissues	86
MAF filtered	Underfiltered	All tissues	88
MAF filtered	Underfiltered	All tissues	109
MAF filtered	Underfiltered	All tissues	63
MAF filtered	Underfiltered	All tissues	81
MAF filtered	Underfiltered	All tissues	81
MAF filtered	Underfiltered	All tissues	81
MAF filtered	Underfiltered	All tissues	212
MAF filtered	Underfiltered	All tissues	76
MAF filtered	Underfiltered	All tissues	147
MAF filtered	Underfiltered	All tissues	225
MAF filtered	Underfiltered	All tissues	95
MAF filtered	Underfiltered	All tissues	214
MAF filtered	Underfiltered	All tissues	221
MAF filtered	Underfiltered	All tissues	279
MAF filtered	Underfiltered	All tissues	92
MAF filtered	Underfiltered	All tissues	97
MAF filtered	Underfiltered	All tissues	97
MAF filtered	Underfiltered	All tissues	63
MAF filtered	Underfiltered	All tissues	79
MAF filtered	Underfiltered	All tissues	174
MAF filtered	Underfiltered	All tissues	204
MAF filtered	Underfiltered	All tissues	103
MAF filtered	Underfiltered	All tissues	94
MAF filtered	Underfiltered	All tissues	139
MAF filtered	Underfiltered	All tissues	65
MAF filtered	Underfiltered	All tissues	81
MAF filtered	Underfiltered	All tissues	67
MAF filtered	Underfiltered	All tissues	96
MAF filtered	Underfiltered	All tissues	284
MAF filtered	Underfiltered	All tissues	125
MAF filtered	Underfiltered	All tissues	71
MAF filtered	Underfiltered	All tissues	88
MAF filtered	Underfiltered	All tissues	83
MAF filtered	Underfiltered	All tissues	114
MAF filtered	Underfiltered	All tissues	109
MAF filtered	Underfiltered	All tissues	109
MAF filtered	Underfiltered	All tissues	128
MAF filtered	Underfiltered	All tissues	181
MAF filtered	Underfiltered	All tissues	94
MAF filtered	Underfiltered	All tissues	102
MAF filtered	Underfiltered	All tissues	69
MAF filtered	Underfiltered	All tissues	69
MAF filtered	Underfiltered	All tissues	66
MAF filtered	Underfiltered	All tissues	125
MAF filtered	Underfiltered	All tissues	87
MAF filtered	Underfiltered	All tissues	76
MAF filtered	Underfiltered	All tissues	145
MAF filtered	Underfiltered	All tissues	150
MAF filtered	Underfiltered	All tissues	94
MAF filtered	Underfiltered	All tissues	142
MAF filtered	Underfiltered	All tissues	113
MAF filtered	Underfiltered	All tissues	88
MAF filtered	Underfiltered	All tissues	77
MAF filtered	Underfiltered	All tissues	91
MAF filtered	Underfiltered	All tissues	118
MAF filtered	Underfiltered	All tissues	103
MAF filtered	Underfiltered	All tissues	119
MAF filtered	Underfiltered	All tissues	98
MAF filtered	Underfiltered	All tissues	91
MAF filtered	Underfiltered	All tissues	68
MAF filtered	Underfiltered	All tissues	118
MAF filtered	Underfiltered	All tissues	158
MAF filtered	Underfiltered	All tissues	90
MAF filtered	Underfiltered	All tissues	105
MAF filtered	Underfiltered	All tissues	65
MAF filtered	Underfiltered	All tissues	149
MAF filtered	Underfiltered	All tissues	50
MAF filtered	Underfiltered	All tissues	210
MAF filtered	Underfiltered	All tissues	83
MAF filtered	Underfiltered	All tissues	182
MAF filtered	Underfiltered	All tissues	229
MAF filtered	Underfiltered	All tissues	224
MAF filtered	Underfiltered	All tissues	232
MAF filtered	Underfiltered	All tissues	243
MAF filtered	Underfiltered	All tissues	224
MAF filtered	Underfiltered	All tissues	213
MAF filtered	Underfiltered	All tissues	202
MAF filtered	Underfiltered	All tissues	174
MAF filtered	Underfiltered	All tissues	171
MAF filtered	Underfiltered	All tissues	162
MAF filtered	Underfiltered	All tissues	264
MAF filtered	Underfiltered	All tissues	240
MAF filtered	Underfiltered	All tissues	242
MAF filtered	Underfiltered	All tissues	183
MAF filtered	Underfiltered	All tissues	214
MAF filtered	Underfiltered	All tissues	103
MAF filtered	Underfiltered	All tissues	69
MAF filtered	Underfiltered	All tissues	94
MAF filtered	Underfiltered	All tissues	91
MAF filtered	Underfiltered	All tissues	74
MAF filtered	Underfiltered	All tissues	77
MAF filtered	Underfiltered	All tissues	162
MAF filtered	Underfiltered	All tissues	69
MAF filtered	Underfiltered	All tissues	85
MAF filtered	Underfiltered	All tissues	132
MAF filtered	Underfiltered	All tissues	93
MAF filtered	Underfiltered	All tissues	50
MAF filtered	Underfiltered	All tissues	72
MAF filtered	Underfiltered	All tissues	97
MAF filtered	Underfiltered	All tissues	126
MAF filtered	Underfiltered	All tissues	160
MAF filtered	Underfiltered	All tissues	117
MAF filtered	Underfiltered	All tissues	96
MAF filtered	Underfiltered	All tissues	84
MAF filtered	Underfiltered	All tissues	82
MAF filtered	Underfiltered	All tissues	68
MAF filtered	Underfiltered	All tissues	156
MAF filtered	Underfiltered	All tissues	77
MAF filtered	Underfiltered	All tissues	86
MAF filtered	Underfiltered	All tissues	71
MAF filtered	Underfiltered	All tissues	74
MAF filtered	Underfiltered	All tissues	76
MAF filtered	Underfiltered	All tissues	91
MAF filtered	Underfiltered	All tissues	90
MAF filtered	Underfiltered	All tissues	113
MAF filtered	Underfiltered	All tissues	69
MAF filtered	Underfiltered	All tissues	77
MAF filtered	Underfiltered	All tissues	98
MAF filtered	Underfiltered	All tissues	74
MAF filtered	Underfiltered	All tissues	109
MAF filtered	Underfiltered	All tissues	55
MAF filtered	Underfiltered	All tissues	93
MAF filtered	Underfiltered	All tissues	99
MAF filtered	Underfiltered	All tissues	65
MAF filtered	Underfiltered	All tissues	73
MAF filtered	Underfiltered	All tissues	98
MAF filtered	Underfiltered	All tissues	89
MAF filtered	Underfiltered	All tissues	155
MAF filtered	Underfiltered	All tissues	106
MAF filtered	Underfiltered	All tissues	105
MAF filtered	Underfiltered	All tissues	177
MAF filtered	Underfiltered	All tissues	73
MAF filtered	Underfiltered	All tissues	79
MAF filtered	Underfiltered	All tissues	66
MAF filtered	Underfiltered	All tissues	76
MAF filtered	Underfiltered	All tissues	120
MAF filtered	Underfiltered	All tissues	80
MAF filtered	Underfiltered	All tissues	92
MAF filtered	Underfiltered	All tissues	97
MAF filtered	Underfiltered	All tissues	80
MAF filtered	Underfiltered	All tissues	81
MAF filtered	Underfiltered	All tissues	96
MAF filtered	Underfiltered	All tissues	100
MAF filtered	Underfiltered	All tissues	106
MAF filtered	Underfiltered	All tissues	84
MAF filtered	Underfiltered	All tissues	100
MAF filtered	Underfiltered	All tissues	130
MAF filtered	Underfiltered	All tissues	132
MAF filtered	Underfiltered	All tissues	94
MAF filtered	Underfiltered	All tissues	65
MAF filtered	Underfiltered	All tissues	135
MAF filtered	Underfiltered	All tissues	141
MAF filtered	Underfiltered	All tissues	83
MAF filtered	Underfiltered	All tissues	216
MAF filtered	Underfiltered	All tissues	240
MAF filtered	Underfiltered	All tissues	228
MAF filtered	Underfiltered	All tissues	198
MAF filtered	Underfiltered	All tissues	154
MAF filtered	Underfiltered	All tissues	177
MAF filtered	Underfiltered	All tissues	174
MAF filtered	Underfiltered	All tissues	131
MAF filtered	Underfiltered	All tissues	164
MAF filtered	Underfiltered	All tissues	115
MAF filtered	Underfiltered	All tissues	51
MAF filtered	Underfiltered	All tissues	94
MAF filtered	Underfiltered	All tissues	145
MAF filtered	Underfiltered	All tissues	95
MAF filtered	Underfiltered	All tissues	101
MAF filtered	Underfiltered	All tissues	62
MAF filtered	Underfiltered	All tissues	122
MAF filtered	Underfiltered	All tissues	226
MAF filtered	Underfiltered	All tissues	134
MAF filtered	Underfiltered	All tissues	90
MAF filtered	Underfiltered	All tissues	72
MAF filtered	Underfiltered	All tissues	100
MAF filtered	Underfiltered	All tissues	203
MAF filtered	Underfiltered	All tissues	224
MAF filtered	Underfiltered	All tissues	66
MAF filtered	Underfiltered	All tissues	273
MAF filtered	Underfiltered	All tissues	164
MAF filtered	Underfiltered	All tissues	100
MAF filtered	Underfiltered	All tissues	54
MAF filtered	Underfiltered	All tissues	340
MAF filtered	Underfiltered	All tissues	77
MAF filtered	Underfiltered	All tissues	189
MAF filtered	Underfiltered	All tissues	170
MAF filtered	Underfiltered	All tissues	165
MAF filtered	Underfiltered	All tissues	180
MAF filtered	Underfiltered	All tissues	83
MAF filtered	Underfiltered	All tissues	98
MAF filtered	Underfiltered	All tissues	89
MAF filtered	Underfiltered	All tissues	146
MAF filtered	Underfiltered	All tissues	76
MAF filtered	Underfiltered	All tissues	49
MAF filtered	Underfiltered	All tissues	114
MAF filtered	Underfiltered	All tissues	120
MAF filtered	Underfiltered	All tissues	81
MAF filtered	Underfiltered	All tissues	234
MAF filtered	Underfiltered	All tissues	108
MAF filtered	Underfiltered	All tissues	105
MAF filtered	Underfiltered	All tissues	85
MAF filtered	Underfiltered	All tissues	77
MAF filtered	Underfiltered	All tissues	199
MAF filtered	Underfiltered	All tissues	83
MAF filtered	Underfiltered	All tissues	146
MAF filtered	Underfiltered	All tissues	186
MAF filtered	Underfiltered	All tissues	105
MAF filtered	Underfiltered	All tissues	71
MAF filtered	Underfiltered	All tissues	95
MAF filtered	Underfiltered	All tissues	177
MAF filtered	Underfiltered	All tissues	73
MAF filtered	Underfiltered	All tissues	98
MAF filtered	Underfiltered	All tissues	65
MAF filtered	Underfiltered	All tissues	237
MAF filtered	Underfiltered	All tissues	206
MAF filtered	Underfiltered	All tissues	251
MAF filtered	Underfiltered	All tissues	109
MAF filtered	Underfiltered	All tissues	71
MAF filtered	Underfiltered	All tissues	86
MAF filtered	Underfiltered	All tissues	165
MAF filtered	Underfiltered	All tissues	152
MAF filtered	Underfiltered	All tissues	92
MAF filtered	Underfiltered	All tissues	71
MAF filtered	Underfiltered	All tissues	103
MAF filtered	Underfiltered	All tissues	160
MAF filtered	Underfiltered	All tissues	63
MAF filtered	Underfiltered	All tissues	98
MAF filtered	Underfiltered	All tissues	170
MAF filtered	Underfiltered	All tissues	229
MAF filtered	Underfiltered	All tissues	95
MAF filtered	Underfiltered	All tissues	174
MAF filtered	Underfiltered	All tissues	159
MAF filtered	Underfiltered	All tissues	249
MAF filtered	Underfiltered	All tissues	104
MAF filtered	Underfiltered	All tissues	346
MAF filtered	Underfiltered	All tissues	86
MAF filtered	Underfiltered	All tissues	134
MAF filtered	Underfiltered	All tissues	135
MAF filtered	Underfiltered	All tissues	144
MAF filtered	Underfiltered	All tissues	136
MAF filtered	Underfiltered	All tissues	127
MAF filtered	Underfiltered	All tissues	97
MAF filtered	Underfiltered	All tissues	141
MAF filtered	Underfiltered	All tissues	206
MAF filtered	Underfiltered	All tissues	123
MAF filtered	Underfiltered	All tissues	126
MAF filtered	Underfiltered	All tissues	153
MAF filtered	Underfiltered	All tissues	104
MAF filtered	Underfiltered	All tissues	73
MAF filtered	Underfiltered	All tissues	89
MAF filtered	Underfiltered	All tissues	110
MAF filtered	Overfiltered	All tissues	0
MAF filtered	Overfiltered	All tissues	0
MAF filtered	Overfiltered	All tissues	0
MAF filtered	Overfiltered	All tissues	0
MAF filtered	Overfiltered	All tissues	0
MAF filtered	Overfiltered	All tissues	0
MAF filtered	Overfiltered	All tissues	0
MAF filtered	Overfiltered	All tissues	0
MAF filtered	Overfiltered	All tissues	0
MAF filtered	Overfiltered	All tissues	0
MAF filtered	Overfiltered	All tissues	0
MAF filtered	Overfiltered	All tissues	0
MAF filtered	Overfiltered	All tissues	0
MAF filtered	Overfiltered	All tissues	0
MAF filtered	Overfiltered	All tissues	0
MAF filtered	Overfiltered	All tissues	0
MAF filtered	Overfiltered	All tissues	0
MAF filtered	Overfiltered	All tissues	0
MAF filtered	Overfiltered	All tissues	0
MAF filtered	Overfiltered	All tissues	0
MAF filtered	Overfiltered	All tissues	0
MAF filtered	Overfiltered	All tissues	0
MAF filtered	Overfiltered	All tissues	0
MAF filtered	Overfiltered	All tissues	0
MAF filtered	Overfiltered	All tissues	0
MAF filtered	Overfiltered	All tissues	0
MAF filtered	Overfiltered	All tissues	0
MAF filtered	Overfiltered	All tissues	0
MAF filtered	Overfiltered	All tissues	0
MAF filtered	Overfiltered	All tissues	0
MAF filtered	Overfiltered	All tissues	0
MAF filtered	Overfiltered	All tissues	0
MAF filtered	Overfiltered	All tissues	0
MAF filtered	Overfiltered	All tissues	0
MAF filtered	Overfiltered	All tissues	0
MAF filtered	Overfiltered	All tissues	0
MAF filtered	Overfiltered	All tissues	0
MAF filtered	Overfiltered	All tissues	0
MAF filtered	Overfiltered	All tissues	0
MAF filtered	Overfiltered	All tissues	0
MAF filtered	Overfiltered	All tissues	0
MAF filtered	Overfiltered	All tissues	0
MAF filtered	Overfiltered	All tissues	0
MAF filtered	Overfiltered	All tissues	0
MAF filtered	Overfiltered	All tissues	0
MAF filtered	Overfiltered	All tissues	0
MAF filtered	Overfiltered	All tissues	0
MAF filtered	Overfiltered	All tissues	0
MAF filtered	Overfiltered	All tissues	0
MAF filtered	Overfiltered	All tissues	0
MAF filtered	Overfiltered	All tissues	0
MAF filtered	Overfiltered	All tissues	0
MAF filtered	Overfiltered	All tissues	0
MAF filtered	Overfiltered	All tissues	0
MAF filtered	Overfiltered	All tissues	0
MAF filtered	Overfiltered	All tissues	0
MAF filtered	Overfiltered	All tissues	0
MAF filtered	Overfiltered	All tissues	0
MAF filtered	Overfiltered	All tissues	0
MAF filtered	Overfiltered	All tissues	0
MAF filtered	Overfiltered	All tissues	0
MAF filtered	Overfiltered	All tissues	0
MAF filtered	Overfiltered	All tissues	0
MAF filtered	Overfiltered	All tissues	0
MAF filtered	Overfiltered	All tissues	0
MAF filtered	Overfiltered	All tissues	0
MAF filtered	Overfiltered	All tissues	0
MAF filtered	Overfiltered	All tissues	0
MAF filtered	Overfiltered	All tissues	0
MAF filtered	Overfiltered	All tissues	0
MAF filtered	Overfiltered	All tissues	0
MAF filtered	Overfiltered	All tissues	0
MAF filtered	Overfiltered	All tissues	0
MAF filtered	Overfiltered	All tissues	0
MAF filtered	Overfiltered	All tissues	0
MAF filtered	Overfiltered	All tissues	0
MAF filtered	Overfiltered	All tissues	0
MAF filtered	Overfiltered	All tissues	0
MAF filtered	Overfiltered	All tissues	0
MAF filtered	Overfiltered	All tissues	0
MAF filtered	Overfiltered	All tissues	0
MAF filtered	Overfiltered	All tissues	0
MAF filtered	Overfiltered	All tissues	0
MAF filtered	Overfiltered	All tissues	0
MAF filtered	Overfiltered	All tissues	0
MAF filtered	Overfiltered	All tissues	0
MAF filtered	Overfiltered	All tissues	0
MAF filtered	Overfiltered	All tissues	0
MAF filtered	Overfiltered	All tissues	0
MAF filtered	Overfiltered	All tissues	0
MAF filtered	Overfiltered	All tissues	0
MAF filtered	Overfiltered	All tissues	0
MAF filtered	Overfiltered	All tissues	0
MAF filtered	Overfiltered	All tissues	0
MAF filtered	Overfiltered	All tissues	0
MAF filtered	Overfiltered	All tissues	0
MAF filtered	Overfiltered	All tissues	0
MAF filtered	Overfiltered	All tissues	0
MAF filtered	Overfiltered	All tissues	0
MAF filtered	Overfiltered	All tissues	0
MAF filtered	Overfiltered	All tissues	0
MAF filtered	Overfiltered	All tissues	0
MAF filtered	Overfiltered	All tissues	0
MAF filtered	Overfiltered	All tissues	0
MAF filtered	Overfiltered	All tissues	0
MAF filtered	Overfiltered	All tissues	0
MAF filtered	Overfiltered	All tissues	0
MAF filtered	Overfiltered	All tissues	0
MAF filtered	Overfiltered	All tissues	0
MAF filtered	Overfiltered	All tissues	0
MAF filtered	Overfiltered	All tissues	0
MAF filtered	Overfiltered	All tissues	0
MAF filtered	Overfiltered	All tissues	0
MAF filtered	Overfiltered	All tissues	0
MAF filtered	Overfiltered	All tissues	0
MAF filtered	Overfiltered	All tissues	0
MAF filtered	Overfiltered	All tissues	0
MAF filtered	Overfiltered	All tissues	0
MAF filtered	Overfiltered	All tissues	0
MAF filtered	Overfiltered	All tissues	0
MAF filtered	Overfiltered	All tissues	0
MAF filtered	Overfiltered	All tissues	0
MAF filtered	Overfiltered	All tissues	0
MAF filtered	Overfiltered	All tissues	0
MAF filtered	Overfiltered	All tissues	0
MAF filtered	Overfiltered	All tissues	0
MAF filtered	Overfiltered	All tissues	0
MAF filtered	Overfiltered	All tissues	0
MAF filtered	Overfiltered	All tissues	0
MAF filtered	Overfiltered	All tissues	0
MAF filtered	Overfiltered	All tissues	0
MAF filtered	Overfiltered	All tissues	0
MAF filtered	Overfiltered	All tissues	0
MAF filtered	Overfiltered	All tissues	0
MAF filtered	Overfiltered	All tissues	0
MAF filtered	Overfiltered	All tissues	0
MAF filtered	Overfiltered	All tissues	0
MAF filtered	Overfiltered	All tissues	0
MAF filtered	Overfiltered	All tissues	0
MAF filtered	Overfiltered	All tissues	0
MAF filtered	Overfiltered	All tissues	0
MAF filtered	Overfiltered	All tissues	0
MAF filtered	Overfiltered	All tissues	0
MAF filtered	Overfiltered	All tissues	0
MAF filtered	Overfiltered	All tissues	0
MAF filtered	Overfiltered	All tissues	0
MAF filtered	Overfiltered	All tissues	0
MAF filtered	Overfiltered	All tissues	0
MAF filtered	Overfiltered	All tissues	0
MAF filtered	Overfiltered	All tissues	0
MAF filtered	Overfiltered	All tissues	0
MAF filtered	Overfiltered	All tissues	0
MAF filtered	Overfiltered	All tissues	0
MAF filtered	Overfiltered	All tissues	0
MAF filtered	Overfiltered	All tissues	0
MAF filtered	Overfiltered	All tissues	0
MAF filtered	Overfiltered	All tissues	0
MAF filtered	Overfiltered	All tissues	0
MAF filtered	Overfiltered	All tissues	0
MAF filtered	Overfiltered	All tissues	0
MAF filtered	Overfiltered	All tissues	0
MAF filtered	Overfiltered	All tissues	0
MAF filtered	Overfiltered	All tissues	0
MAF filtered	Overfiltered	All tissues	0
MAF filtered	Overfiltered	All tissues	0
MAF filtered	Overfiltered	All tissues	0
MAF filtered	Overfiltered	All tissues	0
MAF filtered	Overfiltered	All tissues	0
MAF filtered	Overfiltered	All tissues	0
MAF filtered	Overfiltered	All tissues	0
MAF filtered	Overfiltered	All tissues	0
MAF filtered	Overfiltered	All tissues	0
MAF filtered	Overfiltered	All tissues	0
MAF filtered	Overfiltered	All tissues	0
MAF filtered	Overfiltered	All tissues	0
MAF filtered	Overfiltered	All tissues	0
MAF filtered	Overfiltered	All tissues	0
MAF filtered	Overfiltered	All tissues	0
MAF filtered	Overfiltered	All tissues	0
MAF filtered	Overfiltered	All tissues	0
MAF filtered	Overfiltered	All tissues	0
MAF filtered	Overfiltered	All tissues	0
MAF filtered	Overfiltered	All tissues	0
MAF filtered	Overfiltered	All tissues	0
MAF filtered	Overfiltered	All tissues	0
MAF filtered	Overfiltered	All tissues	0
MAF filtered	Overfiltered	All tissues	0
MAF filtered	Overfiltered	All tissues	0
MAF filtered	Overfiltered	All tissues	0
MAF filtered	Overfiltered	All tissues	0
MAF filtered	Overfiltered	All tissues	0
MAF filtered	Overfiltered	All tissues	0
MAF filtered	Overfiltered	All tissues	0
MAF filtered	Overfiltered	All tissues	0
MAF filtered	Overfiltered	All tissues	0
MAF filtered	Overfiltered	All tissues	0
MAF filtered	Overfiltered	All tissues	0
MAF filtered	Overfiltered	All tissues	0
MAF filtered	Overfiltered	All tissues	0
MAF filtered	Overfiltered	All tissues	0
MAF filtered	Overfiltered	All tissues	0
MAF filtered	Overfiltered	All tissues	0
MAF filtered	Overfiltered	All tissues	0
MAF filtered	Overfiltered	All tissues	0
MAF filtered	Overfiltered	All tissues	0
MAF filtered	Overfiltered	All tissues	0
MAF filtered	Overfiltered	All tissues	0
MAF filtered	Overfiltered	All tissues	0
MAF filtered	Overfiltered	All tissues	0
MAF filtered	Overfiltered	All tissues	0
MAF filtered	Overfiltered	All tissues	0
MAF filtered	Overfiltered	All tissues	0
MAF filtered	Overfiltered	All tissues	0
MAF filtered	Overfiltered	All tissues	0
MAF filtered	Overfiltered	All tissues	0
MAF filtered	Overfiltered	All tissues	0
MAF filtered	Overfiltered	All tissues	0
MAF filtered	Overfiltered	All tissues	0
MAF filtered	Overfiltered	All tissues	0
MAF filtered	Overfiltered	All tissues	0
MAF filtered	Overfiltered	All tissues	0
MAF filtered	Overfiltered	All tissues	0
MAF filtered	Overfiltered	All tissues	0
MAF filtered	Overfiltered	All tissues	0
MAF filtered	Overfiltered	All tissues	0
MAF filtered	Overfiltered	All tissues	0
MAF filtered	Overfiltered	All tissues	0
MAF filtered	Overfiltered	All tissues	0
MAF filtered	Overfiltered	All tissues	0
MAF filtered	Overfiltered	All tissues	0
MAF filtered	Overfiltered	All tissues	0
MAF filtered	Overfiltered	All tissues	0
MAF filtered	Overfiltered	All tissues	0
MAF filtered	Overfiltered	All tissues	0
MAF filtered	Overfiltered	All tissues	0
MAF filtered	Overfiltered	All tissues	0
MAF filtered	Overfiltered	All tissues	0
MAF filtered	Overfiltered	All tissues	0
MAF filtered	Overfiltered	All tissues	0
MAF filtered	Overfiltered	All tissues	0
MAF filtered	Overfiltered	All tissues	0
MAF filtered	Overfiltered	All tissues	0
MAF filtered	Overfiltered	All tissues	0
MAF filtered	Overfiltered	All tissues	0
MAF filtered	Overfiltered	All tissues	0
MAF filtered	Overfiltered	All tissues	0
MAF filtered	Overfiltered	All tissues	0
MAF filtered	Overfiltered	All tissues	0
MAF filtered	Overfiltered	All tissues	0
MAF filtered	Overfiltered	All tissues	0
MAF filtered	Overfiltered	All tissues	0
MAF filtered	Overfiltered	All tissues	0
MAF filtered	Overfiltered	All tissues	0
MAF filtered	Overfiltered	All tissues	0
MAF filtered	Overfiltered	All tissues	0
MAF filtered	Overfiltered	All tissues	0
MAF filtered	Overfiltered	All tissues	0
MAF filtered	Overfiltered	All tissues	0
MAF filtered	Overfiltered	All tissues	0
MAF filtered	Overfiltered	All tissues	0
MAF filtered	Overfiltered	All tissues	0
MAF filtered	Overfiltered	All tissues	0
MAF filtered	Overfiltered	All tissues	0
MAF filtered	Overfiltered	All tissues	0
MAF filtered	Overfiltered	All tissues	0
MAF filtered	Overfiltered	All tissues	0
MAF filtered	Overfiltered	All tissues	0
MAF filtered	Overfiltered	All tissues	0
MAF filtered	Overfiltered	All tissues	0
MAF filtered	Overfiltered	All tissues	0
MAF filtered	Overfiltered	All tissues	0
MAF filtered	Overfiltered	All tissues	0
MAF filtered	Overfiltered	All tissues	0
MAF filtered	Overfiltered	All tissues	0
MAF filtered	Overfiltered	All tissues	0
MAF filtered	Overfiltered	All tissues	0
MAF filtered	Overfiltered	All tissues	0
MAF filtered	Overfiltered	All tissues	0
MAF filtered	Overfiltered	All tissues	0
MAF filtered	Overfiltered	All tissues	0
MAF filtered	Overfiltered	All tissues	0
MAF filtered	Overfiltered	All tissues	0
MAF filtered	Overfiltered	All tissues	0
MAF filtered	Overfiltered	All tissues	0
MAF filtered	Overfiltered	All tissues	0
MAF filtered	Overfiltered	All tissues	0
MAF filtered	Overfiltered	All tissues	0
MAF filtered	Overfiltered	All tissues	0
MAF filtered	Overfiltered	All tissues	0
MAF filtered	Overfiltered	All tissues	0
MAF filtered	Overfiltered	All tissues	0
MAF filtered	Overfiltered	All tissues	0
MAF filtered	Overfiltered	All tissues	0
MAF filtered	Overfiltered	All tissues	0
MAF filtered	Overfiltered	All tissues	0
MAF filtered	Overfiltered	All tissues	0
MAF filtered	Overfiltered	All tissues	0
MAF filtered	Overfiltered	All tissues	0
MAF filtered	Overfiltered	All tissues	0
MAF filtered	Overfiltered	All tissues	0
MAF filtered	Overfiltered	All tissues	0
MAF filtered	Overfiltered	All tissues	0
MAF filtered	Overfiltered	All tissues	0
MAF filtered	Overfiltered	All tissues	0
MAF filtered	Overfiltered	All tissues	0
MAF filtered	Overfiltered	All tissues	0
MAF filtered	Overfiltered	All tissues	0
MAF filtered	Overfiltered	All tissues	0
MAF filtered	Overfiltered	All tissues	0
MAF filtered	Overfiltered	All tissues	0
MAF filtered	Overfiltered	All tissues	0
MAF filtered	Overfiltered	All tissues	0
MAF filtered	Overfiltered	All tissues	0
MAF filtered	Overfiltered	All tissues	0
MAF filtered	Overfiltered	All tissues	0
MAF filtered	Overfiltered	All tissues	0
MAF filtered	Overfiltered	All tissues	0
MAF filtered	Overfiltered	All tissues	0
MAF filtered	Overfiltered	All tissues	0
MAF filtered	Overfiltered	All tissues	0
MAF filtered	Overfiltered	All tissues	0
MAF filtered	Overfiltered	All tissues	0
MAF filtered	Overfiltered	All tissues	0
MAF filtered	Overfiltered	All tissues	0
MAF filtered	Overfiltered	All tissues	0
MAF filtered	Overfiltered	All tissues	0
MAF filtered	Overfiltered	All tissues	0
MAF filtered	Overfiltered	All tissues	0
MAF filtered	Overfiltered	All tissues	0
MAF filtered	Overfiltered	All tissues	0
MAF filtered	Overfiltered	All tissues	0
MAF filtered	Overfiltered	All tissues	0
MAF filtered	Overfiltered	All tissues	0
MAF filtered	Overfiltered	All tissues	0
MAF filtered	Overfiltered	All tissues	0
MAF filtered	Overfiltered	All tissues	0
MAF filtered	Overfiltered	All tissues	0
MAF filtered	Overfiltered	All tissues	0
MAF filtered	Overfiltered	All tissues	0
MAF filtered	Overfiltered	All tissues	0
MAF filtered	Overfiltered	All tissues	0
MAF filtered	Overfiltered	All tissues	0
MAF filtered	Overfiltered	All tissues	0
MAF filtered	Overfiltered	All tissues	0
MAF filtered	Overfiltered	All tissues	0
MAF filtered	Overfiltered	All tissues	0
MAF filtered	Overfiltered	All tissues	0
MAF filtered	Overfiltered	All tissues	0
MAF filtered	Overfiltered	All tissues	0
MAF filtered	Overfiltered	All tissues	0
MAF filtered	Overfiltered	All tissues	0
MAF filtered	Overfiltered	All tissues	0
MAF filtered	Overfiltered	All tissues	0
MAF filtered	Overfiltered	All tissues	0
MAF filtered	Overfiltered	All tissues	0
MAF filtered	Overfiltered	All tissues	0
MAF filtered	Overfiltered	All tissues	0
MAF filtered	Overfiltered	All tissues	0
MAF filtered	Overfiltered	All tissues	0
MAF filtered	Overfiltered	All tissues	0
MAF filtered	Overfiltered	All tissues	0
MAF filtered	Overfiltered	All tissues	0
MAF filtered	Overfiltered	All tissues	0
MAF filtered	Overfiltered	All tissues	0
MAF filtered	Overfiltered	All tissues	0
MAF filtered	Overfiltered	All tissues	0
MAF filtered	Overfiltered	All tissues	0
MAF filtered	Overfiltered	All tissues	0
MAF filtered	Overfiltered	All tissues	0
MAF filtered	Overfiltered	All tissues	0
MAF filtered	Overfiltered	All tissues	0
MAF filtered	Overfiltered	All tissues	0
MAF filtered	Overfiltered	All tissues	0
MAF filtered	Overfiltered	All tissues	0
MAF filtered	Overfiltered	All tissues	0
MAF filtered	Overfiltered	All tissues	0
MAF filtered	Overfiltered	All tissues	0
MAF filtered	Overfiltered	All tissues	0
MAF filtered	Overfiltered	All tissues	0
MAF filtered	Overfiltered	All tissues	0
MAF filtered	Overfiltered	All tissues	0
MAF filtered	Overfiltered	All tissues	0
MAF filtered	Overfiltered	All tissues	0
MAF filtered	Overfiltered	All tissues	0
MAF filtered	Overfiltered	All tissues	0
MAF filtered	Overfiltered	All tissues	0
MAF filtered	Overfiltered	All tissues	0
MAF filtered	Overfiltered	All tissues	0
MAF filtered	Overfiltered	All tissues	0
MAF filtered	Overfiltered	All tissues	0
MAF filtered	Overfiltered	All tissues	0
MAF filtered	Overfiltered	All tissues	0
MAF filtered	Overfiltered	All tissues	0
MAF filtered	Overfiltered	All tissues	0
MAF filtered	Overfiltered	All tissues	0
MAF filtered	Overfiltered	All tissues	0
MAF filtered	Overfiltered	All tissues	0
MAF filtered	Overfiltered	All tissues	0
MAF filtered	Overfiltered	All tissues	0
MAF filtered	Overfiltered	All tissues	0
MAF filtered	Overfiltered	All tissues	0
MAF filtered	Overfiltered	All tissues	0
MAF filtered	Overfiltered	All tissues	0
MAF filtered	Overfiltered	All tissues	0
MAF filtered	Overfiltered	All tissues	0
MAF filtered	Overfiltered	All tissues	0
MAF filtered	Overfiltered	All tissues	0
MAF filtered	Overfiltered	All tissues	0
MAF filtered	Overfiltered	All tissues	0
MAF filtered	Overfiltered	All tissues	0
MAF filtered	Overfiltered	All tissues	0
MAF filtered	Overfiltered	All tissues	0
MAF filtered	Overfiltered	All tissues	0
MAF filtered	Overfiltered	All tissues	0
Ancestry matching	Underfiltered	All tissues	19
Ancestry matching	Underfiltered	All tissues	32
Ancestry matching	Underfiltered	All tissues	24
Ancestry matching	Underfiltered	All tissues	27
Ancestry matching	Underfiltered	All tissues	16
Ancestry matching	Underfiltered	All tissues	38
Ancestry matching	Underfiltered	All tissues	32
Ancestry matching	Underfiltered	All tissues	33
Ancestry matching	Underfiltered	All tissues	60
Ancestry matching	Underfiltered	All tissues	11
Ancestry matching	Underfiltered	All tissues	7
Ancestry matching	Underfiltered	All tissues	23
Ancestry matching	Underfiltered	All tissues	36
Ancestry matching	Underfiltered	All tissues	101
Ancestry matching	Underfiltered	All tissues	22
Ancestry matching	Underfiltered	All tissues	43
Ancestry matching	Underfiltered	All tissues	10
Ancestry matching	Underfiltered	All tissues	21
Ancestry matching	Underfiltered	All tissues	27
Ancestry matching	Underfiltered	All tissues	23
Ancestry matching	Underfiltered	All tissues	69
Ancestry matching	Underfiltered	All tissues	73
Ancestry matching	Underfiltered	All tissues	26
Ancestry matching	Underfiltered	All tissues	82
Ancestry matching	Underfiltered	All tissues	47
Ancestry matching	Underfiltered	All tissues	139
Ancestry matching	Underfiltered	All tissues	13
Ancestry matching	Underfiltered	All tissues	36
Ancestry matching	Underfiltered	All tissues	8
Ancestry matching	Underfiltered	All tissues	91
Ancestry matching	Underfiltered	All tissues	58
Ancestry matching	Underfiltered	All tissues	13
Ancestry matching	Underfiltered	All tissues	62
Ancestry matching	Underfiltered	All tissues	36
Ancestry matching	Underfiltered	All tissues	16
Ancestry matching	Underfiltered	All tissues	19
Ancestry matching	Underfiltered	All tissues	61
Ancestry matching	Underfiltered	All tissues	52
Ancestry matching	Underfiltered	All tissues	69
Ancestry matching	Underfiltered	All tissues	68
Ancestry matching	Underfiltered	All tissues	37
Ancestry matching	Underfiltered	All tissues	48
Ancestry matching	Underfiltered	All tissues	21
Ancestry matching	Underfiltered	All tissues	16
Ancestry matching	Underfiltered	All tissues	59
Ancestry matching	Underfiltered	All tissues	28
Ancestry matching	Underfiltered	All tissues	15
Ancestry matching	Underfiltered	All tissues	3
Ancestry matching	Underfiltered	All tissues	17
Ancestry matching	Underfiltered	All tissues	13
Ancestry matching	Underfiltered	All tissues	14
Ancestry matching	Underfiltered	All tissues	7
Ancestry matching	Underfiltered	All tissues	9
Ancestry matching	Underfiltered	All tissues	25
Ancestry matching	Underfiltered	All tissues	11
Ancestry matching	Underfiltered	All tissues	19
Ancestry matching	Underfiltered	All tissues	18
Ancestry matching	Underfiltered	All tissues	7
Ancestry matching	Underfiltered	All tissues	36
Ancestry matching	Underfiltered	All tissues	57
Ancestry matching	Underfiltered	All tissues	13
Ancestry matching	Underfiltered	All tissues	41
Ancestry matching	Underfiltered	All tissues	14
Ancestry matching	Underfiltered	All tissues	13
Ancestry matching	Underfiltered	All tissues	7
Ancestry matching	Underfiltered	All tissues	21
Ancestry matching	Underfiltered	All tissues	58
Ancestry matching	Underfiltered	All tissues	22
Ancestry matching	Underfiltered	All tissues	2
Ancestry matching	Underfiltered	All tissues	9
Ancestry matching	Underfiltered	All tissues	47
Ancestry matching	Underfiltered	All tissues	36
Ancestry matching	Underfiltered	All tissues	26
Ancestry matching	Underfiltered	All tissues	12
Ancestry matching	Underfiltered	All tissues	32
Ancestry matching	Underfiltered	All tissues	38
Ancestry matching	Underfiltered	All tissues	39
Ancestry matching	Underfiltered	All tissues	54
Ancestry matching	Underfiltered	All tissues	44
Ancestry matching	Underfiltered	All tissues	10
Ancestry matching	Underfiltered	All tissues	20
Ancestry matching	Underfiltered	All tissues	1
Ancestry matching	Underfiltered	All tissues	15
Ancestry matching	Underfiltered	All tissues	38
Ancestry matching	Underfiltered	All tissues	19
Ancestry matching	Underfiltered	All tissues	27
Ancestry matching	Underfiltered	All tissues	76
Ancestry matching	Underfiltered	All tissues	22
Ancestry matching	Underfiltered	All tissues	34
Ancestry matching	Underfiltered	All tissues	28
Ancestry matching	Underfiltered	All tissues	22
Ancestry matching	Underfiltered	All tissues	37
Ancestry matching	Underfiltered	All tissues	36
Ancestry matching	Underfiltered	All tissues	22
Ancestry matching	Underfiltered	All tissues	47
Ancestry matching	Underfiltered	All tissues	70
Ancestry matching	Underfiltered	All tissues	49
Ancestry matching	Underfiltered	All tissues	24
Ancestry matching	Underfiltered	All tissues	36
Ancestry matching	Underfiltered	All tissues	28
Ancestry matching	Underfiltered	All tissues	53
Ancestry matching	Underfiltered	All tissues	10
Ancestry matching	Underfiltered	All tissues	41
Ancestry matching	Underfiltered	All tissues	21
Ancestry matching	Underfiltered	All tissues	14
Ancestry matching	Underfiltered	All tissues	29
Ancestry matching	Underfiltered	All tissues	70
Ancestry matching	Underfiltered	All tissues	29
Ancestry matching	Underfiltered	All tissues	18
Ancestry matching	Underfiltered	All tissues	4
Ancestry matching	Underfiltered	All tissues	35
Ancestry matching	Underfiltered	All tissues	5
Ancestry matching	Underfiltered	All tissues	12
Ancestry matching	Underfiltered	All tissues	28
Ancestry matching	Underfiltered	All tissues	65
Ancestry matching	Underfiltered	All tissues	7
Ancestry matching	Underfiltered	All tissues	9
Ancestry matching	Underfiltered	All tissues	5
Ancestry matching	Underfiltered	All tissues	45
Ancestry matching	Underfiltered	All tissues	8
Ancestry matching	Underfiltered	All tissues	21
Ancestry matching	Underfiltered	All tissues	66
Ancestry matching	Underfiltered	All tissues	22
Ancestry matching	Underfiltered	All tissues	47
Ancestry matching	Underfiltered	All tissues	25
Ancestry matching	Underfiltered	All tissues	14
Ancestry matching	Underfiltered	All tissues	29
Ancestry matching	Underfiltered	All tissues	49
Ancestry matching	Underfiltered	All tissues	35
Ancestry matching	Underfiltered	All tissues	2
Ancestry matching	Underfiltered	All tissues	49
Ancestry matching	Underfiltered	All tissues	33
Ancestry matching	Underfiltered	All tissues	18
Ancestry matching	Underfiltered	All tissues	6
Ancestry matching	Underfiltered	All tissues	19
Ancestry matching	Underfiltered	All tissues	7
Ancestry matching	Underfiltered	All tissues	666
Ancestry matching	Underfiltered	All tissues	12
Ancestry matching	Underfiltered	All tissues	399
Ancestry matching	Underfiltered	All tissues	6
Ancestry matching	Underfiltered	All tissues	68
Ancestry matching	Underfiltered	All tissues	4
Ancestry matching	Underfiltered	All tissues	23
Ancestry matching	Underfiltered	All tissues	25
Ancestry matching	Underfiltered	All tissues	32
Ancestry matching	Underfiltered	All tissues	11
Ancestry matching	Underfiltered	All tissues	12
Ancestry matching	Underfiltered	All tissues	15
Ancestry matching	Underfiltered	All tissues	79
Ancestry matching	Underfiltered	All tissues	26
Ancestry matching	Underfiltered	All tissues	53
Ancestry matching	Underfiltered	All tissues	28
Ancestry matching	Underfiltered	All tissues	138
Ancestry matching	Underfiltered	All tissues	86
Ancestry matching	Underfiltered	All tissues	202
Ancestry matching	Underfiltered	All tissues	29
Ancestry matching	Underfiltered	All tissues	24
Ancestry matching	Underfiltered	All tissues	42
Ancestry matching	Underfiltered	All tissues	66
Ancestry matching	Underfiltered	All tissues	39
Ancestry matching	Underfiltered	All tissues	24
Ancestry matching	Underfiltered	All tissues	71
Ancestry matching	Underfiltered	All tissues	5
Ancestry matching	Underfiltered	All tissues	3
Ancestry matching	Underfiltered	All tissues	24
Ancestry matching	Underfiltered	All tissues	208
Ancestry matching	Underfiltered	All tissues	45
Ancestry matching	Underfiltered	All tissues	15
Ancestry matching	Underfiltered	All tissues	21
Ancestry matching	Underfiltered	All tissues	15
Ancestry matching	Underfiltered	All tissues	38
Ancestry matching	Underfiltered	All tissues	42
Ancestry matching	Underfiltered	All tissues	53
Ancestry matching	Underfiltered	All tissues	54
Ancestry matching	Underfiltered	All tissues	26
Ancestry matching	Underfiltered	All tissues	25
Ancestry matching	Underfiltered	All tissues	11
Ancestry matching	Underfiltered	All tissues	2
Ancestry matching	Underfiltered	All tissues	19
Ancestry matching	Underfiltered	All tissues	55
Ancestry matching	Underfiltered	All tissues	23
Ancestry matching	Underfiltered	All tissues	10
Ancestry matching	Underfiltered	All tissues	21
Ancestry matching	Underfiltered	All tissues	37
Ancestry matching	Underfiltered	All tissues	17
Ancestry matching	Underfiltered	All tissues	76
Ancestry matching	Underfiltered	All tissues	37
Ancestry matching	Underfiltered	All tissues	26
Ancestry matching	Underfiltered	All tissues	31
Ancestry matching	Underfiltered	All tissues	39
Ancestry matching	Underfiltered	All tissues	47
Ancestry matching	Underfiltered	All tissues	40
Ancestry matching	Underfiltered	All tissues	58
Ancestry matching	Underfiltered	All tissues	25
Ancestry matching	Underfiltered	All tissues	33
Ancestry matching	Underfiltered	All tissues	8
Ancestry matching	Underfiltered	All tissues	53
Ancestry matching	Underfiltered	All tissues	46
Ancestry matching	Underfiltered	All tissues	13
Ancestry matching	Underfiltered	All tissues	30
Ancestry matching	Underfiltered	All tissues	74
Ancestry matching	Underfiltered	All tissues	35
Ancestry matching	Underfiltered	All tissues	17
Ancestry matching	Underfiltered	All tissues	35
Ancestry matching	Underfiltered	All tissues	59
Ancestry matching	Underfiltered	All tissues	52
Ancestry matching	Underfiltered	All tissues	53
Ancestry matching	Underfiltered	All tissues	63
Ancestry matching	Underfiltered	All tissues	59
Ancestry matching	Underfiltered	All tissues	31
Ancestry matching	Underfiltered	All tissues	34
Ancestry matching	Underfiltered	All tissues	2
Ancestry matching	Underfiltered	All tissues	83
Ancestry matching	Underfiltered	All tissues	62
Ancestry matching	Underfiltered	All tissues	58
Ancestry matching	Underfiltered	All tissues	10
Ancestry matching	Underfiltered	All tissues	49
Ancestry matching	Underfiltered	All tissues	26
Ancestry matching	Underfiltered	All tissues	15
Ancestry matching	Underfiltered	All tissues	21
Ancestry matching	Underfiltered	All tissues	15
Ancestry matching	Underfiltered	All tissues	18
Ancestry matching	Underfiltered	All tissues	42
Ancestry matching	Underfiltered	All tissues	13
Ancestry matching	Underfiltered	All tissues	20
Ancestry matching	Underfiltered	All tissues	6
Ancestry matching	Underfiltered	All tissues	23
Ancestry matching	Underfiltered	All tissues	17
Ancestry matching	Underfiltered	All tissues	29
Ancestry matching	Underfiltered	All tissues	34
Ancestry matching	Underfiltered	All tissues	43
Ancestry matching	Underfiltered	All tissues	35
Ancestry matching	Underfiltered	All tissues	7
Ancestry matching	Underfiltered	All tissues	22
Ancestry matching	Underfiltered	All tissues	43
Ancestry matching	Underfiltered	All tissues	13
Ancestry matching	Underfiltered	All tissues	18
Ancestry matching	Underfiltered	All tissues	5
Ancestry matching	Underfiltered	All tissues	4
Ancestry matching	Underfiltered	All tissues	10
Ancestry matching	Underfiltered	All tissues	26
Ancestry matching	Underfiltered	All tissues	26
Ancestry matching	Underfiltered	All tissues	41
Ancestry matching	Underfiltered	All tissues	28
Ancestry matching	Underfiltered	All tissues	4
Ancestry matching	Underfiltered	All tissues	39
Ancestry matching	Underfiltered	All tissues	25
Ancestry matching	Underfiltered	All tissues	33
Ancestry matching	Underfiltered	All tissues	23
Ancestry matching	Underfiltered	All tissues	21
Ancestry matching	Underfiltered	All tissues	93
Ancestry matching	Underfiltered	All tissues	54
Ancestry matching	Underfiltered	All tissues	10
Ancestry matching	Underfiltered	All tissues	17
Ancestry matching	Underfiltered	All tissues	3
Ancestry matching	Underfiltered	All tissues	43
Ancestry matching	Underfiltered	All tissues	7
Ancestry matching	Underfiltered	All tissues	18
Ancestry matching	Underfiltered	All tissues	25
Ancestry matching	Underfiltered	All tissues	6
Ancestry matching	Underfiltered	All tissues	7
Ancestry matching	Underfiltered	All tissues	28
Ancestry matching	Underfiltered	All tissues	23
Ancestry matching	Underfiltered	All tissues	27
Ancestry matching	Underfiltered	All tissues	11
Ancestry matching	Underfiltered	All tissues	33
Ancestry matching	Underfiltered	All tissues	63
Ancestry matching	Underfiltered	All tissues	71
Ancestry matching	Underfiltered	All tissues	29
Ancestry matching	Underfiltered	All tissues	2
Ancestry matching	Underfiltered	All tissues	58
Ancestry matching	Underfiltered	All tissues	70
Ancestry matching	Underfiltered	All tissues	12
Ancestry matching	Underfiltered	All tissues	39
Ancestry matching	Underfiltered	All tissues	61
Ancestry matching	Underfiltered	All tissues	48
Ancestry matching	Underfiltered	All tissues	41
Ancestry matching	Underfiltered	All tissues	38
Ancestry matching	Underfiltered	All tissues	75
Ancestry matching	Underfiltered	All tissues	60
Ancestry matching	Underfiltered	All tissues	50
Ancestry matching	Underfiltered	All tissues	40
Ancestry matching	Underfiltered	All tissues	49
Ancestry matching	Underfiltered	All tissues	35
Ancestry matching	Underfiltered	All tissues	34
Ancestry matching	Underfiltered	All tissues	36
Ancestry matching	Underfiltered	All tissues	39
Ancestry matching	Underfiltered	All tissues	49
Ancestry matching	Underfiltered	All tissues	42
Ancestry matching	Underfiltered	All tissues	62
Ancestry matching	Underfiltered	All tissues	24
Ancestry matching	Underfiltered	All tissues	24
Ancestry matching	Underfiltered	All tissues	40
Ancestry matching	Underfiltered	All tissues	22
Ancestry matching	Underfiltered	All tissues	44
Ancestry matching	Underfiltered	All tissues	20
Ancestry matching	Underfiltered	All tissues	128
Ancestry matching	Underfiltered	All tissues	46
Ancestry matching	Underfiltered	All tissues	38
Ancestry matching	Underfiltered	All tissues	247
Ancestry matching	Underfiltered	All tissues	19
Ancestry matching	Underfiltered	All tissues	53
Ancestry matching	Underfiltered	All tissues	96
Ancestry matching	Underfiltered	All tissues	36
Ancestry matching	Underfiltered	All tissues	37
Ancestry matching	Underfiltered	All tissues	30
Ancestry matching	Underfiltered	All tissues	17
Ancestry matching	Underfiltered	All tissues	20
Ancestry matching	Underfiltered	All tissues	24
Ancestry matching	Underfiltered	All tissues	38
Ancestry matching	Underfiltered	All tissues	2
Ancestry matching	Underfiltered	All tissues	25
Ancestry matching	Underfiltered	All tissues	140
Ancestry matching	Underfiltered	All tissues	42
Ancestry matching	Underfiltered	All tissues	28
Ancestry matching	Underfiltered	All tissues	11
Ancestry matching	Underfiltered	All tissues	10
Ancestry matching	Underfiltered	All tissues	64
Ancestry matching	Underfiltered	All tissues	14
Ancestry matching	Underfiltered	All tissues	72
Ancestry matching	Underfiltered	All tissues	48
Ancestry matching	Underfiltered	All tissues	32
Ancestry matching	Underfiltered	All tissues	19
Ancestry matching	Underfiltered	All tissues	6
Ancestry matching	Underfiltered	All tissues	7
Ancestry matching	Underfiltered	All tissues	36
Ancestry matching	Underfiltered	All tissues	6
Ancestry matching	Underfiltered	All tissues	146
Ancestry matching	Underfiltered	All tissues	44
Ancestry matching	Underfiltered	All tissues	73
Ancestry matching	Underfiltered	All tissues	49
Ancestry matching	Underfiltered	All tissues	1
Ancestry matching	Underfiltered	All tissues	11
Ancestry matching	Underfiltered	All tissues	89
Ancestry matching	Underfiltered	All tissues	28
Ancestry matching	Underfiltered	All tissues	19
Ancestry matching	Underfiltered	All tissues	22
Ancestry matching	Underfiltered	All tissues	24
Ancestry matching	Underfiltered	All tissues	1
Ancestry matching	Underfiltered	All tissues	21
Ancestry matching	Underfiltered	All tissues	39
Ancestry matching	Underfiltered	All tissues	93
Ancestry matching	Underfiltered	All tissues	27
Ancestry matching	Underfiltered	All tissues	39
Ancestry matching	Underfiltered	All tissues	20
Ancestry matching	Underfiltered	All tissues	69
Ancestry matching	Underfiltered	All tissues	45
Ancestry matching	Underfiltered	All tissues	228
Ancestry matching	Underfiltered	All tissues	21
Ancestry matching	Underfiltered	All tissues	61
Ancestry matching	Underfiltered	All tissues	56
Ancestry matching	Underfiltered	All tissues	26
Ancestry matching	Underfiltered	All tissues	61
Ancestry matching	Underfiltered	All tissues	20
Ancestry matching	Underfiltered	All tissues	30
Ancestry matching	Underfiltered	All tissues	8
Ancestry matching	Underfiltered	All tissues	24
Ancestry matching	Underfiltered	All tissues	24
Ancestry matching	Underfiltered	All tissues	20
Ancestry matching	Underfiltered	All tissues	40
Ancestry matching	Underfiltered	All tissues	24
Ancestry matching	Underfiltered	All tissues	11
Ancestry matching	Underfiltered	All tissues	15
Ancestry matching	Underfiltered	All tissues	37
Ancestry matching	Overfiltered	All tissues	-1
Ancestry matching	Overfiltered	All tissues	-24
Ancestry matching	Overfiltered	All tissues	-2
Ancestry matching	Overfiltered	All tissues	-19
Ancestry matching	Overfiltered	All tissues	-4
Ancestry matching	Overfiltered	All tissues	-8
Ancestry matching	Overfiltered	All tissues	-2
Ancestry matching	Overfiltered	All tissues	-3
Ancestry matching	Overfiltered	All tissues	-8
Ancestry matching	Overfiltered	All tissues	-3
Ancestry matching	Overfiltered	All tissues	-1
Ancestry matching	Overfiltered	All tissues	-27
Ancestry matching	Overfiltered	All tissues	-7
Ancestry matching	Overfiltered	All tissues	-5
Ancestry matching	Overfiltered	All tissues	-12
Ancestry matching	Overfiltered	All tissues	-4
Ancestry matching	Overfiltered	All tissues	-12
Ancestry matching	Overfiltered	All tissues	-15
Ancestry matching	Overfiltered	All tissues	-1
Ancestry matching	Overfiltered	All tissues	-19
Ancestry matching	Overfiltered	All tissues	-1
Ancestry matching	Overfiltered	All tissues	-8
Ancestry matching	Overfiltered	All tissues	-18
Ancestry matching	Overfiltered	All tissues	-1
Ancestry matching	Overfiltered	All tissues	-32
Ancestry matching	Overfiltered	All tissues	-15
Ancestry matching	Overfiltered	All tissues	-15
Ancestry matching	Overfiltered	All tissues	-12
Ancestry matching	Overfiltered	All tissues	-24
Ancestry matching	Overfiltered	All tissues	-1
Ancestry matching	Overfiltered	All tissues	-11
Ancestry matching	Overfiltered	All tissues	-17
Ancestry matching	Overfiltered	All tissues	-2
Ancestry matching	Overfiltered	All tissues	-3
Ancestry matching	Overfiltered	All tissues	-5
Ancestry matching	Overfiltered	All tissues	-7
Ancestry matching	Overfiltered	All tissues	-8
Ancestry matching	Overfiltered	All tissues	-20
Ancestry matching	Overfiltered	All tissues	-5
Ancestry matching	Overfiltered	All tissues	-5
Ancestry matching	Overfiltered	All tissues	-9
Ancestry matching	Overfiltered	All tissues	-5
Ancestry matching	Overfiltered	All tissues	-13
Ancestry matching	Overfiltered	All tissues	-3
Ancestry matching	Overfiltered	All tissues	-6
Ancestry matching	Overfiltered	All tissues	-14
Ancestry matching	Overfiltered	All tissues	-3
Ancestry matching	Overfiltered	All tissues	-5
