# Supplementary material for: Mutational signatures are markers of drug sensitivity of cancer cells
Source: Nat Commun. 2022 May 25;13:2926. doi: 10.1038/s41467-022-30582-3 (PMC9132939; doi:10.1038/s41467-022-30582-3)
Supplement: Supplementary file 4 — Source Data [file 41467_2022_30582_MOESM4_ESM.zip › RawData_R2b/FigS2.csv]

	TTT>G	TTT>C	TTT>A	GTT>G	GTT>C	GTT>A	CTT>G	CTT>C	CTT>A	ATT>G	ATT>C	ATT>A	ACA>A	ACA>G	ACA>T	ACC>A	ACC>G	ACC>T	ACG>A	ACG>G	ACG>T	ACT>A	ACT>G	ACT>T	TTG>G	TTG>C	TTG>A	GTG>G	GTG>C	GTG>A	CTG>G	CTG>C	CTG>A	ATG>G	ATG>C	ATG>A	CCA>A	CCA>G	CCA>T	CCC>A	CCC>G	CCC>T	CCG>A	CCG>G	CCG>T	CCT>A	CCT>G	CCT>T	TTC>G
SBS1	0	0	0	0	6.1911	0	0	6.61377	0	0	0	0	0	0	0	0	0	6.32476	0	0	423.00232	0	0	0	0	0	0	0	0	0	0	0.00444	0	0	15.16314	0	0.75764	0	0	12.49975	0	0	1.6124	0	213.79816	12.12701	0	0	0
SBS2	0	1.35034	1.21664	0	1.65356	0	0	3.64615	0	0	0	1.57749	0.46645	0	0	0	0	0	0	0.11273	0	0	0	0	0	0	0	0	0	0	0	0	0	0	0.00015	0	0.00128	0	0.0382	0	0	0	0	0	0.12256	0.01864	0	0	0
SBS3L	0	167.12546	31.91959	43.17731	130.6942	30.68536	41.7138	155.54931	46.78968	13.19821	157.77129	33.00371	115.91549	55.08966	131.23607	71.33182	44.81613	76.76939	55.58181	29.89307	71.80688	75.75833	41.16754	139.78179	56.69359	104.18898	41.32107	84.47025	55.15747	65.82687	73.97495	149.85521	120.90096	38.34986	176.53711	49.02362	193.27874	57.79863	139.23465	163.91636	48.09029	47.77562	115.00123	68.92395	64.42197	156.19902	49.83943	171.17719	26.00766
SBS4/45L	0	0.53188	16.29738	0	1.52721	10.29047	1.2679	1.49947	30.9304	0	5.10585	9.2744	94.11529	20.10982	19.69186	76.89817	13.31769	15.17963	50.27478	10.17685	0.00919	47.86448	7.59331	10.7043	4.47509	2.83908	16.97273	4.60151	8.10456	35.71284	12.07503	21.94356	68.42698	5.59706	17.50908	25.30591	230.13569	32.38317	43.12157	218.85562	22.30164	25.1419	87.58696	19.63418	8.382	181.75365	26.72607	45.80503	0.17947
SBS5L	57.90366	312.04471	41.52076	44.21453	304.98442	14.46581	39.12153	285.18375	31.31811	35.77538	348.5358	14.2244	41.24789	45.59878	251.51111	14.90879	46.9166	157.09379	23.63168	35.08067	184.97378	16.21005	33.80608	216.85037	87.10355	174.77762	49.09349	68.82728	222.37235	88.78313	119.65853	319.28227	172.51329	47.62067	307.07709	54.08674	67.63861	71.02775	221.49177	36.74674	46.4184	175.14702	130.24663	115.7891	203.58544	0	27.85695	340.43283	58.70041
SBS6	1.41789	0	13.91526	23.39505	0	0	9.14945	0	0	0	0	0	10.62175	4.54345	139.01392	0	3.79633	29.60155	0	3.68336	273.55181	0	13.22622	52.17532	1.06887	0	0	23.22723	0	0	3.56524	0	0	3.01535	0	0	2.59446	4.78349	25.45788	0	0.00501	0	8.95804	0.00014	237.61703	0	1.22183	9.38709	1.84511
SBS7a	0	2.71143	10.62754	11.20879	24.70549	0	0	24.43507	0	0	0.85201	18.88623	1.65467	0.24365	0	0	9.9147	125.74237	0	6.21367	0	0	2.91594	0	6.00577	0	0.12842	3.38044	0	9.09921	5.58848	0	0	4.26439	4.03708	7.78724	11.46525	0.74206	169.46708	0	0	61.41823	4.76039	9.31344	63.97772	6.05717	6.78576	75.17349	0
SBS7b	0	16.23331	60.02361	2.82009	0	0	0	22.79642	19.49386	0	0	14.50517	0	0	0	0.50719	0	0	0	3.89275	0	3.11184	0	0	0.74798	7.1113	4.89278	0	0	0	0	0	1.60594	0	0	0	0	0	373.28612	3.30667	5.52469	778.49411	2.04879	8.56199	65.49532	0	0	533.1674	9.66844
SBS7dL	0.01054	0	0.11333	0	39.08654	0	0	0	0	0	4.57087	1.66453	0	2.88076	0	0	0	0	0	2.76125	0	0	0.00014	0	0	0	0	0	0	0	0	0	0	0	0	0	1.31196	0	0	0.02758	0	0	0	0	0	0	0.00027	0	1.05068
SBS8L/4L	7.16093	7.61172	23.46234	2.83707	6.98983	18.58806	12.28859	10.45145	50.2123	3.31345	9.77871	13.92561	102.74674	25.34322	26.49174	76.92	18.3326	19.33785	43.20687	11.47312	1.39075	70.50785	14.19387	16.78043	7.17941	6.67272	26.66019	12.40163	12.49226	44.91661	20.11242	18.36372	90.2333	8.9632	16.5806	35.05621	60.88842	32.26193	52.15676	114.82992	18.38462	29.26087	57.46541	15.73217	0	68.50523	34.31451	54.63859	3.56707
SBS10a/56L	82.18593	0.03289	9.26183	0.05561	0.00925	1.16423	4.47542	0	0.00491	19.03134	6e-05	0	2.33554	0	0	12.17923	0.39368	15.71728	1.14461	0	1.01811	34.14504	0.00217	12.39278	1.96473	7.0583	0.58749	0.02304	0.00068	0.00085	2.17085	1.46353	0.71386	0.0941	0.00089	4e-05	0	0.75359	1e-05	0	0.07573	2.33619	0.044	0.00082	0.28449	1.58157	1.26586	6.87253	1.8709
SBS10b	78.46941	34.49704	0	26.17214	56.13131	0	0	18.83312	0	0	0	0	0	0	0	0	0	24.88044	0	0	0.76405	0.57947	0	0	0.20514	0	0	1.59205	2.81564	0	0	0	0	0	0	0	0	0	0	0	0	0	0	0	0	18.05258	0	3.866	16.3774
SBS11	0	4.12578	0.19552	0	4.3003	2.97037	0	3.50191	1.44569	0	1.37149	0	0	0	36.03469	0.34425	0.96209	186.64989	0.47961	0	0.3282	0	0	151.45142	0	0.26383	0	0.00014	8.61722	0	0	6.91868	2.78609	0	2.64138	1.19949	0	0.01915	3.86084	1.32704	0	182.60517	0.00461	1.09048	15.50432	0	0	118.32883	0
SBS12/26L	0.0459	130.17728	7.13171	0	115.89597	10.59858	0	113.43203	2.4974	0.60627	74.74025	42.39262	1.71834	0.64863	11.5506	9.8211	0.94331	7.50804	0	0	0	7.29458	4.08632	0	1.54862	131.89853	1.77906	0	144.42601	16.39624	2.70649	115.16356	9.5534	0	102.80921	11.42441	24.56391	0	0	3e-04	0	23.77865	34.34394	0	36.96576	40.65236	0	0	2.41095
SBS13	0.00024	0	0	0	0	0	0	0	0	0	2.17132	0	0	3.60901	5.4273	0	2e-05	0	0.00066	1.05886	0	0.00021	3.94305	0.10595	0.88058	0.00265	2.29933	0.00073	0	0	0.03435	1.45218	0	0	3e-05	3.72041	0.00434	3.52608	0.12827	0	0.86974	0	1.012	0.9346	0	0.01409	4.4366	2.04122	1.78545
SBS14	0	11.06028	0.00975	21.62627	7.23056	10.47889	23.1722	0	18.39298	26.20795	14.66143	56.51631	3.70387	0.38972	0	27.56794	1.45724	36.26424	1.15276	0	0.40982	124.49378	0	0	0	14.0641	3.16224	3.94818	17.83628	0	16.94157	17.53574	0	8.49846	13.62854	4.53998	0	0	34.98307	0	0	0	0	0	0	444.66232	3.20892	0	0
SBS15	0	0	0	0	0	2.87316	4.45522	0	0	0	1e-05	0	0	0	0	0	2.75416	52.41874	0.25455	0	83.57356	0	5.05089	0	0	0.57002	0	0	0	0	3e-05	0	0	0	16.51534	0	0	0	0	0	0	0	0	0	0	30.46253	0	0	0
SBS16L	3.77004	0	2.42645	0.03788	0	0	0	3.62216	0	0	13.57201	0	0.38824	3.34858	0	0	0	0	0	0	0	0	0.55472	0	0	0	0	0	2.10425	1.79758	1.93955	0	0	0	5.94259	0	2e-05	0	2.18585	0	0	0.50029	0	0.54362	0	0.01534	4.23677	0	0
SBS17aL	0	0	3.92044	1e-05	0	0.83104	0	61.93845	11.45294	3.5202	0	0.3504	0	2.24884	0	1.86037	0	0	0	0	0	0.00451	0	0	0.81121	0	0	0	0	0.35272	0	0	0	3.30269	0	0	0	0.00162	0	1e-05	0	0	0	0	0	0	0	0	0
SBS17b	20.00725	0	2.51824	16.26264	0	0.00013	77.85545	0.00264	2.82026	16.17191	2.06187	0	0	0	0	0.73579	0	0	2.23107	0	0	0	0	0	0	3.50331	0	0	0.00059	0	0	11.34262	2.65867	1.62695	0	0.92089	0.02673	0	0	0.15756	0	0	0	0	2.33215	1e-05	0	0.02632	3e-05
SBS18/36L	0.00389	0	2.12072	0	0	6.43737	0	3.23931	7.86185	0	0.49026	2.31535	42.84983	6.83573	8.0023	21.68437	3.41968	3.37796	3.20588	4.1312	0.02848	22.32133	7.97062	5.54159	4.61456	4.91769	1.94252	0.42237	0	3.26602	1.44537	0	4.56382	0	0.00102	7.42827	36.14511	9.29479	7.16752	0	6.81579	12.74799	13.50458	0.31051	0	25.07909	5.47253	0.12589	0.93507
SBS19L	1.88902	2.13098	0.23931	1.55333	8.139	0	0.15566	2.66105	1.53305	0.34766	2.98944	0	0	0.00011	0	0.08982	3.43539	2.90337	0	0.32431	0	0.13878	1.0898	4.99408	3.20926	4.46704	3.50166	0.00525	12.40754	0	5.00498	4.5314	0	3.80296	0.69432	0.00197	0.02991	0.17923	21.37035	0	0.14447	34.7597	0.50684	2.8161	9.45317	0.00058	0.26376	98.41095	5.94407
SBS20	0	5.21142	3.50943	0	0.03326	0	5.46666	8.37955	0	0	0.01383	0	0	0	17.3812	0	0	0	0	0	0	0	0	25.74598	0	0	0	5.28759	0	0	1.92198	0	0	0	37.16169	0	35.4318	0	0	110.38901	0	0	25.71025	0	0	291.40175	0	2e-05	0
SBS21	0	47.44468	3.76312	0	174.06667	5.97711	0	55.38299	0	0.10234	5.38671	5.30433	0	0	0	11.74871	0	0	0	0	0	0	8e-05	7.18127	0	58.45237	6.68567	0	171.92576	12.12123	0	0.21417	20.83432	0	0.17495	10.37693	3e-05	0	0	0	0	26.83525	0	0	0.86504	7.86181	0.03876	0	0
SBS22L	0	0.00503	20.24101	0	1.39969	22.87337	5.06514	0	39.15735	0	0.45461	13.50097	1.74054	0	0	0	0.7032	0	2.24448	1.90175	0	2.58674	0.48409	0.45167	9.42406	0	25.84412	0	1.42239	33.85848	10.33879	7.7031	87.89299	14.82003	6.64461	25.50722	0.31329	0.82537	0.09012	0.34839	0	0.01095	7.10455	0.05482	0	0.95568	3.12483	0.24407	1.80037
SBS23/11L	0	7.9178	3.0762	0	8.68324	0	0	0	0	0	4.40823	0.95432	0	0	33.84138	2.65605	2.0161	175.6811	0.91521	0	0.29295	0	0	144.26226	0.01151	2.64595	2.10568	0	11.29276	0	0	12.8482	0.00035	0	0	2.84049	0	1.89128	54.54388	3.87252	0	328.98944	0	0.46723	12.6909	2.69018	0	187.75461	0
SBS24L	0	2.63757	6.71175	0	0	0.00016	0	0	5.71927	0	6.51937	5.86752	17.80245	10.18313	6.2935	67.33979	9.30542	0	33.30548	4.62132	0	39.13572	2.87235	0.00013	5.88713	0	0.44104	0	1.77798	21.3061	1.24971	11.419	17.85726	0	15.70819	1.53439	9.33687	19.01928	5.734	36.10717	11.32675	19.9463	31.48301	13.60356	0	0.08057	16.12426	0.17529	1e-05
SBS25L	5.43676	6.25234	12.79603	2e-05	2.35882	22.03599	2.97849	10.44637	33.78412	1.33914	11.76546	3.46067	10.34147	7.33528	29.63686	0.72555	4.45442	16.71919	6e-05	1.12692	0	4e-05	1.36204	5.03352	7.73987	4.19726	12.27565	0.05131	7.72863	31.40914	7.39097	9.38092	67.76469	0.00086	10.46675	8.53769	7e-05	3.2984	9.41524	0.00901	1e-05	0	0	6e-05	0	1.00935	8.81827	16.27586	0.19407
SBS26/12L	0	123.32089	5.36652	0	171.68752	0	14.87649	178.48003	5.4135	1.40131	74.44878	0	0	0	5.96561	11.00532	2.22943	0	2.19018	0	0	0	8.49923	0	1e-05	67.55888	6.81287	0	176.15556	9.51101	21.36203	312.8548	18.82955	4.76169	227.24449	5.3746	0	0	0	26.55513	0	6.97151	0	0	43.44293	1e-04	0.00236	0	0
SBS28	642.30956	51.46637	22.33184	0.00606	53.25114	3.7943	172.97959	0.06553	13.17706	178.73902	51.02923	18.8852	10.00337	0	0	16.80701	0	0.00031	2.66441	0.80876	6.51212	0	0	2.11876	17.14685	15.67576	0	15.10728	15.2624	0	47.95464	7.73925	2.61622	29.05463	8.1604	1.62182	21.19613	0	4.34783	0.97095	3.73112	0	5.40946	4.30166	0	0	0	20.21056	40.63406
SBS29L/18L	0.00035	2.08898	2.61182	0	1.5129	2.93558	2.92886	1e-05	9.47095	0	0.00012	7.31078	73.44523	7.25229	9.94103	41.27411	5.75943	0	23.44689	0.02602	10.15347	29.8042	6.80858	4e-05	1.05187	0	3.8578	0	4.23783	20.89171	0	0.00218	14.63951	0	0.08137	0.00044	49.82393	12.19489	2.04386	0	9.80223	0.0013	22.66277	11.67801	0	14.75462	3.21297	0.02806	0
SBS30L/7bL/11L	0	6.51965	1.83955	0.00014	9.05166	7.12274	1.33882	9.10322	5.91441	0	5.10143	4.04742	0	5.08626	23.55268	0	4.7695	88.81524	0	1.9331	0	4.48914	0.64485	59.85667	0.15369	4.23707	2.58478	6.95953	6.94574	0.0291	1.472	0.00075	0.06706	1.91967	2.20006	0.1003	3.71375	3.01919	71.10602	1.60532	0	181.10558	1.20306	0.24696	2e-05	14.26021	2.55248	99.34751	0
SBS31L	0.69051	6.93049	3.20281	0	5.48339	0	0	4e-05	3.46575	0	7.95036	0.39446	4.44568	2.61681	6.36988	5.39717	0.00385	18.18921	0	0.72916	0	10.83991	3.81497	7.24153	1.88087	4.87176	2.50369	0	0.21362	0	4.34251	0	0	0	0	0.00181	0.08601	1.55333	34.80579	0.00121	0.94429	94.7539	4e-05	1.15401	5.6409	0	3e-05	78.08818	2.90521
SBS32L	0	2.28254	0	0.00163	8.28879	6.47573	0	0	2.14694	0	2.6057	0	0	2.93055	32.80111	7.07542	0	72.38438	0	2.80805	0	0.17552	0	54.40643	3.07959	5.0762	0	5.51599	2.25157	0	0.03318	0	0	0	0.00498	0	0	0.01413	0	0	1.34918	0.01461	4.30661	4.46883	0	2.75031	0	0	1.14125
SBS33L	5.13215	23.43193	9.07904	0	0	0	0	0	0	0	0	17.82405	0	7e-05	0	0	0	0	0	0	0	0	0	0	1.27738	45.70967	0	0	45.21775	0	0	5.28334	0	0	3.67735	0	0	0	0	6.21773	0	0	0	0	0	0	0	0	1.6088
SBS36/56L	0.26725	0	0.00604	0	0	0.48953	0.61761	0.2382	0.61969	0.70763	0	0.01544	26.31742	2.40034	3.85795	7.56765	0.08304	3.88692	0.5227	9.12878	9.70595	12.54109	1.83272	0.0312	0	1.12889	0.6302	0.07519	0.20301	2.2837	0.00566	0	0.07433	0	0.00241	0	23.32587	8.7063	3.42286	0	0.35893	0	5.2999	0.05094	0	26.7262	1.32252	7.06761	0.00969
SBS38/45L	0.00012	0	6e-05	0	0	2.16533	0	0	0	0	0	0.27097	0	0	0.00564	0	0	0.00125	0	1e-05	0	3.24749	0	0	0	0	0	5.56939	0.47395	0	1.76098	0	0	0	2.53002	0	198.63441	0.28909	0	65.95695	1.52216	0.51501	27.25697	2.22647	4.01517	102.03402	0	0.00187	0
SBS40L	0	129.61245	40.51048	46.38932	101.78904	28.91638	31.51691	151.00726	50.21725	7.09017	129.01438	40.33562	111.37652	45.34248	147.63149	73.30598	41.30815	110.14348	43.99128	26.769	29.39324	78.15618	37.11508	143.60154	46.47045	84.85918	38.50853	79.66377	49.8381	46.75287	59.96751	203.02878	95.95708	29.43455	172.9831	47.00086	188.7315	48.70158	171.3453	163.52257	40.88787	173.40085	109.81965	51.10345	33.81288	186.45079	43.53262	262.68536	20.38973
SBS42L	0	13.33309	1.20206	0	13.3231	0	0	5.2195	0	0	1.89499	0	0	0	67.25572	0.01127	1.97332	60.22023	0	0	0	0	5e-05	65.02986	0	5.25919	0.70494	0	14.28378	0	3.03755	9.40057	0	0	8.43133	0.5652	0	0	0.01398	0	0	91.15766	5e-05	0	0	8.63265	0	80.43289	0
SBS43/60L	0	1.78374	0	19.39881	0	0	0	0	0	0	0	0	0.31118	0	0	0	1.76859	0	0.36859	0.96844	0	0	0	0	0	0	0	74.5653	1e-05	0.00315	4e-05	0	0	0	0	0	1e-05	0	5e-05	0.1923	0	0	0	0.1967	0	0	0	0.01088	1.01309
SBS44L	3e-05	24.27009	0	0	32.62242	0	0	45.97674	1.60145	1.41802	15.05961	11.03984	0	0	89.49558	6.66396	4.06955	19.9417	0	0	41.56368	7.86926	0.3991	49.03115	0	11.27437	0	0	10.46478	0	0.50714	34.56049	0.58782	0	34.61497	0	3.85745	0	5.05101	33.35846	0.00024	2.32453	14.79039	0.70055	0	160.56007	0	15.24456	0
SBS45/38L/4L	0	0	0	0	0.00117	0	0	0	0	0	0.00043	0	18.23927	0.4608	11.89918	19.44972	3e-04	1.35827	14.62925	1.52751	0	15.41006	0.00022	0.00111	0	0.7004	0.00396	2.83209	2.41719	0	0.00204	0.04385	0	0	7.01457	0	219.54088	6.61765	0.83092	168.91318	6.8525	11.43256	65.3084	7.72456	1e-05	174.24572	6.56827	12.03178	0
SBS46L	13.00482	24.74355	4.95056	21.14923	47.96249	5.65533	32.83789	59.51126	17.092	4.67324	27.66654	6.78257	1.10451	1.98672	0.90368	1.42719	12.28066	0	0	0.42969	0	2.60557	2.44172	0.00444	6.4299	18.08749	5.8931	14.22949	52.59595	12.25092	17.75766	53.92001	11.07962	5.12695	42.64686	5.02956	0.1163	1.07123	0.00241	0	3.00288	0	1e-05	3.38244	0.02343	15.0863	4.53496	14.87478	2.85937
SBS48L	0.52097	0	0	0	0	0	0	0	0	0	0	0	0	0	0	0	0	0.00921	0	0.14113	0	0	0	0.00044	0	0	0	0	0	0	0	0	4e-05	0.00416	0	0	0	0	0	0	0	0	0	0	0	0.43473	0	0	0
SBS49	0	0	0	0	3.33406	1.964	0.9	0	0	0	0	0	0	0	0.97085	0.00018	0	0.1307	0.02311	0	0	0.30434	0	0	0	0	0	0.15356	0.03005	0	0	5.60337	0	0	0	0	66.21322	3.60133	0	1.5503	0	2.32817	87.09939	2.17875	0.03482	7.63077	0	1e-05	0
SBS52	0	0	0	0	0	0	0.00413	0	0	0	0	0	0.00259	0	0	0	0.00033	0	0	0	0	3e-05	0.09819	0.19479	3.34652	0	0	0	0	0	0	0	0	0	0	0	0.63964	0	0	0.04197	0	0	0.09136	4e-05	0	0.06339	0	0	0.42359
SBS53L/38L	0	0	0.25428	0	0	5.14906	0	0	0	0	0	0	1.59391	0	1.02445	0	0.00011	0.00263	1.07289	0.9799	0.02729	3.99859	0	0	0	0	2.10248	0	0	0	0	0	1.04419	0	0	2.16758	70.51399	0.0032	0	0.50933	0	0	5.16133	0	0	3.73844	0.70107	3.4168	0
SBS54	0	0	0	0	0	0	0	21.26846	0	0	0	8.58231	0.44075	2.43282	0	0	0.01375	0	0	0.42961	0.04798	0.00791	0	0.14944	4.37888	20.81357	0	0	55.44935	0	4.8353	69.98132	0	0	62.66718	0	0	0	0	0	0	0	0	0	0	0	0	4.2661	3.67116
SBS55L/60L	1.3418	0	1e-05	0	0	0	0	0	0	0	0	1.24966	0	0.89767	0	1e-05	0	0	1e-05	0	0	0	0.00196	0	0	1.08283	0	13.83966	0	0.14376	1.49728	0	0	3.74816	0	0	0	0	0	0	0	0	0	2.17341	0.36554	0.00015	0	0	1.62893
SBS56/10aL/36L	12.09604	2.05799	0	0	5.17594	1.61363	0	0	6.53574	1.51799	0.36272	3.14428	0	1.57897	11.65495	4.72433	2.41339	0	0	2.67959	6e-05	1.48417	0	0	0	3.75134	8e-04	4.61598	0	2.03176	0.62349	0	0	1.01467	0	0	0.24201	3.46378	0	0	0.97285	0	1.32683	0.13804	0	21.86908	0.11141	0	0.40825
SBS59	0	0	1.5003	0	0	0	0	0	0	0.04185	0	0	5.3388	0	0	0	4.78406	0	0	0	0	8.39443	0	0	1.39059	0	0	3.04199	0	0.19504	0	0	0	0	0	0	0.27555	0.04883	0	4e-05	0	2.23813	0	8e-05	0	0	0	0	0.02077
SBS60	2.41686	0	0.00023	3.86908	0	0	3.67095	0	0	0	0	0	0	0	0	0	0	0	0	0	0	0	0	0	0	0	0	55.55174	0	0	3.24089	0.1708	0	0	0	1.01655	0.00018	0	0	0.00309	0	0	0	0	0.12695	1.36309	0	0.00095	1.46173
SBS-CL1	3e-05	107.51217	0	0	0.02639	23.27515	23.80643	80.41077	0	10.61248	63.43599	79.35611	0	8.37179	125.26747	0	3.29282	50.18397	0	0	0	0	0	28.82281	0	81.61902	0	0	49.46074	16.30178	0	37.51566	0	0	15.84281	8.4569	0	0	22.63947	0	0	24.0402	0	0	64.58633	69.34599	0	9.96695	0
SBS-CL2	343.43692	141.69837	22.66321	60.3468	225.51526	8.88644	99.06971	120.11054	11.4802	96.2197	125.05895	21.07538	0.73835	8.22585	129.83492	13.55646	15.97745	127.79743	3.16201	7.17646	181.6561	49.40353	5.19109	126.61354	31.3049	99.75475	12.53761	28.96442	198.11293	27.85051	43.35119	90.64198	38.01324	20.58519	133.87287	12.38331	30.70441	14.47648	106.24393	42.76084	12.85776	167.69863	43.0049	25.07673	216.74757	184.37185	6.35361	153.50588	60.13837
SBS-CL3	0.00233	3.0178	0	9.62021	3.94331	0	0	0.00489	0	3.3082	0.67331	3.56579	2.45263	3.19063	7.73053	0.80933	0.00034	9.09305	1.29027	0.00922	0	0.00334	1.0721	6.96997	2.46539	0.38757	0.35269	0.75966	2e-05	2.45454	9.8139	0	0	0	13.53307	0	0	0.22094	9.24216	3e-05	5.13381	5.87926	2.24728	0.14652	0	14.40085	3.83669	2.19472	0.81589
SBS-CL4	0	0	18.2328	25.07416	0	12.42416	3.99896	0	29.52228	0	0	0	111.75506	30.80606	14.67537	74.539	28.78229	1.51154	45.1447	20.26903	0.00123	51.51382	31.41287	10.07034	20.22142	0	26.66552	52.54981	0	31.6572	22.78904	0	69.65127	12.79337	0	37.05614	163.59995	40.85148	38.51549	121.00353	27.7779	0	64.2506	23.32512	0	0	45.2026	22.39564	12.68055
SBS-CL5	0	16.73503	0	0	0	0	0	0	0	0	1.53111	0	11.32305	7.4572	319.78558	6.69193	4.8945	7.83862	6.6166	0.84408	48.89913	0	14.32184	129.29597	0	4.04675	2e-04	0	9e-05	0	0	0	0	0.00428	0	0	13.54384	0	48.26765	0	0	0	0	3.38538	0	44.95716	0	69.11605	0
[truncated: 51 more columns]
