# Supplementary material for: Mutational signatures are markers of drug sensitivity of cancer cells
Source: Nat Commun. 2022 May 25;13:2926. doi: 10.1038/s41467-022-30582-3 (PMC9132939; doi:10.1038/s41467-022-30582-3)
Supplement: Supplementary file 4 — Source Data [file 41467_2022_30582_MOESM4_ESM.zip › RawData_R2b/FigS3.csv]

cancer_type	Signature	Median exposure
ALL/CLL	SBS-CL1	3.00E-04
BLCA	SBS-CL1	0.00425
BONE	SBS-CL1	0.00236
BRCA	SBS-CL1	0.00031
CESC	SBS-CL1	0.00076
COREAD	SBS-CL1	1.00E-04
DLBC	SBS-CL1	0.00233
ESCA	SBS-CL1	0.00289
EWING	SBS-CL1	0.0038
GBM	SBS-CL1	0
HL	SBS-CL1	0
HNSC	SBS-CL1	0.00063
KIRC	SBS-CL1	0
LAML	SBS-CL1	2.00E-05
LCML	SBS-CL1	0
LGG	SBS-CL1	0
LIHC	SBS-CL1	0.00257
LUAD	SBS-CL1	0
LUSC	SBS-CL1	0
LYMP	SBS-CL1	0.00522
MESO	SBS-CL1	0.00456
MM	SBS-CL1	0.00055
NB	SBS-CL1	2.00E-05
OV	SBS-CL1	0.00628
PAAD	SBS-CL1	0
PRAD	SBS-CL1	0.00414
SARC	SBS-CL1	5.00E-05
SCLC	SBS-CL1	0
SKCM	SBS-CL1	0
STAD	SBS-CL1	0.00016
THCA	SBS-CL1	0
UCEC	SBS-CL1	0.00461
ALL/CLL	SBS-CL2	0
BLCA	SBS-CL2	0
BONE	SBS-CL2	0
BRCA	SBS-CL2	0
CESC	SBS-CL2	5.00E-05
COREAD	SBS-CL2	0
DLBC	SBS-CL2	0
ESCA	SBS-CL2	0
EWING	SBS-CL2	0
GBM	SBS-CL2	0
HL	SBS-CL2	0.00395
HNSC	SBS-CL2	0
KIRC	SBS-CL2	0
LAML	SBS-CL2	0
LCML	SBS-CL2	0
LGG	SBS-CL2	0
LIHC	SBS-CL2	0
LUAD	SBS-CL2	0.00234
LUSC	SBS-CL2	0.00147
LYMP	SBS-CL2	0
MESO	SBS-CL2	0
MM	SBS-CL2	2.00E-05
NB	SBS-CL2	0
OV	SBS-CL2	0
PAAD	SBS-CL2	1.00E-05
PRAD	SBS-CL2	0
SARC	SBS-CL2	0
SCLC	SBS-CL2	0.00132
SKCM	SBS-CL2	0.01106
STAD	SBS-CL2	0
THCA	SBS-CL2	1.00E-05
UCEC	SBS-CL2	0
ALL/CLL	SBS-CL3	0.04793
BLCA	SBS-CL3	0.06412
BONE	SBS-CL3	0.06462
BRCA	SBS-CL3	0.016
CESC	SBS-CL3	0.04546
COREAD	SBS-CL3	0
DLBC	SBS-CL3	0.05178
ESCA	SBS-CL3	0.04157
EWING	SBS-CL3	0.00815
GBM	SBS-CL3	0.03794
HL	SBS-CL3	0.02317
HNSC	SBS-CL3	0.03141
KIRC	SBS-CL3	0.05125
LAML	SBS-CL3	0.05943
LCML	SBS-CL3	0.04912
LGG	SBS-CL3	0.06575
LIHC	SBS-CL3	0.05445
LUAD	SBS-CL3	0.02683
LUSC	SBS-CL3	0.02402
LYMP	SBS-CL3	0
MESO	SBS-CL3	0.08575
MM	SBS-CL3	0.03494
NB	SBS-CL3	0.03363
OV	SBS-CL3	0.03127
PAAD	SBS-CL3	0.04627
PRAD	SBS-CL3	0.02511
SARC	SBS-CL3	0.0085
SCLC	SBS-CL3	0.0275
SKCM	SBS-CL3	0
STAD	SBS-CL3	0.02289
THCA	SBS-CL3	0.03763
UCEC	SBS-CL3	0
ALL/CLL	SBS-CL4	0.04629
BLCA	SBS-CL4	0.06822
BONE	SBS-CL4	0.04114
BRCA	SBS-CL4	0.06747
CESC	SBS-CL4	0.07047
COREAD	SBS-CL4	0.03325
DLBC	SBS-CL4	0.03287
ESCA	SBS-CL4	0.04069
EWING	SBS-CL4	0.05928
GBM	SBS-CL4	0.05026
HL	SBS-CL4	0.03047
HNSC	SBS-CL4	0.04808
KIRC	SBS-CL4	0.05444
LAML	SBS-CL4	0.04793
LCML	SBS-CL4	0.04203
LGG	SBS-CL4	0.05644
LIHC	SBS-CL4	0.03413
LUAD	SBS-CL4	0.04055
LUSC	SBS-CL4	0.03348
LYMP	SBS-CL4	0.05603
MESO	SBS-CL4	0.06423
MM	SBS-CL4	0.0366
NB	SBS-CL4	0.03014
OV	SBS-CL4	0.04778
PAAD	SBS-CL4	0.04644
PRAD	SBS-CL4	0.06498
SARC	SBS-CL4	0.05134
SCLC	SBS-CL4	0.02896
SKCM	SBS-CL4	0.05508
STAD	SBS-CL4	0.04709
THCA	SBS-CL4	0.03643
UCEC	SBS-CL4	0.01889
ALL/CLL	SBS-CL5	0.00329
BLCA	SBS-CL5	0
BONE	SBS-CL5	0
BRCA	SBS-CL5	0
CESC	SBS-CL5	0.0027
COREAD	SBS-CL5	0.00363
DLBC	SBS-CL5	0
ESCA	SBS-CL5	0
EWING	SBS-CL5	0
GBM	SBS-CL5	0.00095
HL	SBS-CL5	0.00472
HNSC	SBS-CL5	0
KIRC	SBS-CL5	0
LAML	SBS-CL5	0
LCML	SBS-CL5	0.00084
LGG	SBS-CL5	0
LIHC	SBS-CL5	0
LUAD	SBS-CL5	0.00217
LUSC	SBS-CL5	0
LYMP	SBS-CL5	0.00122
MESO	SBS-CL5	0
MM	SBS-CL5	0.00078
NB	SBS-CL5	0
OV	SBS-CL5	0.00013
PAAD	SBS-CL5	0
PRAD	SBS-CL5	0
SARC	SBS-CL5	0
SCLC	SBS-CL5	0.00073
SKCM	SBS-CL5	0
STAD	SBS-CL5	0
THCA	SBS-CL5	0.00214
UCEC	SBS-CL5	0.01206
ALL/CLL	SBS1	0.001
BLCA	SBS1	0
BONE	SBS1	0
BRCA	SBS1	0
CESC	SBS1	0.00413
COREAD	SBS1	0.01541
DLBC	SBS1	0
ESCA	SBS1	0
EWING	SBS1	0
GBM	SBS1	0.00039
HL	SBS1	0
HNSC	SBS1	0
KIRC	SBS1	0
LAML	SBS1	0
LCML	SBS1	0.00036
LGG	SBS1	0.00269
LIHC	SBS1	0
LUAD	SBS1	0
LUSC	SBS1	0
LYMP	SBS1	0
MESO	SBS1	0
MM	SBS1	0
NB	SBS1	0
OV	SBS1	0
PAAD	SBS1	0.00191
PRAD	SBS1	0.00903
SARC	SBS1	0
SCLC	SBS1	0
SKCM	SBS1	0
STAD	SBS1	0.00044
THCA	SBS1	0
UCEC	SBS1	0.01161
ALL/CLL	SBS10a/56L	0
BLCA	SBS10a/56L	0.00047
BONE	SBS10a/56L	0
BRCA	SBS10a/56L	0.00282
CESC	SBS10a/56L	3.00E-05
COREAD	SBS10a/56L	0
DLBC	SBS10a/56L	0
ESCA	SBS10a/56L	0.00131
EWING	SBS10a/56L	0
GBM	SBS10a/56L	0.00091
HL	SBS10a/56L	0.00275
HNSC	SBS10a/56L	0.00139
KIRC	SBS10a/56L	0
LAML	SBS10a/56L	0
LCML	SBS10a/56L	0.00276
LGG	SBS10a/56L	0.00186
LIHC	SBS10a/56L	0.00126
LUAD	SBS10a/56L	0.00715
LUSC	SBS10a/56L	0.00634
LYMP	SBS10a/56L	0
MESO	SBS10a/56L	0.00015
MM	SBS10a/56L	6.00E-04
NB	SBS10a/56L	0.00895
OV	SBS10a/56L	0
PAAD	SBS10a/56L	0.0052
PRAD	SBS10a/56L	0
SARC	SBS10a/56L	0
SCLC	SBS10a/56L	0.00299
SKCM	SBS10a/56L	0
STAD	SBS10a/56L	0.00037
THCA	SBS10a/56L	0.00138
UCEC	SBS10a/56L	0
ALL/CLL	SBS10b	0
BLCA	SBS10b	0.01325
BONE	SBS10b	0
BRCA	SBS10b	0
CESC	SBS10b	2.00E-04
COREAD	SBS10b	0.00539
DLBC	SBS10b	0
ESCA	SBS10b	0
EWING	SBS10b	0
GBM	SBS10b	0
HL	SBS10b	0.00065
HNSC	SBS10b	0
KIRC	SBS10b	0
LAML	SBS10b	0
LCML	SBS10b	0
LGG	SBS10b	0
LIHC	SBS10b	0
LUAD	SBS10b	0
LUSC	SBS10b	0.00077
LYMP	SBS10b	0.00224
MESO	SBS10b	0
MM	SBS10b	0
NB	SBS10b	0
OV	SBS10b	0
PAAD	SBS10b	0
PRAD	SBS10b	0
SARC	SBS10b	0
SCLC	SBS10b	0
SKCM	SBS10b	0.00621
STAD	SBS10b	0
THCA	SBS10b	0
UCEC	SBS10b	0
ALL/CLL	SBS11	0
BLCA	SBS11	0
BONE	SBS11	0
BRCA	SBS11	0
CESC	SBS11	0
COREAD	SBS11	0
DLBC	SBS11	3.00E-05
ESCA	SBS11	0.00014
EWING	SBS11	0.00044
GBM	SBS11	0
HL	SBS11	0
HNSC	SBS11	0.00213
KIRC	SBS11	0
LAML	SBS11	0
LCML	SBS11	0
LGG	SBS11	0
LIHC	SBS11	0
LUAD	SBS11	6.00E-05
LUSC	SBS11	0.00012
LYMP	SBS11	0
MESO	SBS11	0
MM	SBS11	9.00E-05
NB	SBS11	0
OV	SBS11	0
PAAD	SBS11	0
PRAD	SBS11	0
SARC	SBS11	0
SCLC	SBS11	0.0013
SKCM	SBS11	0
STAD	SBS11	0
THCA	SBS11	0
UCEC	SBS11	0
ALL/CLL	SBS12/26L	0
BLCA	SBS12/26L	0
BONE	SBS12/26L	0.00105
BRCA	SBS12/26L	0.00033
CESC	SBS12/26L	5.00E-05
COREAD	SBS12/26L	0.00022
DLBC	SBS12/26L	0
ESCA	SBS12/26L	0
EWING	SBS12/26L	0
GBM	SBS12/26L	2.00E-04
HL	SBS12/26L	0
HNSC	SBS12/26L	0
KIRC	SBS12/26L	0.00233
LAML	SBS12/26L	0.00014
LCML	SBS12/26L	0
LGG	SBS12/26L	0
LIHC	SBS12/26L	0
LUAD	SBS12/26L	5.00E-05
LUSC	SBS12/26L	0
LYMP	SBS12/26L	0.00115
MESO	SBS12/26L	0.00186
MM	SBS12/26L	0.00265
NB	SBS12/26L	0.00025
OV	SBS12/26L	0.00016
PAAD	SBS12/26L	0.00104
PRAD	SBS12/26L	0.004
SARC	SBS12/26L	0.00277
SCLC	SBS12/26L	0
SKCM	SBS12/26L	0
STAD	SBS12/26L	1.00E-05
THCA	SBS12/26L	0
UCEC	SBS12/26L	0.0043
ALL/CLL	SBS13	0
BLCA	SBS13	0.042
BONE	SBS13	0.00367
BRCA	SBS13	0.02613
CESC	SBS13	0.07141
COREAD	SBS13	0
DLBC	SBS13	0.00103
ESCA	SBS13	0.02106
EWING	SBS13	0.00083
GBM	SBS13	0.00422
HL	SBS13	0.00451
HNSC	SBS13	0.02381
KIRC	SBS13	0.00857
LAML	SBS13	0
LCML	SBS13	0
LGG	SBS13	0.00018
LIHC	SBS13	0.00207
LUAD	SBS13	0.01504
LUSC	SBS13	0.00959
LYMP	SBS13	0
MESO	SBS13	0
MM	SBS13	0.00396
NB	SBS13	0
OV	SBS13	0
PAAD	SBS13	0.00047
PRAD	SBS13	0.0103
SARC	SBS13	0
SCLC	SBS13	0.00974
SKCM	SBS13	0
STAD	SBS13	5.00E-05
THCA	SBS13	0.00996
UCEC	SBS13	0
ALL/CLL	SBS14	0
BLCA	SBS14	0
BONE	SBS14	0.00192
BRCA	SBS14	0.00023
CESC	SBS14	0
COREAD	SBS14	0
DLBC	SBS14	0.00111
ESCA	SBS14	0
EWING	SBS14	0
GBM	SBS14	0
HL	SBS14	0.00184
HNSC	SBS14	0
KIRC	SBS14	0
LAML	SBS14	2.00E-05
LCML	SBS14	0.00129
LGG	SBS14	0
LIHC	SBS14	0
LUAD	SBS14	0.00403
LUSC	SBS14	0.00385
LYMP	SBS14	0.00332
MESO	SBS14	0
MM	SBS14	0.00032
NB	SBS14	0.00664
OV	SBS14	0.00046
PAAD	SBS14	0
PRAD	SBS14	0.01332
SARC	SBS14	0.00187
SCLC	SBS14	0.00378
SKCM	SBS14	0
STAD	SBS14	0
THCA	SBS14	0
UCEC	SBS14	0.00538
ALL/CLL	SBS15	0
BLCA	SBS15	0
BONE	SBS15	0
BRCA	SBS15	0
CESC	SBS15	0
COREAD	SBS15	1.00E-05
DLBC	SBS15	0
ESCA	SBS15	0
EWING	SBS15	0
GBM	SBS15	0
HL	SBS15	0
HNSC	SBS15	0
KIRC	SBS15	0
LAML	SBS15	0
LCML	SBS15	0
LGG	SBS15	0
LIHC	SBS15	0
LUAD	SBS15	0
LUSC	SBS15	0
LYMP	SBS15	0
MESO	SBS15	0
MM	SBS15	0
NB	SBS15	0
OV	SBS15	0
PAAD	SBS15	0
PRAD	SBS15	0.00207
SARC	SBS15	0
SCLC	SBS15	0
SKCM	SBS15	0
STAD	SBS15	0
THCA	SBS15	0
UCEC	SBS15	2.00E-05
ALL/CLL	SBS16L	0
BLCA	SBS16L	0
BONE	SBS16L	0
BRCA	SBS16L	0
CESC	SBS16L	0
COREAD	SBS16L	0
DLBC	SBS16L	0
ESCA	SBS16L	0
EWING	SBS16L	0
GBM	SBS16L	0
HL	SBS16L	0.00025
HNSC	SBS16L	0
KIRC	SBS16L	0
LAML	SBS16L	0
LCML	SBS16L	0
LGG	SBS16L	0
LIHC	SBS16L	0
LUAD	SBS16L	0
LUSC	SBS16L	0
LYMP	SBS16L	0
MESO	SBS16L	0
MM	SBS16L	0
NB	SBS16L	0
OV	SBS16L	0
PAAD	SBS16L	0
PRAD	SBS16L	0
SARC	SBS16L	0
SCLC	SBS16L	0
SKCM	SBS16L	0
STAD	SBS16L	0
THCA	SBS16L	0
UCEC	SBS16L	0
ALL/CLL	SBS17aL	0
BLCA	SBS17aL	0
BONE	SBS17aL	0.00957
BRCA	SBS17aL	8.00E-05
CESC	SBS17aL	0.00041
COREAD	SBS17aL	0
DLBC	SBS17aL	0
ESCA	SBS17aL	0
EWING	SBS17aL	7.00E-05
GBM	SBS17aL	2.00E-05
HL	SBS17aL	0.01522
HNSC	SBS17aL	0.00429
KIRC	SBS17aL	0.00629
LAML	SBS17aL	0.00041
LCML	SBS17aL	0
LGG	SBS17aL	0
LIHC	SBS17aL	0
LUAD	SBS17aL	6.00E-05
LUSC	SBS17aL	4.00E-05
LYMP	SBS17aL	0
MESO	SBS17aL	0
MM	SBS17aL	0.01145
NB	SBS17aL	4.00E-05
OV	SBS17aL	2.00E-04
PAAD	SBS17aL	9.00E-05
PRAD	SBS17aL	0
SARC	SBS17aL	0
SCLC	SBS17aL	0.00358
SKCM	SBS17aL	0
STAD	SBS17aL	0
THCA	SBS17aL	0
UCEC	SBS17aL	0
ALL/CLL	SBS17b	0
BLCA	SBS17b	0
BONE	SBS17b	0
BRCA	SBS17b	0
CESC	SBS17b	0
COREAD	SBS17b	0
DLBC	SBS17b	0
ESCA	SBS17b	0.00793
EWING	SBS17b	0
GBM	SBS17b	0
HL	SBS17b	0.03346
HNSC	SBS17b	0
KIRC	SBS17b	0
LAML	SBS17b	0
LCML	SBS17b	0.00538
LGG	SBS17b	0
LIHC	SBS17b	0
LUAD	SBS17b	0.00056
LUSC	SBS17b	0.00562
LYMP	SBS17b	0
MESO	SBS17b	0
MM	SBS17b	0
NB	SBS17b	0
OV	SBS17b	0
PAAD	SBS17b	0.00535
PRAD	SBS17b	0
SARC	SBS17b	0
SCLC	SBS17b	0.00389
SKCM	SBS17b	0
STAD	SBS17b	0
THCA	SBS17b	0.01817
UCEC	SBS17b	0
ALL/CLL	SBS18/36L	0
BLCA	SBS18/36L	0
BONE	SBS18/36L	0.00044
BRCA	SBS18/36L	0
CESC	SBS18/36L	0
COREAD	SBS18/36L	0
DLBC	SBS18/36L	0.00525
ESCA	SBS18/36L	0.00607
EWING	SBS18/36L	0
GBM	SBS18/36L	0.01023
HL	SBS18/36L	0
HNSC	SBS18/36L	0.02319
KIRC	SBS18/36L	0.00176
LAML	SBS18/36L	0
LCML	SBS18/36L	0.00354
LGG	SBS18/36L	0.00016
LIHC	SBS18/36L	0
LUAD	SBS18/36L	0.01809
LUSC	SBS18/36L	0.03445
LYMP	SBS18/36L	0
MESO	SBS18/36L	0
MM	SBS18/36L	0.01451
NB	SBS18/36L	0.0475
OV	SBS18/36L	0
PAAD	SBS18/36L	0.00656
PRAD	SBS18/36L	0
SARC	SBS18/36L	0
SCLC	SBS18/36L	0.03097
SKCM	SBS18/36L	0
STAD	SBS18/36L	1.00E-05
THCA	SBS18/36L	0.0218
UCEC	SBS18/36L	0
ALL/CLL	SBS19L	0
BLCA	SBS19L	0
BONE	SBS19L	0
BRCA	SBS19L	0
CESC	SBS19L	0
COREAD	SBS19L	0
DLBC	SBS19L	0.01039
ESCA	SBS19L	8.00E-05
EWING	SBS19L	0
GBM	SBS19L	0.00015
HL	SBS19L	0.00458
HNSC	SBS19L	0
KIRC	SBS19L	0
LAML	SBS19L	0.00122
LCML	SBS19L	0
LGG	SBS19L	0
LIHC	SBS19L	0.00036
LUAD	SBS19L	0
LUSC	SBS19L	0.00087
LYMP	SBS19L	0
MESO	SBS19L	0
MM	SBS19L	0.00368
NB	SBS19L	0.00132
OV	SBS19L	0
PAAD	SBS19L	0
PRAD	SBS19L	0
SARC	SBS19L	0
SCLC	SBS19L	0.02136
SKCM	SBS19L	0
STAD	SBS19L	0
THCA	SBS19L	2.00E-05
UCEC	SBS19L	0
ALL/CLL	SBS2	0
BLCA	SBS2	0.0349
BONE	SBS2	0
BRCA	SBS2	0.00778
CESC	SBS2	0.1178
COREAD	SBS2	0
DLBC	SBS2	0
ESCA	SBS2	0.02567
EWING	SBS2	0
GBM	SBS2	5.00E-04
HL	SBS2	0.00656
HNSC	SBS2	0.02325
KIRC	SBS2	0
LAML	SBS2	0
LCML	SBS2	0
LGG	SBS2	0
LIHC	SBS2	0
LUAD	SBS2	0.01443
LUSC	SBS2	0.00672
LYMP	SBS2	0
MESO	SBS2	0
MM	SBS2	0.00676
NB	SBS2	0
OV	SBS2	0
PAAD	SBS2	0.00449
PRAD	SBS2	0
SARC	SBS2	0
SCLC	SBS2	0.00336
SKCM	SBS2	0
STAD	SBS2	0.00639
THCA	SBS2	0.01432
UCEC	SBS2	0
ALL/CLL	SBS20	0
BLCA	SBS20	0
BONE	SBS20	0
BRCA	SBS20	0
CESC	SBS20	0
COREAD	SBS20	0
DLBC	SBS20	0
ESCA	SBS20	0
EWING	SBS20	0
GBM	SBS20	0
HL	SBS20	0
HNSC	SBS20	0
KIRC	SBS20	0
LAML	SBS20	0
LCML	SBS20	0
LGG	SBS20	0
LIHC	SBS20	0
LUAD	SBS20	0
LUSC	SBS20	0
LYMP	SBS20	0
MESO	SBS20	0
MM	SBS20	0
NB	SBS20	0
OV	SBS20	0
PAAD	SBS20	0
PRAD	SBS20	0
SARC	SBS20	0
SCLC	SBS20	0
SKCM	SBS20	0
STAD	SBS20	0
THCA	SBS20	0
UCEC	SBS20	0.01027
ALL/CLL	SBS21	0
BLCA	SBS21	0
BONE	SBS21	0
BRCA	SBS21	0
CESC	SBS21	0
COREAD	SBS21	0
DLBC	SBS21	0
ESCA	SBS21	0
EWING	SBS21	0
GBM	SBS21	0
HL	SBS21	2.00E-05
HNSC	SBS21	0
KIRC	SBS21	0
LAML	SBS21	0
LCML	SBS21	0
LGG	SBS21	0
LIHC	SBS21	0
LUAD	SBS21	0
LUSC	SBS21	0
LYMP	SBS21	0
MESO	SBS21	0
MM	SBS21	0
NB	SBS21	0
OV	SBS21	0
PAAD	SBS21	0
PRAD	SBS21	0
SARC	SBS21	0
SCLC	SBS21	1.00E-04
SKCM	SBS21	0
STAD	SBS21	0
THCA	SBS21	0
UCEC	SBS21	0.00573
ALL/CLL	SBS22L	0
BLCA	SBS22L	0.00192
BONE	SBS22L	0.00317
BRCA	SBS22L	0
CESC	SBS22L	0
COREAD	SBS22L	0
DLBC	SBS22L	0.01684
ESCA	SBS22L	4.00E-05
EWING	SBS22L	0
GBM	SBS22L	0
HL	SBS22L	0.01975
HNSC	SBS22L	0
KIRC	SBS22L	0
LAML	SBS22L	0
LCML	SBS22L	0
LGG	SBS22L	0
LIHC	SBS22L	0
LUAD	SBS22L	0.00929
LUSC	SBS22L	0.00942
LYMP	SBS22L	0
MESO	SBS22L	0
MM	SBS22L	0.00475
NB	SBS22L	0
OV	SBS22L	0
PAAD	SBS22L	0
PRAD	SBS22L	0
SARC	SBS22L	0
SCLC	SBS22L	0.01835
SKCM	SBS22L	0
STAD	SBS22L	0
THCA	SBS22L	0
UCEC	SBS22L	0
ALL/CLL	SBS23/11L	0
BLCA	SBS23/11L	0
BONE	SBS23/11L	0
BRCA	SBS23/11L	0
CESC	SBS23/11L	0.00427
COREAD	SBS23/11L	0
DLBC	SBS23/11L	0.00361
ESCA	SBS23/11L	0.00534
EWING	SBS23/11L	0.00234
GBM	SBS23/11L	0
HL	SBS23/11L	0.00062
HNSC	SBS23/11L	0.00281
KIRC	SBS23/11L	0
LAML	SBS23/11L	0.00443
LCML	SBS23/11L	0
LGG	SBS23/11L	0
LIHC	SBS23/11L	0
LUAD	SBS23/11L	0.00164
LUSC	SBS23/11L	0
LYMP	SBS23/11L	0
MESO	SBS23/11L	0
MM	SBS23/11L	0.00349
NB	SBS23/11L	0.00139
OV	SBS23/11L	0
PAAD	SBS23/11L	0.00166
PRAD	SBS23/11L	0
SARC	SBS23/11L	0
SCLC	SBS23/11L	0.0036
SKCM	SBS23/11L	0
STAD	SBS23/11L	0
THCA	SBS23/11L	0.00323
UCEC	SBS23/11L	0
ALL/CLL	SBS24L	0
BLCA	SBS24L	0
BONE	SBS24L	0
BRCA	SBS24L	0
CESC	SBS24L	0
COREAD	SBS24L	0
DLBC	SBS24L	0
ESCA	SBS24L	0.00286
EWING	SBS24L	0
GBM	SBS24L	0.00123
HL	SBS24L	0.01425
HNSC	SBS24L	0.00022
KIRC	SBS24L	0.00638
LAML	SBS24L	0
LCML	SBS24L	0
LGG	SBS24L	0
LIHC	SBS24L	0
LUAD	SBS24L	0.03741
LUSC	SBS24L	0.03326
LYMP	SBS24L	0
MESO	SBS24L	0
MM	SBS24L	0.01248
NB	SBS24L	0.01289
OV	SBS24L	0
PAAD	SBS24L	0
PRAD	SBS24L	0
SARC	SBS24L	0.00718
SCLC	SBS24L	0.04274
SKCM	SBS24L	0
STAD	SBS24L	0
THCA	SBS24L	0.0154
UCEC	SBS24L	0
ALL/CLL	SBS25L	0
BLCA	SBS25L	0
BONE	SBS25L	0
BRCA	SBS25L	0
CESC	SBS25L	0
COREAD	SBS25L	0
DLBC	SBS25L	0.02662
ESCA	SBS25L	0.00815
EWING	SBS25L	0
GBM	SBS25L	0
HL	SBS25L	0.03669
HNSC	SBS25L	0
KIRC	SBS25L	0.00119
LAML	SBS25L	0
LCML	SBS25L	0
LGG	SBS25L	0
LIHC	SBS25L	0.00273
LUAD	SBS25L	0.01854
LUSC	SBS25L	0.02618
LYMP	SBS25L	0
MESO	SBS25L	0
MM	SBS25L	0.01605
NB	SBS25L	0
OV	SBS25L	0
PAAD	SBS25L	0
PRAD	SBS25L	0
SARC	SBS25L	0
SCLC	SBS25L	0.04365
SKCM	SBS25L	0
STAD	SBS25L	0
THCA	SBS25L	0.00895
UCEC	SBS25L	0
ALL/CLL	SBS26/12L	0
BLCA	SBS26/12L	0
BONE	SBS26/12L	0
BRCA	SBS26/12L	0
CESC	SBS26/12L	0
COREAD	SBS26/12L	0
DLBC	SBS26/12L	0
ESCA	SBS26/12L	0
EWING	SBS26/12L	0
GBM	SBS26/12L	0
HL	SBS26/12L	0
HNSC	SBS26/12L	0
KIRC	SBS26/12L	0
LAML	SBS26/12L	0
LCML	SBS26/12L	0
LGG	SBS26/12L	0
LIHC	SBS26/12L	0
LUAD	SBS26/12L	0
LUSC	SBS26/12L	0
LYMP	SBS26/12L	0.00049
MESO	SBS26/12L	0
MM	SBS26/12L	0
NB	SBS26/12L	0
OV	SBS26/12L	0
PAAD	SBS26/12L	0.00054
PRAD	SBS26/12L	1.00E-05
SARC	SBS26/12L	0
SCLC	SBS26/12L	0
SKCM	SBS26/12L	0
STAD	SBS26/12L	0
THCA	SBS26/12L	0
UCEC	SBS26/12L	0.00331
ALL/CLL	SBS28	0.00141
BLCA	SBS28	0.0028
BONE	SBS28	0.00116
BRCA	SBS28	0
CESC	SBS28	0.00275
COREAD	SBS28	0.00065
DLBC	SBS28	0.00356
ESCA	SBS28	0.00252
EWING	SBS28	0.00259
GBM	SBS28	0.00133
HL	SBS28	0.00065
HNSC	SBS28	0.00171
KIRC	SBS28	0.0012
LAML	SBS28	0
LCML	SBS28	0.00154
LGG	SBS28	0
LIHC	SBS28	0.00281
LUAD	SBS28	0.00039
LUSC	SBS28	0.00064
LYMP	SBS28	0.00315
MESO	SBS28	0
MM	SBS28	0.00299
NB	SBS28	0
OV	SBS28	0
PAAD	SBS28	0.00211
PRAD	SBS28	0.00072
SARC	SBS28	0.00169
SCLC	SBS28	0.00093
SKCM	SBS28	0.00141
STAD	SBS28	0.00299
THCA	SBS28	0.00289
UCEC	SBS28	0.00367
ALL/CLL	SBS29L/18L	0
BLCA	SBS29L/18L	0
BONE	SBS29L/18L	0
BRCA	SBS29L/18L	0
CESC	SBS29L/18L	0
COREAD	SBS29L/18L	0
DLBC	SBS29L/18L	0
ESCA	SBS29L/18L	0
EWING	SBS29L/18L	0
GBM	SBS29L/18L	0.00122
HL	SBS29L/18L	0.01042
HNSC	SBS29L/18L	0.01291
KIRC	SBS29L/18L	0
LAML	SBS29L/18L	0
LCML	SBS29L/18L	0
LGG	SBS29L/18L	0
LIHC	SBS29L/18L	0
LUAD	SBS29L/18L	0.01024
LUSC	SBS29L/18L	0.02623
LYMP	SBS29L/18L	0
MESO	SBS29L/18L	0
MM	SBS29L/18L	0.01479
NB	SBS29L/18L	0.03416
OV	SBS29L/18L	0
PAAD	SBS29L/18L	2.00E-05
PRAD	SBS29L/18L	0
SARC	SBS29L/18L	0
SCLC	SBS29L/18L	0.03568
SKCM	SBS29L/18L	0
STAD	SBS29L/18L	0
THCA	SBS29L/18L	3.00E-05
UCEC	SBS29L/18L	0
ALL/CLL	SBS30L/7bL/11L	0
BLCA	SBS30L/7bL/11L	0
BONE	SBS30L/7bL/11L	0.00603
BRCA	SBS30L/7bL/11L	0
CESC	SBS30L/7bL/11L	0.00539
COREAD	SBS30L/7bL/11L	0
DLBC	SBS30L/7bL/11L	0.01191
ESCA	SBS30L/7bL/11L	0.0244
EWING	SBS30L/7bL/11L	0.00782
GBM	SBS30L/7bL/11L	0.00033
HL	SBS30L/7bL/11L	0.00518
HNSC	SBS30L/7bL/11L	0.01064
KIRC	SBS30L/7bL/11L	0.00526
LAML	SBS30L/7bL/11L	0.00248
LCML	SBS30L/7bL/11L	0.00423
LGG	SBS30L/7bL/11L	0.00272
LIHC	SBS30L/7bL/11L	0.00935
LUAD	SBS30L/7bL/11L	0.01164
LUSC	SBS30L/7bL/11L	0.00747
LYMP	SBS30L/7bL/11L	0
MESO	SBS30L/7bL/11L	6.00E-05
MM	SBS30L/7bL/11L	0.00414
NB	SBS30L/7bL/11L	0.00644
OV	SBS30L/7bL/11L	0
PAAD	SBS30L/7bL/11L	0.00209
PRAD	SBS30L/7bL/11L	0
SARC	SBS30L/7bL/11L	0
SCLC	SBS30L/7bL/11L	0.0106
SKCM	SBS30L/7bL/11L	0.0081
STAD	SBS30L/7bL/11L	0.00546
THCA	SBS30L/7bL/11L	0.00872
UCEC	SBS30L/7bL/11L	0
ALL/CLL	SBS31L	0
BLCA	SBS31L	0
BONE	SBS31L	0
BRCA	SBS31L	0
CESC	SBS31L	0
COREAD	SBS31L	0
DLBC	SBS31L	0.01286
ESCA	SBS31L	0.01579
EWING	SBS31L	0
GBM	SBS31L	0.01295
HL	SBS31L	0.02376
HNSC	SBS31L	0.00451
KIRC	SBS31L	0
LAML	SBS31L	0.00223
LCML	SBS31L	0
LGG	SBS31L	0
LIHC	SBS31L	0.01064
LUAD	SBS31L	0.0015
LUSC	SBS31L	0.01353
LYMP	SBS31L	0
MESO	SBS31L	0
MM	SBS31L	0.01173
NB	SBS31L	0.01099
OV	SBS31L	0
PAAD	SBS31L	0
PRAD	SBS31L	0
SARC	SBS31L	0.00168
SCLC	SBS31L	0.02297
SKCM	SBS31L	0
STAD	SBS31L	1.00E-04
THCA	SBS31L	0.00093
UCEC	SBS31L	0
ALL/CLL	SBS32L	0
BLCA	SBS32L	0.00285
BONE	SBS32L	0.00042
BRCA	SBS32L	0
CESC	SBS32L	0.00133
COREAD	SBS32L	0
DLBC	SBS32L	0.02614
ESCA	SBS32L	0.01727
EWING	SBS32L	0.00985
GBM	SBS32L	0.01279
HL	SBS32L	0.01366
HNSC	SBS32L	0.01081
KIRC	SBS32L	0.01134
LAML	SBS32L	0
LCML	SBS32L	2.00E-05
LGG	SBS32L	7.00E-05
LIHC	SBS32L	0.01091
LUAD	SBS32L	0.00044
LUSC	SBS32L	0.00369
LYMP	SBS32L	0.00103
MESO	SBS32L	0.00021
MM	SBS32L	0.01896
NB	SBS32L	0.00148
OV	SBS32L	6.00E-05
PAAD	SBS32L	0.00666
PRAD	SBS32L	3.00E-05
SARC	SBS32L	9.00E-05
SCLC	SBS32L	0.01016
SKCM	SBS32L	0
STAD	SBS32L	1.00E-05
THCA	SBS32L	0.01299
UCEC	SBS32L	0
ALL/CLL	SBS33L	0
BLCA	SBS33L	0
BONE	SBS33L	0
BRCA	SBS33L	0
CESC	SBS33L	0
COREAD	SBS33L	0
DLBC	SBS33L	0
ESCA	SBS33L	0
EWING	SBS33L	0
GBM	SBS33L	0
HL	SBS33L	0
HNSC	SBS33L	0
KIRC	SBS33L	0
LAML	SBS33L	7.00E-05
LCML	SBS33L	0
LGG	SBS33L	0
LIHC	SBS33L	0
LUAD	SBS33L	0
LUSC	SBS33L	0
LYMP	SBS33L	0.00193
MESO	SBS33L	1.00E-04
MM	SBS33L	0
NB	SBS33L	0
OV	SBS33L	0
PAAD	SBS33L	0
PRAD	SBS33L	0.00903
SARC	SBS33L	2.00E-05
SCLC	SBS33L	0
SKCM	SBS33L	0
STAD	SBS33L	0
THCA	SBS33L	0
UCEC	SBS33L	0.00114
ALL/CLL	SBS36/56L	0
BLCA	SBS36/56L	0
BONE	SBS36/56L	0.0018
BRCA	SBS36/56L	0
CESC	SBS36/56L	0.02897
COREAD	SBS36/56L	0
DLBC	SBS36/56L	2.00E-05
ESCA	SBS36/56L	0.00739
EWING	SBS36/56L	0
GBM	SBS36/56L	0.00222
HL	SBS36/56L	0.00716
HNSC	SBS36/56L	0.02056
KIRC	SBS36/56L	8.00E-05
LAML	SBS36/56L	0
LCML	SBS36/56L	0
LGG	SBS36/56L	0
LIHC	SBS36/56L	0
LUAD	SBS36/56L	0.02106
LUSC	SBS36/56L	0.02948
LYMP	SBS36/56L	0
MESO	SBS36/56L	0
MM	SBS36/56L	0.02095
NB	SBS36/56L	0.04186
OV	SBS36/56L	0
PAAD	SBS36/56L	0.03013
PRAD	SBS36/56L	0
SARC	SBS36/56L	0
SCLC	SBS36/56L	0.02492
SKCM	SBS36/56L	0
STAD	SBS36/56L	0.00118
THCA	SBS36/56L	0
UCEC	SBS36/56L	0
ALL/CLL	SBS38/45L	0.00118
BLCA	SBS38/45L	0.00106
BONE	SBS38/45L	0.00453
BRCA	SBS38/45L	0
CESC	SBS38/45L	0.00025
COREAD	SBS38/45L	0
DLBC	SBS38/45L	0
ESCA	SBS38/45L	0.00105
EWING	SBS38/45L	0
GBM	SBS38/45L	0.0011
HL	SBS38/45L	0.00219
HNSC	SBS38/45L	0.00853
KIRC	SBS38/45L	0.01615
LAML	SBS38/45L	0
LCML	SBS38/45L	0
LGG	SBS38/45L	0
LIHC	SBS38/45L	0.00811
LUAD	SBS38/45L	0.03056
LUSC	SBS38/45L	0.01452
LYMP	SBS38/45L	0
MESO	SBS38/45L	0
MM	SBS38/45L	0.0096
NB	SBS38/45L	0.01765
OV	SBS38/45L	0.00572
PAAD	SBS38/45L	0.00808
PRAD	SBS38/45L	0
SARC	SBS38/45L	0
SCLC	SBS38/45L	0.02547
SKCM	SBS38/45L	0
STAD	SBS38/45L	0.00358
THCA	SBS38/45L	0.0105
UCEC	SBS38/45L	0
ALL/CLL	SBS3L	0.04417
BLCA	SBS3L	0.05425
BONE	SBS3L	0.03708
BRCA	SBS3L	0.044
CESC	SBS3L	0.03402
COREAD	SBS3L	0.02464
DLBC	SBS3L	0.03192
ESCA	SBS3L	0.03337
EWING	SBS3L	0.05483
GBM	SBS3L	0.05345
HL	SBS3L	0.02279
HNSC	SBS3L	0.03495
KIRC	SBS3L	0.0657
LAML	SBS3L	0.05023
LCML	SBS3L	0.02372
LGG	SBS3L	0.05258
LIHC	SBS3L	0.03776
LUAD	SBS3L	0.0315
LUSC	SBS3L	0.02249
LYMP	SBS3L	0.04051
MESO	SBS3L	0.07895
MM	SBS3L	0.02748
NB	SBS3L	0.02361
OV	SBS3L	0.04161
PAAD	SBS3L	0.04284
PRAD	SBS3L	0.07561
SARC	SBS3L	0.05164
SCLC	SBS3L	0.02048
SKCM	SBS3L	0.04116
STAD	SBS3L	0.03222
THCA	SBS3L	0.02968
UCEC	SBS3L	0.01459
ALL/CLL	SBS4/45L	0
BLCA	SBS4/45L	0.00608
BONE	SBS4/45L	0.00906
BRCA	SBS4/45L	0
CESC	SBS4/45L	0.00206
COREAD	SBS4/45L	0
DLBC	SBS4/45L	0.00367
ESCA	SBS4/45L	0.00893
EWING	SBS4/45L	0.00356
GBM	SBS4/45L	0.00371
HL	SBS4/45L	0.00942
HNSC	SBS4/45L	0.01399
KIRC	SBS4/45L	0.01159
LAML	SBS4/45L	0.01386
LCML	SBS4/45L	0.00863
LGG	SBS4/45L	0
LIHC	SBS4/45L	0.00341
LUAD	SBS4/45L	0.0372
LUSC	SBS4/45L	0.02439
LYMP	SBS4/45L	0
MESO	SBS4/45L	0
MM	SBS4/45L	0.00962
NB	SBS4/45L	0.02236
OV	SBS4/45L	0.01028
PAAD	SBS4/45L	0.01516
PRAD	SBS4/45L	0
SARC	SBS4/45L	0
SCLC	SBS4/45L	0.03257
SKCM	SBS4/45L	0
STAD	SBS4/45L	0.00496
THCA	SBS4/45L	0.00499
UCEC	SBS4/45L	0
ALL/CLL	SBS40L	0.04085
BLCA	SBS40L	0.05299
BONE	SBS40L	0.03861
BRCA	SBS40L	0.03904
CESC	SBS40L	0.03752
COREAD	SBS40L	0.02595
DLBC	SBS40L	0.02832
ESCA	SBS40L	0.03294
EWING	SBS40L	0.04779
GBM	SBS40L	0.04796
HL	SBS40L	0.02291
HNSC	SBS40L	0.03202
KIRC	SBS40L	0.05533
LAML	SBS40L	0.04352
LCML	SBS40L	0.03227
LGG	SBS40L	0.05038
LIHC	SBS40L	0.03362
LUAD	SBS40L	0.02781
LUSC	SBS40L	0.02134
LYMP	SBS40L	0.04432
MESO	SBS40L	0.0669
MM	SBS40L	0.02803
NB	SBS40L	0.02529
OV	SBS40L	0.03703
PAAD	SBS40L	0.04116
PRAD	SBS40L	0.07701
SARC	SBS40L	0.04227
SCLC	SBS40L	0.01787
SKCM	SBS40L	0.04274
STAD	SBS40L	0.03586
THCA	SBS40L	0.03142
UCEC	SBS40L	0.01522
ALL/CLL	SBS42L	0
BLCA	SBS42L	0
BONE	SBS42L	0.00101
BRCA	SBS42L	0
CESC	SBS42L	0.0086
COREAD	SBS42L	0
DLBC	SBS42L	0.01318
ESCA	SBS42L	0.0077
EWING	SBS42L	0.00576
GBM	SBS42L	0.00713
HL	SBS42L	0.00253
HNSC	SBS42L	0.00689
KIRC	SBS42L	0.00177
LAML	SBS42L	0.00288
LCML	SBS42L	0
LGG	SBS42L	0.00094
LIHC	SBS42L	0.01029
LUAD	SBS42L	0.00396
LUSC	SBS42L	0.00021
LYMP	SBS42L	0
MESO	SBS42L	0
MM	SBS42L	0.00711
NB	SBS42L	0.00385
OV	SBS42L	0.00226
PAAD	SBS42L	0.00426
PRAD	SBS42L	0.00435
SARC	SBS42L	0
SCLC	SBS42L	0.00704
SKCM	SBS42L	8.00E-05
STAD	SBS42L	0
THCA	SBS42L	0.0042
UCEC	SBS42L	0
ALL/CLL	SBS43/60L	0
BLCA	SBS43/60L	0
BONE	SBS43/60L	0
BRCA	SBS43/60L	0
CESC	SBS43/60L	0.00229
COREAD	SBS43/60L	0
DLBC	SBS43/60L	0.00601
ESCA	SBS43/60L	1.00E-05
EWING	SBS43/60L	0
GBM	SBS43/60L	0.00611
HL	SBS43/60L	0.02293
HNSC	SBS43/60L	0.02515
KIRC	SBS43/60L	0
LAML	SBS43/60L	0
LCML	SBS43/60L	0
LGG	SBS43/60L	0
LIHC	SBS43/60L	7.00E-05
LUAD	SBS43/60L	0.00415
LUSC	SBS43/60L	0
LYMP	SBS43/60L	0
MESO	SBS43/60L	0
MM	SBS43/60L	0
NB	SBS43/60L	0.0168
OV	SBS43/60L	0
PAAD	SBS43/60L	0.00095
PRAD	SBS43/60L	0
SARC	SBS43/60L	0
SCLC	SBS43/60L	0.0077
SKCM	SBS43/60L	0
STAD	SBS43/60L	0
THCA	SBS43/60L	0.0137
UCEC	SBS43/60L	0
ALL/CLL	SBS44L	0
BLCA	SBS44L	0
BONE	SBS44L	4.00E-05
BRCA	SBS44L	0.00015
CESC	SBS44L	0.00012
COREAD	SBS44L	0
DLBC	SBS44L	0.00725
ESCA	SBS44L	0.00043
EWING	SBS44L	0.00097
GBM	SBS44L	0.00089
HL	SBS44L	0
HNSC	SBS44L	0.00233
KIRC	SBS44L	0.00167
LAML	SBS44L	0.00085
LCML	SBS44L	0.00233
LGG	SBS44L	0
LIHC	SBS44L	0.0065
LUAD	SBS44L	0.00239
LUSC	SBS44L	0.00389
LYMP	SBS44L	0
MESO	SBS44L	0
MM	SBS44L	0.00633
NB	SBS44L	0.00507
OV	SBS44L	3.00E-05
PAAD	SBS44L	0.00408
PRAD	SBS44L	0
SARC	SBS44L	0
SCLC	SBS44L	0.00447
SKCM	SBS44L	0
STAD	SBS44L	5.00E-05
THCA	SBS44L	0.00851
UCEC	SBS44L	0
ALL/CLL	SBS45/38L/4L	0
BLCA	SBS45/38L/4L	0.00636
BONE	SBS45/38L/4L	0
BRCA	SBS45/38L/4L	0.00197
CESC	SBS45/38L/4L	0.00775
COREAD	SBS45/38L/4L	0
DLBC	SBS45/38L/4L	8.00E-05
ESCA	SBS45/38L/4L	0.0085
EWING	SBS45/38L/4L	0.0021
GBM	SBS45/38L/4L	0.00707
HL	SBS45/38L/4L	0.00902
HNSC	SBS45/38L/4L	0.01782
KIRC	SBS45/38L/4L	0.01253
LAML	SBS45/38L/4L	0.00938
LCML	SBS45/38L/4L	0.00538
LGG	SBS45/38L/4L	0
LIHC	SBS45/38L/4L	0.00138
LUAD	SBS45/38L/4L	0.03161
LUSC	SBS45/38L/4L	0.02591
LYMP	SBS45/38L/4L	0
MESO	SBS45/38L/4L	0
MM	SBS45/38L/4L	0.01032
NB	SBS45/38L/4L	0.01568
OV	SBS45/38L/4L	0.01318
PAAD	SBS45/38L/4L	0.01464
PRAD	SBS45/38L/4L	0.00306
SARC	SBS45/38L/4L	0.01079
SCLC	SBS45/38L/4L	0.02567
SKCM	SBS45/38L/4L	0.00187
STAD	SBS45/38L/4L	0.00675
THCA	SBS45/38L/4L	0.01945
UCEC	SBS45/38L/4L	0
ALL/CLL	SBS46L	0
BLCA	SBS46L	0.00294
BONE	SBS46L	0.00274
BRCA	SBS46L	0.00183
CESC	SBS46L	1.00E-04
COREAD	SBS46L	0
DLBC	SBS46L	0.02654
ESCA	SBS46L	0.00613
EWING	SBS46L	0.00418
GBM	SBS46L	0.0079
HL	SBS46L	0.0414
HNSC	SBS46L	0.01072
KIRC	SBS46L	0.01098
LAML	SBS46L	0.00784
LCML	SBS46L	0
LGG	SBS46L	9.00E-05
LIHC	SBS46L	0.03092
LUAD	SBS46L	0.00988
LUSC	SBS46L	0.00449
LYMP	SBS46L	0
MESO	SBS46L	0
MM	SBS46L	0.00558
NB	SBS46L	0.00076
OV	SBS46L	0.002
PAAD	SBS46L	0.01512
PRAD	SBS46L	0.00289
SARC	SBS46L	4.00E-05
SCLC	SBS46L	0.01691
SKCM	SBS46L	0
STAD	SBS46L	0.00917
THCA	SBS46L	0.02099
UCEC	SBS46L	0
ALL/CLL	SBS48L	0
BLCA	SBS48L	0
BONE	SBS48L	0
BRCA	SBS48L	0
CESC	SBS48L	0
COREAD	SBS48L	0
DLBC	SBS48L	0
ESCA	SBS48L	0
EWING	SBS48L	0
GBM	SBS48L	0
HL	SBS48L	0.01709
HNSC	SBS48L	0
KIRC	SBS48L	0
LAML	SBS48L	0
LCML	SBS48L	0
LGG	SBS48L	0
LIHC	SBS48L	0
LUAD	SBS48L	0
LUSC	SBS48L	0
LYMP	SBS48L	0
MESO	SBS48L	0
MM	SBS48L	0
NB	SBS48L	0
OV	SBS48L	0
PAAD	SBS48L	0
PRAD	SBS48L	0
SARC	SBS48L	0
SCLC	SBS48L	0
SKCM	SBS48L	0
STAD	SBS48L	0
THCA	SBS48L	0
UCEC	SBS48L	0
ALL/CLL	SBS49	0
BLCA	SBS49	0
BONE	SBS49	0
BRCA	SBS49	0
CESC	SBS49	0
COREAD	SBS49	0
DLBC	SBS49	0
ESCA	SBS49	0
EWING	SBS49	0
GBM	SBS49	0
HL	SBS49	0
HNSC	SBS49	0
KIRC	SBS49	0
LAML	SBS49	0
LCML	SBS49	0
LGG	SBS49	0
LIHC	SBS49	0
LUAD	SBS49	0.00182
LUSC	SBS49	0.01535
LYMP	SBS49	0
MESO	SBS49	0
MM	SBS49	0
NB	SBS49	0.00015
OV	SBS49	0
PAAD	SBS49	0
PRAD	SBS49	0
SARC	SBS49	0
SCLC	SBS49	0.01686
SKCM	SBS49	0
STAD	SBS49	0
THCA	SBS49	0
UCEC	SBS49	0
ALL/CLL	SBS52	0
BLCA	SBS52	0
BONE	SBS52	4.00E-05
BRCA	SBS52	0
CESC	SBS52	0
COREAD	SBS52	0
DLBC	SBS52	0
ESCA	SBS52	0
EWING	SBS52	0
GBM	SBS52	0
HL	SBS52	0.01375
HNSC	SBS52	0
KIRC	SBS52	0
LAML	SBS52	0
LCML	SBS52	0
LGG	SBS52	0
LIHC	SBS52	0
LUAD	SBS52	0
LUSC	SBS52	0
LYMP	SBS52	0
MESO	SBS52	0
MM	SBS52	0
NB	SBS52	0
OV	SBS52	0
PAAD	SBS52	0
PRAD	SBS52	0
SARC	SBS52	0
SCLC	SBS52	0.01917
SKCM	SBS52	0
STAD	SBS52	0
THCA	SBS52	0
UCEC	SBS52	0
ALL/CLL	SBS53L/38L	0
BLCA	SBS53L/38L	0
BONE	SBS53L/38L	0
BRCA	SBS53L/38L	0
CESC	SBS53L/38L	0
COREAD	SBS53L/38L	0
DLBC	SBS53L/38L	0
ESCA	SBS53L/38L	0
EWING	SBS53L/38L	0
GBM	SBS53L/38L	0
HL	SBS53L/38L	0
HNSC	SBS53L/38L	0
KIRC	SBS53L/38L	0
LAML	SBS53L/38L	0
LCML	SBS53L/38L	0
LGG	SBS53L/38L	0
LIHC	SBS53L/38L	0
LUAD	SBS53L/38L	0
LUSC	SBS53L/38L	0
LYMP	SBS53L/38L	0
MESO	SBS53L/38L	0
MM	SBS53L/38L	0
NB	SBS53L/38L	0
OV	SBS53L/38L	0
PAAD	SBS53L/38L	0
PRAD	SBS53L/38L	0
SARC	SBS53L/38L	0
SCLC	SBS53L/38L	0
SKCM	SBS53L/38L	0
STAD	SBS53L/38L	0
THCA	SBS53L/38L	0
UCEC	SBS53L/38L	0
ALL/CLL	SBS54	0
BLCA	SBS54	0
BONE	SBS54	0
BRCA	SBS54	0
CESC	SBS54	0
COREAD	SBS54	0
DLBC	SBS54	0
ESCA	SBS54	0
EWING	SBS54	0
GBM	SBS54	0
HL	SBS54	0
HNSC	SBS54	0
KIRC	SBS54	0
LAML	SBS54	0.00043
LCML	SBS54	0
LGG	SBS54	0
LIHC	SBS54	0
LUAD	SBS54	0
LUSC	SBS54	0
LYMP	SBS54	7.00E-05
MESO	SBS54	0
MM	SBS54	0
NB	SBS54	0
OV	SBS54	0
PAAD	SBS54	0
PRAD	SBS54	0.03241
SARC	SBS54	0
SCLC	SBS54	0
SKCM	SBS54	0
STAD	SBS54	0
THCA	SBS54	0
UCEC	SBS54	0.00024
ALL/CLL	SBS55L/60L	0
BLCA	SBS55L/60L	0.06425
BONE	SBS55L/60L	0.04242
BRCA	SBS55L/60L	0.01597
CESC	SBS55L/60L	0.03348
COREAD	SBS55L/60L	0
DLBC	SBS55L/60L	0.02708
ESCA	SBS55L/60L	0.03783
EWING	SBS55L/60L	0.07246
GBM	SBS55L/60L	0.03205
HL	SBS55L/60L	0.00893
HNSC	SBS55L/60L	0.0634
KIRC	SBS55L/60L	0.08066
LAML	SBS55L/60L	0.03238
LCML	SBS55L/60L	0.07395
LGG	SBS55L/60L	0.02509
LIHC	SBS55L/60L	0.06521
LUAD	SBS55L/60L	0.02418
LUSC	SBS55L/60L	0.02514
LYMP	SBS55L/60L	0
MESO	SBS55L/60L	0
MM	SBS55L/60L	0.03209
NB	SBS55L/60L	0.03362
OV	SBS55L/60L	0.03588
PAAD	SBS55L/60L	0.06207
PRAD	SBS55L/60L	0.03225
SARC	SBS55L/60L	0.01744
SCLC	SBS55L/60L	0.02044
SKCM	SBS55L/60L	0
STAD	SBS55L/60L	0
THCA	SBS55L/60L	0.01705
UCEC	SBS55L/60L	0
ALL/CLL	SBS56/10aL/36L	0
BLCA	SBS56/10aL/36L	0.00111
BONE	SBS56/10aL/36L	0.0035
BRCA	SBS56/10aL/36L	0.00611
CESC	SBS56/10aL/36L	0.00027
COREAD	SBS56/10aL/36L	0
DLBC	SBS56/10aL/36L	0.01133
ESCA	SBS56/10aL/36L	0.00649
EWING	SBS56/10aL/36L	0.00013
GBM	SBS56/10aL/36L	0.00303
HL	SBS56/10aL/36L	0
HNSC	SBS56/10aL/36L	0.02153
KIRC	SBS56/10aL/36L	4.00E-05
LAML	SBS56/10aL/36L	0
LCML	SBS56/10aL/36L	0.02391
LGG	SBS56/10aL/36L	0.00404
LIHC	SBS56/10aL/36L	0.002
LUAD	SBS56/10aL/36L	0.01879
LUSC	SBS56/10aL/36L	0.02159
LYMP	SBS56/10aL/36L	0
MESO	SBS56/10aL/36L	0
MM	SBS56/10aL/36L	0.01807
NB	SBS56/10aL/36L	0.0503
OV	SBS56/10aL/36L	9.00E-05
PAAD	SBS56/10aL/36L	0.01991
PRAD	SBS56/10aL/36L	0
SARC	SBS56/10aL/36L	0
SCLC	SBS56/10aL/36L	0.01449
SKCM	SBS56/10aL/36L	0
STAD	SBS56/10aL/36L	2.00E-05
THCA	SBS56/10aL/36L	0.009
UCEC	SBS56/10aL/36L	0
ALL/CLL	SBS59	0
BLCA	SBS59	0
BONE	SBS59	0.00152
BRCA	SBS59	0
CESC	SBS59	0
COREAD	SBS59	0
DLBC	SBS59	0
ESCA	SBS59	0.00043
EWING	SBS59	0
GBM	SBS59	0
HL	SBS59	0
HNSC	SBS59	0.02386
KIRC	SBS59	0
LAML	SBS59	0
LCML	SBS59	0
LGG	SBS59	0.00249
LIHC	SBS59	0
LUAD	SBS59	0.0229
LUSC	SBS59	0.02232
LYMP	SBS59	0
MESO	SBS59	0
MM	SBS59	0.01503
NB	SBS59	0.00789
OV	SBS59	0
PAAD	SBS59	0.01734
PRAD	SBS59	0
SARC	SBS59	0
SCLC	SBS59	0.01035
SKCM	SBS59	0
STAD	SBS59	0
THCA	SBS59	0.0144
UCEC	SBS59	0
ALL/CLL	SBS5L	0.00158
BLCA	SBS5L	0.00256
BONE	SBS5L	0.001
BRCA	SBS5L	0.00015
CESC	SBS5L	4.00E-04
COREAD	SBS5L	0.00425
DLBC	SBS5L	0.00497
ESCA	SBS5L	0.0024
EWING	SBS5L	0.00139
GBM	SBS5L	0.00542
HL	SBS5L	0.00676
HNSC	SBS5L	0.00156
KIRC	SBS5L	0.00298
LAML	SBS5L	0.00147
LCML	SBS5L	2.00E-05
LGG	SBS5L	0.00301
LIHC	SBS5L	0.00363
LUAD	SBS5L	0.00313
LUSC	SBS5L	0.00371
LYMP	SBS5L	0.00265
MESO	SBS5L	1.00E-04
MM	SBS5L	0.00221
NB	SBS5L	0.00063
OV	SBS5L	0.00179
PAAD	SBS5L	0.00467
PRAD	SBS5L	0.00117
SARC	SBS5L	0.00142
SCLC	SBS5L	0.00368
SKCM	SBS5L	0.00119
STAD	SBS5L	0.00418
THCA	SBS5L	0.00211
UCEC	SBS5L	0.00124
ALL/CLL	SBS6	0.01599
BLCA	SBS6	0.01217
BONE	SBS6	0.01073
BRCA	SBS6	0.01212
CESC	SBS6	0.00999
COREAD	SBS6	0.02068
DLBC	SBS6	0.0071
ESCA	SBS6	0.00742
EWING	SBS6	0.01032
GBM	SBS6	0.01276
HL	SBS6	0.00499
HNSC	SBS6	0.00754
KIRC	SBS6	0.0105
LAML	SBS6	0.01509
LCML	SBS6	0.01009
LGG	SBS6	0.01773
LIHC	SBS6	0.00802
LUAD	SBS6	0.00351
LUSC	SBS6	0.00383
LYMP	SBS6	0.0187
MESO	SBS6	0.01967
MM	SBS6	0.00724
NB	SBS6	0.00657
OV	SBS6	0.01031
PAAD	SBS6	0.00951
PRAD	SBS6	0.03147
SARC	SBS6	0.00996
SCLC	SBS6	0.00365
SKCM	SBS6	0.00927
STAD	SBS6	0.0094
THCA	SBS6	0.00796
UCEC	SBS6	0.01753
ALL/CLL	SBS60	0
BLCA	SBS60	0
BONE	SBS60	0
BRCA	SBS60	0
CESC	SBS60	0
COREAD	SBS60	0
DLBC	SBS60	0
ESCA	SBS60	0
EWING	SBS60	0
GBM	SBS60	0
HL	SBS60	0
HNSC	SBS60	0
KIRC	SBS60	0
LAML	SBS60	0
LCML	SBS60	0
LGG	SBS60	0
LIHC	SBS60	0
LUAD	SBS60	0
LUSC	SBS60	0
LYMP	SBS60	0
MESO	SBS60	0
MM	SBS60	0
NB	SBS60	0
OV	SBS60	0
PAAD	SBS60	0
PRAD	SBS60	0
SARC	SBS60	0
SCLC	SBS60	0
SKCM	SBS60	0
STAD	SBS60	0
THCA	SBS60	0
UCEC	SBS60	0
ALL/CLL	SBS7a	0
BLCA	SBS7a	0.00024
BONE	SBS7a	0
BRCA	SBS7a	0.00197
CESC	SBS7a	0
COREAD	SBS7a	0.001
DLBC	SBS7a	0.00041
ESCA	SBS7a	0.00217
EWING	SBS7a	0.00085
GBM	SBS7a	0
HL	SBS7a	0.00067
HNSC	SBS7a	0
KIRC	SBS7a	0
LAML	SBS7a	0
LCML	SBS7a	0.00164
LGG	SBS7a	0
LIHC	SBS7a	0
LUAD	SBS7a	0
LUSC	SBS7a	0.00065
LYMP	SBS7a	0.00085
MESO	SBS7a	0
MM	SBS7a	0.00162
NB	SBS7a	0
OV	SBS7a	0
PAAD	SBS7a	0
PRAD	SBS7a	0.00094
SARC	SBS7a	0.00061
SCLC	SBS7a	0.00043
SKCM	SBS7a	0.05452
STAD	SBS7a	0.00169
THCA	SBS7a	0.00063
UCEC	SBS7a	0
ALL/CLL	SBS7b	0
BLCA	SBS7b	0
BONE	SBS7b	0
BRCA	SBS7b	0
CESC	SBS7b	0
COREAD	SBS7b	0
DLBC	SBS7b	0
ESCA	SBS7b	0.00078
EWING	SBS7b	0
GBM	SBS7b	0
HL	SBS7b	0.00134
HNSC	SBS7b	0
KIRC	SBS7b	0
LAML	SBS7b	0
LCML	SBS7b	0.0011
LGG	SBS7b	0
LIHC	SBS7b	0
LUAD	SBS7b	0.00107
LUSC	SBS7b	0
LYMP	SBS7b	0
MESO	SBS7b	0.00218
MM	SBS7b	0
NB	SBS7b	0.001
OV	SBS7b	0
PAAD	SBS7b	0
PRAD	SBS7b	0
SARC	SBS7b	0
SCLC	SBS7b	0.00077
SKCM	SBS7b	0.04943
STAD	SBS7b	0
THCA	SBS7b	0
UCEC	SBS7b	0
ALL/CLL	SBS7dL	0
BLCA	SBS7dL	0.01258
BONE	SBS7dL	1.00E-04
BRCA	SBS7dL	0
CESC	SBS7dL	0
COREAD	SBS7dL	0
DLBC	SBS7dL	0.00021
ESCA	SBS7dL	0.00073
EWING	SBS7dL	0.00284
GBM	SBS7dL	0.00471
HL	SBS7dL	0.00033
HNSC	SBS7dL	0.01323
KIRC	SBS7dL	2.00E-05
LAML	SBS7dL	0
LCML	SBS7dL	0.00019
LGG	SBS7dL	0.00036
LIHC	SBS7dL	0.02287
LUAD	SBS7dL	0
LUSC	SBS7dL	0.00263
LYMP	SBS7dL	0
MESO	SBS7dL	0
MM	SBS7dL	0.00106
NB	SBS7dL	6.00E-05
OV	SBS7dL	0
PAAD	SBS7dL	0.01411
PRAD	SBS7dL	0
SARC	SBS7dL	2.00E-05
SCLC	SBS7dL	0.00053
SKCM	SBS7dL	0
STAD	SBS7dL	0.00138
THCA	SBS7dL	0.00307
UCEC	SBS7dL	0
ALL/CLL	SBS8L/4L	0
BLCA	SBS8L/4L	0.00086
BONE	SBS8L/4L	0
BRCA	SBS8L/4L	0
CESC	SBS8L/4L	0
COREAD	SBS8L/4L	0
DLBC	SBS8L/4L	0.00952
ESCA	SBS8L/4L	0.01016
EWING	SBS8L/4L	0
GBM	SBS8L/4L	0.00023
HL	SBS8L/4L	0.02372
HNSC	SBS8L/4L	0.01099
KIRC	SBS8L/4L	0.00691
LAML	SBS8L/4L	0.00261
LCML	SBS8L/4L	0.00499
LGG	SBS8L/4L	0
LIHC	SBS8L/4L	0
LUAD	SBS8L/4L	0.03853
LUSC	SBS8L/4L	0.03521
LYMP	SBS8L/4L	0
MESO	SBS8L/4L	0
MM	SBS8L/4L	0.01373
NB	SBS8L/4L	0.0201
OV	SBS8L/4L	0.0082
PAAD	SBS8L/4L	0.01442
PRAD	SBS8L/4L	0
SARC	SBS8L/4L	0.00238
SCLC	SBS8L/4L	0.03987
SKCM	SBS8L/4L	0
STAD	SBS8L/4L	0.00945
THCA	SBS8L/4L	0.01627
UCEC	SBS8L/4L	0
