# Supplementary material for: Mutational signatures are markers of drug sensitivity of cancer cells
Source: Nat Commun. 2022 May 25;13:2926. doi: 10.1038/s41467-022-30582-3 (PMC9132939; doi:10.1038/s41467-022-30582-3)
Supplement: Supplementary file 4 — Source Data [file 41467_2022_30582_MOESM4_ESM.zip › RawData_R2b/FigS4A.csv]

PCAWG_Signature	Cosine	CellLine_Signature
SBS1	1	SBS1
SBS2	0.02	SBS1
SBS3	0.05	SBS1
SBS4	0.03	SBS1
SBS5	0.18	SBS1
SBS6	0.76	SBS1
SBS7a	0.05	SBS1
SBS7b	0.07	SBS1
SBS7c	0.02	SBS1
SBS7d	0.02	SBS1
SBS8	0.04	SBS1
SBS9	0.07	SBS1
SBS10a	0.02	SBS1
SBS10b	0.25	SBS1
SBS11	0.03	SBS1
SBS12	0.02	SBS1
SBS13	0	SBS1
SBS14	0.09	SBS1
SBS15	0.6	SBS1
SBS16	0.02	SBS1
SBS17a	0.01	SBS1
SBS17b	0	SBS1
SBS18	0.12	SBS1
SBS19	0.03	SBS1
SBS20	0.12	SBS1
SBS21	0.04	SBS1
SBS22	0.01	SBS1
SBS23	0.06	SBS1
SBS24	0.09	SBS1
SBS25	0.22	SBS1
SBS26	0.06	SBS1
SBS27	0.04	SBS1
SBS28	0.01	SBS1
SBS29	0.16	SBS1
SBS30	0.09	SBS1
SBS31	0.06	SBS1
SBS32	0.16	SBS1
SBS33	0.03	SBS1
SBS34	0.03	SBS1
SBS35	0.03	SBS1
SBS36	0.04	SBS1
SBS37	0.07	SBS1
SBS38	0.03	SBS1
SBS39	0.09	SBS1
SBS40	0.03	SBS1
SBS41	0.09	SBS1
SBS42	0.03	SBS1
SBS43	0.01	SBS1
SBS44	0.2	SBS1
SBS45	0.04	SBS1
SBS46	0.06	SBS1
SBS47	0.02	SBS1
SBS48	0	SBS1
SBS49	0.01	SBS1
SBS50	0.06	SBS1
SBS51	0.08	SBS1
SBS52	0.01	SBS1
SBS53	0.05	SBS1
SBS54	0.08	SBS1
SBS55	0.03	SBS1
SBS56	0.02	SBS1
SBS57	0.09	SBS1
SBS58	0.06	SBS1
SBS59	0.01	SBS1
SBS60	0.01	SBS1
SBS1	0.04	SBS2
SBS2	1	SBS2
SBS3	0.11	SBS2
SBS4	0.05	SBS2
SBS5	0.27	SBS2
SBS6	0.08	SBS2
SBS7a	0.73	SBS2
SBS7b	0.29	SBS2
SBS7c	0.07	SBS2
SBS7d	0.08	SBS2
SBS8	0.05	SBS2
SBS9	0.06	SBS2
SBS10a	0.02	SBS2
SBS10b	0.29	SBS2
SBS11	0.29	SBS2
SBS12	0.04	SBS2
SBS13	0.03	SBS2
SBS14	0.01	SBS2
SBS15	0.09	SBS2
SBS16	0.06	SBS2
SBS17a	0.01	SBS2
SBS17b	0	SBS2
SBS18	0.07	SBS2
SBS19	0.22	SBS2
SBS20	0.03	SBS2
SBS21	0.02	SBS2
SBS22	0.01	SBS2
SBS23	0.1	SBS2
SBS24	0.04	SBS2
SBS25	0.14	SBS2
SBS26	0.03	SBS2
SBS27	0.07	SBS2
SBS28	0.01	SBS2
SBS29	0.05	SBS2
SBS30	0.47	SBS2
SBS31	0.09	SBS2
SBS32	0.25	SBS2
SBS33	0.05	SBS2
SBS34	0.02	SBS2
SBS35	0.05	SBS2
SBS36	0.05	SBS2
SBS37	0.05	SBS2
SBS38	0.02	SBS2
SBS39	0.06	SBS2
SBS40	0.34	SBS2
SBS41	0.1	SBS2
SBS42	0.08	SBS2
SBS43	0	SBS2
SBS44	0.03	SBS2
SBS45	0.01	SBS2
SBS46	0.11	SBS2
SBS47	0.21	SBS2
SBS48	0	SBS2
SBS49	0	SBS2
SBS50	0.3	SBS2
SBS51	0.11	SBS2
SBS52	0.01	SBS2
SBS53	0.03	SBS2
SBS54	0	SBS2
SBS55	0.05	SBS2
SBS56	0	SBS2
SBS57	0.12	SBS2
SBS58	0.41	SBS2
SBS59	0	SBS2
SBS60	0	SBS2
SBS1	0.12	SBS3L
SBS2	0.22	SBS3L
SBS3	0.85	SBS3L
SBS4	0.64	SBS3L
SBS5	0.81	SBS3L
SBS6	0.2	SBS3L
SBS7a	0.2	SBS3L
SBS7b	0.25	SBS3L
SBS7c	0.26	SBS3L
SBS7d	0.37	SBS3L
SBS8	0.62	SBS3L
SBS9	0.51	SBS3L
SBS10a	0.05	SBS3L
SBS10b	0.08	SBS3L
SBS11	0.25	SBS3L
SBS12	0.6	SBS3L
SBS13	0.25	SBS3L
SBS14	0.31	SBS3L
SBS15	0.17	SBS3L
SBS16	0.46	SBS3L
SBS17a	0.3	SBS3L
SBS17b	0.08	SBS3L
SBS18	0.46	SBS3L
SBS19	0.37	SBS3L
SBS20	0.45	SBS3L
SBS21	0.31	SBS3L
SBS22	0.28	SBS3L
SBS23	0.27	SBS3L
SBS24	0.47	SBS3L
SBS25	0.7	SBS3L
SBS26	0.57	SBS3L
SBS27	0.18	SBS3L
SBS28	0.05	SBS3L
SBS29	0.49	SBS3L
SBS30	0.34	SBS3L
SBS31	0.46	SBS3L
SBS32	0.42	SBS3L
SBS33	0.29	SBS3L
SBS34	0.12	SBS3L
SBS35	0.51	SBS3L
SBS36	0.34	SBS3L
SBS37	0.6	SBS3L
SBS38	0.39	SBS3L
SBS39	0.62	SBS3L
SBS40	0.81	SBS3L
SBS41	0.42	SBS3L
SBS42	0.39	SBS3L
SBS43	0.29	SBS3L
SBS44	0.46	SBS3L
SBS45	0.44	SBS3L
SBS46	0.64	SBS3L
SBS47	0.3	SBS3L
SBS48	0.11	SBS3L
SBS49	0.27	SBS3L
SBS50	0.38	SBS3L
SBS51	0.42	SBS3L
SBS52	0.23	SBS3L
SBS53	0.38	SBS3L
SBS54	0.41	SBS3L
SBS55	0.23	SBS3L
SBS56	0.15	SBS3L
SBS57	0.45	SBS3L
SBS58	0.49	SBS3L
SBS59	0.17	SBS3L
SBS60	0.13	SBS3L
SBS1	0.02	SBS4/45L
SBS2	0.01	SBS4/45L
SBS3	0.63	SBS4/45L
SBS4	0.99	SBS4/45L
SBS5	0.36	SBS4/45L
SBS6	0.08	SBS4/45L
SBS7a	0.04	SBS4/45L
SBS7b	0.12	SBS4/45L
SBS7c	0.12	SBS4/45L
SBS7d	0.07	SBS4/45L
SBS8	0.77	SBS4/45L
SBS9	0.2	SBS4/45L
SBS10a	0.23	SBS4/45L
SBS10b	0.06	SBS4/45L
SBS11	0.08	SBS4/45L
SBS12	0.12	SBS4/45L
SBS13	0.11	SBS4/45L
SBS14	0.53	SBS4/45L
SBS15	0.16	SBS4/45L
SBS16	0.17	SBS4/45L
SBS17a	0.04	SBS4/45L
SBS17b	0.01	SBS4/45L
SBS18	0.71	SBS4/45L
SBS19	0.15	SBS4/45L
SBS20	0.59	SBS4/45L
SBS21	0.08	SBS4/45L
SBS22	0.23	SBS4/45L
SBS23	0.13	SBS4/45L
SBS24	0.64	SBS4/45L
SBS25	0.47	SBS4/45L
SBS26	0.1	SBS4/45L
SBS27	0.13	SBS4/45L
SBS28	0.02	SBS4/45L
SBS29	0.77	SBS4/45L
SBS30	0.12	SBS4/45L
SBS31	0.32	SBS4/45L
SBS32	0.18	SBS4/45L
SBS33	0.07	SBS4/45L
SBS34	0.07	SBS4/45L
SBS35	0.64	SBS4/45L
SBS36	0.61	SBS4/45L
SBS37	0.11	SBS4/45L
SBS38	0.72	SBS4/45L
SBS39	0.36	SBS4/45L
SBS40	0.59	SBS4/45L
SBS41	0.13	SBS4/45L
SBS42	0.38	SBS4/45L
SBS43	0.07	SBS4/45L
SBS44	0.33	SBS4/45L
SBS45	0.86	SBS4/45L
SBS46	0.19	SBS4/45L
SBS47	0.21	SBS4/45L
SBS48	0.13	SBS4/45L
SBS49	0.45	SBS4/45L
SBS50	0.32	SBS4/45L
SBS51	0.28	SBS4/45L
SBS52	0.35	SBS4/45L
SBS53	0.56	SBS4/45L
SBS54	0.11	SBS4/45L
SBS55	0.07	SBS4/45L
SBS56	0.35	SBS4/45L
SBS57	0.14	SBS4/45L
SBS58	0.19	SBS4/45L
SBS59	0.23	SBS4/45L
SBS60	0.02	SBS4/45L
SBS1	0.25	SBS5L
SBS2	0.21	SBS5L
SBS3	0.7	SBS5L
SBS4	0.28	SBS5L
SBS5	0.9	SBS5L
SBS6	0.43	SBS5L
SBS7a	0.29	SBS5L
SBS7b	0.4	SBS5L
SBS7c	0.24	SBS5L
SBS7d	0.46	SBS5L
SBS8	0.32	SBS5L
SBS9	0.55	SBS5L
SBS10a	0.05	SBS5L
SBS10b	0.19	SBS5L
SBS11	0.44	SBS5L
SBS12	0.71	SBS5L
SBS13	0.08	SBS5L
SBS14	0.13	SBS5L
SBS15	0.32	SBS5L
SBS16	0.47	SBS5L
SBS17a	0.33	SBS5L
SBS17b	0.07	SBS5L
SBS18	0.24	SBS5L
SBS19	0.51	SBS5L
SBS20	0.28	SBS5L
SBS21	0.45	SBS5L
SBS22	0.21	SBS5L
SBS23	0.48	SBS5L
SBS24	0.3	SBS5L
SBS25	0.65	SBS5L
SBS26	0.71	SBS5L
SBS27	0.14	SBS5L
SBS28	0.09	SBS5L
SBS29	0.21	SBS5L
SBS30	0.48	SBS5L
SBS31	0.5	SBS5L
SBS32	0.52	SBS5L
SBS33	0.35	SBS5L
SBS34	0.07	SBS5L
SBS35	0.31	SBS5L
SBS36	0.15	SBS5L
SBS37	0.69	SBS5L
SBS38	0.11	SBS5L
SBS39	0.47	SBS5L
SBS40	0.69	SBS5L
SBS41	0.42	SBS5L
SBS42	0.48	SBS5L
SBS43	0.22	SBS5L
SBS44	0.55	SBS5L
SBS45	0.1	SBS5L
SBS46	0.74	SBS5L
SBS47	0.21	SBS5L
SBS48	0.04	SBS5L
SBS49	0.12	SBS5L
SBS50	0.29	SBS5L
SBS51	0.31	SBS5L
SBS52	0.08	SBS5L
SBS53	0.2	SBS5L
SBS54	0.51	SBS5L
SBS55	0.19	SBS5L
SBS56	0.07	SBS5L
SBS57	0.51	SBS5L
SBS58	0.51	SBS5L
SBS59	0.08	SBS5L
SBS60	0.08	SBS5L
SBS1	0.81	SBS6
SBS2	0.07	SBS6
SBS3	0.2	SBS6
SBS4	0.07	SBS6
SBS5	0.39	SBS6
SBS6	0.98	SBS6
SBS7a	0.09	SBS6
SBS7b	0.11	SBS6
SBS7c	0.05	SBS6
SBS7d	0.06	SBS6
SBS8	0.07	SBS6
SBS9	0.14	SBS6
SBS10a	0.03	SBS6
SBS10b	0.2	SBS6
SBS11	0.25	SBS6
SBS12	0.02	SBS6
SBS13	0.02	SBS6
SBS14	0.1	SBS6
SBS15	0.81	SBS6
SBS16	0.04	SBS6
SBS17a	0.01	SBS6
SBS17b	0.03	SBS6
SBS18	0.16	SBS6
SBS19	0.27	SBS6
SBS20	0.25	SBS6
SBS21	0.05	SBS6
SBS22	0.02	SBS6
SBS23	0.35	SBS6
SBS24	0.24	SBS6
SBS25	0.28	SBS6
SBS26	0.06	SBS6
SBS27	0.08	SBS6
SBS28	0.02	SBS6
SBS29	0.18	SBS6
SBS30	0.33	SBS6
SBS31	0.11	SBS6
SBS32	0.41	SBS6
SBS33	0.04	SBS6
SBS34	0.04	SBS6
SBS35	0.08	SBS6
SBS36	0.06	SBS6
SBS37	0.08	SBS6
SBS38	0.03	SBS6
SBS39	0.18	SBS6
SBS40	0.2	SBS6
SBS41	0.15	SBS6
SBS42	0.39	SBS6
SBS43	0.06	SBS6
SBS44	0.6	SBS6
SBS45	0.03	SBS6
SBS46	0.1	SBS6
SBS47	0.07	SBS6
SBS48	0.01	SBS6
SBS49	0.02	SBS6
SBS50	0.11	SBS6
SBS51	0.15	SBS6
SBS52	0.02	SBS6
SBS53	0.08	SBS6
SBS54	0.08	SBS6
SBS55	0.08	SBS6
SBS56	0.02	SBS6
SBS57	0.14	SBS6
SBS58	0.19	SBS6
SBS59	0.02	SBS6
SBS60	0.06	SBS6
SBS1	0.05	SBS7a
SBS2	0.6	SBS7a
SBS3	0.2	SBS7a
SBS4	0.08	SBS7a
SBS5	0.34	SBS7a
SBS6	0.13	SBS7a
SBS7a	0.98	SBS7a
SBS7b	0.7	SBS7a
SBS7c	0.08	SBS7a
SBS7d	0.08	SBS7a
SBS8	0.04	SBS7a
SBS9	0.09	SBS7a
SBS10a	0.01	SBS7a
SBS10b	0.27	SBS7a
SBS11	0.57	SBS7a
SBS12	0.04	SBS7a
SBS13	0.02	SBS7a
SBS14	0.02	SBS7a
SBS15	0.11	SBS7a
SBS16	0.05	SBS7a
SBS17a	0.02	SBS7a
SBS17b	0	SBS7a
SBS18	0.1	SBS7a
SBS19	0.27	SBS7a
SBS20	0.07	SBS7a
SBS21	0.02	SBS7a
SBS22	0.01	SBS7a
SBS23	0.27	SBS7a
SBS24	0.09	SBS7a
SBS25	0.15	SBS7a
SBS26	0.04	SBS7a
SBS27	0.06	SBS7a
SBS28	0.01	SBS7a
SBS29	0.04	SBS7a
SBS30	0.7	SBS7a
SBS31	0.22	SBS7a
SBS32	0.31	SBS7a
SBS33	0.03	SBS7a
SBS34	0.02	SBS7a
SBS35	0.12	SBS7a
SBS36	0.05	SBS7a
SBS37	0.05	SBS7a
SBS38	0.04	SBS7a
SBS39	0.09	SBS7a
SBS40	0.37	SBS7a
SBS41	0.1	SBS7a
SBS42	0.24	SBS7a
SBS43	0.01	SBS7a
SBS44	0.06	SBS7a
SBS45	0.02	SBS7a
SBS46	0.15	SBS7a
SBS47	0.2	SBS7a
SBS48	0	SBS7a
SBS49	0.01	SBS7a
SBS50	0.46	SBS7a
SBS51	0.07	SBS7a
SBS52	0.01	SBS7a
SBS53	0.05	SBS7a
SBS54	0.01	SBS7a
SBS55	0.04	SBS7a
SBS56	0	SBS7a
SBS57	0.13	SBS7a
SBS58	0.22	SBS7a
SBS59	0	SBS7a
SBS60	0.01	SBS7a
SBS1	0.04	SBS7b
SBS2	0.24	SBS7b
SBS3	0.32	SBS7b
SBS4	0.13	SBS7b
SBS5	0.38	SBS7b
SBS6	0.14	SBS7b
SBS7a	0.72	SBS7b
SBS7b	0.99	SBS7b
SBS7c	0.12	SBS7b
SBS7d	0.09	SBS7b
SBS8	0.09	SBS7b
SBS9	0.13	SBS7b
SBS10a	0.01	SBS7b
SBS10b	0.23	SBS7b
SBS11	0.69	SBS7b
SBS12	0.05	SBS7b
SBS13	0.01	SBS7b
SBS14	0.01	SBS7b
SBS15	0.09	SBS7b
SBS16	0.07	SBS7b
SBS17a	0.02	SBS7b
SBS17b	0	SBS7b
SBS18	0.1	SBS7b
SBS19	0.63	SBS7b
SBS20	0.09	SBS7b
SBS21	0.02	SBS7b
SBS22	0.03	SBS7b
SBS23	0.66	SBS7b
SBS24	0.1	SBS7b
SBS25	0.18	SBS7b
SBS26	0.04	SBS7b
SBS27	0.06	SBS7b
SBS28	0.01	SBS7b
SBS29	0.04	SBS7b
SBS30	0.72	SBS7b
SBS31	0.74	SBS7b
SBS32	0.32	SBS7b
SBS33	0.03	SBS7b
SBS34	0.02	SBS7b
SBS35	0.39	SBS7b
SBS36	0.06	SBS7b
SBS37	0.06	SBS7b
SBS38	0.03	SBS7b
SBS39	0.1	SBS7b
SBS40	0.38	SBS7b
SBS41	0.1	SBS7b
SBS42	0.35	SBS7b
SBS43	0.01	SBS7b
SBS44	0.06	SBS7b
SBS45	0.02	SBS7b
SBS46	0.15	SBS7b
SBS47	0.19	SBS7b
SBS48	0	SBS7b
SBS49	0	SBS7b
SBS50	0.39	SBS7b
SBS51	0.09	SBS7b
SBS52	0.01	SBS7b
SBS53	0.06	SBS7b
SBS54	0.02	SBS7b
SBS55	0.04	SBS7b
SBS56	0.01	SBS7b
SBS57	0.19	SBS7b
SBS58	0.31	SBS7b
SBS59	0.01	SBS7b
SBS60	0.01	SBS7b
SBS1	0	SBS7dL
SBS2	0	SBS7dL
SBS3	0.18	SBS7dL
SBS4	0.04	SBS7dL
SBS5	0.19	SBS7dL
SBS6	0.01	SBS7dL
SBS7a	0	SBS7dL
SBS7b	0.03	SBS7dL
SBS7c	0.08	SBS7dL
SBS7d	0.92	SBS7dL
SBS8	0.1	SBS7dL
SBS9	0.14	SBS7dL
SBS10a	0.01	SBS7dL
SBS10b	0.03	SBS7dL
SBS11	0	SBS7dL
SBS12	0.34	SBS7dL
SBS13	0	SBS7dL
SBS14	0.04	SBS7dL
SBS15	0.02	SBS7dL
SBS16	0.08	SBS7dL
SBS17a	0.02	SBS7dL
SBS17b	0	SBS7dL
SBS18	0.04	SBS7dL
SBS19	0.01	SBS7dL
SBS20	0.03	SBS7dL
SBS21	0.47	SBS7dL
SBS22	0.04	SBS7dL
SBS23	0	SBS7dL
SBS24	0.04	SBS7dL
SBS25	0.17	SBS7dL
SBS26	0.3	SBS7dL
SBS27	0.02	SBS7dL
SBS28	0.01	SBS7dL
SBS29	0.02	SBS7dL
SBS30	0	SBS7dL
SBS31	0.04	SBS7dL
SBS32	0.06	SBS7dL
SBS33	0.04	SBS7dL
SBS34	0.06	SBS7dL
SBS35	0.02	SBS7dL
SBS36	0.02	SBS7dL
SBS37	0.34	SBS7dL
SBS38	0.04	SBS7dL
SBS39	0.13	SBS7dL
SBS40	0.14	SBS7dL
SBS41	0.16	SBS7dL
SBS42	0.03	SBS7dL
SBS43	0.03	SBS7dL
SBS44	0.08	SBS7dL
SBS45	0.03	SBS7dL
SBS46	0.32	SBS7dL
SBS47	0.05	SBS7dL
SBS48	0.02	SBS7dL
SBS49	0.01	SBS7dL
SBS50	0.02	SBS7dL
SBS51	0.04	SBS7dL
SBS52	0.02	SBS7dL
SBS53	0.06	SBS7dL
SBS54	0.03	SBS7dL
SBS55	0.04	SBS7dL
SBS56	0.01	SBS7dL
SBS57	0.05	SBS7dL
SBS58	0.03	SBS7dL
SBS59	0.01	SBS7dL
SBS60	0.01	SBS7dL
SBS1	0.02	SBS8L/4L
SBS2	0.04	SBS8L/4L
SBS3	0.74	SBS8L/4L
SBS4	0.9	SBS8L/4L
SBS5	0.51	SBS8L/4L
SBS6	0.1	SBS8L/4L
SBS7a	0.07	SBS8L/4L
SBS7b	0.19	SBS8L/4L
SBS7c	0.19	SBS8L/4L
SBS7d	0.12	SBS8L/4L
SBS8	0.85	SBS8L/4L
SBS9	0.33	SBS8L/4L
SBS10a	0.35	SBS8L/4L
SBS10b	0.1	SBS8L/4L
SBS11	0.16	SBS8L/4L
SBS12	0.19	SBS8L/4L
SBS13	0.12	SBS8L/4L
SBS14	0.47	SBS8L/4L
SBS15	0.14	SBS8L/4L
SBS16	0.24	SBS8L/4L
SBS17a	0.09	SBS8L/4L
SBS17b	0.05	SBS8L/4L
SBS18	0.74	SBS8L/4L
SBS19	0.25	SBS8L/4L
SBS20	0.39	SBS8L/4L
SBS21	0.12	SBS8L/4L
SBS22	0.39	SBS8L/4L
SBS23	0.21	SBS8L/4L
SBS24	0.7	SBS8L/4L
SBS25	0.64	SBS8L/4L
SBS26	0.17	SBS8L/4L
SBS27	0.21	SBS8L/4L
SBS28	0.05	SBS8L/4L
SBS29	0.76	SBS8L/4L
SBS30	0.2	SBS8L/4L
SBS31	0.41	SBS8L/4L
SBS32	0.28	SBS8L/4L
SBS33	0.11	SBS8L/4L
SBS34	0.13	SBS8L/4L
SBS35	0.66	SBS8L/4L
SBS36	0.66	SBS8L/4L
SBS37	0.21	SBS8L/4L
SBS38	0.37	SBS8L/4L
SBS39	0.47	SBS8L/4L
SBS40	0.72	SBS8L/4L
SBS41	0.23	SBS8L/4L
SBS42	0.46	SBS8L/4L
SBS43	0.13	SBS8L/4L
SBS44	0.32	SBS8L/4L
SBS45	0.54	SBS8L/4L
SBS46	0.25	SBS8L/4L
SBS47	0.29	SBS8L/4L
SBS48	0.14	SBS8L/4L
SBS49	0.29	SBS8L/4L
SBS50	0.44	SBS8L/4L
SBS51	0.41	SBS8L/4L
SBS52	0.38	SBS8L/4L
SBS53	0.3	SBS8L/4L
SBS54	0.15	SBS8L/4L
SBS55	0.13	SBS8L/4L
SBS56	0.45	SBS8L/4L
SBS57	0.22	SBS8L/4L
SBS58	0.33	SBS8L/4L
SBS59	0.27	SBS8L/4L
SBS60	0.05	SBS8L/4L
SBS1	0.03	SBS10a/56L
SBS2	0.01	SBS10a/56L
SBS3	0.14	SBS10a/56L
SBS4	0.28	SBS10a/56L
SBS5	0.16	SBS10a/56L
SBS6	0.04	SBS10a/56L
SBS7a	0.03	SBS10a/56L
SBS7b	0.04	SBS10a/56L
SBS7c	0.04	SBS10a/56L
SBS7d	0.01	SBS10a/56L
SBS8	0.27	SBS10a/56L
SBS9	0.26	SBS10a/56L
SBS10a	0.99	SBS10a/56L
SBS10b	0.28	SBS10a/56L
SBS11	0.03	SBS10a/56L
SBS12	0.02	SBS10a/56L
SBS13	0.1	SBS10a/56L
SBS14	0.45	SBS10a/56L
SBS15	0.06	SBS10a/56L
SBS16	0.05	SBS10a/56L
SBS17a	0	SBS10a/56L
SBS17b	0.04	SBS10a/56L
SBS18	0.61	SBS10a/56L
SBS19	0.02	SBS10a/56L
SBS20	0.01	SBS10a/56L
SBS21	0.01	SBS10a/56L
SBS22	0.01	SBS10a/56L
SBS23	0.02	SBS10a/56L
SBS24	0.17	SBS10a/56L
SBS25	0.22	SBS10a/56L
SBS26	0.02	SBS10a/56L
SBS27	0.04	SBS10a/56L
SBS28	0.14	SBS10a/56L
SBS29	0.26	SBS10a/56L
SBS30	0.03	SBS10a/56L
SBS31	0.05	SBS10a/56L
SBS32	0.08	SBS10a/56L
SBS33	0.05	SBS10a/56L
SBS34	0.01	SBS10a/56L
SBS35	0.11	SBS10a/56L
SBS36	0.78	SBS10a/56L
SBS37	0.05	SBS10a/56L
SBS38	0.08	SBS10a/56L
SBS39	0.09	SBS10a/56L
SBS40	0.29	SBS10a/56L
SBS41	0.11	SBS10a/56L
SBS42	0.16	SBS10a/56L
SBS43	0.01	SBS10a/56L
SBS44	0.1	SBS10a/56L
SBS45	0.2	SBS10a/56L
SBS46	0.04	SBS10a/56L
SBS47	0.02	SBS10a/56L
SBS48	0.04	SBS10a/56L
SBS49	0.03	SBS10a/56L
SBS50	0.06	SBS10a/56L
SBS51	0.04	SBS10a/56L
SBS52	0.28	SBS10a/56L
SBS53	0.01	SBS10a/56L
SBS54	0.03	SBS10a/56L
SBS55	0.03	SBS10a/56L
SBS56	0.92	SBS10a/56L
SBS57	0.11	SBS10a/56L
SBS58	0.09	SBS10a/56L
SBS59	0.03	SBS10a/56L
SBS60	0.01	SBS10a/56L
SBS1	0.21	SBS10b
SBS2	0.29	SBS10b
SBS3	0.1	SBS10b
SBS4	0.07	SBS10b
SBS5	0.25	SBS10b
SBS6	0.18	SBS10b
SBS7a	0.28	SBS10b
SBS7b	0.26	SBS10b
SBS7c	0.04	SBS10b
SBS7d	0.14	SBS10b
SBS8	0.07	SBS10b
SBS9	0.15	SBS10b
SBS10a	0.21	SBS10b
SBS10b	0.98	SBS10b
SBS11	0.14	SBS10b
SBS12	0.07	SBS10b
SBS13	0.02	SBS10b
SBS14	0.13	SBS10b
SBS15	0.09	SBS10b
SBS16	0.05	SBS10b
SBS17a	0.03	SBS10b
SBS17b	0.04	SBS10b
SBS18	0.17	SBS10b
SBS19	0.1	SBS10b
SBS20	0.05	SBS10b
SBS21	0.07	SBS10b
SBS22	0	SBS10b
SBS23	0.06	SBS10b
SBS24	0.06	SBS10b
SBS25	0.2	SBS10b
SBS26	0.08	SBS10b
SBS27	0.03	SBS10b
SBS28	0.12	SBS10b
SBS29	0.12	SBS10b
SBS30	0.15	SBS10b
SBS31	0.09	SBS10b
SBS32	0.17	SBS10b
SBS33	0.04	SBS10b
SBS34	0	SBS10b
SBS35	0.05	SBS10b
SBS36	0.17	SBS10b
SBS37	0.12	SBS10b
SBS38	0.04	SBS10b
SBS39	0.08	SBS10b
SBS40	0.19	SBS10b
SBS41	0.13	SBS10b
SBS42	0.07	SBS10b
SBS43	0.03	SBS10b
SBS44	0.07	SBS10b
SBS45	0.05	SBS10b
SBS46	0.11	SBS10b
SBS47	0.13	SBS10b
SBS48	0	SBS10b
SBS49	0.01	SBS10b
SBS50	0.15	SBS10b
SBS51	0.1	SBS10b
SBS52	0.03	SBS10b
SBS53	0.04	SBS10b
SBS54	0.02	SBS10b
SBS55	0.06	SBS10b
SBS56	0.18	SBS10b
SBS57	0.18	SBS10b
SBS58	0.3	SBS10b
SBS59	0.01	SBS10b
SBS60	0.02	SBS10b
SBS1	0.04	SBS11
SBS2	0.21	SBS11
SBS3	0.36	SBS11
SBS4	0.12	SBS11
SBS5	0.48	SBS11
SBS6	0.36	SBS11
SBS7a	0.56	SBS11
SBS7b	0.76	SBS11
SBS7c	0.07	SBS11
SBS7d	0.11	SBS11
SBS8	0.09	SBS11
SBS9	0.14	SBS11
SBS10a	0.03	SBS11
SBS10b	0.16	SBS11
SBS11	0.99	SBS11
SBS12	0.05	SBS11
SBS13	0.01	SBS11
SBS14	0.06	SBS11
SBS15	0.29	SBS11
SBS16	0.08	SBS11
SBS17a	0.02	SBS11
SBS17b	0	SBS11
SBS18	0.1	SBS11
SBS19	0.55	SBS11
SBS20	0.2	SBS11
SBS21	0.07	SBS11
SBS22	0.02	SBS11
SBS23	0.8	SBS11
SBS24	0.22	SBS11
SBS25	0.21	SBS11
SBS26	0.07	SBS11
SBS27	0.07	SBS11
SBS28	0.01	SBS11
SBS29	0.05	SBS11
SBS30	0.75	SBS11
SBS31	0.54	SBS11
SBS32	0.74	SBS11
SBS33	0.04	SBS11
SBS34	0.01	SBS11
SBS35	0.32	SBS11
SBS36	0.05	SBS11
SBS37	0.07	SBS11
SBS38	0.03	SBS11
SBS39	0.13	SBS11
SBS40	0.41	SBS11
SBS41	0.11	SBS11
SBS42	0.72	SBS11
SBS43	0.01	SBS11
SBS44	0.37	SBS11
SBS45	0.01	SBS11
SBS46	0.14	SBS11
SBS47	0.17	SBS11
SBS48	0	SBS11
SBS49	0	SBS11
SBS50	0.34	SBS11
SBS51	0.11	SBS11
SBS52	0.01	SBS11
SBS53	0.06	SBS11
SBS54	0.05	SBS11
SBS55	0.04	SBS11
SBS56	0.01	SBS11
SBS57	0.2	SBS11
SBS58	0.34	SBS11
SBS59	0.02	SBS11
SBS60	0.01	SBS11
SBS1	0.04	SBS12/26L
SBS2	0.02	SBS12/26L
SBS3	0.46	SBS12/26L
SBS4	0.15	SBS12/26L
SBS5	0.6	SBS12/26L
SBS6	0.06	SBS12/26L
SBS7a	0.05	SBS12/26L
SBS7b	0.09	SBS12/26L
SBS7c	0.22	SBS12/26L
SBS7d	0.42	SBS12/26L
SBS8	0.2	SBS12/26L
SBS9	0.42	SBS12/26L
SBS10a	0.01	SBS12/26L
SBS10b	0.04	SBS12/26L
SBS11	0.06	SBS12/26L
SBS12	0.95	SBS12/26L
SBS13	0.01	SBS12/26L
SBS14	0.15	SBS12/26L
SBS15	0.07	SBS12/26L
SBS16	0.41	SBS12/26L
SBS17a	0.4	SBS12/26L
SBS17b	0.02	SBS12/26L
SBS18	0.1	SBS12/26L
SBS19	0.04	SBS12/26L
SBS20	0.22	SBS12/26L
SBS21	0.69	SBS12/26L
SBS22	0.09	SBS12/26L
SBS23	0.04	SBS12/26L
SBS24	0.12	SBS12/26L
SBS25	0.43	SBS12/26L
SBS26	0.9	SBS12/26L
SBS27	0.05	SBS12/26L
SBS28	0.01	SBS12/26L
SBS29	0.1	SBS12/26L
SBS30	0.07	SBS12/26L
SBS31	0.2	SBS12/26L
SBS32	0.09	SBS12/26L
SBS33	0.5	SBS12/26L
SBS34	0.09	SBS12/26L
SBS35	0.12	SBS12/26L
SBS36	0.07	SBS12/26L
SBS37	0.77	SBS12/26L
SBS38	0.11	SBS12/26L
SBS39	0.25	SBS12/26L
SBS40	0.38	SBS12/26L
SBS41	0.39	SBS12/26L
SBS42	0.13	SBS12/26L
SBS43	0.2	SBS12/26L
SBS44	0.35	SBS12/26L
SBS45	0.1	SBS12/26L
SBS46	0.8	SBS12/26L
SBS47	0.11	SBS12/26L
SBS48	0.01	SBS12/26L
SBS49	0.09	SBS12/26L
SBS50	0.13	SBS12/26L
SBS51	0.23	SBS12/26L
SBS52	0.03	SBS12/26L
SBS53	0.13	SBS12/26L
SBS54	0.54	SBS12/26L
SBS55	0.05	SBS12/26L
SBS56	0.05	SBS12/26L
SBS57	0.36	SBS12/26L
SBS58	0.27	SBS12/26L
SBS59	0.04	SBS12/26L
SBS60	0.01	SBS12/26L
SBS1	0	SBS13
SBS2	0.01	SBS13
SBS3	0.3	SBS13
SBS4	0.09	SBS13
SBS5	0.16	SBS13
SBS6	0.01	SBS13
SBS7a	0.04	SBS13
SBS7b	0.03	SBS13
SBS7c	0.04	SBS13
SBS7d	0.02	SBS13
SBS8	0.06	SBS13
SBS9	0.07	SBS13
SBS10a	0.05	SBS13
SBS10b	0.01	SBS13
SBS11	0.02	SBS13
SBS12	0.03	SBS13
SBS13	1	SBS13
SBS14	0.02	SBS13
SBS15	0.01	SBS13
SBS16	0.09	SBS13
SBS17a	0.01	SBS13
SBS17b	0	SBS13
SBS18	0.09	SBS13
SBS19	0.02	SBS13
SBS20	0.01	SBS13
SBS21	0.01	SBS13
SBS22	0.02	SBS13
SBS23	0.02	SBS13
SBS24	0.08	SBS13
SBS25	0.17	SBS13
SBS26	0.02	SBS13
SBS27	0.02	SBS13
SBS28	0.01	SBS13
SBS29	0.05	SBS13
SBS30	0.03	SBS13
SBS31	0.03	SBS13
SBS32	0.03	SBS13
SBS33	0.07	SBS13
SBS34	0.01	SBS13
SBS35	0.13	SBS13
SBS36	0.13	SBS13
SBS37	0.04	SBS13
SBS38	0.02	SBS13
SBS39	0.5	SBS13
SBS40	0.29	SBS13
SBS41	0.26	SBS13
SBS42	0.04	SBS13
SBS43	0.01	SBS13
SBS44	0.03	SBS13
SBS45	0.05	SBS13
SBS46	0.05	SBS13
SBS47	0.02	SBS13
SBS48	0.04	SBS13
SBS49	0.01	SBS13
SBS50	0.03	SBS13
SBS51	0.05	SBS13
SBS52	0.13	SBS13
SBS53	0.02	SBS13
SBS54	0.02	SBS13
SBS55	0.02	SBS13
SBS56	0.09	SBS13
SBS57	0.06	SBS13
SBS58	0.08	SBS13
SBS59	0.01	SBS13
SBS60	0	SBS13
SBS1	0.01	SBS14
SBS2	0.02	SBS14
SBS3	0.31	SBS14
SBS4	0.52	SBS14
SBS5	0.24	SBS14
SBS6	0.07	SBS14
SBS7a	0.03	SBS14
SBS7b	0.04	SBS14
SBS7c	0.09	SBS14
SBS7d	0.07	SBS14
SBS8	0.46	SBS14
SBS9	0.2	SBS14
SBS10a	0.36	SBS14
SBS10b	0.08	SBS14
SBS11	0.05	SBS14
SBS12	0.11	SBS14
SBS13	0.03	SBS14
SBS14	0.97	SBS14
SBS15	0.14	SBS14
SBS16	0.11	SBS14
SBS17a	0.02	SBS14
SBS17b	0.06	SBS14
SBS18	0.49	SBS14
SBS19	0.06	SBS14
SBS20	0.72	SBS14
SBS21	0.13	SBS14
SBS22	0.04	SBS14
SBS23	0.06	SBS14
SBS24	0.35	SBS14
SBS25	0.28	SBS14
SBS26	0.13	SBS14
SBS27	0.05	SBS14
SBS28	0.03	SBS14
SBS29	0.52	SBS14
SBS30	0.07	SBS14
SBS31	0.16	SBS14
SBS32	0.11	SBS14
SBS33	0.08	SBS14
SBS34	0.09	SBS14
SBS35	0.5	SBS14
SBS36	0.54	SBS14
SBS37	0.11	SBS14
SBS38	0.38	SBS14
SBS39	0.15	SBS14
SBS40	0.35	SBS14
SBS41	0.13	SBS14
SBS42	0.25	SBS14
SBS43	0.04	SBS14
SBS44	0.46	SBS14
SBS45	0.5	SBS14
SBS46	0.13	SBS14
SBS47	0.09	SBS14
SBS48	0.01	SBS14
SBS49	0.08	SBS14
SBS50	0.14	SBS14
SBS51	0.11	SBS14
SBS52	0.11	SBS14
SBS53	0.04	SBS14
SBS54	0.1	SBS14
SBS55	0.04	SBS14
SBS56	0.45	SBS14
SBS57	0.1	SBS14
SBS58	0.08	SBS14
SBS59	0.43	SBS14
SBS60	0.01	SBS14
SBS1	0.51	SBS15
SBS2	0.02	SBS15
SBS3	0.18	SBS15
SBS4	0.08	SBS15
SBS5	0.3	SBS15
SBS6	0.82	SBS15
SBS7a	0.08	SBS15
SBS7b	0.09	SBS15
SBS7c	0.02	SBS15
SBS7d	0.04	SBS15
SBS8	0.07	SBS15
SBS9	0.11	SBS15
SBS10a	0.04	SBS15
SBS10b	0.07	SBS15
SBS11	0.31	SBS15
SBS12	0.07	SBS15
SBS13	0.01	SBS15
SBS14	0.14	SBS15
SBS15	0.97	SBS15
SBS16	0.07	SBS15
SBS17a	0.01	SBS15
SBS17b	0.01	SBS15
SBS18	0.15	SBS15
SBS19	0.18	SBS15
SBS20	0.28	SBS15
SBS21	0.08	SBS15
SBS22	0.02	SBS15
SBS23	0.38	SBS15
SBS24	0.32	SBS15
SBS25	0.2	SBS15
SBS26	0.1	SBS15
SBS27	0.07	SBS15
SBS28	0.01	SBS15
SBS29	0.2	SBS15
SBS30	0.25	SBS15
SBS31	0.08	SBS15
SBS32	0.27	SBS15
SBS33	0.04	SBS15
SBS34	0.04	SBS15
SBS35	0.13	SBS15
SBS36	0.08	SBS15
SBS37	0.09	SBS15
SBS38	0.05	SBS15
SBS39	0.11	SBS15
SBS40	0.16	SBS15
SBS41	0.14	SBS15
SBS42	0.51	SBS15
SBS43	0.01	SBS15
SBS44	0.57	SBS15
SBS45	0.05	SBS15
SBS46	0.08	SBS15
SBS47	0.03	SBS15
SBS48	0	SBS15
SBS49	0.01	SBS15
SBS50	0.08	SBS15
SBS51	0.05	SBS15
SBS52	0.01	SBS15
SBS53	0.05	SBS15
SBS54	0.1	SBS15
SBS55	0.04	SBS15
SBS56	0.02	SBS15
SBS57	0.09	SBS15
SBS58	0.07	SBS15
SBS59	0.11	SBS15
SBS60	0.01	SBS15
SBS1	0.01	SBS16L
SBS2	0	SBS16L
SBS3	0.28	SBS16L
SBS4	0.08	SBS16L
SBS5	0.51	SBS16L
SBS6	0.01	SBS16L
SBS7a	0.01	SBS16L
SBS7b	0.03	SBS16L
SBS7c	0.07	SBS16L
SBS7d	0.07	SBS16L
SBS8	0.14	SBS16L
SBS9	0.25	SBS16L
SBS10a	0.01	SBS16L
SBS10b	0.04	SBS16L
SBS11	0.01	SBS16L
SBS12	0.47	SBS16L
SBS13	0.01	SBS16L
SBS14	0.05	SBS16L
SBS15	0.02	SBS16L
SBS16	0.93	SBS16L
SBS17a	0.07	SBS16L
SBS17b	0.02	SBS16L
SBS18	0.03	SBS16L
SBS19	0.03	SBS16L
SBS20	0.05	SBS16L
SBS21	0.14	SBS16L
SBS22	0.13	SBS16L
SBS23	0.02	SBS16L
SBS24	0.07	SBS16L
SBS25	0.25	SBS16L
SBS26	0.49	SBS16L
SBS27	0.06	SBS16L
SBS28	0.07	SBS16L
SBS29	0.03	SBS16L
SBS30	0.03	SBS16L
SBS31	0.13	SBS16L
SBS32	0.02	SBS16L
SBS33	0.08	SBS16L
SBS34	0.04	SBS16L
SBS35	0.05	SBS16L
SBS36	0.03	SBS16L
SBS37	0.52	SBS16L
SBS38	0.01	SBS16L
SBS39	0.22	SBS16L
SBS40	0.28	SBS16L
SBS41	0.17	SBS16L
SBS42	0.08	SBS16L
SBS43	0.04	SBS16L
SBS44	0.12	SBS16L
SBS45	0.01	SBS16L
SBS46	0.23	SBS16L
SBS47	0.06	SBS16L
SBS48	0	SBS16L
SBS49	0	SBS16L
SBS50	0.05	SBS16L
SBS51	0.07	SBS16L
SBS52	0.01	SBS16L
SBS53	0.08	SBS16L
SBS54	0.19	SBS16L
SBS55	0.05	SBS16L
SBS56	0.04	SBS16L
SBS57	0.19	SBS16L
SBS58	0.36	SBS16L
SBS59	0.03	SBS16L
SBS60	0.01	SBS16L
SBS1	0	SBS17aL
SBS2	0	SBS17aL
SBS3	0.19	SBS17aL
SBS4	0.04	SBS17aL
SBS5	0.14	SBS17aL
SBS6	0.01	SBS17aL
SBS7a	0	SBS17aL
SBS7b	0.02	SBS17aL
SBS7c	0.23	SBS17aL
SBS7d	0.13	SBS17aL
SBS8	0.12	SBS17aL
SBS9	0.23	SBS17aL
SBS10a	0	SBS17aL
SBS10b	0	SBS17aL
SBS11	0	SBS17aL
SBS12	0.23	SBS17aL
SBS13	0	SBS17aL
SBS14	0.01	SBS17aL
SBS15	0.01	SBS17aL
SBS16	0.06	SBS17aL
SBS17a	0.9	SBS17aL
SBS17b	0.04	SBS17aL
SBS18	0.02	SBS17aL
SBS19	0	SBS17aL
SBS20	0.03	SBS17aL
SBS21	0.08	SBS17aL
SBS22	0.06	SBS17aL
SBS23	0	SBS17aL
SBS24	0.03	SBS17aL
SBS25	0.14	SBS17aL
SBS26	0.25	SBS17aL
SBS27	0.02	SBS17aL
SBS28	0.02	SBS17aL
SBS29	0.02	SBS17aL
SBS30	0.02	SBS17aL
SBS31	0.09	SBS17aL
SBS32	0.01	SBS17aL
SBS33	0.01	SBS17aL
SBS34	0.02	SBS17aL
SBS35	0.09	SBS17aL
SBS36	0.01	SBS17aL
SBS37	0.31	SBS17aL
SBS38	0.01	SBS17aL
SBS39	0.1	SBS17aL
SBS40	0.16	SBS17aL
SBS41	0.1	SBS17aL
SBS42	0.03	SBS17aL
SBS43	0.04	SBS17aL
SBS44	0.05	SBS17aL
SBS45	0	SBS17aL
SBS46	0.47	SBS17aL
SBS47	0.03	SBS17aL
SBS48	0	SBS17aL
SBS49	0	SBS17aL
SBS50	0.02	SBS17aL
SBS51	0.05	SBS17aL
SBS52	0.01	SBS17aL
SBS53	0.02	SBS17aL
SBS54	0.09	SBS17aL
SBS55	0.03	SBS17aL
SBS56	0	SBS17aL
SBS57	0.12	SBS17aL
SBS58	0.13	SBS17aL
SBS59	0.03	SBS17aL
SBS60	0.01	SBS17aL
SBS1	0.01	SBS17b
SBS2	0	SBS17b
SBS3	0.15	SBS17b
SBS4	0.04	SBS17b
SBS5	0.15	SBS17b
SBS6	0.03	SBS17b
SBS7a	0	SBS17b
SBS7b	0.01	SBS17b
SBS7c	0.08	SBS17b
SBS7d	0.04	SBS17b
SBS8	0.06	SBS17b
SBS9	0.52	SBS17b
SBS10a	0.02	SBS17b
SBS10b	0.06	SBS17b
SBS11	0.01	SBS17b
SBS12	0.07	SBS17b
SBS13	0.01	SBS17b
SBS14	0.02	SBS17b
SBS15	0.02	SBS17b
SBS16	0.06	SBS17b
SBS17a	0.05	SBS17b
SBS17b	0.98	SBS17b
SBS18	0.05	SBS17b
SBS19	0.02	SBS17b
SBS20	0.04	SBS17b
SBS21	0.03	SBS17b
SBS22	0.05	SBS17b
SBS23	0.01	SBS17b
SBS24	0.06	SBS17b
SBS25	0.14	SBS17b
SBS26	0.12	SBS17b
SBS27	0.03	SBS17b
SBS28	0.46	SBS17b
SBS29	0.03	SBS17b
SBS30	0.01	SBS17b
SBS31	0.04	SBS17b
SBS32	0.02	SBS17b
SBS33	0.05	SBS17b
SBS34	0.03	SBS17b
SBS35	0.06	SBS17b
SBS36	0.02	SBS17b
SBS37	0.15	SBS17b
SBS38	0.03	SBS17b
SBS39	0.1	SBS17b
SBS40	0.23	SBS17b
SBS41	0.23	SBS17b
SBS42	0.05	SBS17b
SBS43	0.07	SBS17b
SBS44	0.06	SBS17b
SBS45	0.01	SBS17b
SBS46	0.07	SBS17b
SBS47	0.12	SBS17b
SBS48	0	SBS17b
SBS49	0	SBS17b
SBS50	0.05	SBS17b
SBS51	0.05	SBS17b
SBS52	0.01	SBS17b
SBS53	0.03	SBS17b
SBS54	0.1	SBS17b
SBS55	0.05	SBS17b
SBS56	0.02	SBS17b
SBS57	0.16	SBS17b
SBS58	0.06	SBS17b
SBS59	0.05	SBS17b
SBS60	0.03	SBS17b
SBS1	0.01	SBS18/36L
SBS2	0.01	SBS18/36L
SBS3	0.42	SBS18/36L
SBS4	0.68	SBS18/36L
SBS5	0.3	SBS18/36L
SBS6	0.05	SBS18/36L
SBS7a	0.03	SBS18/36L
SBS7b	0.08	SBS18/36L
SBS7c	0.08	SBS18/36L
SBS7d	0.06	SBS18/36L
SBS8	0.64	SBS18/36L
SBS9	0.25	SBS18/36L
SBS10a	0.63	SBS18/36L
SBS10b	0.12	SBS18/36L
SBS11	0.07	SBS18/36L
SBS12	0.08	SBS18/36L
SBS13	0.12	SBS18/36L
SBS14	0.54	SBS18/36L
SBS15	0.12	SBS18/36L
SBS16	0.11	SBS18/36L
SBS17a	0.03	SBS18/36L
SBS17b	0.01	SBS18/36L
SBS18	0.96	SBS18/36L
SBS19	0.07	SBS18/36L
SBS20	0.21	SBS18/36L
SBS21	0.06	SBS18/36L
SBS22	0.09	SBS18/36L
SBS23	0.09	SBS18/36L
SBS24	0.58	SBS18/36L
SBS25	0.37	SBS18/36L
SBS26	0.05	SBS18/36L
SBS27	0.1	SBS18/36L
SBS28	0.02	SBS18/36L
SBS29	0.79	SBS18/36L
SBS30	0.09	SBS18/36L
SBS31	0.19	SBS18/36L
SBS32	0.18	SBS18/36L
SBS33	0.08	SBS18/36L
SBS34	0.05	SBS18/36L
SBS35	0.38	SBS18/36L
SBS36	0.92	SBS18/36L
SBS37	0.09	SBS18/36L
SBS38	0.34	SBS18/36L
SBS39	0.25	SBS18/36L
SBS40	0.55	SBS18/36L
SBS41	0.11	SBS18/36L
SBS42	0.29	SBS18/36L
SBS43	0.07	SBS18/36L
SBS44	0.19	SBS18/36L
SBS45	0.45	SBS18/36L
SBS46	0.14	SBS18/36L
SBS47	0.19	SBS18/36L
SBS48	0.15	SBS18/36L
SBS49	0.23	SBS18/36L
SBS50	0.32	SBS18/36L
SBS51	0.3	SBS18/36L
SBS52	0.54	SBS18/36L
SBS53	0.24	SBS18/36L
SBS54	0.05	SBS18/36L
SBS55	0.04	SBS18/36L
SBS56	0.73	SBS18/36L
SBS57	0.11	SBS18/36L
SBS58	0.19	SBS18/36L
SBS59	0.39	SBS18/36L
SBS60	0.01	SBS18/36L
SBS1	0.04	SBS19L
SBS2	0.14	SBS19L
SBS3	0.39	SBS19L
SBS4	0.16	SBS19L
SBS5	0.42	SBS19L
SBS6	0.18	SBS19L
SBS7a	0.25	SBS19L
SBS7b	0.62	SBS19L
SBS7c	0.11	SBS19L
SBS7d	0.17	SBS19L
SBS8	0.15	SBS19L
SBS9	0.21	SBS19L
SBS10a	0.02	SBS19L
SBS10b	0.1	SBS19L
SBS11	0.45	SBS19L
SBS12	0.16	SBS19L
SBS13	0.01	SBS19L
SBS14	0.04	SBS19L
SBS15	0.13	SBS19L
SBS16	0.14	SBS19L
SBS17a	0.06	SBS19L
SBS17b	0.01	SBS19L
SBS18	0.09	SBS19L
SBS19	0.91	SBS19L
SBS20	0.11	SBS19L
SBS21	0.12	SBS19L
SBS22	0.05	SBS19L
SBS23	0.69	SBS19L
SBS24	0.11	SBS19L
SBS25	0.25	SBS19L
SBS26	0.16	SBS19L
SBS27	0.07	SBS19L
SBS28	0.04	SBS19L
SBS29	0.05	SBS19L
SBS30	0.41	SBS19L
SBS31	0.8	SBS19L
SBS32	0.36	SBS19L
SBS33	0.13	SBS19L
SBS34	0.03	SBS19L
SBS35	0.38	SBS19L
SBS36	0.07	SBS19L
SBS37	0.18	SBS19L
SBS38	0.03	SBS19L
SBS39	0.16	SBS19L
SBS40	0.39	SBS19L
SBS41	0.15	SBS19L
SBS42	0.35	SBS19L
SBS43	0.07	SBS19L
SBS44	0.17	SBS19L
SBS45	0.03	SBS19L
SBS46	0.23	SBS19L
SBS47	0.15	SBS19L
SBS48	0.03	SBS19L
SBS49	0.01	SBS19L
SBS50	0.18	SBS19L
SBS51	0.14	SBS19L
SBS52	0.03	SBS19L
SBS53	0.08	SBS19L
SBS54	0.12	SBS19L
SBS55	0.08	SBS19L
SBS56	0.01	SBS19L
SBS57	0.24	SBS19L
SBS58	0.38	SBS19L
SBS59	0.02	SBS19L
SBS60	0.02	SBS19L
SBS1	0.02	SBS20
SBS2	0.01	SBS20
SBS3	0.3	SBS20
SBS4	0.54	SBS20
SBS5	0.23	SBS20
SBS6	0.22	SBS20
SBS7a	0.05	SBS20
SBS7b	0.06	SBS20
SBS7c	0.06	SBS20
SBS7d	0.04	SBS20
SBS8	0.31	SBS20
SBS9	0.09	SBS20
SBS10a	0.03	SBS20
SBS10b	0.05	SBS20
SBS11	0.18	SBS20
SBS12	0.09	SBS20
SBS13	0	SBS20
SBS14	0.7	SBS20
SBS15	0.27	SBS20
SBS16	0.09	SBS20
SBS17a	0.03	SBS20
SBS17b	0.02	SBS20
SBS18	0.23	SBS20
SBS19	0.1	SBS20
SBS20	0.95	SBS20
SBS21	0.11	SBS20
SBS22	0.02	SBS20
SBS23	0.2	SBS20
SBS24	0.24	SBS20
SBS25	0.18	SBS20
SBS26	0.12	SBS20
SBS27	0.04	SBS20
SBS28	0.01	SBS20
SBS29	0.31	SBS20
SBS30	0.12	SBS20
SBS31	0.16	SBS20
SBS32	0.16	SBS20
SBS33	0.04	SBS20
SBS34	0.01	SBS20
SBS35	0.47	SBS20
SBS36	0.23	SBS20
SBS37	0.07	SBS20
SBS38	0.52	SBS20
SBS39	0.12	SBS20
SBS40	0.26	SBS20
SBS41	0.06	SBS20
SBS42	0.43	SBS20
SBS43	0.02	SBS20
SBS44	0.6	SBS20
SBS45	0.67	SBS20
SBS46	0.12	SBS20
SBS47	0.03	SBS20
SBS48	0.02	SBS20
SBS49	0.2	SBS20
SBS50	0.05	SBS20
SBS51	0.06	SBS20
SBS52	0.06	SBS20
SBS53	0.15	SBS20
SBS54	0.11	SBS20
SBS55	0.03	SBS20
SBS56	0.14	SBS20
SBS57	0.09	SBS20
SBS58	0.07	SBS20
SBS59	0.01	SBS20
SBS60	0.02	SBS20
SBS1	0.01	SBS21
SBS2	0.01	SBS21
SBS3	0.3	SBS21
SBS4	0.07	SBS21
SBS5	0.37	SBS21
SBS6	0.03	SBS21
SBS7a	0.05	SBS21
SBS7b	0.08	SBS21
SBS7c	0.12	SBS21
SBS7d	0.45	SBS21
SBS8	0.11	SBS21
SBS9	0.25	SBS21
SBS10a	0.01	SBS21
SBS10b	0.05	SBS21
SBS11	0.05	SBS21
SBS12	0.71	SBS21
SBS13	0.01	SBS21
SBS14	0.08	SBS21
SBS15	0.07	SBS21
SBS16	0.2	SBS21
SBS17a	0.14	SBS21
SBS17b	0.01	SBS21
SBS18	0.05	SBS21
SBS19	0.03	SBS21
SBS20	0.09	SBS21
SBS21	0.97	SBS21
SBS22	0.09	SBS21
SBS23	0.04	SBS21
SBS24	0.07	SBS21
SBS25	0.32	SBS21
SBS26	0.73	SBS21
SBS27	0.05	SBS21
SBS28	0.01	SBS21
SBS29	0.04	SBS21
SBS30	0.05	SBS21
SBS31	0.14	SBS21
SBS32	0.1	SBS21
SBS33	0.35	SBS21
SBS34	0.03	SBS21
SBS35	0.07	SBS21
SBS36	0.03	SBS21
SBS37	0.55	SBS21
SBS38	0.02	SBS21
SBS39	0.16	SBS21
SBS40	0.22	SBS21
SBS41	0.25	SBS21
SBS42	0.09	SBS21
SBS43	0.06	SBS21
SBS44	0.24	SBS21
SBS45	0.02	SBS21
SBS46	0.52	SBS21
SBS47	0.07	SBS21
SBS48	0	SBS21
SBS49	0	SBS21
SBS50	0.09	SBS21
SBS51	0.07	SBS21
SBS52	0.02	SBS21
SBS53	0.05	SBS21
SBS54	0.25	SBS21
SBS55	0.04	SBS21
SBS56	0.02	SBS21
SBS57	0.19	SBS21
SBS58	0.16	SBS21
SBS59	0.02	SBS21
SBS60	0	SBS21
SBS1	0.01	SBS22L
SBS2	0	SBS22L
SBS3	0.39	SBS22L
SBS4	0.28	SBS22L
SBS5	0.22	SBS22L
SBS6	0.02	SBS22L
SBS7a	0.01	SBS22L
SBS7b	0.02	SBS22L
SBS7c	0.27	SBS22L
SBS7d	0.08	SBS22L
SBS8	0.53	SBS22L
SBS9	0.22	SBS22L
SBS10a	0.02	SBS22L
SBS10b	0.03	SBS22L
SBS11	0.01	SBS22L
SBS12	0.12	SBS22L
SBS13	0.02	SBS22L
SBS14	0.04	SBS22L
SBS15	0.02	SBS22L
SBS16	0.11	SBS22L
SBS17a	0.11	SBS22L
SBS17b	0.05	SBS22L
SBS18	0.08	SBS22L
SBS19	0.02	SBS22L
SBS20	0.06	SBS22L
SBS21	0.06	SBS22L
SBS22	0.92	SBS22L
SBS23	0.01	SBS22L
SBS24	0.07	SBS22L
SBS25	0.74	SBS22L
SBS26	0.1	SBS22L
SBS27	0.41	SBS22L
SBS28	0.02	SBS22L
SBS29	0.05	SBS22L
SBS30	0.01	SBS22L
SBS31	0.2	SBS22L
SBS32	0.05	SBS22L
SBS33	0.04	SBS22L
SBS34	0.29	SBS22L
SBS35	0.47	SBS22L
SBS36	0.04	SBS22L
SBS37	0.12	SBS22L
SBS38	0.03	SBS22L
SBS39	0.21	SBS22L
SBS40	0.25	SBS22L
SBS41	0.28	SBS22L
SBS42	0.15	SBS22L
SBS43	0.07	SBS22L
SBS44	0.1	SBS22L
SBS45	0.03	SBS22L
SBS46	0.11	SBS22L
SBS47	0.27	SBS22L
SBS48	0.01	SBS22L
SBS49	0.05	SBS22L
SBS50	0.04	SBS22L
SBS51	0.23	SBS22L
SBS52	0.01	SBS22L
SBS53	0.07	SBS22L
SBS54	0.1	SBS22L
SBS55	0.14	SBS22L
SBS56	0.04	SBS22L
SBS57	0.1	SBS22L
SBS58	0.13	SBS22L
SBS59	0.01	SBS22L
SBS60	0.01	SBS22L
SBS1	0.03	SBS23/11L
SBS2	0.1	SBS23/11L
SBS3	0.38	SBS23/11L
SBS4	0.13	SBS23/11L
SBS5	0.45	SBS23/11L
SBS6	0.35	SBS23/11L
SBS7a	0.28	SBS23/11L
SBS7b	0.67	SBS23/11L
SBS7c	0.07	SBS23/11L
SBS7d	0.11	SBS23/11L
SBS8	0.1	SBS23/11L
SBS9	0.15	SBS23/11L
SBS10a	0.02	SBS23/11L
SBS10b	0.1	SBS23/11L
SBS11	0.85	SBS23/11L
SBS12	0.06	SBS23/11L
SBS13	0.01	SBS23/11L
SBS14	0.06	SBS23/11L
SBS15	0.29	SBS23/11L
SBS16	0.08	SBS23/11L
SBS17a	0.01	SBS23/11L
SBS17b	0	SBS23/11L
SBS18	0.09	SBS23/11L
SBS19	0.69	SBS23/11L
SBS20	0.21	SBS23/11L
SBS21	0.07	SBS23/11L
SBS22	0.02	SBS23/11L
SBS23	0.95	SBS23/11L
SBS24	0.21	SBS23/11L
SBS25	0.2	SBS23/11L
SBS26	0.07	SBS23/11L
SBS27	0.07	SBS23/11L
SBS28	0.01	SBS23/11L
SBS29	0.06	SBS23/11L
SBS30	0.67	SBS23/11L
SBS31	0.74	SBS23/11L
SBS32	0.66	SBS23/11L
SBS33	0.04	SBS23/11L
SBS34	0.01	SBS23/11L
SBS35	0.43	SBS23/11L
SBS36	0.05	SBS23/11L
SBS37	0.08	SBS23/11L
SBS38	0.03	SBS23/11L
SBS39	0.13	SBS23/11L
SBS40	0.38	SBS23/11L
SBS41	0.1	SBS23/11L
SBS42	0.73	SBS23/11L
SBS43	0.01	SBS23/11L
SBS44	0.37	SBS23/11L
SBS45	0.02	SBS23/11L
SBS46	0.15	SBS23/11L
SBS47	0.1	SBS23/11L
SBS48	0	SBS23/11L
SBS49	0	SBS23/11L
SBS50	0.16	SBS23/11L
SBS51	0.09	SBS23/11L
SBS52	0.01	SBS23/11L
SBS53	0.06	SBS23/11L
SBS54	0.06	SBS23/11L
SBS55	0.04	SBS23/11L
SBS56	0.01	SBS23/11L
SBS57	0.19	SBS23/11L
SBS58	0.27	SBS23/11L
SBS59	0.02	SBS23/11L
SBS60	0.01	SBS23/11L
SBS1	0.01	SBS24L
SBS2	0.03	SBS24L
SBS3	0.5	SBS24L
SBS4	0.65	SBS24L
SBS5	0.34	SBS24L
SBS6	0.07	SBS24L
SBS7a	0.04	SBS24L
SBS7b	0.08	SBS24L
SBS7c	0.09	SBS24L
SBS7d	0.05	SBS24L
SBS8	0.61	SBS24L
SBS9	0.17	SBS24L
SBS10a	0.05	SBS24L
SBS10b	0.02	SBS24L
SBS11	0.07	SBS24L
SBS12	0.12	SBS24L
SBS13	0.07	SBS24L
SBS14	0.22	SBS24L
SBS15	0.09	SBS24L
SBS16	0.14	SBS24L
SBS17a	0.03	SBS24L
SBS17b	0	SBS24L
SBS18	0.51	SBS24L
SBS19	0.08	SBS24L
SBS20	0.16	SBS24L
SBS21	0.08	SBS24L
SBS22	0.14	SBS24L
SBS23	0.11	SBS24L
SBS24	0.86	SBS24L
SBS25	0.35	SBS24L
SBS26	0.11	SBS24L
SBS27	0.1	SBS24L
SBS28	0.02	SBS24L
SBS29	0.8	SBS24L
SBS30	0.11	SBS24L
SBS31	0.26	SBS24L
SBS32	0.15	SBS24L
SBS33	0.06	SBS24L
SBS34	0.06	SBS24L
SBS35	0.49	SBS24L
SBS36	0.4	SBS24L
SBS37	0.11	SBS24L
SBS38	0.16	SBS24L
SBS39	0.35	SBS24L
SBS40	0.48	SBS24L
SBS41	0.1	SBS24L
SBS42	0.34	SBS24L
SBS43	0.06	SBS24L
SBS44	0.18	SBS24L
SBS45	0.27	SBS24L
SBS46	0.16	SBS24L
SBS47	0.16	SBS24L
SBS48	0.15	SBS24L
SBS49	0.23	SBS24L
SBS50	0.38	SBS24L
SBS51	0.2	SBS24L
SBS52	0.3	SBS24L
SBS53	0.18	SBS24L
SBS54	0.14	SBS24L
SBS55	0.04	SBS24L
SBS56	0.16	SBS24L
SBS57	0.1	SBS24L
SBS58	0.12	SBS24L
SBS59	0.4	SBS24L
SBS60	0.01	SBS24L
SBS1	0.03	SBS25L
SBS2	0.05	SBS25L
SBS3	0.58	SBS25L
SBS4	0.36	SBS25L
SBS5	0.5	SBS25L
SBS6	0.17	SBS25L
SBS7a	0.06	SBS25L
SBS7b	0.14	SBS25L
SBS7c	0.27	SBS25L
SBS7d	0.14	SBS25L
SBS8	0.54	SBS25L
SBS9	0.34	SBS25L
SBS10a	0.02	SBS25L
SBS10b	0.05	SBS25L
SBS11	0.2	SBS25L
SBS12	0.3	SBS25L
SBS13	0.05	SBS25L
SBS14	0.11	SBS25L
SBS15	0.12	SBS25L
SBS16	0.25	SBS25L
SBS17a	0.18	SBS25L
SBS17b	0.05	SBS25L
SBS18	0.21	SBS25L
SBS19	0.23	SBS25L
SBS20	0.16	SBS25L
SBS21	0.2	SBS25L
SBS22	0.79	SBS25L
SBS23	0.2	SBS25L
SBS24	0.24	SBS25L
SBS25	0.88	SBS25L
SBS26	0.28	SBS25L
SBS27	0.39	SBS25L
SBS28	0.07	SBS25L
SBS29	0.21	SBS25L
SBS30	0.26	SBS25L
SBS31	0.34	SBS25L
SBS32	0.32	SBS25L
SBS33	0.13	SBS25L
SBS34	0.19	SBS25L
SBS35	0.5	SBS25L
SBS36	0.13	SBS25L
SBS37	0.3	SBS25L
SBS38	0.04	SBS25L
SBS39	0.35	SBS25L
SBS40	0.47	SBS25L
SBS41	0.33	SBS25L
SBS42	0.33	SBS25L
SBS43	0.08	SBS25L
SBS44	0.34	SBS25L
SBS45	0.04	SBS25L
SBS46	0.28	SBS25L
SBS47	0.25	SBS25L
SBS48	0.06	SBS25L
SBS49	0.01	SBS25L
SBS50	0.14	SBS25L
SBS51	0.29	SBS25L
SBS52	0.04	SBS25L
SBS53	0.09	SBS25L
SBS54	0.2	SBS25L
SBS55	0.12	SBS25L
SBS56	0.04	SBS25L
SBS57	0.27	SBS25L
SBS58	0.36	SBS25L
SBS59	0.16	SBS25L
SBS60	0.02	SBS25L
SBS1	0.04	SBS26/12L
SBS2	0.01	SBS26/12L
SBS3	0.4	SBS26/12L
SBS4	0.1	SBS26/12L
SBS5	0.59	SBS26/12L
SBS6	0.06	SBS26/12L
SBS7a	0.01	SBS26/12L
SBS7b	0.04	SBS26/12L
SBS7c	0.16	SBS26/12L
SBS7d	0.38	SBS26/12L
SBS8	0.14	SBS26/12L
SBS9	0.39	SBS26/12L
SBS10a	0.01	SBS26/12L
SBS10b	0.04	SBS26/12L
SBS11	0.02	SBS26/12L
SBS12	0.9	SBS26/12L
SBS13	0.01	SBS26/12L
SBS14	0.08	SBS26/12L
SBS15	0.05	SBS26/12L
SBS16	0.42	SBS26/12L
SBS17a	0.43	SBS26/12L
SBS17b	0.04	SBS26/12L
SBS18	0.05	SBS26/12L
SBS19	0.02	SBS26/12L
SBS20	0.16	SBS26/12L
SBS21	0.67	SBS26/12L
SBS22	0.09	SBS26/12L
SBS23	0.01	SBS26/12L
SBS24	0.08	SBS26/12L
SBS25	0.41	SBS26/12L
SBS26	0.96	SBS26/12L
SBS27	0.06	SBS26/12L
SBS28	0.02	SBS26/12L
SBS29	0.05	SBS26/12L
SBS30	0.03	SBS26/12L
SBS31	0.15	SBS26/12L
SBS32	0.07	SBS26/12L
SBS33	0.4	SBS26/12L
SBS34	0.04	SBS26/12L
SBS35	0.06	SBS26/12L
SBS36	0.04	SBS26/12L
SBS37	0.7	SBS26/12L
SBS38	0.03	SBS26/12L
SBS39	0.23	SBS26/12L
SBS40	0.34	SBS26/12L
SBS41	0.29	SBS26/12L
SBS42	0.1	SBS26/12L
SBS43	0.16	SBS26/12L
SBS44	0.33	SBS26/12L
SBS45	0.03	SBS26/12L
SBS46	0.77	SBS26/12L
SBS47	0.09	SBS26/12L
SBS48	0	SBS26/12L
SBS49	0	SBS26/12L
SBS50	0.09	SBS26/12L
SBS51	0.18	SBS26/12L
SBS52	0.02	SBS26/12L
SBS53	0.07	SBS26/12L
SBS54	0.7	SBS26/12L
SBS55	0.06	SBS26/12L
SBS56	0.03	SBS26/12L
SBS57	0.3	SBS26/12L
SBS58	0.25	SBS26/12L
SBS59	0.03	SBS26/12L
SBS60	0.01	SBS26/12L
SBS1	0.03	SBS28
SBS2	0.02	SBS28
SBS3	0.23	SBS28
SBS4	0.09	SBS28
SBS5	0.26	SBS28
SBS6	0.05	SBS28
SBS7a	0.04	SBS28
SBS7b	0.05	SBS28
SBS7c	0.15	SBS28
SBS7d	0.12	SBS28
SBS8	0.12	SBS28
SBS9	0.66	SBS28
SBS10a	0.07	SBS28
SBS10b	0.19	SBS28
SBS11	0.04	SBS28
SBS12	0.13	SBS28
SBS13	0.04	SBS28
SBS14	0.03	SBS28
SBS15	0.09	SBS28
SBS16	0.16	SBS28
SBS17a	0.04	SBS28
SBS17b	0.45	SBS28
SBS18	0.13	SBS28
SBS19	0.06	SBS28
SBS20	0.04	SBS28
SBS21	0.09	SBS28
SBS22	0.03	SBS28
SBS23	0.04	SBS28
SBS24	0.1	SBS28
SBS25	0.17	SBS28
SBS26	0.17	SBS28
SBS27	0.02	SBS28
SBS28	0.97	SBS28
SBS29	0.08	SBS28
SBS30	0.06	SBS28
SBS31	0.09	SBS28
SBS32	0.05	SBS28
SBS33	0.06	SBS28
SBS34	0.04	SBS28
SBS35	0.08	SBS28
SBS36	0.13	SBS28
SBS37	0.33	SBS28
SBS38	0.06	SBS28
SBS39	0.18	SBS28
SBS40	0.4	SBS28
SBS41	0.54	SBS28
SBS42	0.06	SBS28
SBS43	0.07	SBS28
SBS44	0.1	SBS28
SBS45	0.06	SBS28
SBS46	0.12	SBS28
SBS47	0.08	SBS28
SBS48	0.04	SBS28
SBS49	0.03	SBS28
SBS50	0.08	SBS28
SBS51	0.11	SBS28
SBS52	0.2	SBS28
SBS53	0.07	SBS28
SBS54	0.06	SBS28
SBS55	0.18	SBS28
SBS56	0.17	SBS28
SBS57	0.54	SBS28
SBS58	0.16	SBS28
SBS59	0.02	SBS28
SBS60	0.08	SBS28
SBS1	0.05	SBS29L/18L
SBS2	0	SBS29L/18L
SBS3	0.47	SBS29L/18L
SBS4	0.73	SBS29L/18L
SBS5	0.33	SBS29L/18L
SBS6	0.09	SBS29L/18L
SBS7a	0.01	SBS29L/18L
SBS7b	0.03	SBS29L/18L
SBS7c	0.07	SBS29L/18L
SBS7d	0.06	SBS29L/18L
SBS8	0.68	SBS29L/18L
SBS9	0.22	SBS29L/18L
SBS10a	0.36	SBS29L/18L
SBS10b	0.07	SBS29L/18L
SBS11	0.04	SBS29L/18L
SBS12	0.11	SBS29L/18L
SBS13	0.14	SBS29L/18L
SBS14	0.38	SBS29L/18L
SBS15	0.14	SBS29L/18L
SBS16	0.14	SBS29L/18L
SBS17a	0.02	SBS29L/18L
SBS17b	0.02	SBS29L/18L
SBS18	0.88	SBS29L/18L
SBS19	0.04	SBS29L/18L
SBS20	0.18	SBS29L/18L
SBS21	0.1	SBS29L/18L
SBS22	0.13	SBS29L/18L
SBS23	0.06	SBS29L/18L
SBS24	0.76	SBS29L/18L
SBS25	0.41	SBS29L/18L
SBS26	0.08	SBS29L/18L
SBS27	0.11	SBS29L/18L
SBS28	0.02	SBS29L/18L
SBS29	0.9	SBS29L/18L
SBS30	0.06	SBS29L/18L
SBS31	0.17	SBS29L/18L
SBS32	0.17	SBS29L/18L
SBS33	0.06	SBS29L/18L
SBS34	0.06	SBS29L/18L
SBS35	0.41	SBS29L/18L
SBS36	0.74	SBS29L/18L
SBS37	0.11	SBS29L/18L
SBS38	0.35	SBS29L/18L
SBS39	0.32	SBS29L/18L
SBS40	0.55	SBS29L/18L
SBS41	0.12	SBS29L/18L
SBS42	0.31	SBS29L/18L
SBS43	0.08	SBS29L/18L
SBS44	0.19	SBS29L/18L
[truncated: 1,706 more rows]
