# Supplementary material for: Mutational signatures are markers of drug sensitivity of cancer cells
Source: Nat Commun. 2022 May 25;13:2926. doi: 10.1038/s41467-022-30582-3 (PMC9132939; doi:10.1038/s41467-022-30582-3)
Supplement: Supplementary file 4 — Source Data [file 41467_2022_30582_MOESM4_ESM.zip › RawData_R2b/FigS4B.csv]

Signature	Cosine	matchTo_PCAWG
SBS1	1	Best match
SBS2	1	Best match
SBS3	0.85	Best match
SBS4	0.99	Best match
SBS5	0.9	Best match
SBS6	0.98	Best match
SBS7a	0.98	Best match
SBS7b	0.99	Best match
SBS7d	0.92	Best match
SBS8	0.85	Best match
SBS10a	0.99	Best match
SBS10b	0.98	Best match
SBS11	0.99	Best match
SBS12	0.95	Best match
SBS13	1	Best match
SBS14	0.97	Best match
SBS15	0.97	Best match
SBS16	0.93	Best match
SBS17a	0.9	Best match
SBS17b	0.98	Best match
SBS18	0.96	Best match
SBS19	0.91	Best match
SBS20	0.95	Best match
SBS21	0.97	Best match
SBS22	0.92	Best match
SBS23	0.95	Best match
SBS24	0.86	Best match
SBS25	0.88	Best match
SBS26	0.96	Best match
SBS28	0.97	Best match
SBS29	0.9	Best match
SBS30	0.87	Best match
SBS31	0.94	Best match
SBS32	0.9	Best match
SBS33	0.87	Best match
SBS36	0.96	Best match
SBS38	0.99	Best match
SBS40	0.85	Best match
SBS42	0.89	Best match
SBS43	0.95	Best match
SBS44	0.94	Best match
SBS45	0.98	Best match
SBS46	0.85	Best match
SBS48	0.92	Best match
SBS49	0.96	Best match
SBS52	0.97	Best match
SBS53	0.94	Best match
SBS54	0.95	Best match
SBS55	0.88	Best match
SBS56	0.99	Best match
SBS59	0.98	Best match
SBS60	0.99	Best match
SBS1	0.08	Random match
SBS1	0.2	Random match
SBS1	0.05	Random match
SBS1	0.02	Random match
SBS1	0.03	Random match
SBS1	0.06	Random match
SBS1	0.12	Random match
SBS1	0.16	Random match
SBS1	0.03	Random match
SBS1	0.01	Random match
SBS1	0.09	Random match
SBS1	0.05	Random match
SBS1	0.08	Random match
SBS1	0.06	Random match
SBS1	0.04	Random match
SBS1	0.01	Random match
SBS1	0.05	Random match
SBS1	0.01	Random match
SBS1	0.16	Random match
SBS1	0.01	Random match
SBS1	0.03	Random match
SBS1	0.05	Random match
SBS1	0.02	Random match
SBS1	0.12	Random match
SBS1	0.03	Random match
SBS1	0.02	Random match
SBS1	0	Random match
SBS1	0.08	Random match
SBS1	0.01	Random match
SBS1	0.01	Random match
SBS1	0	Random match
SBS1	0.06	Random match
SBS1	0.09	Random match
SBS1	0.03	Random match
SBS1	0.03	Random match
SBS1	0.22	Random match
SBS1	0.12	Random match
SBS1	0	Random match
SBS1	0.08	Random match
SBS1	0.01	Random match
SBS1	0.03	Random match
SBS1	0.12	Random match
SBS1	0.03	Random match
SBS1	0.07	Random match
SBS1	0.06	Random match
SBS1	0.03	Random match
SBS1	0.01	Random match
SBS1	0.03	Random match
SBS1	0.06	Random match
SBS1	0	Random match
SBS1	0.02	Random match
SBS1	0.04	Random match
SBS1	0.07	Random match
SBS1	1	Random match
SBS1	0.07	Random match
SBS1	0.04	Random match
SBS1	0.07	Random match
SBS1	0.01	Random match
SBS1	0.02	Random match
SBS1	0.03	Random match
SBS1	0.02	Random match
SBS1	0.01	Random match
SBS1	0.05	Random match
SBS1	0.09	Random match
SBS1	0.02	Random match
SBS1	0.05	Random match
SBS1	0.03	Random match
SBS1	0.12	Random match
SBS1	0.02	Random match
SBS1	0.02	Random match
SBS1	0.04	Random match
SBS1	0.07	Random match
SBS1	0.07	Random match
SBS1	0.03	Random match
SBS1	0.2	Random match
SBS1	0.03	Random match
SBS1	0.09	Random match
SBS1	0.76	Random match
SBS1	0.03	Random match
SBS1	0.01	Random match
SBS1	0.07	Random match
SBS1	0	Random match
SBS1	0	Random match
SBS1	0.25	Random match
SBS1	0.06	Random match
SBS1	0.76	Random match
SBS1	0.02	Random match
SBS1	0.01	Random match
SBS1	0.09	Random match
SBS1	0.01	Random match
SBS1	0.6	Random match
SBS1	1	Random match
SBS1	0.02	Random match
SBS1	0.18	Random match
SBS1	0.6	Random match
SBS1	0.09	Random match
SBS1	0.01	Random match
SBS1	0.02	Random match
SBS1	0.12	Random match
SBS1	0.04	Random match
SBS2	0.41	Random match
SBS2	0.03	Random match
SBS2	0	Random match
SBS2	1	Random match
SBS2	0.01	Random match
SBS2	0.05	Random match
SBS2	0	Random match
SBS2	0.05	Random match
SBS2	0.01	Random match
SBS2	0.11	Random match
SBS2	0.29	Random match
SBS2	0.21	Random match
SBS2	0	Random match
SBS2	0.09	Random match
SBS2	0.11	Random match
SBS2	0.73	Random match
SBS2	0	Random match
SBS2	0.22	Random match
SBS2	0.05	Random match
SBS2	0.27	Random match
SBS2	0.07	Random match
SBS2	0.05	Random match
SBS2	0.05	Random match
SBS2	0.03	Random match
SBS2	0.34	Random match
SBS2	0	Random match
SBS2	0.22	Random match
SBS2	0.47	Random match
SBS2	0.08	Random match
SBS2	0	Random match
SBS2	0.06	Random match
SBS2	0.05	Random match
SBS2	0.07	Random match
SBS2	0.02	Random match
SBS2	0.73	Random match
SBS2	0.05	Random match
SBS2	0.03	Random match
SBS2	0.01	Random match
SBS2	1	Random match
SBS2	0	Random match
SBS2	0.08	Random match
SBS2	0.07	Random match
SBS2	0.07	Random match
SBS2	0.03	Random match
SBS2	0.29	Random match
SBS2	0.01	Random match
SBS2	0	Random match
SBS2	0.02	Random match
SBS2	0.11	Random match
SBS2	0.05	Random match
SBS2	0.11	Random match
SBS2	0.01	Random match
SBS2	0.05	Random match
SBS2	0.05	Random match
SBS2	0.03	Random match
SBS2	0.05	Random match
SBS2	0.02	Random match
SBS2	0.29	Random match
SBS2	1	Random match
SBS2	0.08	Random match
SBS2	0.03	Random match
SBS2	0.07	Random match
SBS2	0.03	Random match
SBS2	0.3	Random match
SBS2	0.09	Random match
SBS2	0.29	Random match
SBS2	0.1	Random match
SBS2	0.29	Random match
SBS2	0.01	Random match
SBS2	0.01	Random match
SBS2	0.01	Random match
SBS2	0.01	Random match
SBS2	0.06	Random match
SBS2	0.05	Random match
SBS2	0	Random match
SBS2	0.41	Random match
SBS2	0.03	Random match
SBS2	0.3	Random match
SBS2	0.01	Random match
SBS2	0.06	Random match
SBS2	0.01	Random match
SBS2	0.04	Random match
SBS2	0.09	Random match
SBS2	0.07	Random match
SBS2	0.05	Random match
SBS2	0.12	Random match
SBS2	0	Random match
SBS2	0.11	Random match
SBS2	0.01	Random match
SBS2	0.08	Random match
SBS2	1	Random match
SBS2	0.02	Random match
SBS2	0.27	Random match
SBS2	0.01	Random match
SBS2	0.07	Random match
SBS2	0.11	Random match
SBS2	0.29	Random match
SBS2	0.03	Random match
SBS2	0.73	Random match
SBS2	0.05	Random match
SBS3	0.57	Random match
SBS3	0.31	Random match
SBS3	0.42	Random match
SBS3	0.26	Random match
SBS3	0.25	Random match
SBS3	0.2	Random match
SBS3	0.25	Random match
SBS3	0.13	Random match
SBS3	0.26	Random match
SBS3	0.45	Random match
SBS3	0.22	Random match
SBS3	0.62	Random match
SBS3	0.51	Random match
SBS3	0.46	Random match
SBS3	0.62	Random match
SBS3	0.31	Random match
SBS3	0.27	Random match
SBS3	0.08	Random match
SBS3	0.12	Random match
SBS3	0.46	Random match
SBS3	0.51	Random match
SBS3	0.05	Random match
SBS3	0.42	Random match
SBS3	0.23	Random match
SBS3	0.47	Random match
SBS3	0.45	Random match
SBS3	0.6	Random match
SBS3	0.31	Random match
SBS3	0.62	Random match
SBS3	0.25	Random match
SBS3	0.6	Random match
SBS3	0.12	Random match
SBS3	0.13	Random match
SBS3	0.38	Random match
SBS3	0.42	Random match
SBS3	0.39	Random match
SBS3	0.42	Random match
SBS3	0.08	Random match
SBS3	0.25	Random match
SBS3	0.08	Random match
SBS3	0.17	Random match
SBS3	0.37	Random match
SBS3	0.25	Random match
SBS3	0.46	Random match
SBS3	0.44	Random match
SBS3	0.25	Random match
SBS3	0.26	Random match
SBS3	0.34	Random match
SBS3	0.49	Random match
SBS3	0.23	Random match
SBS3	0.6	Random match
SBS3	0.3	Random match
SBS3	0.34	Random match
SBS3	0.27	Random match
SBS3	0.31	Random match
SBS3	0.05	Random match
SBS3	0.46	Random match
SBS3	0.39	Random match
SBS3	0.45	Random match
SBS3	0.27	Random match
SBS3	0.47	Random match
SBS3	0.62	Random match
SBS3	0.27	Random match
SBS3	0.45	Random match
SBS3	0.47	Random match
SBS3	0.46	Random match
SBS3	0.05	Random match
SBS3	0.34	Random match
SBS3	0.38	Random match
SBS3	0.81	Random match
SBS3	0.42	Random match
SBS3	0.62	Random match
SBS3	0.29	Random match
SBS3	0.37	Random match
SBS3	0.29	Random match
SBS3	0.25	Random match
SBS3	0.13	Random match
SBS3	0.27	Random match
SBS3	0.37	Random match
SBS3	0.6	Random match
SBS3	0.34	Random match
SBS3	0.45	Random match
SBS3	0.3	Random match
SBS3	0.42	Random match
SBS3	0.28	Random match
SBS3	0.34	Random match
SBS3	0.49	Random match
SBS3	0.49	Random match
SBS3	0.46	Random match
SBS3	0.34	Random match
SBS3	0.47	Random match
SBS3	0.81	Random match
SBS3	0.49	Random match
SBS3	0.39	Random match
SBS3	0.12	Random match
SBS3	0.37	Random match
SBS3	0.34	Random match
SBS3	0.34	Random match
SBS3	0.12	Random match
SBS3	0.2	Random match
SBS4	0.13	Random match
SBS4	0.35	Random match
SBS4	0.12	Random match
SBS4	0.01	Random match
SBS4	0.77	Random match
SBS4	0.47	Random match
SBS4	0.13	Random match
SBS4	0.56	Random match
SBS4	0.47	Random match
SBS4	0.07	Random match
SBS4	0.13	Random match
SBS4	0.11	Random match
SBS4	0.07	Random match
SBS4	0.07	Random match
SBS4	0.13	Random match
SBS4	0.02	Random match
SBS4	0.36	Random match
SBS4	0.33	Random match
SBS4	0.02	Random match
SBS4	0.32	Random match
SBS4	0.23	Random match
SBS4	0.13	Random match
SBS4	0.53	Random match
SBS4	0.86	Random match
SBS4	0.08	Random match
SBS4	0.32	Random match
SBS4	0.32	Random match
SBS4	0.28	Random match
SBS4	0.35	Random match
SBS4	0.63	Random match
SBS4	0.77	Random match
SBS4	0.19	Random match
SBS4	0.47	Random match
SBS4	0.12	Random match
SBS4	0.77	Random match
SBS4	0.01	Random match
SBS4	0.11	Random match
SBS4	0.36	Random match
SBS4	0.14	Random match
SBS4	0.12	Random match
SBS4	0.01	Random match
SBS4	0.19	Random match
SBS4	0.08	Random match
SBS4	0.12	Random match
SBS4	0.47	Random match
SBS4	0.77	Random match
SBS4	0.01	Random match
SBS4	0.71	Random match
SBS4	0.04	Random match
SBS4	0.16	Random match
SBS4	0.12	Random match
SBS4	0.14	Random match
SBS4	0.59	Random match
SBS4	0.13	Random match
SBS4	0.07	Random match
SBS4	0.08	Random match
SBS4	0.08	Random match
SBS4	0.17	Random match
SBS4	0.12	Random match
SBS4	0.32	Random match
SBS4	0.1	Random match
SBS4	0.15	Random match
SBS4	0.11	Random match
SBS4	0.35	Random match
SBS4	0.12	Random match
SBS4	0.56	Random match
SBS4	0.45	Random match
SBS4	0.23	Random match
SBS4	0.59	Random match
SBS4	0.64	Random match
SBS4	0.13	Random match
SBS4	0.12	Random match
SBS4	0.61	Random match
SBS4	0.12	Random match
SBS4	0.18	Random match
SBS4	0.45	Random match
SBS4	0.15	Random match
SBS4	0.06	Random match
SBS4	0.47	Random match
SBS4	0.14	Random match
SBS4	0.64	Random match
SBS4	0.07	Random match
SBS4	0.06	Random match
SBS4	0.07	Random match
SBS4	0.02	Random match
SBS4	0.71	Random match
SBS4	0.08	Random match
SBS4	0.13	Random match
SBS4	0.71	Random match
SBS4	0.19	Random match
SBS4	0.04	Random match
SBS4	0.07	Random match
SBS4	0.59	Random match
SBS4	0.38	Random match
SBS4	0.13	Random match
SBS4	0.07	Random match
SBS4	0.11	Random match
SBS4	0.12	Random match
SBS4	0.71	Random match
SBS4	0.1	Random match
SBS5	0.35	Random match
SBS5	0.09	Random match
SBS5	0.19	Random match
SBS5	0.9	Random match
SBS5	0.51	Random match
SBS5	0.15	Random match
SBS5	0.52	Random match
SBS5	0.42	Random match
SBS5	0.71	Random match
SBS5	0.43	Random match
SBS5	0.21	Random match
SBS5	0.42	Random match
SBS5	0.4	Random match
SBS5	0.11	Random match
SBS5	0.51	Random match
SBS5	0.9	Random match
SBS5	0.19	Random match
SBS5	0.08	Random match
SBS5	0.28	Random match
SBS5	0.48	Random match
SBS5	0.46	Random match
SBS5	0.55	Random match
SBS5	0.22	Random match
SBS5	0.7	Random match
SBS5	0.45	Random match
SBS5	0.19	Random match
SBS5	0.69	Random match
SBS5	0.4	Random match
SBS5	0.08	Random match
SBS5	0.9	Random match
SBS5	0.14	Random match
SBS5	0.21	Random match
SBS5	0.08	Random match
SBS5	0.55	Random match
SBS5	0.74	Random match
SBS5	0.13	Random match
SBS5	0.45	Random match
SBS5	0.65	Random match
SBS5	0.42	Random match
SBS5	0.55	Random match
SBS5	0.31	Random match
SBS5	0.25	Random match
SBS5	0.22	Random match
SBS5	0.21	Random match
SBS5	0.29	Random match
SBS5	0.46	Random match
SBS5	0.5	Random match
SBS5	0.4	Random match
SBS5	0.55	Random match
SBS5	0.07	Random match
SBS5	0.07	Random match
SBS5	0.46	Random match
SBS5	0.51	Random match
SBS5	0.08	Random match
SBS5	0.48	Random match
SBS5	0.19	Random match
SBS5	0.51	Random match
SBS5	0.21	Random match
SBS5	0.32	Random match
SBS5	0.07	Random match
SBS5	0.13	Random match
SBS5	0.74	Random match
SBS5	0.21	Random match
SBS5	0.51	Random match
SBS5	0.52	Random match
SBS5	0.13	Random match
SBS5	0.15	Random match
SBS5	0.08	Random match
SBS5	0.07	Random match
SBS5	0.44	Random match
SBS5	0.55	Random match
SBS5	0.31	Random match
SBS5	0.19	Random match
SBS5	0.21	Random match
SBS5	0.13	Random match
SBS5	0.19	Random match
SBS5	0.48	Random match
SBS5	0.12	Random match
SBS5	0.11	Random match
SBS5	0.07	Random match
SBS5	0.47	Random match
SBS5	0.48	Random match
SBS5	0.15	Random match
SBS5	0.19	Random match
SBS5	0.3	Random match
SBS5	0.32	Random match
SBS5	0.19	Random match
SBS5	0.47	Random match
SBS5	0.74	Random match
SBS5	0.05	Random match
SBS5	0.43	Random match
SBS5	0.47	Random match
SBS5	0.32	Random match
SBS5	0.32	Random match
SBS5	0.32	Random match
SBS5	0.51	Random match
SBS5	0.07	Random match
SBS5	0.32	Random match
SBS5	0.21	Random match
SBS5	0.21	Random match
SBS6	0.98	Random match
SBS6	0.11	Random match
SBS6	0.06	Random match
SBS6	0.35	Random match
SBS6	0.24	Random match
SBS6	0.06	Random match
SBS6	0.39	Random match
SBS6	0.05	Random match
SBS6	0.35	Random match
SBS6	0.25	Random match
SBS6	0.08	Random match
SBS6	0.02	Random match
SBS6	0.02	Random match
SBS6	0.06	Random match
SBS6	0.25	Random match
SBS6	0.81	Random match
SBS6	0.07	Random match
SBS6	0.07	Random match
SBS6	0.25	Random match
SBS6	0.07	Random match
SBS6	0.02	Random match
SBS6	0.16	Random match
SBS6	0.02	Random match
SBS6	0.06	Random match
SBS6	0.1	Random match
SBS6	0.27	Random match
SBS6	0.03	Random match
SBS6	0.14	Random match
SBS6	0.2	Random match
SBS6	0.06	Random match
SBS6	0.01	Random match
SBS6	0.14	Random match
SBS6	0.18	Random match
SBS6	0.35	Random match
SBS6	0.11	Random match
SBS6	0.05	Random match
SBS6	0.81	Random match
SBS6	0.01	Random match
SBS6	0.08	Random match
SBS6	0.33	Random match
SBS6	0.14	Random match
SBS6	0.03	Random match
SBS6	0.03	Random match
SBS6	0.02	Random match
SBS6	0.02	Random match
SBS6	0.27	Random match
SBS6	0.05	Random match
SBS6	0.06	Random match
SBS6	0.06	Random match
SBS6	0.08	Random match
SBS6	0.16	Random match
SBS6	0.41	Random match
SBS6	0.03	Random match
SBS6	0.81	Random match
SBS6	0.02	Random match
SBS6	0.04	Random match
SBS6	0.03	Random match
SBS6	0.81	Random match
SBS6	0.07	Random match
SBS6	0.1	Random match
SBS6	0.33	Random match
SBS6	0.18	Random match
SBS6	0.24	Random match
SBS6	0.02	Random match
SBS6	0.01	Random match
SBS6	0.08	Random match
SBS6	0.39	Random match
SBS6	0.39	Random match
SBS6	0.02	Random match
SBS6	0.02	Random match
SBS6	0.02	Random match
SBS6	0.07	Random match
SBS6	0.2	Random match
SBS6	0.02	Random match
SBS6	0.18	Random match
SBS6	0.02	Random match
SBS6	0.06	Random match
SBS6	0.04	Random match
SBS6	0.14	Random match
SBS6	0.33	Random match
SBS6	0.08	Random match
SBS6	0.02	Random match
SBS6	0.03	Random match
SBS6	0.07	Random match
SBS6	0.07	Random match
SBS6	0.39	Random match
SBS6	0.15	Random match
SBS6	0.2	Random match
SBS6	0.1	Random match
SBS6	0.02	Random match
SBS6	0.6	Random match
SBS6	0.24	Random match
SBS6	0.04	Random match
SBS6	0.81	Random match
SBS6	0.01	Random match
SBS6	0.6	Random match
SBS6	0.98	Random match
SBS6	0.02	Random match
SBS6	0.14	Random match
SBS6	0.28	Random match
SBS7a	0.13	Random match
SBS7a	0.37	Random match
SBS7a	0.2	Random match
SBS7a	0.05	Random match
SBS7a	0.05	Random match
SBS7a	0.12	Random match
SBS7a	0.02	Random match
SBS7a	0.05	Random match
SBS7a	0.04	Random match
SBS7a	0.05	Random match
SBS7a	0.04	Random match
SBS7a	0.27	Random match
SBS7a	0.01	Random match
SBS7a	0.05	Random match
SBS7a	0.08	Random match
SBS7a	0.08	Random match
SBS7a	0.01	Random match
SBS7a	0.22	Random match
SBS7a	0.02	Random match
SBS7a	0.02	Random match
SBS7a	0.01	Random match
SBS7a	0.08	Random match
SBS7a	0.04	Random match
SBS7a	0.05	Random match
SBS7a	0.04	Random match
SBS7a	0.7	Random match
SBS7a	0.06	Random match
SBS7a	0.03	Random match
SBS7a	0.02	Random match
SBS7a	0.24	Random match
SBS7a	0	Random match
SBS7a	0.04	Random match
SBS7a	0.57	Random match
SBS7a	0	Random match
SBS7a	0.7	Random match
SBS7a	0.01	Random match
SBS7a	0.34	Random match
SBS7a	0.08	Random match
SBS7a	0.04	Random match
SBS7a	0.05	Random match
SBS7a	0.06	Random match
SBS7a	0	Random match
SBS7a	0.1	Random match
SBS7a	0.05	Random match
SBS7a	0.1	Random match
SBS7a	0.07	Random match
SBS7a	0.03	Random match
SBS7a	0.15	Random match
SBS7a	0.03	Random match
SBS7a	0.08	Random match
SBS7a	0.02	Random match
SBS7a	0.02	Random match
SBS7a	0.01	Random match
SBS7a	0.13	Random match
SBS7a	0.02	Random match
SBS7a	0.02	Random match
SBS7a	0.27	Random match
SBS7a	0.98	Random match
SBS7a	0.01	Random match
SBS7a	0.27	Random match
SBS7a	0.1	Random match
SBS7a	0.01	Random match
SBS7a	0.09	Random match
SBS7a	0.06	Random match
SBS7a	0.7	Random match
SBS7a	0.34	Random match
SBS7a	0.02	Random match
SBS7a	0.05	Random match
SBS7a	0.09	Random match
SBS7a	0.07	Random match
SBS7a	0.08	Random match
SBS7a	0.06	Random match
SBS7a	0.02	Random match
SBS7a	0.05	Random match
SBS7a	0.04	Random match
SBS7a	0.01	Random match
SBS7a	0.13	Random match
SBS7a	0.27	Random match
SBS7a	0.31	Random match
SBS7a	0.08	Random match
SBS7a	0.06	Random match
SBS7a	0.2	Random match
SBS7a	0	Random match
SBS7a	0.09	Random match
SBS7a	0.04	Random match
SBS7a	0.02	Random match
SBS7a	0.09	Random match
SBS7a	0.2	Random match
SBS7a	0.01	Random match
SBS7a	0.1	Random match
SBS7a	0.22	Random match
SBS7a	0.06	Random match
SBS7a	0.15	Random match
SBS7a	0.22	Random match
SBS7a	0	Random match
SBS7a	0.09	Random match
SBS7a	0.31	Random match
SBS7a	0	Random match
SBS7a	0.05	Random match
SBS7a	0.01	Random match
SBS7b	0.06	Random match
SBS7b	0.39	Random match
SBS7b	0.19	Random match
SBS7b	0.1	Random match
SBS7b	0.1	Random match
SBS7b	0.15	Random match
SBS7b	0.06	Random match
SBS7b	0.04	Random match
SBS7b	0.04	Random match
SBS7b	0.09	Random match
SBS7b	0.38	Random match
SBS7b	0.39	Random match
SBS7b	0.24	Random match
SBS7b	0.03	Random match
SBS7b	0.19	Random match
SBS7b	0.09	Random match
SBS7b	0.01	Random match
SBS7b	0.31	Random match
SBS7b	0.06	Random match
SBS7b	0.01	Random match
SBS7b	0.01	Random match
SBS7b	0.01	Random match
SBS7b	0.04	Random match
SBS7b	0.15	Random match
SBS7b	0.01	Random match
SBS7b	0.02	Random match
SBS7b	0.19	Random match
SBS7b	0.02	Random match
SBS7b	0.06	Random match
SBS7b	0.35	Random match
SBS7b	0.06	Random match
SBS7b	0.04	Random match
SBS7b	0.01	Random match
SBS7b	0.74	Random match
SBS7b	0.03	Random match
SBS7b	0.06	Random match
SBS7b	0.66	Random match
SBS7b	0.01	Random match
SBS7b	0.06	Random match
SBS7b	0.1	Random match
SBS7b	0.19	Random match
SBS7b	0.32	Random match
SBS7b	0.39	Random match
SBS7b	0.23	Random match
SBS7b	0.09	Random match
SBS7b	0.01	Random match
SBS7b	0.32	Random match
SBS7b	0.1	Random match
SBS7b	0.01	Random match
SBS7b	0.19	Random match
SBS7b	0.99	Random match
SBS7b	0.04	Random match
SBS7b	0.06	Random match
SBS7b	0.66	Random match
SBS7b	0.66	Random match
SBS7b	0.1	Random match
SBS7b	0.15	Random match
SBS7b	0.15	Random match
SBS7b	0.04	Random match
SBS7b	0.06	Random match
SBS7b	0.01	Random match
SBS7b	0.1	Random match
SBS7b	0.15	Random match
SBS7b	0.04	Random match
SBS7b	0.19	Random match
SBS7b	0.39	Random match
SBS7b	0	Random match
SBS7b	0.63	Random match
SBS7b	0.13	Random match
SBS7b	0.1	Random match
SBS7b	0.07	Random match
SBS7b	0.01	Random match
SBS7b	0.06	Random match
SBS7b	0.1	Random match
SBS7b	0.32	Random match
SBS7b	0.09	Random match
SBS7b	0.09	Random match
SBS7b	0.38	Random match
SBS7b	0.05	Random match
SBS7b	0.09	Random match
SBS7b	0.02	Random match
SBS7b	0.38	Random match
SBS7b	0.03	Random match
SBS7b	0.09	Random match
SBS7b	0.39	Random match
SBS7b	0.09	Random match
SBS7b	0.03	Random match
SBS7b	0.15	Random match
SBS7b	0.1	Random match
SBS7b	0	Random match
SBS7b	0.01	Random match
SBS7b	0.09	Random match
SBS7b	0.09	Random match
SBS7b	0.01	Random match
SBS7b	0.03	Random match
SBS7b	0.01	Random match
SBS7b	0.32	Random match
SBS7b	0.02	Random match
SBS7b	0.35	Random match
SBS7b	0.32	Random match
SBS7d	0.02	Random match
SBS7d	0.14	Random match
SBS7d	0.02	Random match
SBS7d	0.04	Random match
SBS7d	0.04	Random match
SBS7d	0.03	Random match
SBS7d	0.02	Random match
SBS7d	0	Random match
SBS7d	0.04	Random match
SBS7d	0.01	Random match
SBS7d	0.02	Random match
SBS7d	0.04	Random match
SBS7d	0.16	Random match
SBS7d	0	Random match
SBS7d	0.14	Random match
SBS7d	0.1	Random match
SBS7d	0.17	Random match
SBS7d	0.1	Random match
SBS7d	0	Random match
SBS7d	0.04	Random match
SBS7d	0.01	Random match
SBS7d	0.04	Random match
SBS7d	0.02	Random match
SBS7d	0.03	Random match
SBS7d	0	Random match
SBS7d	0.32	Random match
SBS7d	0.01	Random match
SBS7d	0.01	Random match
SBS7d	0.04	Random match
SBS7d	0.34	Random match
SBS7d	0.03	Random match
SBS7d	0.04	Random match
SBS7d	0.01	Random match
SBS7d	0.05	Random match
SBS7d	0.03	Random match
SBS7d	0.04	Random match
SBS7d	0.02	Random match
SBS7d	0.1	Random match
SBS7d	0.14	Random match
SBS7d	0.05	Random match
SBS7d	0	Random match
SBS7d	0.01	Random match
SBS7d	0.14	Random match
SBS7d	0.04	Random match
SBS7d	0.02	Random match
SBS7d	0.01	Random match
SBS7d	0.04	Random match
SBS7d	0.03	Random match
SBS7d	0.34	Random match
SBS7d	0.02	Random match
SBS7d	0.03	Random match
SBS7d	0.01	Random match
SBS7d	0.04	Random match
SBS7d	0.34	Random match
SBS7d	0.04	Random match
SBS7d	0.06	Random match
SBS7d	0.05	Random match
SBS7d	0.04	Random match
SBS7d	0.04	Random match
SBS7d	0.02	Random match
SBS7d	0.04	Random match
SBS7d	0.02	Random match
SBS7d	0.03	Random match
SBS7d	0.04	Random match
SBS7d	0.1	Random match
SBS7d	0	Random match
SBS7d	0.16	Random match
SBS7d	0	Random match
SBS7d	0	Random match
SBS7d	0.03	Random match
SBS7d	0.02	Random match
SBS7d	0.04	Random match
SBS7d	0	Random match
SBS7d	0.34	Random match
SBS7d	0	Random match
SBS7d	0	Random match
SBS7d	0.04	Random match
SBS7d	0.03	Random match
SBS7d	0.02	Random match
SBS7d	0.19	Random match
SBS7d	0	Random match
SBS7d	0.32	Random match
SBS7d	0.01	Random match
SBS7d	0	Random match
SBS7d	0	Random match
SBS7d	0.1	Random match
SBS7d	0.03	Random match
SBS7d	0.03	Random match
SBS7d	0.92	Random match
SBS7d	0	Random match
SBS7d	0.01	Random match
SBS7d	0.14	Random match
SBS7d	0.02	Random match
SBS7d	0	Random match
SBS7d	0.03	Random match
SBS7d	0.02	Random match
SBS7d	0.03	Random match
SBS7d	0	Random match
SBS7d	0.02	Random match
SBS7d	0.3	Random match
SBS8	0.7	Random match
SBS8	0.05	Random match
SBS8	0.39	Random match
SBS8	0.39	Random match
SBS8	0.41	Random match
SBS8	0.66	Random match
SBS8	0.33	Random match
SBS8	0.12	Random match
SBS8	0.16	Random match
SBS8	0.21	Random match
SBS8	0.25	Random match
SBS8	0.66	Random match
SBS8	0.04	Random match
SBS8	0.47	Random match
SBS8	0.04	Random match
SBS8	0.13	Random match
SBS8	0.14	Random match
SBS8	0.66	Random match
SBS8	0.51	Random match
SBS8	0.1	Random match
SBS8	0.39	Random match
SBS8	0.33	Random match
SBS8	0.1	Random match
SBS8	0.04	Random match
SBS8	0.16	Random match
SBS8	0.45	Random match
SBS8	0.25	Random match
SBS8	0.74	Random match
SBS8	0.76	Random match
SBS8	0.37	Random match
SBS8	0.66	Random match
SBS8	0.15	Random match
SBS8	0.64	Random match
SBS8	0.19	Random match
SBS8	0.19	Random match
SBS8	0.38	Random match
SBS8	0.27	Random match
SBS8	0.46	Random match
SBS8	0.44	Random match
SBS8	0.47	Random match
SBS8	0.3	Random match
SBS8	0.13	Random match
SBS8	0.66	Random match
SBS8	0.22	Random match
SBS8	0.1	Random match
SBS8	0.05	Random match
SBS8	0.11	Random match
SBS8	0.41	Random match
SBS8	0.16	Random match
SBS8	0.32	Random match
SBS8	0.39	Random match
SBS8	0.38	Random match
SBS8	0.1	Random match
SBS8	0.74	Random match
SBS8	0.27	Random match
SBS8	0.21	Random match
SBS8	0.14	Random match
SBS8	0.17	Random match
SBS8	0.47	Random match
SBS8	0.12	Random match
SBS8	0.7	Random match
SBS8	0.13	Random match
SBS8	0.09	Random match
SBS8	0.38	Random match
SBS8	0.9	Random match
SBS8	0.12	Random match
SBS8	0.44	Random match
SBS8	0.2	Random match
SBS8	0.13	Random match
SBS8	0.64	Random match
SBS8	0.09	Random match
SBS8	0.11	Random match
SBS8	0.04	Random match
SBS8	0.23	Random match
SBS8	0.41	Random match
SBS8	0.29	Random match
SBS8	0.12	Random match
SBS8	0.28	Random match
SBS8	0.47	Random match
SBS8	0.07	Random match
SBS8	0.85	Random match
SBS8	0.04	Random match
SBS8	0.35	Random match
SBS8	0.21	Random match
SBS8	0.85	Random match
SBS8	0.66	Random match
SBS8	0.66	Random match
SBS8	0.1	Random match
SBS8	0.51	Random match
SBS8	0.7	Random match
SBS8	0.13	Random match
SBS8	0.13	Random match
SBS8	0.05	Random match
SBS8	0.12	Random match
SBS8	0.04	Random match
SBS8	0.33	Random match
SBS8	0.16	Random match
SBS8	0.45	Random match
SBS8	0.16	Random match
SBS8	0.32	Random match
SBS10a	0.03	Random match
SBS10a	0.28	Random match
SBS10a	0.2	Random match
SBS10a	0.04	Random match
SBS10a	0.04	Random match
SBS10a	0.28	Random match
SBS10a	0.03	Random match
SBS10a	0.26	Random match
SBS10a	0.01	Random match
SBS10a	0.99	Random match
SBS10a	0.04	Random match
SBS10a	0.01	Random match
SBS10a	0.03	Random match
SBS10a	0.04	Random match
SBS10a	0.04	Random match
SBS10a	0.01	Random match
SBS10a	0.26	Random match
SBS10a	0.29	Random match
SBS10a	0.02	Random match
SBS10a	0.01	Random match
SBS10a	0.16	Random match
SBS10a	0.16	Random match
SBS10a	0.04	Random match
SBS10a	0	Random match
SBS10a	0.01	Random match
SBS10a	0.08	Random match
SBS10a	0.02	Random match
SBS10a	0.01	Random match
SBS10a	0.03	Random match
SBS10a	0.11	Random match
SBS10a	0.02	Random match
SBS10a	0.02	Random match
SBS10a	0.61	Random match
SBS10a	0.03	Random match
SBS10a	0.01	Random match
SBS10a	0.06	Random match
SBS10a	0.02	Random match
SBS10a	0.05	Random match
SBS10a	0.02	Random match
SBS10a	0.14	Random match
SBS10a	0.29	Random match
SBS10a	0.92	Random match
SBS10a	0.28	Random match
SBS10a	0.03	Random match
SBS10a	0.16	Random match
SBS10a	0.26	Random match
SBS10a	0.16	Random match
SBS10a	0.11	Random match
SBS10a	0.01	Random match
SBS10a	0.27	Random match
SBS10a	0.01	Random match
SBS10a	0.17	Random match
SBS10a	0.16	Random match
SBS10a	0.78	Random match
SBS10a	0.01	Random match
SBS10a	0.02	Random match
SBS10a	0.16	Random match
SBS10a	0.28	Random match
SBS10a	0.03	Random match
SBS10a	0.04	Random match
SBS10a	0.04	Random match
SBS10a	0.28	Random match
SBS10a	0.01	Random match
SBS10a	0.03	Random match
SBS10a	0.11	Random match
SBS10a	0.01	Random match
SBS10a	0.11	Random match
SBS10a	0.06	Random match
SBS10a	0.14	Random match
SBS10a	0.14	Random match
SBS10a	0.08	Random match
SBS10a	0.03	Random match
SBS10a	0.92	Random match
SBS10a	0.03	Random match
SBS10a	0.03	Random match
SBS10a	0.99	Random match
SBS10a	0.1	Random match
SBS10a	0.04	Random match
SBS10a	0.04	Random match
SBS10a	0.08	Random match
SBS10a	0.26	Random match
SBS10a	0.16	Random match
SBS10a	0.28	Random match
SBS10a	0.2	Random match
SBS10a	0.04	Random match
SBS10a	0.03	Random match
SBS10a	0.16	Random match
SBS10a	0.08	Random match
SBS10a	0.06	Random match
SBS10a	0.01	Random match
SBS10a	0.03	Random match
SBS10a	0.04	Random match
SBS10a	0.02	Random match
SBS10a	0.02	Random match
SBS10a	0.04	Random match
SBS10a	0.04	Random match
SBS10a	0.04	Random match
SBS10a	0.1	Random match
SBS10a	0.02	Random match
SBS10a	0.09	Random match
SBS10b	0.18	Random match
SBS10b	0	Random match
SBS10b	0.06	Random match
SBS10b	0.98	Random match
SBS10b	0.21	Random match
SBS10b	0.07	Random match
SBS10b	0.98	Random match
SBS10b	0.04	Random match
SBS10b	0.03	Random match
SBS10b	0.02	Random match
SBS10b	0.01	Random match
SBS10b	0.19	Random match
SBS10b	0.03	Random match
SBS10b	0.13	Random match
SBS10b	0.03	Random match
SBS10b	0.19	Random match
SBS10b	0.05	Random match
SBS10b	0.04	Random match
SBS10b	0.26	Random match
SBS10b	0.14	Random match
SBS10b	0.03	Random match
SBS10b	0.05	Random match
SBS10b	0.04	Random match
SBS10b	0.18	Random match
SBS10b	0.12	Random match
SBS10b	0.18	Random match
SBS10b	0.17	Random match
SBS10b	0.06	Random match
SBS10b	0.07	Random match
SBS10b	0.14	Random match
SBS10b	0.06	Random match
SBS10b	0.07	Random match
SBS10b	0.29	Random match
SBS10b	0.28	Random match
SBS10b	0.17	Random match
SBS10b	0.21	Random match
SBS10b	0.07	Random match
SBS10b	0.98	Random match
SBS10b	0.26	Random match
SBS10b	0.26	Random match
SBS10b	0.3	Random match
SBS10b	0.3	Random match
SBS10b	0.05	Random match
SBS10b	0.26	Random match
SBS10b	0.04	Random match
SBS10b	0.18	Random match
SBS10b	0.03	Random match
SBS10b	0.02	Random match
SBS10b	0.17	Random match
SBS10b	0.1	Random match
SBS10b	0.13	Random match
SBS10b	0.1	Random match
SBS10b	0.12	Random match
SBS10b	0.21	Random match
SBS10b	0.05	Random match
SBS10b	0.04	Random match
SBS10b	0.1	Random match
SBS10b	0.18	Random match
SBS10b	0.05	Random match
SBS10b	0.09	Random match
SBS10b	0.13	Random match
SBS10b	0.07	Random match
SBS10b	0.07	Random match
SBS10b	0.04	Random match
SBS10b	0.09	Random match
SBS10b	0.06	Random match
SBS10b	0.15	Random match
SBS10b	0.18	Random match
SBS10b	0.03	Random match
SBS10b	0.14	Random match
SBS10b	0.05	Random match
SBS10b	0.17	Random match
SBS10b	0.07	Random match
SBS10b	0.2	Random match
SBS10b	0.05	Random match
SBS10b	0.06	Random match
SBS10b	0.03	Random match
SBS10b	0.04	Random match
SBS10b	0.15	Random match
SBS10b	0.09	Random match
SBS10b	0.14	Random match
SBS10b	0.12	Random match
SBS10b	0	Random match
SBS10b	0.13	Random match
SBS10b	0.17	Random match
SBS10b	0.02	Random match
SBS10b	0.28	Random match
SBS10b	0.13	Random match
SBS10b	0.15	Random match
SBS10b	0.21	Random match
SBS10b	0.06	Random match
SBS10b	0.26	Random match
SBS10b	0.11	Random match
SBS10b	0.04	Random match
SBS10b	0.1	Random match
SBS10b	0.07	Random match
SBS10b	0.14	Random match
SBS10b	0.01	Random match
SBS10b	0.13	Random match
SBS10b	0.29	Random match
SBS11	0.05	Random match
SBS11	0.2	Random match
SBS11	0.1	Random match
SBS11	0.08	Random match
SBS11	0.75	Random match
SBS11	0.17	Random match
SBS11	0.04	Random match
SBS11	0.01	Random match
SBS11	0.01	Random match
SBS11	0.34	Random match
SBS11	0.74	Random match
SBS11	0.07	Random match
SBS11	0.05	Random match
SBS11	0.01	Random match
SBS11	0.07	Random match
SBS11	0.05	Random match
SBS11	0	Random match
SBS11	0.72	Random match
SBS11	0.16	Random match
SBS11	0.01	Random match
SBS11	0.74	Random match
SBS11	0.14	Random match
SBS11	0	Random match
SBS11	0.1	Random match
SBS11	0.08	Random match
SBS11	0.11	Random match
SBS11	0.07	Random match
SBS11	0.02	Random match
SBS11	0.01	Random match
SBS11	0.34	Random match
SBS11	0.01	Random match
SBS11	0.03	Random match
SBS11	0.1	Random match
SBS11	0.32	Random match
SBS11	0.01	Random match
SBS11	0.14	Random match
SBS11	0.1	Random match
SBS11	0.05	Random match
SBS11	0.14	Random match
SBS11	0	Random match
SBS11	0.36	Random match
SBS11	0.56	Random match
SBS11	0.36	Random match
SBS11	0	Random match
SBS11	0.08	Random match
SBS11	0.29	Random match
SBS11	0.01	Random match
SBS11	0.12	Random match
SBS11	0.07	Random match
SBS11	0.76	Random match
SBS11	0.37	Random match
SBS11	0.06	Random match
SBS11	0.99	Random match
SBS11	0.03	Random match
SBS11	0.01	Random match
SBS11	0.07	Random match
SBS11	0.03	Random match
SBS11	0.48	Random match
SBS11	0.55	Random match
SBS11	0.54	Random match
SBS11	0.05	Random match
SBS11	0.04	Random match
SBS11	0.01	Random match
SBS11	0.29	Random match
SBS11	0.14	Random match
SBS11	0.01	Random match
SBS11	0.07	Random match
SBS11	0.54	Random match
SBS11	0.99	Random match
SBS11	0.8	Random match
SBS11	0.76	Random match
SBS11	0.11	Random match
SBS11	0.04	Random match
SBS11	0.07	Random match
SBS11	0.03	Random match
SBS11	0.34	Random match
SBS11	0.32	Random match
SBS11	0.11	Random match
SBS11	0.08	Random match
SBS11	0.56	Random match
SBS11	0	Random match
SBS11	0.09	Random match
SBS11	0.37	Random match
SBS11	0.21	Random match
SBS11	0.22	Random match
SBS11	0.74	Random match
SBS11	0.21	Random match
SBS11	0.17	Random match
SBS11	0.36	Random match
SBS11	0.34	Random match
SBS11	0.34	Random match
SBS11	0.75	Random match
SBS11	0.02	Random match
SBS11	0.05	Random match
SBS11	0.04	Random match
SBS11	0.07	Random match
SBS11	0.04	Random match
SBS11	0.12	Random match
SBS11	0.14	Random match
SBS11	0.32	Random match
SBS12	0.5	Random match
SBS12	0.1	Random match
SBS12	0.15	Random match
SBS12	0.07	Random match
SBS12	0.43	Random match
SBS12	0.46	Random match
SBS12	0.05	Random match
SBS12	0.43	Random match
SBS12	0.22	Random match
SBS12	0.25	Random match
SBS12	0.07	Random match
SBS12	0.25	Random match
SBS12	0.15	Random match
SBS12	0.8	Random match
SBS12	0.13	Random match
SBS12	0.13	Random match
SBS12	0.46	Random match
SBS12	0.2	Random match
SBS12	0.13	Random match
SBS12	0.25	Random match
SBS12	0.9	Random match
SBS12	0.13	Random match
SBS12	0.11	Random match
SBS12	0.05	Random match
SBS12	0.41	Random match
SBS12	0.8	Random match
SBS12	0.23	Random match
SBS12	0.25	Random match
SBS12	0.25	Random match
SBS12	0.13	Random match
SBS12	0.1	Random match
SBS12	0.05	Random match
SBS12	0.01	Random match
SBS12	0.12	Random match
SBS12	0.01	Random match
SBS12	0.09	Random match
SBS12	0.06	Random match
SBS12	0.38	Random match
SBS12	0.35	Random match
SBS12	0.4	Random match
SBS12	0.43	Random match
SBS12	0.2	Random match
SBS12	0.09	Random match
SBS12	0.42	Random match
SBS12	0.09	Random match
SBS12	0.07	Random match
SBS12	0.1	Random match
SBS12	0.04	Random match
SBS12	0.2	Random match
SBS12	0.09	Random match
SBS12	0.12	Random match
SBS12	0.35	Random match
SBS12	0.36	Random match
SBS12	0.02	Random match
SBS12	0.04	Random match
SBS12	0.09	Random match
SBS12	0.2	Random match
SBS12	0.38	Random match
SBS12	0.54	Random match
SBS12	0.2	Random match
SBS12	0.15	Random match
SBS12	0.27	Random match
SBS12	0.95	Random match
SBS12	0.36	Random match
SBS12	0.1	Random match
SBS12	0.05	Random match
SBS12	0.1	Random match
SBS12	0.09	Random match
SBS12	0.13	Random match
SBS12	0.95	Random match
SBS12	0.25	Random match
SBS12	0.42	Random match
SBS12	0.54	Random match
SBS12	0.09	Random match
SBS12	0.27	Random match
SBS12	0.41	Random match
SBS12	0.15	Random match
SBS12	0.5	Random match
SBS12	0.9	Random match
SBS12	0.1	Random match
SBS12	0.35	Random match
SBS12	0.54	Random match
SBS12	0.04	Random match
SBS12	0.1	Random match
SBS12	0.04	Random match
SBS12	0.25	Random match
SBS12	0.05	Random match
SBS12	0.39	Random match
SBS12	0.05	Random match
SBS12	0.13	Random match
SBS12	0.07	Random match
SBS12	0.09	Random match
SBS12	0.07	Random match
SBS12	0.77	Random match
SBS12	0.09	Random match
SBS12	0.1	Random match
SBS12	0.09	Random match
SBS12	0.15	Random match
SBS12	0.1	Random match
SBS12	0.69	Random match
SBS13	0.04	Random match
SBS13	0.01	Random match
SBS13	0	Random match
SBS13	1	Random match
SBS13	0.02	Random match
SBS13	0.03	Random match
SBS13	0.07	Random match
SBS13	0.02	Random match
SBS13	1	Random match
SBS13	0.01	Random match
SBS13	0.02	Random match
SBS13	0.01	Random match
SBS13	0.02	Random match
SBS13	0.08	Random match
SBS13	0.01	Random match
SBS13	0.01	Random match
SBS13	0.03	Random match
SBS13	0.06	Random match
SBS13	0.02	Random match
SBS13	0.06	Random match
SBS13	0	Random match
SBS13	1	Random match
SBS13	0.05	Random match
SBS13	0.03	Random match
SBS13	0.09	Random match
SBS13	0.13	Random match
SBS13	0.13	Random match
SBS13	0.04	Random match
SBS13	0.03	Random match
SBS13	0.05	Random match
SBS13	0.02	Random match
SBS13	0.04	Random match
SBS13	0.09	Random match
SBS13	0.02	Random match
SBS13	0.03	Random match
SBS13	0.02	Random match
SBS13	0	Random match
SBS13	0.01	Random match
SBS13	0.05	Random match
SBS13	0.07	Random match
SBS13	0.13	Random match
SBS13	0.04	Random match
SBS13	0.03	Random match
SBS13	0.07	Random match
SBS13	0.02	Random match
SBS13	0.02	Random match
SBS13	0.02	Random match
SBS13	0.5	Random match
SBS13	0.09	Random match
SBS13	0.01	Random match
SBS13	0.01	Random match
SBS13	0.01	Random match
SBS13	0.01	Random match
SBS13	0.29	Random match
SBS13	0.01	Random match
SBS13	0.03	Random match
SBS13	0.09	Random match
SBS13	0.07	Random match
SBS13	0.01	Random match
SBS13	0.05	Random match
SBS13	0.08	Random match
SBS13	0.02	Random match
SBS13	0.17	Random match
SBS13	0.07	Random match
SBS13	0.13	Random match
SBS13	0.02	Random match
SBS13	0.5	Random match
SBS13	0.01	Random match
SBS13	0.02	Random match
SBS13	0.02	Random match
SBS13	0.13	Random match
SBS13	0.05	Random match
SBS13	0	Random match
SBS13	0.02	Random match
SBS13	0.05	Random match
SBS13	0.05	Random match
SBS13	0.01	Random match
SBS13	0.02	Random match
SBS13	0.04	Random match
SBS13	0.08	Random match
SBS13	0.01	Random match
SBS13	0.01	Random match
SBS13	0.07	Random match
SBS13	0.03	Random match
SBS13	0.01	Random match
SBS13	0	Random match
SBS13	0.01	Random match
SBS13	0.02	Random match
SBS13	0.01	Random match
SBS13	0.01	Random match
SBS13	0.01	Random match
SBS13	0.01	Random match
SBS13	0.09	Random match
SBS13	0.03	Random match
SBS13	0.02	Random match
SBS13	0.02	Random match
SBS13	0.03	Random match
SBS13	0.05	Random match
SBS13	0.01	Random match
SBS13	0.02	Random match
SBS14	0.01	Random match
SBS14	0.08	Random match
SBS14	0.5	Random match
SBS14	0.97	Random match
SBS14	0.09	Random match
SBS14	0.35	Random match
SBS14	0.06	Random match
SBS14	0.15	Random match
SBS14	0.38	Random match
SBS14	0.52	Random match
SBS14	0.13	Random match
SBS14	0.11	Random match
SBS14	0.28	Random match
SBS14	0.38	Random match
SBS14	0.11	Random match
SBS14	0.09	Random match
SBS14	0.24	Random match
SBS14	0.01	Random match
SBS14	0.97	Random match
SBS14	0.07	Random match
SBS14	0.43	Random match
SBS14	0.5	Random match
SBS14	0.11	Random match
SBS14	0.03	Random match
SBS14	0.35	Random match
SBS14	0.1	Random match
SBS14	0.07	Random match
SBS14	0.1	Random match
SBS14	0.02	Random match
SBS14	0.72	Random match
SBS14	0.05	Random match
SBS14	0.06	Random match
SBS14	0.11	Random match
SBS14	0.04	Random match
SBS14	0.5	Random match
SBS14	0.04	Random match
SBS14	0.16	Random match
SBS14	0.54	Random match
SBS14	0.11	Random match
SBS14	0.13	Random match
SBS14	0.07	Random match
SBS14	0.03	Random match
SBS14	0.46	Random match
SBS14	0.04	Random match
SBS14	0.49	Random match
SBS14	0.11	Random match
SBS14	0.35	Random match
SBS14	0.09	Random match
SBS14	0.13	Random match
SBS14	0.52	Random match
SBS14	0.35	Random match
SBS14	0.05	Random match
SBS14	0.07	Random match
SBS14	0.5	Random match
SBS14	0.05	Random match
SBS14	0.03	Random match
SBS14	0.08	Random match
SBS14	0.11	Random match
SBS14	0.13	Random match
SBS14	0.52	Random match
SBS14	0.06	Random match
SBS14	0.46	Random match
SBS14	0.02	Random match
SBS14	0.35	Random match
SBS14	0.31	Random match
SBS14	0.52	Random match
SBS14	0.1	Random match
SBS14	0.14	Random match
SBS14	0.97	Random match
SBS14	0.08	Random match
SBS14	0.11	Random match
SBS14	0.46	Random match
SBS14	0.45	Random match
SBS14	0.07	Random match
SBS14	0.38	Random match
SBS14	0.09	Random match
SBS14	0.08	Random match
SBS14	0.01	Random match
SBS14	0.13	Random match
SBS14	0.52	Random match
SBS14	0.38	Random match
SBS14	0.13	Random match
SBS14	0.28	Random match
SBS14	0.2	Random match
SBS14	0.01	Random match
SBS14	0.35	Random match
SBS14	0.11	Random match
SBS14	0.09	Random match
SBS14	0.03	Random match
SBS14	0.07	Random match
SBS14	0.07	Random match
SBS14	0.54	Random match
SBS14	0.13	Random match
SBS14	0.02	Random match
SBS14	0.35	Random match
SBS14	0.28	Random match
SBS14	0.01	Random match
SBS14	0.04	Random match
SBS14	0.1	Random match
SBS14	0.38	Random match
SBS15	0.16	Random match
SBS15	0.16	Random match
SBS15	0.01	Random match
SBS15	0.02	Random match
SBS15	0.1	Random match
SBS15	0.82	Random match
SBS15	0.1	Random match
SBS15	0.08	Random match
SBS15	0.07	Random match
SBS15	0.11	Random match
SBS15	0.07	Random match
SBS15	0.01	Random match
SBS15	0.1	Random match
SBS15	0.14	Random match
SBS15	0.2	Random match
SBS15	0.14	Random match
SBS15	0.32	Random match
SBS15	0.27	Random match
SBS15	0.07	Random match
SBS15	0.08	Random match
SBS15	0.2	Random match
SBS15	0.07	Random match
SBS15	0.08	Random match
SBS15	0.51	Random match
SBS15	0.07	Random match
SBS15	0.11	Random match
SBS15	0.11	Random match
SBS15	0.07	Random match
SBS15	0.31	Random match
SBS15	0.38	Random match
SBS15	0.09	Random match
SBS15	0.1	Random match
SBS15	0.15	Random match
SBS15	0.02	Random match
SBS15	0.08	Random match
SBS15	0.07	Random match
SBS15	0.25	Random match
SBS15	0.02	Random match
SBS15	0.3	Random match
SBS15	0.14	Random match
SBS15	0.05	Random match
SBS15	0.2	Random match
SBS15	0.27	Random match
SBS15	0.13	Random match
SBS15	0.08	Random match
SBS15	0.1	Random match
SBS15	0.01	Random match
SBS15	0.07	Random match
SBS15	0.07	Random match
SBS15	0.01	Random match
SBS15	0.3	Random match
SBS15	0.05	Random match
SBS15	0.11	Random match
SBS15	0.25	Random match
SBS15	0.31	Random match
SBS15	0.01	Random match
SBS15	0.01	Random match
SBS15	0.14	Random match
SBS15	0.02	Random match
SBS15	0.07	Random match
SBS15	0.07	Random match
SBS15	0.57	Random match
SBS15	0.15	Random match
SBS15	0.51	Random match
SBS15	0.08	Random match
SBS15	0.08	Random match
SBS15	0.07	Random match
SBS15	0.11	Random match
SBS15	0.08	Random match
SBS15	0.01	Random match
SBS15	0.03	Random match
SBS15	0.27	Random match
SBS15	0.1	Random match
SBS15	0.1	Random match
SBS15	0.05	Random match
SBS15	0.05	Random match
SBS15	0.07	Random match
SBS15	0.07	Random match
SBS15	0.02	Random match
SBS15	0.02	Random match
SBS15	0.51	Random match
SBS15	0.28	Random match
SBS15	0.05	Random match
SBS15	0.02	Random match
SBS15	0.11	Random match
SBS15	0.02	Random match
SBS15	0.38	Random match
SBS15	0.04	Random match
SBS15	0.2	Random match
SBS15	0.38	Random match
SBS15	0.3	Random match
SBS15	0.01	Random match
SBS15	0.18	Random match
SBS15	0.3	Random match
SBS15	0.32	Random match
SBS15	0.18	Random match
SBS15	0.14	Random match
SBS15	0.09	Random match
SBS15	0.07	Random match
SBS15	0.02	Random match
SBS16	0.17	Random match
SBS16	0.08	Random match
SBS16	0.47	Random match
SBS16	0.01	Random match
SBS16	0.03	Random match
SBS16	0.06	Random match
SBS16	0.07	Random match
SBS16	0.05	Random match
SBS16	0.02	Random match
SBS16	0.08	Random match
SBS16	0.25	Random match
SBS16	0.07	Random match
SBS16	0.49	Random match
SBS16	0.04	Random match
SBS16	0.52	Random match
SBS16	0.17	Random match
SBS16	0.49	Random match
SBS16	0.23	Random match
SBS16	0.07	Random match
SBS16	0.52	Random match
SBS16	0.02	Random match
SBS16	0.08	Random match
SBS16	0.01	Random match
SBS16	0.03	Random match
SBS16	0.08	Random match
SBS16	0.12	Random match
SBS16	0.05	Random match
SBS16	0.08	Random match
SBS16	0.28	Random match
SBS16	0.47	Random match
SBS16	0.07	Random match
SBS16	0.52	Random match
SBS16	0.17	Random match
SBS16	0.03	Random match
SBS16	0.13	Random match
SBS16	0.01	Random match
SBS16	0.14	Random match
SBS16	0.07	Random match
SBS16	0.13	Random match
SBS16	0.05	Random match
SBS16	0.05	Random match
SBS16	0.05	Random match
SBS16	0.01	Random match
SBS16	0.07	Random match
SBS16	0.03	Random match
SBS16	0.01	Random match
SBS16	0.23	Random match
SBS16	0.08	Random match
SBS16	0.23	Random match
SBS16	0.19	Random match
SBS16	0.05	Random match
SBS16	0.04	Random match
SBS16	0.04	Random match
SBS16	0.01	Random match
SBS16	0.12	Random match
SBS16	0.05	Random match
SBS16	0.07	Random match
SBS16	0.03	Random match
SBS16	0.08	Random match
SBS16	0.05	Random match
SBS16	0.14	Random match
SBS16	0.01	Random match
SBS16	0.05	Random match
SBS16	0.25	Random match
SBS16	0.07	Random match
SBS16	0.08	Random match
SBS16	0.03	Random match
SBS16	0.52	Random match
SBS16	0.01	Random match
SBS16	0.03	Random match
SBS16	0.52	Random match
SBS16	0.25	Random match
SBS16	0.03	Random match
SBS16	0.05	Random match
SBS16	0.05	Random match
SBS16	0.08	Random match
SBS16	0.14	Random match
SBS16	0.01	Random match
SBS16	0.13	Random match
SBS16	0.07	Random match
SBS16	0.23	Random match
SBS16	0.08	Random match
SBS16	0.01	Random match
SBS16	0.04	Random match
SBS16	0.06	Random match
SBS16	0.05	Random match
SBS16	0.93	Random match
SBS16	0.06	Random match
SBS16	0.22	Random match
SBS16	0.07	Random match
SBS16	0.07	Random match
SBS16	0.06	Random match
SBS16	0.01	Random match
SBS16	0.04	Random match
SBS16	0.13	Random match
SBS16	0.01	Random match
SBS16	0.03	Random match
SBS16	0.51	Random match
SBS16	0.02	Random match
SBS16	0.08	Random match
SBS17a	0.04	Random match
SBS17a	0.01	Random match
SBS17a	0.01	Random match
SBS17a	0.02	Random match
SBS17a	0.02	Random match
SBS17a	0.01	Random match
SBS17a	0	Random match
SBS17a	0.01	Random match
SBS17a	0	Random match
SBS17a	0.23	Random match
SBS17a	0.02	Random match
SBS17a	0.01	Random match
SBS17a	0.23	Random match
SBS17a	0.25	Random match
SBS17a	0.23	Random match
SBS17a	0.02	Random match
SBS17a	0.01	Random match
SBS17a	0.06	Random match
SBS17a	0.13	Random match
SBS17a	0.09	Random match
SBS17a	0.23	Random match
SBS17a	0.13	Random match
SBS17a	0	Random match
SBS17a	0.1	Random match
SBS17a	0.23	Random match
SBS17a	0.06	Random match
SBS17a	0.01	Random match
SBS17a	0	Random match
SBS17a	0.23	Random match
SBS17a	0.01	Random match
SBS17a	0.02	Random match
SBS17a	0.04	Random match
SBS17a	0.02	Random match
SBS17a	0.01	Random match
SBS17a	0	Random match
SBS17a	0.19	Random match
SBS17a	0.03	Random match
SBS17a	0.47	Random match
SBS17a	0.01	Random match
SBS17a	0.03	Random match
SBS17a	0.01	Random match
SBS17a	0.04	Random match
SBS17a	0.13	Random match
SBS17a	0.01	Random match
SBS17a	0.01	Random match
SBS17a	0.9	Random match
SBS17a	0.09	Random match
SBS17a	0.02	Random match
SBS17a	0.02	Random match
SBS17a	0	Random match
SBS17a	0.02	Random match
SBS17a	0.23	Random match
SBS17a	0.04	Random match
SBS17a	0.47	Random match
SBS17a	0	Random match
SBS17a	0.23	Random match
SBS17a	0	Random match
SBS17a	0.03	Random match
SBS17a	0.25	Random match
SBS17a	0.09	Random match
SBS17a	0.1	Random match
SBS17a	0.09	Random match
SBS17a	0	Random match
SBS17a	0.23	Random match
SBS17a	0.02	Random match
SBS17a	0.02	Random match
SBS17a	0.13	Random match
SBS17a	0.01	Random match
SBS17a	0.1	Random match
SBS17a	0.09	Random match
SBS17a	0.01	Random match
SBS17a	0.05	Random match
SBS17a	0.23	Random match
SBS17a	0.02	Random match
SBS17a	0.03	Random match
SBS17a	0	Random match
SBS17a	0	Random match
SBS17a	0.03	Random match
SBS17a	0.05	Random match
SBS17a	0.03	Random match
SBS17a	0.09	Random match
SBS17a	0.13	Random match
SBS17a	0	Random match
SBS17a	0	Random match
SBS17a	0.23	Random match
SBS17a	0	Random match
SBS17a	0	Random match
SBS17a	0.01	Random match
SBS17a	0.23	Random match
SBS17a	0.02	Random match
SBS17a	0	Random match
SBS17a	0.09	Random match
SBS17a	0.02	Random match
SBS17a	0	Random match
SBS17a	0.06	Random match
SBS17a	0.01	Random match
SBS17a	0.14	Random match
SBS17a	0.06	Random match
SBS17a	0.06	Random match
SBS17a	0.03	Random match
SBS17b	0.01	Random match
SBS17b	0.03	Random match
SBS17b	0.01	Random match
SBS17b	0.03	Random match
SBS17b	0.03	Random match
SBS17b	0.06	Random match
SBS17b	0.03	Random match
SBS17b	0.06	Random match
SBS17b	0.23	Random match
SBS17b	0.02	Random match
SBS17b	0.03	Random match
SBS17b	0.23	Random match
SBS17b	0.1	Random match
SBS17b	0.06	Random match
SBS17b	0.03	Random match
SBS17b	0.03	Random match
SBS17b	0.01	Random match
SBS17b	0.06	Random match
SBS17b	0.06	Random match
SBS17b	0.07	Random match
SBS17b	0.02	Random match
SBS17b	0.01	Random match
SBS17b	0.06	Random match
SBS17b	0.05	Random match
SBS17b	0.03	Random match
SBS17b	0.01	Random match
SBS17b	0.06	Random match
SBS17b	0.52	Random match
SBS17b	0.04	Random match
SBS17b	0.1	Random match
SBS17b	0.03	Random match
SBS17b	0.05	Random match
SBS17b	0.01	Random match
SBS17b	0.08	Random match
SBS17b	0.07	Random match
SBS17b	0.01	Random match
SBS17b	0.15	Random match
SBS17b	0.52	Random match
SBS17b	0.06	Random match
SBS17b	0.07	Random match
SBS17b	0.46	Random match
SBS17b	0.03	Random match
SBS17b	0.03	Random match
SBS17b	0.12	Random match
SBS17b	0.07	Random match
SBS17b	0.01	Random match
SBS17b	0.01	Random match
[truncated: 3,253 more rows]
