# Supplementary material for: Mutational signatures are markers of drug sensitivity of cancer cells
Source: Nat Commun. 2022 May 25;13:2926. doi: 10.1038/s41467-022-30582-3 (PMC9132939; doi:10.1038/s41467-022-30582-3)
Supplement: Supplementary file 4 — Source Data [file 41467_2022_30582_MOESM4_ESM.zip › RawData_R2b/FigS5.csv]

PCAWG_Signature	PCAWG_Signature	Cosine
SBS1	SBS1	1
SBS2	SBS1	0.02
SBS3	SBS1	0.05
SBS4	SBS1	0.02
SBS5	SBS1	0.19
SBS6	SBS1	0.77
SBS7a	SBS1	0.05
SBS7b	SBS1	0.07
SBS7c	SBS1	0.02
SBS7d	SBS1	0.01
SBS8	SBS1	0.04
SBS9	SBS1	0.07
SBS10a	SBS1	0.02
SBS10b	SBS1	0.23
SBS11	SBS1	0.04
SBS12	SBS1	0.02
SBS13	SBS1	0.01
SBS14	SBS1	0.08
SBS15	SBS1	0.58
SBS16	SBS1	0.03
SBS17a	SBS1	0.01
SBS17b	SBS1	0
SBS18	SBS1	0.12
SBS19	SBS1	0.04
SBS20	SBS1	0.11
SBS21	SBS1	0.03
SBS22	SBS1	0.01
SBS23	SBS1	0.07
SBS24	SBS1	0.09
SBS25	SBS1	0.22
SBS26	SBS1	0.05
SBS27	SBS1	0.04
SBS28	SBS1	0.01
SBS29	SBS1	0.16
SBS30	SBS1	0.11
SBS31	SBS1	0.06
SBS32	SBS1	0.19
SBS33	SBS1	0.03
SBS34	SBS1	0.04
SBS35	SBS1	0.02
SBS36	SBS1	0.04
SBS37	SBS1	0.07
SBS38	SBS1	0.02
SBS39	SBS1	0.1
SBS40	SBS1	0.04
SBS41	SBS1	0.1
SBS42	SBS1	0.03
SBS43	SBS1	0.01
SBS44	SBS1	0.21
SBS45	SBS1	0.02
SBS46	SBS1	0.06
SBS47	SBS1	0.03
SBS48	SBS1	0
SBS49	SBS1	0.01
SBS50	SBS1	0.07
SBS51	SBS1	0.09
SBS52	SBS1	0.01
SBS53	SBS1	0.05
SBS54	SBS1	0.07
SBS55	SBS1	0.03
SBS56	SBS1	0.01
SBS57	SBS1	0.1
SBS58	SBS1	0.08
SBS59	SBS1	0.01
SBS60	SBS1	0.01
SBS1	SBS2	0.02
SBS2	SBS2	1
SBS3	SBS2	0.1
SBS4	SBS2	0.04
SBS5	SBS2	0.25
SBS6	SBS2	0.06
SBS7a	SBS2	0.71
SBS7b	SBS2	0.27
SBS7c	SBS2	0.06
SBS7d	SBS2	0.07
SBS8	SBS2	0.05
SBS9	SBS2	0.05
SBS10a	SBS2	0.02
SBS10b	SBS2	0.22
SBS11	SBS2	0.27
SBS12	SBS2	0.04
SBS13	SBS2	0.02
SBS14	SBS2	0.01
SBS15	SBS2	0.08
SBS16	SBS2	0.06
SBS17a	SBS2	0
SBS17b	SBS2	0
SBS18	SBS2	0.06
SBS19	SBS2	0.22
SBS20	SBS2	0.03
SBS21	SBS2	0.01
SBS22	SBS2	0.01
SBS23	SBS2	0.1
SBS24	SBS2	0.03
SBS25	SBS2	0.13
SBS26	SBS2	0.02
SBS27	SBS2	0.06
SBS28	SBS2	0.01
SBS29	SBS2	0.04
SBS30	SBS2	0.46
SBS31	SBS2	0.09
SBS32	SBS2	0.24
SBS33	SBS2	0.05
SBS34	SBS2	0.01
SBS35	SBS2	0.04
SBS36	SBS2	0.05
SBS37	SBS2	0.04
SBS38	SBS2	0.02
SBS39	SBS2	0.05
SBS40	SBS2	0.33
SBS41	SBS2	0.09
SBS42	SBS2	0.08
SBS43	SBS2	0
SBS44	SBS2	0.02
SBS45	SBS2	0.01
SBS46	SBS2	0.1
SBS47	SBS2	0.19
SBS48	SBS2	0
SBS49	SBS2	0
SBS50	SBS2	0.29
SBS51	SBS2	0.1
SBS52	SBS2	0.01
SBS53	SBS2	0.03
SBS54	SBS2	0
SBS55	SBS2	0.04
SBS56	SBS2	0
SBS57	SBS2	0.11
SBS58	SBS2	0.39
SBS59	SBS2	0
SBS60	SBS2	0
SBS1	SBS3	0.05
SBS2	SBS3	0.1
SBS3	SBS3	1
SBS4	SBS3	0.64
SBS5	SBS3	0.79
SBS6	SBS3	0.22
SBS7a	SBS3	0.21
SBS7b	SBS3	0.35
SBS7c	SBS3	0.32
SBS7d	SBS3	0.28
SBS8	SBS3	0.69
SBS9	SBS3	0.53
SBS10a	SBS3	0.12
SBS10b	SBS3	0.11
SBS11	SBS3	0.35
SBS12	SBS3	0.47
SBS13	SBS3	0.29
SBS14	SBS3	0.31
SBS15	SBS3	0.21
SBS16	SBS3	0.4
SBS17a	SBS3	0.25
SBS17b	SBS3	0.11
SBS18	SBS3	0.44
SBS19	SBS3	0.39
SBS20	SBS3	0.41
SBS21	SBS3	0.29
SBS22	SBS3	0.32
SBS23	SBS3	0.39
SBS24	SBS3	0.48
SBS25	SBS3	0.71
SBS26	SBS3	0.43
SBS27	SBS3	0.2
SBS28	SBS3	0.14
SBS29	SBS3	0.46
SBS30	SBS3	0.39
SBS31	SBS3	0.54
SBS32	SBS3	0.41
SBS33	SBS3	0.22
SBS34	SBS3	0.14
SBS35	SBS3	0.63
SBS36	SBS3	0.34
SBS37	SBS3	0.53
SBS38	SBS3	0.33
SBS39	SBS3	0.79
SBS40	SBS3	0.88
SBS41	SBS3	0.48
SBS42	SBS3	0.52
SBS43	SBS3	0.26
SBS44	SBS3	0.47
SBS45	SBS3	0.38
SBS46	SBS3	0.51
SBS47	SBS3	0.29
SBS48	SBS3	0.03
SBS49	SBS3	0.14
SBS50	SBS3	0.43
SBS51	SBS3	0.41
SBS52	SBS3	0.17
SBS53	SBS3	0.31
SBS54	SBS3	0.27
SBS55	SBS3	0.23
SBS56	SBS3	0.19
SBS57	SBS3	0.42
SBS58	SBS3	0.44
SBS59	SBS3	0.17
SBS60	SBS3	0.12
SBS1	SBS4	0.02
SBS2	SBS4	0.04
SBS3	SBS4	0.64
SBS4	SBS4	1
SBS5	SBS4	0.38
SBS6	SBS4	0.08
SBS7a	SBS4	0.08
SBS7b	SBS4	0.14
SBS7c	SBS4	0.12
SBS7d	SBS4	0.08
SBS8	SBS4	0.82
SBS9	SBS4	0.23
SBS10a	SBS4	0.28
SBS10b	SBS4	0.08
SBS11	SBS4	0.11
SBS12	SBS4	0.12
SBS13	SBS4	0.1
SBS14	SBS4	0.56
SBS15	SBS4	0.16
SBS16	SBS4	0.17
SBS17a	SBS4	0.05
SBS17b	SBS4	0.01
SBS18	SBS4	0.73
SBS19	SBS4	0.15
SBS20	SBS4	0.58
SBS21	SBS4	0.08
SBS22	SBS4	0.28
SBS23	SBS4	0.13
SBS24	SBS4	0.65
SBS25	SBS4	0.51
SBS26	SBS4	0.1
SBS27	SBS4	0.17
SBS28	SBS4	0.02
SBS29	SBS4	0.78
SBS30	SBS4	0.14
SBS31	SBS4	0.34
SBS32	SBS4	0.2
SBS33	SBS4	0.07
SBS34	SBS4	0.09
SBS35	SBS4	0.68
SBS36	SBS4	0.65
SBS37	SBS4	0.12
SBS38	SBS4	0.69
SBS39	SBS4	0.34
SBS40	SBS4	0.62
SBS41	SBS4	0.14
SBS42	SBS4	0.41
SBS43	SBS4	0.08
SBS44	SBS4	0.33
SBS45	SBS4	0.83
SBS46	SBS4	0.2
SBS47	SBS4	0.25
SBS48	SBS4	0.12
SBS49	SBS4	0.39
SBS50	SBS4	0.39
SBS51	SBS4	0.33
SBS52	SBS4	0.38
SBS53	SBS4	0.51
SBS54	SBS4	0.09
SBS55	SBS4	0.07
SBS56	SBS4	0.4
SBS57	SBS4	0.15
SBS58	SBS4	0.23
SBS59	SBS4	0.22
SBS60	SBS4	0.02
SBS1	SBS5	0.19
SBS2	SBS5	0.25
SBS3	SBS5	0.79
SBS4	SBS5	0.38
SBS5	SBS5	1
SBS6	SBS5	0.41
SBS7a	SBS5	0.36
SBS7b	SBS5	0.43
SBS7c	SBS5	0.25
SBS7d	SBS5	0.33
SBS8	SBS5	0.45
SBS9	SBS5	0.58
SBS10a	SBS5	0.14
SBS10b	SBS5	0.26
SBS11	SBS5	0.47
SBS12	SBS5	0.67
SBS13	SBS5	0.16
SBS14	SBS5	0.24
SBS15	SBS5	0.32
SBS16	SBS5	0.65
SBS17a	SBS5	0.2
SBS17b	SBS5	0.1
SBS18	SBS5	0.36
SBS19	SBS5	0.45
SBS20	SBS5	0.34
SBS21	SBS5	0.36
SBS22	SBS5	0.2
SBS23	SBS5	0.46
SBS24	SBS5	0.39
SBS25	SBS5	0.66
SBS26	SBS5	0.66
SBS27	SBS5	0.17
SBS28	SBS5	0.15
SBS29	SBS5	0.32
SBS30	SBS5	0.56
SBS31	SBS5	0.5
SBS32	SBS5	0.55
SBS33	SBS5	0.31
SBS34	SBS5	0.13
SBS35	SBS5	0.38
SBS36	SBS5	0.27
SBS37	SBS5	0.66
SBS38	SBS5	0.15
SBS39	SBS5	0.56
SBS40	SBS5	0.83
SBS41	SBS5	0.49
SBS42	SBS5	0.54
SBS43	SBS5	0.17
SBS44	SBS5	0.6
SBS45	SBS5	0.16
SBS46	SBS5	0.6
SBS47	SBS5	0.27
SBS48	SBS5	0.04
SBS49	SBS5	0.07
SBS50	SBS5	0.36
SBS51	SBS5	0.36
SBS52	SBS5	0.13
SBS53	SBS5	0.2
SBS54	SBS5	0.48
SBS55	SBS5	0.18
SBS56	SBS5	0.18
SBS57	SBS5	0.49
SBS58	SBS5	0.57
SBS59	SBS5	0.13
SBS60	SBS5	0.07
SBS1	SBS6	0.77
SBS2	SBS6	0.06
SBS3	SBS6	0.22
SBS4	SBS6	0.08
SBS5	SBS6	0.41
SBS6	SBS6	1
SBS7a	SBS6	0.13
SBS7b	SBS6	0.18
SBS7c	SBS6	0.03
SBS7d	SBS6	0.06
SBS8	SBS6	0.07
SBS9	SBS6	0.13
SBS10a	SBS6	0.03
SBS10b	SBS6	0.21
SBS11	SBS6	0.33
SBS12	SBS6	0.05
SBS13	SBS6	0.01
SBS14	SBS6	0.12
SBS15	SBS6	0.86
SBS16	SBS6	0.05
SBS17a	SBS6	0.02
SBS17b	SBS6	0.01
SBS18	SBS6	0.16
SBS19	SBS6	0.3
SBS20	SBS6	0.3
SBS21	SBS6	0.08
SBS22	SBS6	0.02
SBS23	SBS6	0.44
SBS24	SBS6	0.27
SBS25	SBS6	0.28
SBS26	SBS6	0.09
SBS27	SBS6	0.08
SBS28	SBS6	0.02
SBS29	SBS6	0.18
SBS30	SBS6	0.38
SBS31	SBS6	0.17
SBS32	SBS6	0.42
SBS33	SBS6	0.06
SBS34	SBS6	0.04
SBS35	SBS6	0.13
SBS36	SBS6	0.07
SBS37	SBS6	0.08
SBS38	SBS6	0.05
SBS39	SBS6	0.15
SBS40	SBS6	0.22
SBS41	SBS6	0.15
SBS42	SBS6	0.49
SBS43	SBS6	0.01
SBS44	SBS6	0.64
SBS45	SBS6	0.04
SBS46	SBS6	0.12
SBS47	SBS6	0.04
SBS48	SBS6	0
SBS49	SBS6	0.02
SBS50	SBS6	0.1
SBS51	SBS6	0.12
SBS52	SBS6	0.02
SBS53	SBS6	0.08
SBS54	SBS6	0.11
SBS55	SBS6	0.05
SBS56	SBS6	0.02
SBS57	SBS6	0.15
SBS58	SBS6	0.18
SBS59	SBS6	0.02
SBS60	SBS6	0.01
SBS1	SBS7a	0.05
SBS2	SBS7a	0.71
SBS3	SBS7a	0.21
SBS4	SBS7a	0.08
SBS5	SBS7a	0.36
SBS6	SBS7a	0.13
SBS7a	SBS7a	1
SBS7b	SBS7a	0.72
SBS7c	SBS7a	0.08
SBS7d	SBS7a	0.07
SBS8	SBS7a	0.05
SBS9	SBS7a	0.09
SBS10a	SBS7a	0.02
SBS10b	SBS7a	0.31
SBS11	SBS7a	0.57
SBS12	SBS7a	0.04
SBS13	SBS7a	0.02
SBS14	SBS7a	0.02
SBS15	SBS7a	0.11
SBS16	SBS7a	0.06
SBS17a	SBS7a	0.01
SBS17b	SBS7a	0
SBS18	SBS7a	0.1
SBS19	SBS7a	0.36
SBS20	SBS7a	0.07
SBS21	SBS7a	0.02
SBS22	SBS7a	0.01
SBS23	SBS7a	0.33
SBS24	SBS7a	0.08
SBS25	SBS7a	0.16
SBS26	SBS7a	0.03
SBS27	SBS7a	0.07
SBS28	SBS7a	0.02
SBS29	SBS7a	0.04
SBS30	SBS7a	0.72
SBS31	SBS7a	0.31
SBS32	SBS7a	0.33
SBS33	SBS7a	0.04
SBS34	SBS7a	0.01
SBS35	SBS7a	0.16
SBS36	SBS7a	0.06
SBS37	SBS7a	0.05
SBS38	SBS7a	0.03
SBS39	SBS7a	0.08
SBS40	SBS7a	0.4
SBS41	SBS7a	0.1
SBS42	SBS7a	0.24
SBS43	SBS7a	0
SBS44	SBS7a	0.05
SBS45	SBS7a	0.01
SBS46	SBS7a	0.14
SBS47	SBS7a	0.2
SBS48	SBS7a	0
SBS49	SBS7a	0
SBS50	SBS7a	0.45
SBS51	SBS7a	0.07
SBS52	SBS7a	0.01
SBS53	SBS7a	0.05
SBS54	SBS7a	0.01
SBS55	SBS7a	0.04
SBS56	SBS7a	0
SBS57	SBS7a	0.15
SBS58	SBS7a	0.27
SBS59	SBS7a	0
SBS60	SBS7a	0.01
SBS1	SBS7b	0.07
SBS2	SBS7b	0.27
SBS3	SBS7b	0.35
SBS4	SBS7b	0.14
SBS5	SBS7b	0.43
SBS6	SBS7b	0.18
SBS7a	SBS7b	0.72
SBS7b	SBS7b	1
SBS7c	SBS7b	0.09
SBS7d	SBS7b	0.12
SBS8	SBS7b	0.09
SBS9	SBS7b	0.15
SBS10a	SBS7b	0.02
SBS10b	SBS7b	0.3
SBS11	SBS7b	0.75
SBS12	SBS7b	0.06
SBS13	SBS7b	0.01
SBS14	SBS7b	0.03
SBS15	SBS7b	0.12
SBS16	SBS7b	0.09
SBS17a	SBS7b	0.02
SBS17b	SBS7b	0.01
SBS18	SBS7b	0.11
SBS19	SBS7b	0.65
SBS20	SBS7b	0.11
SBS21	SBS7b	0.04
SBS22	SBS7b	0.03
SBS23	SBS7b	0.69
SBS24	SBS7b	0.12
SBS25	SBS7b	0.21
SBS26	SBS7b	0.05
SBS27	SBS7b	0.07
SBS28	SBS7b	0.02
SBS29	SBS7b	0.06
SBS30	SBS7b	0.77
SBS31	SBS7b	0.74
SBS32	SBS7b	0.41
SBS33	SBS7b	0.04
SBS34	SBS7b	0.03
SBS35	SBS7b	0.39
SBS36	SBS7b	0.07
SBS37	SBS7b	0.08
SBS38	SBS7b	0.04
SBS39	SBS7b	0.12
SBS40	SBS7b	0.41
SBS41	SBS7b	0.12
SBS42	SBS7b	0.4
SBS43	SBS7b	0.02
SBS44	SBS7b	0.1
SBS45	SBS7b	0.02
SBS46	SBS7b	0.18
SBS47	SBS7b	0.21
SBS48	SBS7b	0
SBS49	SBS7b	0.01
SBS50	SBS7b	0.39
SBS51	SBS7b	0.12
SBS52	SBS7b	0.02
SBS53	SBS7b	0.07
SBS54	SBS7b	0.03
SBS55	SBS7b	0.06
SBS56	SBS7b	0.01
SBS57	SBS7b	0.21
SBS58	SBS7b	0.35
SBS59	SBS7b	0.01
SBS60	SBS7b	0.02
SBS1	SBS7c	0.02
SBS2	SBS7c	0.06
SBS3	SBS7c	0.32
SBS4	SBS7c	0.12
SBS5	SBS7c	0.25
SBS6	SBS7c	0.03
SBS7a	SBS7c	0.08
SBS7b	SBS7c	0.09
SBS7c	SBS7c	1
SBS7d	SBS7c	0.2
SBS8	SBS7c	0.39
SBS9	SBS7c	0.35
SBS10a	SBS7c	0.03
SBS10b	SBS7c	0.03
SBS11	SBS7c	0.07
SBS12	SBS7c	0.22
SBS13	SBS7c	0.04
SBS14	SBS7c	0.06
SBS15	SBS7c	0.03
SBS16	SBS7c	0.09
SBS17a	SBS7c	0.18
SBS17b	SBS7c	0.04
SBS18	SBS7c	0.1
SBS19	SBS7c	0.08
SBS20	SBS7c	0.12
SBS21	SBS7c	0.11
SBS22	SBS7c	0.2
SBS23	SBS7c	0.06
SBS24	SBS7c	0.07
SBS25	SBS7c	0.31
SBS26	SBS7c	0.18
SBS27	SBS7c	0.06
SBS28	SBS7c	0.1
SBS29	SBS7c	0.06
SBS30	SBS7c	0.08
SBS31	SBS7c	0.17
SBS32	SBS7c	0.07
SBS33	SBS7c	0.07
SBS34	SBS7c	0.26
SBS35	SBS7c	0.18
SBS36	SBS7c	0.06
SBS37	SBS7c	0.26
SBS38	SBS7c	0.04
SBS39	SBS7c	0.2
SBS40	SBS7c	0.37
SBS41	SBS7c	0.54
SBS42	SBS7c	0.1
SBS43	SBS7c	0.05
SBS44	SBS7c	0.19
SBS45	SBS7c	0.05
SBS46	SBS7c	0.21
SBS47	SBS7c	0.15
SBS48	SBS7c	0
SBS49	SBS7c	0.01
SBS50	SBS7c	0.08
SBS51	SBS7c	0.14
SBS52	SBS7c	0.03
SBS53	SBS7c	0.05
SBS54	SBS7c	0.05
SBS55	SBS7c	0.05
SBS56	SBS7c	0.04
SBS57	SBS7c	0.43
SBS58	SBS7c	0.18
SBS59	SBS7c	0.02
SBS60	SBS7c	0.03
SBS1	SBS7d	0.01
SBS2	SBS7d	0.07
SBS3	SBS7d	0.28
SBS4	SBS7d	0.08
SBS5	SBS7d	0.33
SBS6	SBS7d	0.06
SBS7a	SBS7d	0.07
SBS7b	SBS7d	0.12
SBS7c	SBS7d	0.2
SBS7d	SBS7d	1
SBS8	SBS7d	0.16
SBS9	SBS7d	0.25
SBS10a	SBS7d	0.03
SBS10b	SBS7d	0.08
SBS11	SBS7d	0.12
SBS12	SBS7d	0.44
SBS13	SBS7d	0.02
SBS14	SBS7d	0.06
SBS15	SBS7d	0.07
SBS16	SBS7d	0.15
SBS17a	SBS7d	0.13
SBS17b	SBS7d	0.02
SBS18	SBS7d	0.08
SBS19	SBS7d	0.13
SBS20	SBS7d	0.08
SBS21	SBS7d	0.5
SBS22	SBS7d	0.05
SBS23	SBS7d	0.09
SBS24	SBS7d	0.08
SBS25	SBS7d	0.26
SBS26	SBS7d	0.4
SBS27	SBS7d	0.04
SBS28	SBS7d	0.02
SBS29	SBS7d	0.05
SBS30	SBS7d	0.1
SBS31	SBS7d	0.1
SBS32	SBS7d	0.19
SBS33	SBS7d	0.11
SBS34	SBS7d	0.13
SBS35	SBS7d	0.05
SBS36	SBS7d	0.06
SBS37	SBS7d	0.43
SBS38	SBS7d	0.06
SBS39	SBS7d	0.16
SBS40	SBS7d	0.27
SBS41	SBS7d	0.27
SBS42	SBS7d	0.13
SBS43	SBS7d	0.04
SBS44	SBS7d	0.19
SBS45	SBS7d	0.05
SBS46	SBS7d	0.45
SBS47	SBS7d	0.15
SBS48	SBS7d	0.01
SBS49	SBS7d	0.02
SBS50	SBS7d	0.1
SBS51	SBS7d	0.11
SBS52	SBS7d	0.05
SBS53	SBS7d	0.08
SBS54	SBS7d	0.08
SBS55	SBS7d	0.08
SBS56	SBS7d	0.04
SBS57	SBS7d	0.21
SBS58	SBS7d	0.19
SBS59	SBS7d	0.02
SBS60	SBS7d	0.02
SBS1	SBS8	0.04
SBS2	SBS8	0.05
SBS3	SBS8	0.69
SBS4	SBS8	0.82
SBS5	SBS8	0.45
SBS6	SBS8	0.07
SBS7a	SBS8	0.05
SBS7b	SBS8	0.09
SBS7c	SBS8	0.39
SBS7d	SBS8	0.16
SBS8	SBS8	1
SBS9	SBS8	0.31
SBS10a	SBS8	0.25
SBS10b	SBS8	0.07
SBS11	SBS8	0.09
SBS12	SBS8	0.19
SBS13	SBS8	0.07
SBS14	SBS8	0.46
SBS15	SBS8	0.13
SBS16	SBS8	0.25
SBS17a	SBS8	0.13
SBS17b	SBS8	0.02
SBS18	SBS8	0.64
SBS19	SBS8	0.13
SBS20	SBS8	0.37
SBS21	SBS8	0.1
SBS22	SBS8	0.46
SBS23	SBS8	0.1
SBS24	SBS8	0.56
SBS25	SBS8	0.66
SBS26	SBS8	0.15
SBS27	SBS8	0.25
SBS28	SBS8	0.03
SBS29	SBS8	0.69
SBS30	SBS8	0.09
SBS31	SBS8	0.34
SBS32	SBS8	0.24
SBS33	SBS8	0.07
SBS34	SBS8	0.27
SBS35	SBS8	0.67
SBS36	SBS8	0.54
SBS37	SBS8	0.2
SBS38	SBS8	0.42
SBS39	SBS8	0.37
SBS40	SBS8	0.66
SBS41	SBS8	0.3
SBS42	SBS8	0.35
SBS43	SBS8	0.13
SBS44	SBS8	0.28
SBS45	SBS8	0.51
SBS46	SBS8	0.24
SBS47	SBS8	0.36
SBS48	SBS8	0.05
SBS49	SBS8	0.19
SBS50	SBS8	0.5
SBS51	SBS8	0.45
SBS52	SBS8	0.3
SBS53	SBS8	0.31
SBS54	SBS8	0.1
SBS55	SBS8	0.11
SBS56	SBS8	0.37
SBS57	SBS8	0.23
SBS58	SBS8	0.29
SBS59	SBS8	0.27
SBS60	SBS8	0.04
SBS1	SBS9	0.07
SBS2	SBS9	0.05
SBS3	SBS9	0.53
SBS4	SBS9	0.23
SBS5	SBS9	0.58
SBS6	SBS9	0.13
SBS7a	SBS9	0.09
SBS7b	SBS9	0.15
SBS7c	SBS9	0.35
SBS7d	SBS9	0.25
SBS8	SBS9	0.31
SBS9	SBS9	1
SBS10a	SBS9	0.21
SBS10b	SBS9	0.18
SBS11	SBS9	0.14
SBS12	SBS9	0.45
SBS13	SBS9	0.07
SBS14	SBS9	0.18
SBS15	SBS9	0.14
SBS16	SBS9	0.37
SBS17a	SBS9	0.28
SBS17b	SBS9	0.48
SBS18	SBS9	0.28
SBS19	SBS9	0.17
SBS20	SBS9	0.17
SBS21	SBS9	0.23
SBS22	SBS9	0.2
SBS23	SBS9	0.15
SBS24	SBS9	0.22
SBS25	SBS9	0.47
SBS26	SBS9	0.45
SBS27	SBS9	0.14
SBS28	SBS9	0.55
SBS29	SBS9	0.19
SBS30	SBS9	0.17
SBS31	SBS9	0.25
SBS32	SBS9	0.17
SBS33	SBS9	0.16
SBS34	SBS9	0.24
SBS35	SBS9	0.23
SBS36	SBS9	0.26
SBS37	SBS9	0.63
SBS38	SBS9	0.09
SBS39	SBS9	0.38
SBS40	SBS9	0.62
SBS41	SBS9	0.69
SBS42	SBS9	0.24
SBS43	SBS9	0.19
SBS44	SBS9	0.3
SBS45	SBS9	0.1
SBS46	SBS9	0.44
SBS47	SBS9	0.3
SBS48	SBS9	0.02
SBS49	SBS9	0.04
SBS50	SBS9	0.17
SBS51	SBS9	0.25
SBS52	SBS9	0.15
SBS53	SBS9	0.11
SBS54	SBS9	0.24
SBS55	SBS9	0.18
SBS56	SBS9	0.27
SBS57	SBS9	0.57
SBS58	SBS9	0.32
SBS59	SBS9	0.12
SBS60	SBS9	0.08
SBS1	SBS10a	0.02
SBS2	SBS10a	0.02
SBS3	SBS10a	0.12
SBS4	SBS10a	0.28
SBS5	SBS10a	0.14
SBS6	SBS10a	0.03
SBS7a	SBS10a	0.02
SBS7b	SBS10a	0.02
SBS7c	SBS10a	0.03
SBS7d	SBS10a	0.03
SBS8	SBS10a	0.25
SBS9	SBS10a	0.21
SBS10a	SBS10a	1
SBS10b	SBS10a	0.19
SBS11	SBS10a	0.03
SBS12	SBS10a	0.03
SBS13	SBS10a	0.09
SBS14	SBS10a	0.47
SBS15	SBS10a	0.07
SBS16	SBS10a	0.05
SBS17a	SBS10a	0
SBS17b	SBS10a	0.01
SBS18	SBS10a	0.6
SBS19	SBS10a	0.02
SBS20	SBS10a	0.04
SBS21	SBS10a	0.02
SBS22	SBS10a	0.01
SBS23	SBS10a	0.02
SBS24	SBS10a	0.16
SBS25	SBS10a	0.21
SBS26	SBS10a	0.02
SBS27	SBS10a	0.03
SBS28	SBS10a	0.04
SBS29	SBS10a	0.24
SBS30	SBS10a	0.02
SBS31	SBS10a	0.03
SBS32	SBS10a	0.07
SBS33	SBS10a	0.04
SBS34	SBS10a	0.01
SBS35	SBS10a	0.11
SBS36	SBS10a	0.78
SBS37	SBS10a	0.04
SBS38	SBS10a	0.09
SBS39	SBS10a	0.07
SBS40	SBS10a	0.26
SBS41	SBS10a	0.07
SBS42	SBS10a	0.16
SBS43	SBS10a	0.01
SBS44	SBS10a	0.11
SBS45	SBS10a	0.21
SBS46	SBS10a	0.04
SBS47	SBS10a	0.03
SBS48	SBS10a	0.03
SBS49	SBS10a	0.03
SBS50	SBS10a	0.05
SBS51	SBS10a	0.04
SBS52	SBS10a	0.26
SBS53	SBS10a	0.01
SBS54	SBS10a	0.03
SBS55	SBS10a	0.02
SBS56	SBS10a	0.92
SBS57	SBS10a	0.06
SBS58	SBS10a	0.1
SBS59	SBS10a	0.03
SBS60	SBS10a	0
SBS1	SBS10b	0.23
SBS2	SBS10b	0.22
SBS3	SBS10b	0.11
SBS4	SBS10b	0.08
SBS5	SBS10b	0.26
SBS6	SBS10b	0.21
SBS7a	SBS10b	0.31
SBS7b	SBS10b	0.3
SBS7c	SBS10b	0.03
SBS7d	SBS10b	0.08
SBS8	SBS10b	0.07
SBS9	SBS10b	0.18
SBS10a	SBS10b	0.19
SBS10b	SBS10b	1
SBS11	SBS10b	0.18
SBS12	SBS10b	0.05
SBS13	SBS10b	0.02
SBS14	SBS10b	0.12
SBS15	SBS10b	0.12
SBS16	SBS10b	0.07
SBS17a	SBS10b	0.01
SBS17b	SBS10b	0.05
SBS18	SBS10b	0.17
SBS19	SBS10b	0.1
SBS20	SBS10b	0.05
SBS21	SBS10b	0.05
SBS22	SBS10b	0.01
SBS23	SBS10b	0.08
SBS24	SBS10b	0.08
SBS25	SBS10b	0.2
SBS26	SBS10b	0.06
SBS27	SBS10b	0.04
SBS28	SBS10b	0.19
SBS29	SBS10b	0.12
SBS30	SBS10b	0.17
SBS31	SBS10b	0.09
SBS32	SBS10b	0.17
SBS33	SBS10b	0.03
SBS34	SBS10b	0.01
SBS35	SBS10b	0.06
SBS36	SBS10b	0.16
SBS37	SBS10b	0.1
SBS38	SBS10b	0.04
SBS39	SBS10b	0.09
SBS40	SBS10b	0.19
SBS41	SBS10b	0.17
SBS42	SBS10b	0.12
SBS43	SBS10b	0.01
SBS44	SBS10b	0.09
SBS45	SBS10b	0.05
SBS46	SBS10b	0.06
SBS47	SBS10b	0.12
SBS48	SBS10b	0
SBS49	SBS10b	0.01
SBS50	SBS10b	0.16
SBS51	SBS10b	0.09
SBS52	SBS10b	0.03
SBS53	SBS10b	0.05
SBS54	SBS10b	0.02
SBS55	SBS10b	0.07
SBS56	SBS10b	0.17
SBS57	SBS10b	0.17
SBS58	SBS10b	0.26
SBS59	SBS10b	0.01
SBS60	SBS10b	0.02
SBS1	SBS11	0.04
SBS2	SBS11	0.27
SBS3	SBS11	0.35
SBS4	SBS11	0.11
SBS5	SBS11	0.47
SBS6	SBS11	0.33
SBS7a	SBS11	0.57
SBS7b	SBS11	0.75
SBS7c	SBS11	0.07
SBS7d	SBS11	0.12
SBS8	SBS11	0.09
SBS9	SBS11	0.14
SBS10a	SBS11	0.03
SBS10b	SBS11	0.18
SBS11	SBS11	1
SBS12	SBS11	0.04
SBS13	SBS11	0.01
SBS14	SBS11	0.06
SBS15	SBS11	0.25
SBS16	SBS11	0.08
SBS17a	SBS11	0.01
SBS17b	SBS11	0
SBS18	SBS11	0.1
SBS19	SBS11	0.54
SBS20	SBS11	0.18
SBS21	SBS11	0.05
SBS22	SBS11	0.02
SBS23	SBS11	0.77
SBS24	SBS11	0.21
SBS25	SBS11	0.2
SBS26	SBS11	0.04
SBS27	SBS11	0.07
SBS28	SBS11	0.01
SBS29	SBS11	0.05
SBS30	SBS11	0.76
SBS31	SBS11	0.52
SBS32	SBS11	0.79
SBS33	SBS11	0.03
SBS34	SBS11	0.01
SBS35	SBS11	0.31
SBS36	SBS11	0.06
SBS37	SBS11	0.06
SBS38	SBS11	0.03
SBS39	SBS11	0.13
SBS40	SBS11	0.42
SBS41	SBS11	0.1
SBS42	SBS11	0.68
SBS43	SBS11	0.01
SBS44	SBS11	0.35
SBS45	SBS11	0.02
SBS46	SBS11	0.13
SBS47	SBS11	0.19
SBS48	SBS11	0
SBS49	SBS11	0
SBS50	SBS11	0.36
SBS51	SBS11	0.12
SBS52	SBS11	0.01
SBS53	SBS11	0.05
SBS54	SBS11	0.03
SBS55	SBS11	0.05
SBS56	SBS11	0.01
SBS57	SBS11	0.2
SBS58	SBS11	0.4
SBS59	SBS11	0.01
SBS60	SBS11	0.01
SBS1	SBS12	0.02
SBS2	SBS12	0.04
SBS3	SBS12	0.47
SBS4	SBS12	0.12
SBS5	SBS12	0.67
SBS6	SBS12	0.05
SBS7a	SBS12	0.04
SBS7b	SBS12	0.06
SBS7c	SBS12	0.22
SBS7d	SBS12	0.44
SBS8	SBS12	0.19
SBS9	SBS12	0.45
SBS10a	SBS12	0.03
SBS10b	SBS12	0.05
SBS11	SBS12	0.04
SBS12	SBS12	1
SBS13	SBS12	0.02
SBS14	SBS12	0.1
SBS15	SBS12	0.06
SBS16	SBS12	0.57
SBS17a	SBS12	0.35
SBS17b	SBS12	0.02
SBS18	SBS12	0.09
SBS19	SBS12	0.06
SBS20	SBS12	0.16
SBS21	SBS12	0.68
SBS22	SBS12	0.1
SBS23	SBS12	0.04
SBS24	SBS12	0.1
SBS25	SBS12	0.43
SBS26	SBS12	0.93
SBS27	SBS12	0.06
SBS28	SBS12	0.02
SBS29	SBS12	0.07
SBS30	SBS12	0.06
SBS31	SBS12	0.17
SBS32	SBS12	0.09
SBS33	SBS12	0.41
SBS34	SBS12	0.05
SBS35	SBS12	0.07
SBS36	SBS12	0.07
SBS37	SBS12	0.82
SBS38	SBS12	0.06
SBS39	SBS12	0.27
SBS40	SBS12	0.42
SBS41	SBS12	0.41
SBS42	SBS12	0.13
SBS43	SBS12	0.17
SBS44	SBS12	0.33
SBS45	SBS12	0.05
SBS46	SBS12	0.76
SBS47	SBS12	0.11
SBS48	SBS12	0.01
SBS49	SBS12	0.02
SBS50	SBS12	0.12
SBS51	SBS12	0.2
SBS52	SBS12	0.04
SBS53	SBS12	0.1
SBS54	SBS12	0.53
SBS55	SBS12	0.06
SBS56	SBS12	0.05
SBS57	SBS12	0.4
SBS58	SBS12	0.3
SBS59	SBS12	0.04
SBS60	SBS12	0.01
SBS1	SBS13	0.01
SBS2	SBS13	0.02
SBS3	SBS13	0.29
SBS4	SBS13	0.1
SBS5	SBS13	0.16
SBS6	SBS13	0.01
SBS7a	SBS13	0.02
SBS7b	SBS13	0.01
SBS7c	SBS13	0.04
SBS7d	SBS13	0.02
SBS8	SBS13	0.07
SBS9	SBS13	0.07
SBS10a	SBS13	0.09
SBS10b	SBS13	0.02
SBS11	SBS13	0.01
SBS12	SBS13	0.02
SBS13	SBS13	1
SBS14	SBS13	0.04
SBS15	SBS13	0.02
SBS16	SBS13	0.1
SBS17a	SBS13	0.01
SBS17b	SBS13	0
SBS18	SBS13	0.13
SBS19	SBS13	0.02
SBS20	SBS13	0.01
SBS21	SBS13	0.01
SBS22	SBS13	0.01
SBS23	SBS13	0.01
SBS24	SBS13	0.09
SBS25	SBS13	0.17
SBS26	SBS13	0.02
SBS27	SBS13	0.02
SBS28	SBS13	0.01
SBS29	SBS13	0.07
SBS30	SBS13	0.02
SBS31	SBS13	0.03
SBS32	SBS13	0.03
SBS33	SBS13	0.07
SBS34	SBS13	0.01
SBS35	SBS13	0.13
SBS36	SBS13	0.17
SBS37	SBS13	0.03
SBS38	SBS13	0.03
SBS39	SBS13	0.49
SBS40	SBS13	0.3
SBS41	SBS13	0.26
SBS42	SBS13	0.04
SBS43	SBS13	0.01
SBS44	SBS13	0.03
SBS45	SBS13	0.07
SBS46	SBS13	0.05
SBS47	SBS13	0.02
SBS48	SBS13	0.05
SBS49	SBS13	0.01
SBS50	SBS13	0.03
SBS51	SBS13	0.05
SBS52	SBS13	0.18
SBS53	SBS13	0.02
SBS54	SBS13	0.01
SBS55	SBS13	0.02
SBS56	SBS13	0.14
SBS57	SBS13	0.06
SBS58	SBS13	0.08
SBS59	SBS13	0.01
SBS60	SBS13	0
SBS1	SBS14	0.08
SBS2	SBS14	0.01
SBS3	SBS14	0.31
SBS4	SBS14	0.56
SBS5	SBS14	0.24
SBS6	SBS14	0.12
SBS7a	SBS14	0.02
SBS7b	SBS14	0.03
SBS7c	SBS14	0.06
SBS7d	SBS14	0.06
SBS8	SBS14	0.46
SBS9	SBS14	0.18
SBS10a	SBS14	0.47
SBS10b	SBS14	0.12
SBS11	SBS14	0.06
SBS12	SBS14	0.1
SBS13	SBS14	0.04
SBS14	SBS14	1
SBS15	SBS14	0.16
SBS16	SBS14	0.1
SBS17a	SBS14	0.02
SBS17b	SBS14	0.01
SBS18	SBS14	0.55
SBS19	SBS14	0.05
SBS20	SBS14	0.72
SBS21	SBS14	0.13
SBS22	SBS14	0.02
SBS23	SBS14	0.05
SBS24	SBS14	0.35
SBS25	SBS14	0.28
SBS26	SBS14	0.12
SBS27	SBS14	0.04
SBS28	SBS14	0.02
SBS29	SBS14	0.54
SBS30	SBS14	0.06
SBS31	SBS14	0.16
SBS32	SBS14	0.14
SBS33	SBS14	0.07
SBS34	SBS14	0.01
SBS35	SBS14	0.49
SBS36	SBS14	0.61
SBS37	SBS14	0.1
SBS38	SBS14	0.42
SBS39	SBS14	0.14
SBS40	SBS14	0.35
SBS41	SBS14	0.07
SBS42	SBS14	0.27
SBS43	SBS14	0.02
SBS44	SBS14	0.46
SBS45	SBS14	0.56
SBS46	SBS14	0.13
SBS47	SBS14	0.04
SBS48	SBS14	0
SBS49	SBS14	0.11
SBS50	SBS14	0.14
SBS51	SBS14	0.08
SBS52	SBS14	0.11
SBS53	SBS14	0.07
SBS54	SBS14	0.09
SBS55	SBS14	0.02
SBS56	SBS14	0.53
SBS57	SBS14	0.09
SBS58	SBS14	0.09
SBS59	SBS14	0.39
SBS60	SBS14	0.01
SBS1	SBS15	0.58
SBS2	SBS15	0.08
SBS3	SBS15	0.21
SBS4	SBS15	0.16
SBS5	SBS15	0.32
SBS6	SBS15	0.86
SBS7a	SBS15	0.11
SBS7b	SBS15	0.12
SBS7c	SBS15	0.03
SBS7d	SBS15	0.07
SBS8	SBS15	0.13
SBS9	SBS15	0.14
SBS10a	SBS15	0.07
SBS10b	SBS15	0.12
SBS11	SBS15	0.25
SBS12	SBS15	0.06
SBS13	SBS15	0.02
SBS14	SBS15	0.16
SBS15	SBS15	1
SBS16	SBS15	0.06
SBS17a	SBS15	0.02
SBS17b	SBS15	0.02
SBS18	SBS15	0.22
SBS19	SBS15	0.24
SBS20	SBS15	0.3
SBS21	SBS15	0.11
SBS22	SBS15	0.02
SBS23	SBS15	0.38
SBS24	SBS15	0.31
SBS25	SBS15	0.24
SBS26	SBS15	0.1
SBS27	SBS15	0.08
SBS28	SBS15	0.03
SBS29	SBS15	0.23
SBS30	SBS15	0.25
SBS31	SBS15	0.14
SBS32	SBS15	0.25
SBS33	SBS15	0.05
SBS34	SBS15	0.06
SBS35	SBS15	0.17
SBS36	SBS15	0.14
SBS37	SBS15	0.09
SBS38	SBS15	0.17
SBS39	SBS15	0.13
SBS40	SBS15	0.22
SBS41	SBS15	0.16
SBS42	SBS15	0.46
SBS43	SBS15	0.02
SBS44	SBS15	0.57
SBS45	SBS15	0.16
SBS46	SBS15	0.12
SBS47	SBS15	0.06
SBS48	SBS15	0.01
SBS49	SBS15	0.06
SBS50	SBS15	0.1
SBS51	SBS15	0.08
SBS52	SBS15	0.08
SBS53	SBS15	0.17
SBS54	SBS15	0.09
SBS55	SBS15	0.05
SBS56	SBS15	0.07
SBS57	SBS15	0.11
SBS58	SBS15	0.09
SBS59	SBS15	0.06
SBS60	SBS15	0.01
SBS1	SBS16	0.03
SBS2	SBS16	0.06
SBS3	SBS16	0.4
SBS4	SBS16	0.17
SBS5	SBS16	0.65
SBS6	SBS16	0.05
SBS7a	SBS16	0.06
SBS7b	SBS16	0.09
SBS7c	SBS16	0.09
SBS7d	SBS16	0.15
SBS8	SBS16	0.25
SBS9	SBS16	0.37
SBS10a	SBS16	0.05
SBS10b	SBS16	0.07
SBS11	SBS16	0.08
SBS12	SBS16	0.57
SBS13	SBS16	0.1
SBS14	SBS16	0.1
SBS15	SBS16	0.06
SBS16	SBS16	1
SBS17a	SBS16	0.08
SBS17b	SBS16	0.03
SBS18	SBS16	0.13
SBS19	SBS16	0.11
SBS20	SBS16	0.11
SBS21	SBS16	0.13
SBS22	SBS16	0.15
SBS23	SBS16	0.08
SBS24	SBS16	0.13
SBS25	SBS16	0.35
SBS26	SBS16	0.54
SBS27	SBS16	0.08
SBS28	SBS16	0.07
SBS29	SBS16	0.11
SBS30	SBS16	0.08
SBS31	SBS16	0.2
SBS32	SBS16	0.09
SBS33	SBS16	0.13
SBS34	SBS16	0.1
SBS35	SBS16	0.12
SBS36	SBS16	0.12
SBS37	SBS16	0.59
SBS38	SBS16	0.07
SBS39	SBS16	0.28
SBS40	SBS16	0.43
SBS41	SBS16	0.28
SBS42	SBS16	0.15
SBS43	SBS16	0.05
SBS44	SBS16	0.19
SBS45	SBS16	0.07
SBS46	SBS16	0.29
SBS47	SBS16	0.15
SBS48	SBS16	0.02
SBS49	SBS16	0.03
SBS50	SBS16	0.12
SBS51	SBS16	0.16
SBS52	SBS16	0.07
SBS53	SBS16	0.1
SBS54	SBS16	0.27
SBS55	SBS16	0.07
SBS56	SBS16	0.1
SBS57	SBS16	0.25
SBS58	SBS16	0.44
SBS59	SBS16	0.06
SBS60	SBS16	0.01
SBS1	SBS17a	0.01
SBS2	SBS17a	0
SBS3	SBS17a	0.25
SBS4	SBS17a	0.05
SBS5	SBS17a	0.2
SBS6	SBS17a	0.02
SBS7a	SBS17a	0.01
SBS7b	SBS17a	0.02
SBS7c	SBS17a	0.18
SBS7d	SBS17a	0.13
SBS8	SBS17a	0.13
SBS9	SBS17a	0.28
SBS10a	SBS17a	0
SBS10b	SBS17a	0.01
SBS11	SBS17a	0.01
SBS12	SBS17a	0.35
SBS13	SBS17a	0.01
SBS14	SBS17a	0.02
SBS15	SBS17a	0.02
SBS16	SBS17a	0.08
SBS17a	SBS17a	1
SBS17b	SBS17a	0.06
SBS18	SBS17a	0.03
SBS19	SBS17a	0.01
SBS20	SBS17a	0.06
SBS21	SBS17a	0.1
SBS22	SBS17a	0.08
SBS23	SBS17a	0.01
SBS24	SBS17a	0.04
SBS25	SBS17a	0.19
SBS26	SBS17a	0.37
SBS27	SBS17a	0.02
SBS28	SBS17a	0.02
SBS29	SBS17a	0.02
SBS30	SBS17a	0.02
SBS31	SBS17a	0.11
SBS32	SBS17a	0.02
SBS33	SBS17a	0.07
SBS34	SBS17a	0.01
SBS35	SBS17a	0.1
SBS36	SBS17a	0.02
SBS37	SBS17a	0.36
SBS38	SBS17a	0.02
SBS39	SBS17a	0.12
SBS40	SBS17a	0.19
SBS41	SBS17a	0.1
SBS42	SBS17a	0.04
SBS43	SBS17a	0.17
SBS44	SBS17a	0.09
SBS45	SBS17a	0.01
SBS46	SBS17a	0.67
SBS47	SBS17a	0.04
SBS48	SBS17a	0
SBS49	SBS17a	0
SBS50	SBS17a	0.05
SBS51	SBS17a	0.16
SBS52	SBS17a	0.01
SBS53	SBS17a	0.03
SBS54	SBS17a	0.21
SBS55	SBS17a	0.02
SBS56	SBS17a	0.01
SBS57	SBS17a	0.16
SBS58	SBS17a	0.15
SBS59	SBS17a	0.03
SBS60	SBS17a	0.01
SBS1	SBS17b	0
SBS2	SBS17b	0
SBS3	SBS17b	0.11
SBS4	SBS17b	0.01
SBS5	SBS17b	0.1
SBS6	SBS17b	0.01
SBS7a	SBS17b	0
SBS7b	SBS17b	0.01
SBS7c	SBS17b	0.04
SBS7d	SBS17b	0.02
SBS8	SBS17b	0.02
SBS9	SBS17b	0.48
SBS10a	SBS17b	0.01
SBS10b	SBS17b	0.05
SBS11	SBS17b	0
SBS12	SBS17b	0.02
SBS13	SBS17b	0
SBS14	SBS17b	0.01
SBS15	SBS17b	0.02
SBS16	SBS17b	0.03
SBS17a	SBS17b	0.06
SBS17b	SBS17b	1
SBS18	SBS17b	0.03
SBS19	SBS17b	0.01
SBS20	SBS17b	0.02
SBS21	SBS17b	0.01
SBS22	SBS17b	0.01
SBS23	SBS17b	0
SBS24	SBS17b	0.04
SBS25	SBS17b	0.09
SBS26	SBS17b	0.07
SBS27	SBS17b	0.01
SBS28	SBS17b	0.43
SBS29	SBS17b	0.01
SBS30	SBS17b	0.01
SBS31	SBS17b	0.02
SBS32	SBS17b	0.01
SBS33	SBS17b	0.01
SBS34	SBS17b	0
SBS35	SBS17b	0.03
SBS36	SBS17b	0.01
SBS37	SBS17b	0.11
SBS38	SBS17b	0.02
SBS39	SBS17b	0.08
SBS40	SBS17b	0.19
SBS41	SBS17b	0.17
SBS42	SBS17b	0.02
SBS43	SBS17b	0.07
SBS44	SBS17b	0.02
SBS45	SBS17b	0
SBS46	SBS17b	0.04
SBS47	SBS17b	0.08
SBS48	SBS17b	0
SBS49	SBS17b	0
SBS50	SBS17b	0.04
SBS51	SBS17b	0.02
SBS52	SBS17b	0
SBS53	SBS17b	0.02
SBS54	SBS17b	0.02
SBS55	SBS17b	0.04
SBS56	SBS17b	0.02
SBS57	SBS17b	0.13
SBS58	SBS17b	0.05
SBS59	SBS17b	0.04
SBS60	SBS17b	0.03
SBS1	SBS18	0.12
SBS2	SBS18	0.06
SBS3	SBS18	0.44
SBS4	SBS18	0.73
SBS5	SBS18	0.36
SBS6	SBS18	0.16
SBS7a	SBS18	0.1
SBS7b	SBS18	0.11
SBS7c	SBS18	0.1
SBS7d	SBS18	0.08
SBS8	SBS18	0.64
SBS9	SBS18	0.28
SBS10a	SBS18	0.6
SBS10b	SBS18	0.17
SBS11	SBS18	0.1
SBS12	SBS18	0.09
SBS13	SBS18	0.13
SBS14	SBS18	0.55
SBS15	SBS18	0.22
SBS16	SBS18	0.13
SBS17a	SBS18	0.03
SBS17b	SBS18	0.03
SBS18	SBS18	1
SBS19	SBS18	0.11
SBS20	SBS18	0.29
SBS21	SBS18	0.07
SBS22	SBS18	0.06
SBS23	SBS18	0.11
SBS24	SBS18	0.62
SBS25	SBS18	0.4
SBS26	SBS18	0.07
SBS27	SBS18	0.09
SBS28	SBS18	0.05
SBS29	SBS18	0.83
SBS30	SBS18	0.14
SBS31	SBS18	0.2
SBS32	SBS18	0.2
SBS33	SBS18	0.08
SBS34	SBS18	0.08
SBS35	SBS18	0.38
SBS36	SBS18	0.91
SBS37	SBS18	0.11
SBS38	SBS18	0.47
SBS39	SBS18	0.25
SBS40	SBS18	0.58
SBS41	SBS18	0.16
SBS42	SBS18	0.32
SBS43	SBS18	0.1
SBS44	SBS18	0.25
SBS45	SBS18	0.56
SBS46	SBS18	0.18
SBS47	SBS18	0.22
SBS48	SBS18	0.12
SBS49	SBS18	0.25
SBS50	SBS18	0.32
SBS51	SBS18	0.29
SBS52	SBS18	0.48
SBS53	SBS18	0.36
SBS54	SBS18	0.08
SBS55	SBS18	0.07
SBS56	SBS18	0.68
SBS57	SBS18	0.15
SBS58	SBS18	0.2
SBS59	SBS18	0.4
SBS60	SBS18	0.04
SBS1	SBS19	0.04
SBS2	SBS19	0.22
SBS3	SBS19	0.39
SBS4	SBS19	0.15
SBS5	SBS19	0.45
SBS6	SBS19	0.3
SBS7a	SBS19	0.36
SBS7b	SBS19	0.65
SBS7c	SBS19	0.08
SBS7d	SBS19	0.13
SBS8	SBS19	0.13
SBS9	SBS19	0.17
SBS10a	SBS19	0.02
SBS10b	SBS19	0.1
SBS11	SBS19	0.54
SBS12	SBS19	0.06
SBS13	SBS19	0.02
SBS14	SBS19	0.05
SBS15	SBS19	0.24
SBS16	SBS19	0.11
SBS17a	SBS19	0.01
SBS17b	SBS19	0.01
SBS18	SBS19	0.11
SBS19	SBS19	1
SBS20	SBS19	0.17
SBS21	SBS19	0.04
SBS22	SBS19	0.02
SBS23	SBS19	0.81
SBS24	SBS19	0.15
SBS25	SBS19	0.24
SBS26	SBS19	0.05
SBS27	SBS19	0.08
SBS28	SBS19	0.03
SBS29	SBS19	0.06
SBS30	SBS19	0.6
SBS31	SBS19	0.77
SBS32	SBS19	0.48
SBS33	SBS19	0.04
SBS34	SBS19	0.01
SBS35	SBS19	0.36
SBS36	SBS19	0.06
SBS37	SBS19	0.08
SBS38	SBS19	0.03
SBS39	SBS19	0.16
SBS40	SBS19	0.43
SBS41	SBS19	0.12
SBS42	SBS19	0.5
SBS43	SBS19	0.01
SBS44	SBS19	0.31
SBS45	SBS19	0.02
SBS46	SBS19	0.16
SBS47	SBS19	0.1
SBS48	SBS19	0
SBS49	SBS19	0.01
SBS50	SBS19	0.18
SBS51	SBS19	0.1
SBS52	SBS19	0.02
SBS53	SBS19	0.08
SBS54	SBS19	0.03
SBS55	SBS19	0.05
SBS56	SBS19	0.01
SBS57	SBS19	0.22
SBS58	SBS19	0.31
SBS59	SBS19	0.01
SBS60	SBS19	0.01
SBS1	SBS20	0.11
SBS2	SBS20	0.03
SBS3	SBS20	0.41
SBS4	SBS20	0.58
SBS5	SBS20	0.34
SBS6	SBS20	0.3
SBS7a	SBS20	0.07
SBS7b	SBS20	0.11
SBS7c	SBS20	0.12
SBS7d	SBS20	0.08
SBS8	SBS20	0.37
SBS9	SBS20	0.17
SBS10a	SBS20	0.04
SBS10b	SBS20	0.05
SBS11	SBS20	0.18
SBS12	SBS20	0.16
SBS13	SBS20	0.01
SBS14	SBS20	0.72
SBS15	SBS20	0.3
SBS16	SBS20	0.11
SBS17a	SBS20	0.06
SBS17b	SBS20	0.02
SBS18	SBS20	0.29
SBS19	SBS20	0.17
SBS20	SBS20	1
SBS21	SBS20	0.14
SBS22	SBS20	0.04
SBS23	SBS20	0.23
SBS24	SBS20	0.29
SBS25	SBS20	0.29
SBS26	SBS20	0.18
SBS27	SBS20	0.06
SBS28	SBS20	0.02
SBS29	SBS20	0.37
SBS30	SBS20	0.22
SBS31	SBS20	0.25
SBS32	SBS20	0.23
SBS33	SBS20	0.09
SBS34	SBS20	0.1
SBS35	SBS20	0.52
SBS36	SBS20	0.26
SBS37	SBS20	0.15
SBS38	SBS20	0.54
SBS39	SBS20	0.19
SBS40	SBS20	0.36
SBS41	SBS20	0.18
SBS42	SBS20	0.41
SBS43	SBS20	0.03
SBS44	SBS20	0.71
SBS45	SBS20	0.68
SBS46	SBS20	0.21
SBS47	SBS20	0.1
SBS48	SBS20	0.01
SBS49	SBS20	0.17
SBS50	SBS20	0.08
SBS51	SBS20	0.11
SBS52	SBS20	0.08
SBS53	SBS20	0.18
SBS54	SBS20	0.16
SBS55	SBS20	0.03
SBS56	SBS20	0.16
SBS57	SBS20	0.18
SBS58	SBS20	0.15
SBS59	SBS20	0.04
SBS60	SBS20	0.01
SBS1	SBS21	0.03
SBS2	SBS21	0.01
SBS3	SBS21	0.29
SBS4	SBS21	0.08
SBS5	SBS21	0.36
SBS6	SBS21	0.08
SBS7a	SBS21	0.02
SBS7b	SBS21	0.04
SBS7c	SBS21	0.11
SBS7d	SBS21	0.5
SBS8	SBS21	0.1
SBS9	SBS21	0.23
SBS10a	SBS21	0.02
SBS10b	SBS21	0.05
SBS11	SBS21	0.05
SBS12	SBS21	0.68
SBS13	SBS21	0.01
SBS14	SBS21	0.13
SBS15	SBS21	0.11
SBS16	SBS21	0.13
SBS17a	SBS21	0.1
SBS17b	SBS21	0.01
SBS18	SBS21	0.07
SBS19	SBS21	0.04
SBS20	SBS21	0.14
SBS21	SBS21	1
SBS22	SBS21	0.02
SBS23	SBS21	0.06
SBS24	SBS21	0.1
SBS25	SBS21	0.3
SBS26	SBS21	0.7
SBS27	SBS21	0.04
SBS28	SBS21	0.01
SBS29	SBS21	0.07
SBS30	SBS21	0.05
SBS31	SBS21	0.1
SBS32	SBS21	0.11
SBS33	SBS21	0.33
SBS34	SBS21	0.02
SBS35	SBS21	0.07
SBS36	SBS21	0.05
SBS37	SBS21	0.5
SBS38	SBS21	0.05
SBS39	SBS21	0.16
SBS40	SBS21	0.21
SBS41	SBS21	0.23
SBS42	SBS21	0.13
SBS43	SBS21	0.06
SBS44	SBS21	0.29
SBS45	SBS21	0.05
SBS46	SBS21	0.51
SBS47	SBS21	0.05
SBS48	SBS21	0
SBS49	SBS21	0.01
SBS50	SBS21	0.06
SBS51	SBS21	0.07
SBS52	SBS21	0.02
SBS53	SBS21	0.05
SBS54	SBS21	0.26
SBS55	SBS21	0.04
SBS56	SBS21	0.02
SBS57	SBS21	0.19
SBS58	SBS21	0.11
SBS59	SBS21	0.05
SBS60	SBS21	0.01
SBS1	SBS22	0.01
SBS2	SBS22	0.01
SBS3	SBS22	0.32
SBS4	SBS22	0.28
SBS5	SBS22	0.2
SBS6	SBS22	0.02
SBS7a	SBS22	0.01
SBS7b	SBS22	0.03
SBS7c	SBS22	0.2
SBS7d	SBS22	0.05
SBS8	SBS22	0.46
SBS9	SBS22	0.2
SBS10a	SBS22	0.01
SBS10b	SBS22	0.01
SBS11	SBS22	0.02
SBS12	SBS22	0.1
SBS13	SBS22	0.01
SBS14	SBS22	0.02
SBS15	SBS22	0.02
SBS16	SBS22	0.15
SBS17a	SBS22	0.08
SBS17b	SBS22	0.01
SBS18	SBS22	0.06
SBS19	SBS22	0.02
SBS20	SBS22	0.04
SBS21	SBS22	0.02
SBS22	SBS22	1
SBS23	SBS22	0.02
SBS24	SBS22	0.07
SBS25	SBS22	0.7
SBS26	SBS22	0.08
SBS27	SBS22	0.59
SBS28	SBS22	0.01
SBS29	SBS22	0.05
SBS30	SBS22	0.02
SBS31	SBS22	0.2
SBS32	SBS22	0.04
SBS33	SBS22	0.03
SBS34	SBS22	0.3
SBS35	SBS22	0.46
SBS36	SBS22	0.03
SBS37	SBS22	0.1
SBS38	SBS22	0.02
SBS39	SBS22	0.17
SBS40	SBS22	0.19
SBS41	SBS22	0.24
SBS42	SBS22	0.16
SBS43	SBS22	0.04
SBS44	SBS22	0.06
SBS45	SBS22	0.03
SBS46	SBS22	0.08
SBS47	SBS22	0.33
SBS48	SBS22	0
SBS49	SBS22	0.01
SBS50	SBS22	0.04
SBS51	SBS22	0.26
SBS52	SBS22	0.01
SBS53	SBS22	0.05
SBS54	SBS22	0.05
SBS55	SBS22	0.08
SBS56	SBS22	0.02
SBS57	SBS22	0.09
SBS58	SBS22	0.14
SBS59	SBS22	0.02
SBS60	SBS22	0.01
SBS1	SBS23	0.07
SBS2	SBS23	0.1
SBS3	SBS23	0.39
SBS4	SBS23	0.13
SBS5	SBS23	0.46
SBS6	SBS23	0.44
SBS7a	SBS23	0.33
SBS7b	SBS23	0.69
SBS7c	SBS23	0.06
SBS7d	SBS23	0.09
SBS8	SBS23	0.1
SBS9	SBS23	0.15
SBS10a	SBS23	0.02
SBS10b	SBS23	0.08
SBS11	SBS23	0.77
SBS12	SBS23	0.04
SBS13	SBS23	0.01
SBS14	SBS23	0.05
SBS15	SBS23	0.38
SBS16	SBS23	0.08
SBS17a	SBS23	0.01
SBS17b	SBS23	0
SBS18	SBS23	0.11
SBS19	SBS23	0.81
SBS20	SBS23	0.23
SBS21	SBS23	0.06
SBS22	SBS23	0.02
SBS23	SBS23	1
SBS24	SBS23	0.23
SBS25	SBS23	0.21
SBS26	SBS23	0.04
SBS27	SBS23	0.08
SBS28	SBS23	0.01
SBS29	SBS23	0.07
SBS30	SBS23	0.7
SBS31	SBS23	0.77
SBS32	SBS23	0.56
SBS33	SBS23	0.03
SBS34	SBS23	0.01
SBS35	SBS23	0.43
SBS36	SBS23	0.06
SBS37	SBS23	0.06
SBS38	SBS23	0.03
SBS39	SBS23	0.13
SBS40	SBS23	0.39
SBS41	SBS23	0.1
SBS42	SBS23	0.77
SBS43	SBS23	0.01
SBS44	SBS23	0.43
SBS45	SBS23	0.02
SBS46	SBS23	0.14
SBS47	SBS23	0.07
SBS48	SBS23	0
SBS49	SBS23	0
SBS50	SBS23	0.15
SBS51	SBS23	0.08
SBS52	SBS23	0.02
SBS53	SBS23	0.07
SBS54	SBS23	0.04
SBS55	SBS23	0.03
SBS56	SBS23	0.01
SBS57	SBS23	0.18
SBS58	SBS23	0.21
SBS59	SBS23	0.01
SBS60	SBS23	0.01
SBS1	SBS24	0.09
SBS2	SBS24	0.03
SBS3	SBS24	0.48
SBS4	SBS24	0.65
SBS5	SBS24	0.39
SBS6	SBS24	0.27
SBS7a	SBS24	0.08
SBS7b	SBS24	0.12
SBS7c	SBS24	0.07
SBS7d	SBS24	0.08
SBS8	SBS24	0.56
SBS9	SBS24	0.22
SBS10a	SBS24	0.16
SBS10b	SBS24	0.08
SBS11	SBS24	0.21
SBS12	SBS24	0.1
SBS13	SBS24	0.09
SBS14	SBS24	0.35
SBS15	SBS24	0.31
SBS16	SBS24	0.13
SBS17a	SBS24	0.04
SBS17b	SBS24	0.04
SBS18	SBS24	0.62
SBS19	SBS24	0.15
SBS20	SBS24	0.29
SBS21	SBS24	0.1
SBS22	SBS24	0.07
SBS23	SBS24	0.23
SBS24	SBS24	1
SBS25	SBS24	0.32
SBS26	SBS24	0.09
SBS27	SBS24	0.1
SBS28	SBS24	0.04
SBS29	SBS24	0.86
SBS30	SBS24	0.2
SBS31	SBS24	0.24
SBS32	SBS24	0.26
SBS33	SBS24	0.06
SBS34	SBS24	0.04
SBS35	SBS24	0.48
SBS36	SBS24	0.49
SBS37	SBS24	0.12
SBS38	SBS24	0.25
SBS39	SBS24	0.28
SBS40	SBS24	0.51
SBS41	SBS24	0.13
SBS42	SBS24	0.52
SBS43	SBS24	0.08
SBS44	SBS24	0.36
SBS45	SBS24	0.34
SBS46	SBS24	0.17
SBS47	SBS24	0.17
SBS48	SBS24	0.09
SBS49	SBS24	0.18
SBS50	SBS24	0.32
SBS51	SBS24	0.24
SBS52	SBS24	0.25
SBS53	SBS24	0.24
SBS54	SBS24	0.1
SBS55	SBS24	0.06
SBS56	SBS24	0.23
SBS57	SBS24	0.13
SBS58	SBS24	0.18
SBS59	SBS24	0.5
SBS60	SBS24	0.03
SBS1	SBS25	0.22
SBS2	SBS25	0.13
SBS3	SBS25	0.71
SBS4	SBS25	0.51
SBS5	SBS25	0.66
SBS6	SBS25	0.28
SBS7a	SBS25	0.16
SBS7b	SBS25	0.21
SBS7c	SBS25	0.31
SBS7d	SBS25	0.26
SBS8	SBS25	0.66
SBS9	SBS25	0.47
SBS10a	SBS25	0.21
SBS10b	SBS25	0.2
SBS11	SBS25	0.2
SBS12	SBS25	0.43
SBS13	SBS25	0.17
SBS14	SBS25	0.28
SBS15	SBS25	0.24
SBS16	SBS25	0.35
SBS17a	SBS25	0.19
SBS17b	SBS25	0.09
SBS18	SBS25	0.4
SBS19	SBS25	0.24
SBS20	SBS25	0.29
SBS21	SBS25	0.3
SBS22	SBS25	0.7
SBS23	SBS25	0.21
SBS24	SBS25	0.32
SBS25	SBS25	1
SBS26	SBS25	0.42
SBS27	SBS25	0.4
SBS28	SBS25	0.09
SBS29	SBS25	0.34
SBS30	SBS25	0.29
SBS31	SBS25	0.39
SBS32	SBS25	0.34
SBS33	SBS25	0.2
SBS34	SBS25	0.28
SBS35	SBS25	0.56
SBS36	SBS25	0.32
SBS37	SBS25	0.43
SBS38	SBS25	0.2
SBS39	SBS25	0.46
SBS40	SBS25	0.63
SBS41	SBS25	0.46
SBS42	SBS25	0.39
SBS43	SBS25	0.18
SBS44	SBS25	0.41
SBS45	SBS25	0.23
SBS46	SBS25	0.43
SBS47	SBS25	0.36
SBS48	SBS25	0.01
SBS49	SBS25	0.08
SBS50	SBS25	0.24
SBS51	SBS25	0.39
SBS52	SBS25	0.12
SBS53	SBS25	0.21
SBS54	SBS25	0.29
SBS55	SBS25	0.22
SBS56	SBS25	0.24
SBS57	SBS25	0.37
SBS58	SBS25	0.41
SBS59	SBS25	0.14
SBS60	SBS25	0.08
SBS1	SBS26	0.05
SBS2	SBS26	0.02
SBS3	SBS26	0.43
SBS4	SBS26	0.1
SBS5	SBS26	0.66
SBS6	SBS26	0.09
SBS7a	SBS26	0.03
SBS7b	SBS26	0.05
SBS7c	SBS26	0.18
SBS7d	SBS26	0.4
SBS8	SBS26	0.15
SBS9	SBS26	0.45
SBS10a	SBS26	0.02
SBS10b	SBS26	0.06
SBS11	SBS26	0.04
SBS12	SBS26	0.93
SBS13	SBS26	0.02
SBS14	SBS26	0.12
SBS15	SBS26	0.1
SBS16	SBS26	0.54
SBS17a	SBS26	0.37
SBS17b	SBS26	0.07
SBS18	SBS26	0.07
SBS19	SBS26	0.05
SBS20	SBS26	0.18
SBS21	SBS26	0.7
SBS22	SBS26	0.08
SBS23	SBS26	0.04
SBS24	SBS26	0.09
SBS25	SBS26	0.42
SBS26	SBS26	1
SBS27	SBS26	0.05
SBS28	SBS26	0.07
SBS29	SBS26	0.06
SBS30	SBS26	0.05
SBS31	SBS26	0.17
SBS32	SBS26	0.1
SBS33	SBS26	0.45
SBS34	SBS26	0.03
SBS35	SBS26	0.07
SBS36	SBS26	0.06
SBS37	SBS26	0.77
SBS38	SBS26	0.05
SBS39	SBS26	0.25
SBS40	SBS26	0.39
SBS41	SBS26	0.33
SBS42	SBS26	0.13
SBS43	SBS26	0.14
SBS44	SBS26	0.37
[truncated: 2,226 more rows]
