# Supplementary material for: Mutational signatures are markers of drug sensitivity of cancer cells
Source: Nat Commun. 2022 May 25;13:2926. doi: 10.1038/s41467-022-30582-3 (PMC9132939; doi:10.1038/s41467-022-30582-3)
Supplement: Supplementary file 4 — Source Data [file 41467_2022_30582_MOESM4_ESM.zip › RawData_R2b/FigS6.csv]

PCAWG Signature	Cell line signature	LASSO coefficient
SBS1	SBS1	1
SBS2	SBS1	0
SBS4	SBS1	0
SBS6	SBS1	0
SBS7a	SBS1	0
SBS7b	SBS1	0
SBS7c	SBS1	0
SBS7d	SBS1	0
SBS9	SBS1	0
SBS10a	SBS1	0
SBS10b	SBS1	0
SBS11	SBS1	0
SBS12	SBS1	0
SBS13	SBS1	0
SBS14	SBS1	0
SBS15	SBS1	0
SBS16	SBS1	0
SBS17a	SBS1	0
SBS17b	SBS1	0
SBS18	SBS1	0
SBS19	SBS1	0
SBS20	SBS1	0
SBS21	SBS1	0
SBS22	SBS1	0
SBS23	SBS1	0
SBS24	SBS1	0
SBS25	SBS1	0
SBS26	SBS1	0
SBS28	SBS1	0
SBS29	SBS1	0
SBS30	SBS1	0
SBS31	SBS1	0
SBS32	SBS1	0
SBS33	SBS1	0
SBS34	SBS1	0
SBS36	SBS1	0
SBS38	SBS1	0
SBS39	SBS1	0
SBS42	SBS1	0
SBS43	SBS1	0
SBS44	SBS1	0
SBS45	SBS1	0
SBS46	SBS1	0
SBS48	SBS1	0
SBS49	SBS1	0
SBS50	SBS1	0
SBS52	SBS1	0
SBS53	SBS1	0
SBS54	SBS1	0
SBS55	SBS1	0
SBS56	SBS1	0
SBS57	SBS1	0
SBS58	SBS1	0
SBS59	SBS1	0
SBS60	SBS1	0
SBS1	SBS2	0
SBS2	SBS2	1
SBS4	SBS2	0
SBS6	SBS2	0
SBS7a	SBS2	0
SBS7b	SBS2	0
SBS7c	SBS2	0
SBS7d	SBS2	0
SBS9	SBS2	0
SBS10a	SBS2	0
SBS10b	SBS2	0
SBS11	SBS2	0
SBS12	SBS2	0
SBS13	SBS2	0
SBS14	SBS2	0
SBS15	SBS2	0
SBS16	SBS2	0
SBS17a	SBS2	0
SBS17b	SBS2	0
SBS18	SBS2	0
SBS19	SBS2	0
SBS20	SBS2	0
SBS21	SBS2	0
SBS22	SBS2	0
SBS23	SBS2	0
SBS24	SBS2	0
SBS25	SBS2	0
SBS26	SBS2	0
SBS28	SBS2	0
SBS29	SBS2	0
SBS30	SBS2	0
SBS31	SBS2	0
SBS32	SBS2	0
SBS33	SBS2	0
SBS34	SBS2	0
SBS36	SBS2	0
SBS38	SBS2	0
SBS39	SBS2	0
SBS42	SBS2	0
SBS43	SBS2	0
SBS44	SBS2	0
SBS45	SBS2	0
SBS46	SBS2	0
SBS48	SBS2	0
SBS49	SBS2	0
SBS50	SBS2	0
SBS52	SBS2	0
SBS53	SBS2	0
SBS54	SBS2	0
SBS55	SBS2	0
SBS56	SBS2	0
SBS57	SBS2	0
SBS58	SBS2	0
SBS59	SBS2	0
SBS60	SBS2	0
SBS1	SBS3L	0
SBS2	SBS3L	0.042220398
SBS4	SBS3L	0
SBS6	SBS3L	0
SBS7a	SBS3L	0
SBS7b	SBS3L	0
SBS7c	SBS3L	0
SBS7d	SBS3L	0.067133138
SBS9	SBS3L	0
SBS10a	SBS3L	0
SBS10b	SBS3L	0
SBS11	SBS3L	0
SBS12	SBS3L	0.173769705
SBS13	SBS3L	0.053869992
SBS14	SBS3L	0
SBS15	SBS3L	0
SBS16	SBS3L	0.10559541
SBS17a	SBS3L	0.075980978
SBS17b	SBS3L	0
SBS18	SBS3L	0
SBS19	SBS3L	0.103982064
SBS20	SBS3L	0
SBS21	SBS3L	0
SBS22	SBS3L	0
SBS23	SBS3L	0
SBS24	SBS3L	0
SBS25	SBS3L	0
SBS26	SBS3L	0
SBS28	SBS3L	0
SBS29	SBS3L	0
SBS30	SBS3L	0
SBS31	SBS3L	0
SBS32	SBS3L	0
SBS33	SBS3L	0
SBS34	SBS3L	0
SBS36	SBS3L	0
SBS38	SBS3L	0.045227545
SBS39	SBS3L	0
SBS42	SBS3L	0
SBS43	SBS3L	0
SBS44	SBS3L	0
SBS45	SBS3L	0.219633598
SBS46	SBS3L	0
SBS48	SBS3L	0
SBS49	SBS3L	0.017130462
SBS50	SBS3L	0
SBS52	SBS3L	0
SBS53	SBS3L	0
SBS54	SBS3L	0.095456711
SBS55	SBS3L	0
SBS56	SBS3L	0
SBS57	SBS3L	0
SBS58	SBS3L	0
SBS59	SBS3L	0
SBS60	SBS3L	0
SBS1	SBS4/45L	0
SBS2	SBS4/45L	0
SBS4	SBS4/45L	0
SBS6	SBS4/45L	0
SBS7a	SBS4/45L	0
SBS7b	SBS4/45L	0
SBS7c	SBS4/45L	0
SBS7d	SBS4/45L	0
SBS9	SBS4/45L	0
SBS10a	SBS4/45L	0
SBS10b	SBS4/45L	0
SBS11	SBS4/45L	0
SBS12	SBS4/45L	0
SBS13	SBS4/45L	0
SBS14	SBS4/45L	0
SBS15	SBS4/45L	0
SBS16	SBS4/45L	0
SBS17a	SBS4/45L	0
SBS17b	SBS4/45L	0
SBS18	SBS4/45L	0
SBS19	SBS4/45L	0
SBS20	SBS4/45L	0
SBS21	SBS4/45L	0
SBS22	SBS4/45L	0
SBS23	SBS4/45L	0
SBS24	SBS4/45L	0
SBS25	SBS4/45L	0
SBS26	SBS4/45L	0
SBS28	SBS4/45L	0
SBS29	SBS4/45L	0.186668965
SBS30	SBS4/45L	0
SBS31	SBS4/45L	0
SBS32	SBS4/45L	0
SBS33	SBS4/45L	0
SBS34	SBS4/45L	0
SBS36	SBS4/45L	0
SBS38	SBS4/45L	0
SBS39	SBS4/45L	0
SBS42	SBS4/45L	0
SBS43	SBS4/45L	0
SBS44	SBS4/45L	0
SBS45	SBS4/45L	0.813331035
SBS46	SBS4/45L	0
SBS48	SBS4/45L	0
SBS49	SBS4/45L	0
SBS50	SBS4/45L	0
SBS52	SBS4/45L	0
SBS53	SBS4/45L	0
SBS54	SBS4/45L	0
SBS55	SBS4/45L	0
SBS56	SBS4/45L	0
SBS57	SBS4/45L	0
SBS58	SBS4/45L	0
SBS59	SBS4/45L	0
SBS60	SBS4/45L	0
SBS1	SBS5L	0.0060875
SBS2	SBS5L	0
SBS4	SBS5L	0
SBS6	SBS5L	0
SBS7a	SBS5L	0
SBS7b	SBS5L	0
SBS7c	SBS5L	0
SBS7d	SBS5L	0.108082084
SBS9	SBS5L	0
SBS10a	SBS5L	0
SBS10b	SBS5L	0
SBS11	SBS5L	0.026188906
SBS12	SBS5L	0.200191067
SBS13	SBS5L	0
SBS14	SBS5L	0
SBS15	SBS5L	0
SBS16	SBS5L	0
SBS17a	SBS5L	0.035686818
SBS17b	SBS5L	0
SBS18	SBS5L	0
SBS19	SBS5L	0.300001564
SBS20	SBS5L	0
SBS21	SBS5L	0
SBS22	SBS5L	0
SBS23	SBS5L	0
SBS24	SBS5L	0
SBS25	SBS5L	0
SBS26	SBS5L	0.187328998
SBS28	SBS5L	0
SBS29	SBS5L	0
SBS30	SBS5L	0
SBS31	SBS5L	0
SBS32	SBS5L	0
SBS33	SBS5L	0
SBS34	SBS5L	0
SBS36	SBS5L	0
SBS38	SBS5L	0
SBS39	SBS5L	0
SBS42	SBS5L	0
SBS43	SBS5L	0
SBS44	SBS5L	0
SBS45	SBS5L	0
SBS46	SBS5L	0
SBS48	SBS5L	0
SBS49	SBS5L	0
SBS50	SBS5L	0
SBS52	SBS5L	0
SBS53	SBS5L	0
SBS54	SBS5L	0.136433062
SBS55	SBS5L	0
SBS56	SBS5L	0
SBS57	SBS5L	0
SBS58	SBS5L	0
SBS59	SBS5L	0
SBS60	SBS5L	0
SBS1	SBS6	0.215974077
SBS2	SBS6	0
SBS4	SBS6	0
SBS6	SBS6	0.784025923
SBS7a	SBS6	0
SBS7b	SBS6	0
SBS7c	SBS6	0
SBS7d	SBS6	0
SBS9	SBS6	0
SBS10a	SBS6	0
SBS10b	SBS6	0
SBS11	SBS6	0
SBS12	SBS6	0
SBS13	SBS6	0
SBS14	SBS6	0
SBS15	SBS6	0
SBS16	SBS6	0
SBS17a	SBS6	0
SBS17b	SBS6	0
SBS18	SBS6	0
SBS19	SBS6	0
SBS20	SBS6	0
SBS21	SBS6	0
SBS22	SBS6	0
SBS23	SBS6	0
SBS24	SBS6	0
SBS25	SBS6	0
SBS26	SBS6	0
SBS28	SBS6	0
SBS29	SBS6	0
SBS30	SBS6	0
SBS31	SBS6	0
SBS32	SBS6	0
SBS33	SBS6	0
SBS34	SBS6	0
SBS36	SBS6	0
SBS38	SBS6	0
SBS39	SBS6	0
SBS42	SBS6	0
SBS43	SBS6	0
SBS44	SBS6	0
SBS45	SBS6	0
SBS46	SBS6	0
SBS48	SBS6	0
SBS49	SBS6	0
SBS50	SBS6	0
SBS52	SBS6	0
SBS53	SBS6	0
SBS54	SBS6	0
SBS55	SBS6	0
SBS56	SBS6	0
SBS57	SBS6	0
SBS58	SBS6	0
SBS59	SBS6	0
SBS60	SBS6	0
SBS1	SBS7a	0
SBS2	SBS7a	0
SBS4	SBS7a	0
SBS6	SBS7a	0
SBS7a	SBS7a	1
SBS7b	SBS7a	0
SBS7c	SBS7a	0
SBS7d	SBS7a	0
SBS9	SBS7a	0
SBS10a	SBS7a	0
SBS10b	SBS7a	0
SBS11	SBS7a	0
SBS12	SBS7a	0
SBS13	SBS7a	0
SBS14	SBS7a	0
SBS15	SBS7a	0
SBS16	SBS7a	0
SBS17a	SBS7a	0
SBS17b	SBS7a	0
SBS18	SBS7a	0
SBS19	SBS7a	0
SBS20	SBS7a	0
SBS21	SBS7a	0
SBS22	SBS7a	0
SBS23	SBS7a	0
SBS24	SBS7a	0
SBS25	SBS7a	0
SBS26	SBS7a	0
SBS28	SBS7a	0
SBS29	SBS7a	0
SBS30	SBS7a	0
SBS31	SBS7a	0
SBS32	SBS7a	0
SBS33	SBS7a	0
SBS34	SBS7a	0
SBS36	SBS7a	0
SBS38	SBS7a	0
SBS39	SBS7a	0
SBS42	SBS7a	0
SBS43	SBS7a	0
SBS44	SBS7a	0
SBS45	SBS7a	0
SBS46	SBS7a	0
SBS48	SBS7a	0
SBS49	SBS7a	0
SBS50	SBS7a	0
SBS52	SBS7a	0
SBS53	SBS7a	0
SBS54	SBS7a	0
SBS55	SBS7a	0
SBS56	SBS7a	0
SBS57	SBS7a	0
SBS58	SBS7a	0
SBS59	SBS7a	0
SBS60	SBS7a	0
SBS1	SBS7b	0
SBS2	SBS7b	0
SBS4	SBS7b	0
SBS6	SBS7b	0
SBS7a	SBS7b	0
SBS7b	SBS7b	1
SBS7c	SBS7b	0
SBS7d	SBS7b	0
SBS9	SBS7b	0
SBS10a	SBS7b	0
SBS10b	SBS7b	0
SBS11	SBS7b	0
SBS12	SBS7b	0
SBS13	SBS7b	0
SBS14	SBS7b	0
SBS15	SBS7b	0
SBS16	SBS7b	0
SBS17a	SBS7b	0
SBS17b	SBS7b	0
SBS18	SBS7b	0
SBS19	SBS7b	0
SBS20	SBS7b	0
SBS21	SBS7b	0
SBS22	SBS7b	0
SBS23	SBS7b	0
SBS24	SBS7b	0
SBS25	SBS7b	0
SBS26	SBS7b	0
SBS28	SBS7b	0
SBS29	SBS7b	0
SBS30	SBS7b	0
SBS31	SBS7b	0
SBS32	SBS7b	0
SBS33	SBS7b	0
SBS34	SBS7b	0
SBS36	SBS7b	0
SBS38	SBS7b	0
SBS39	SBS7b	0
SBS42	SBS7b	0
SBS43	SBS7b	0
SBS44	SBS7b	0
SBS45	SBS7b	0
SBS46	SBS7b	0
SBS48	SBS7b	0
SBS49	SBS7b	0
SBS50	SBS7b	0
SBS52	SBS7b	0
SBS53	SBS7b	0
SBS54	SBS7b	0
SBS55	SBS7b	0
SBS56	SBS7b	0
SBS57	SBS7b	0
SBS58	SBS7b	0
SBS59	SBS7b	0
SBS60	SBS7b	0
SBS1	SBS7dL	0
SBS2	SBS7dL	0
SBS4	SBS7dL	0
SBS6	SBS7dL	0
SBS7a	SBS7dL	0
SBS7b	SBS7dL	0
SBS7c	SBS7dL	0
SBS7d	SBS7dL	0.977483111
SBS9	SBS7dL	0
SBS10a	SBS7dL	0
SBS10b	SBS7dL	0
SBS11	SBS7dL	0
SBS12	SBS7dL	0
SBS13	SBS7dL	0
SBS14	SBS7dL	0
SBS15	SBS7dL	0
SBS16	SBS7dL	0
SBS17a	SBS7dL	0
SBS17b	SBS7dL	0
SBS18	SBS7dL	0
SBS19	SBS7dL	0
SBS20	SBS7dL	0
SBS21	SBS7dL	0.016188929
SBS22	SBS7dL	0
SBS23	SBS7dL	0
SBS24	SBS7dL	0
SBS25	SBS7dL	0
SBS26	SBS7dL	0
SBS28	SBS7dL	0
SBS29	SBS7dL	0
SBS30	SBS7dL	0
SBS31	SBS7dL	0
SBS32	SBS7dL	0
SBS33	SBS7dL	0
SBS34	SBS7dL	0
SBS36	SBS7dL	0
SBS38	SBS7dL	0
SBS39	SBS7dL	0
SBS42	SBS7dL	0
SBS43	SBS7dL	0
SBS44	SBS7dL	0
SBS45	SBS7dL	0
SBS46	SBS7dL	0
SBS48	SBS7dL	0.006327961
SBS49	SBS7dL	0
SBS50	SBS7dL	0
SBS52	SBS7dL	0
SBS53	SBS7dL	0
SBS54	SBS7dL	0
SBS55	SBS7dL	0
SBS56	SBS7dL	0
SBS57	SBS7dL	0
SBS58	SBS7dL	0
SBS59	SBS7dL	0
SBS60	SBS7dL	0
SBS1	SBS8L/4L	0
SBS2	SBS8L/4L	0
SBS4	SBS8L/4L	0.728134783
SBS6	SBS8L/4L	0
SBS7a	SBS8L/4L	0
SBS7b	SBS8L/4L	0
SBS7c	SBS8L/4L	0
SBS7d	SBS8L/4L	0
SBS9	SBS8L/4L	0
SBS10a	SBS8L/4L	0.034514377
SBS10b	SBS8L/4L	0
SBS11	SBS8L/4L	0
SBS12	SBS8L/4L	0
SBS13	SBS8L/4L	0
SBS14	SBS8L/4L	0
SBS15	SBS8L/4L	0
SBS16	SBS8L/4L	0
SBS17a	SBS8L/4L	0
SBS17b	SBS8L/4L	0
SBS18	SBS8L/4L	0
SBS19	SBS8L/4L	0
SBS20	SBS8L/4L	0
SBS21	SBS8L/4L	0
SBS22	SBS8L/4L	0
SBS23	SBS8L/4L	0
SBS24	SBS8L/4L	0
SBS25	SBS8L/4L	0
SBS26	SBS8L/4L	0
SBS28	SBS8L/4L	0
SBS29	SBS8L/4L	0.075138842
SBS30	SBS8L/4L	0
SBS31	SBS8L/4L	0
SBS32	SBS8L/4L	0
SBS33	SBS8L/4L	0
SBS34	SBS8L/4L	0
SBS36	SBS8L/4L	0.162211999
SBS38	SBS8L/4L	0
SBS39	SBS8L/4L	0
SBS42	SBS8L/4L	0
SBS43	SBS8L/4L	0
SBS44	SBS8L/4L	0
SBS45	SBS8L/4L	0
SBS46	SBS8L/4L	0
SBS48	SBS8L/4L	0
SBS49	SBS8L/4L	0
SBS50	SBS8L/4L	0
SBS52	SBS8L/4L	0
SBS53	SBS8L/4L	0
SBS54	SBS8L/4L	0
SBS55	SBS8L/4L	0
SBS56	SBS8L/4L	0
SBS57	SBS8L/4L	0
SBS58	SBS8L/4L	0
SBS59	SBS8L/4L	0
SBS60	SBS8L/4L	0
SBS1	SBS10a/56L	0
SBS2	SBS10a/56L	0
SBS4	SBS10a/56L	0
SBS6	SBS10a/56L	0
SBS7a	SBS10a/56L	0
SBS7b	SBS10a/56L	0
SBS7c	SBS10a/56L	0
SBS7d	SBS10a/56L	0
SBS9	SBS10a/56L	0
SBS10a	SBS10a/56L	1
SBS10b	SBS10a/56L	0
SBS11	SBS10a/56L	0
SBS12	SBS10a/56L	0
SBS13	SBS10a/56L	0
SBS14	SBS10a/56L	0
SBS15	SBS10a/56L	0
SBS16	SBS10a/56L	0
SBS17a	SBS10a/56L	0
SBS17b	SBS10a/56L	0
SBS18	SBS10a/56L	0
SBS19	SBS10a/56L	0
SBS20	SBS10a/56L	0
SBS21	SBS10a/56L	0
SBS22	SBS10a/56L	0
SBS23	SBS10a/56L	0
SBS24	SBS10a/56L	0
SBS25	SBS10a/56L	0
SBS26	SBS10a/56L	0
SBS28	SBS10a/56L	0
SBS29	SBS10a/56L	0
SBS30	SBS10a/56L	0
SBS31	SBS10a/56L	0
SBS32	SBS10a/56L	0
SBS33	SBS10a/56L	0
SBS34	SBS10a/56L	0
SBS36	SBS10a/56L	0
SBS38	SBS10a/56L	0
SBS39	SBS10a/56L	0
SBS42	SBS10a/56L	0
SBS43	SBS10a/56L	0
SBS44	SBS10a/56L	0
SBS45	SBS10a/56L	0
SBS46	SBS10a/56L	0
SBS48	SBS10a/56L	0
SBS49	SBS10a/56L	0
SBS50	SBS10a/56L	0
SBS52	SBS10a/56L	0
SBS53	SBS10a/56L	0
SBS54	SBS10a/56L	0
SBS55	SBS10a/56L	0
SBS56	SBS10a/56L	0
SBS57	SBS10a/56L	0
SBS58	SBS10a/56L	0
SBS59	SBS10a/56L	0
SBS60	SBS10a/56L	0
SBS1	SBS10b	0
SBS2	SBS10b	0.039920423
SBS4	SBS10b	0
SBS6	SBS10b	0
SBS7a	SBS10b	0
SBS7b	SBS10b	0
SBS7c	SBS10b	0
SBS7d	SBS10b	0
SBS9	SBS10b	0
SBS10a	SBS10b	0
SBS10b	SBS10b	0.960079577
SBS11	SBS10b	0
SBS12	SBS10b	0
SBS13	SBS10b	0
SBS14	SBS10b	0
SBS15	SBS10b	0
SBS16	SBS10b	0
SBS17a	SBS10b	0
SBS17b	SBS10b	0
SBS18	SBS10b	0
SBS19	SBS10b	0
SBS20	SBS10b	0
SBS21	SBS10b	0
SBS22	SBS10b	0
SBS23	SBS10b	0
SBS24	SBS10b	0
SBS25	SBS10b	0
SBS26	SBS10b	0
SBS28	SBS10b	0
SBS29	SBS10b	0
SBS30	SBS10b	0
SBS31	SBS10b	0
SBS32	SBS10b	0
SBS33	SBS10b	0
SBS34	SBS10b	0
SBS36	SBS10b	0
SBS38	SBS10b	0
SBS39	SBS10b	0
SBS42	SBS10b	0
SBS43	SBS10b	0
SBS44	SBS10b	0
SBS45	SBS10b	0
SBS46	SBS10b	0
SBS48	SBS10b	0
SBS49	SBS10b	0
SBS50	SBS10b	0
SBS52	SBS10b	0
SBS53	SBS10b	0
SBS54	SBS10b	0
SBS55	SBS10b	0
SBS56	SBS10b	0
SBS57	SBS10b	0
SBS58	SBS10b	0
SBS59	SBS10b	0
SBS60	SBS10b	0
SBS1	SBS11	0
SBS2	SBS11	0
SBS4	SBS11	0
SBS6	SBS11	0
SBS7a	SBS11	0
SBS7b	SBS11	0
SBS7c	SBS11	0
SBS7d	SBS11	0
SBS9	SBS11	0
SBS10a	SBS11	0
SBS10b	SBS11	0
SBS11	SBS11	1
SBS12	SBS11	0
SBS13	SBS11	0
SBS14	SBS11	0
SBS15	SBS11	0
SBS16	SBS11	0
SBS17a	SBS11	0
SBS17b	SBS11	0
SBS18	SBS11	0
SBS19	SBS11	0
SBS20	SBS11	0
SBS21	SBS11	0
SBS22	SBS11	0
SBS23	SBS11	0
SBS24	SBS11	0
SBS25	SBS11	0
SBS26	SBS11	0
SBS28	SBS11	0
SBS29	SBS11	0
SBS30	SBS11	0
SBS31	SBS11	0
SBS32	SBS11	0
SBS33	SBS11	0
SBS34	SBS11	0
SBS36	SBS11	0
SBS38	SBS11	0
SBS39	SBS11	0
SBS42	SBS11	0
SBS43	SBS11	0
SBS44	SBS11	0
SBS45	SBS11	0
SBS46	SBS11	0
SBS48	SBS11	0
SBS49	SBS11	0
SBS50	SBS11	0
SBS52	SBS11	0
SBS53	SBS11	0
SBS54	SBS11	0
SBS55	SBS11	0
SBS56	SBS11	0
SBS57	SBS11	0
SBS58	SBS11	0
SBS59	SBS11	0
SBS60	SBS11	0
SBS1	SBS12/26L	0
SBS2	SBS12/26L	0
SBS4	SBS12/26L	0
SBS6	SBS12/26L	0
SBS7a	SBS12/26L	0
SBS7b	SBS12/26L	0
SBS7c	SBS12/26L	0
SBS7d	SBS12/26L	0
SBS9	SBS12/26L	0
SBS10a	SBS12/26L	0
SBS10b	SBS12/26L	0
SBS11	SBS12/26L	0
SBS12	SBS12/26L	0.805795702
SBS13	SBS12/26L	0
SBS14	SBS12/26L	0
SBS15	SBS12/26L	0
SBS16	SBS12/26L	0
SBS17a	SBS12/26L	0.040134556
SBS17b	SBS12/26L	0
SBS18	SBS12/26L	0
SBS19	SBS12/26L	0
SBS20	SBS12/26L	0
SBS21	SBS12/26L	0.097054452
SBS22	SBS12/26L	0
SBS23	SBS12/26L	0
SBS24	SBS12/26L	0
SBS25	SBS12/26L	0
SBS26	SBS12/26L	0
SBS28	SBS12/26L	0
SBS29	SBS12/26L	0
SBS30	SBS12/26L	0
SBS31	SBS12/26L	0
SBS32	SBS12/26L	0
SBS33	SBS12/26L	0.05701529
SBS34	SBS12/26L	0
SBS36	SBS12/26L	0
SBS38	SBS12/26L	0
SBS39	SBS12/26L	0
SBS42	SBS12/26L	0
SBS43	SBS12/26L	0
SBS44	SBS12/26L	0
SBS45	SBS12/26L	0
SBS46	SBS12/26L	0
SBS48	SBS12/26L	0
SBS49	SBS12/26L	0
SBS50	SBS12/26L	0
SBS52	SBS12/26L	0
SBS53	SBS12/26L	0
SBS54	SBS12/26L	0
SBS55	SBS12/26L	0
SBS56	SBS12/26L	0
SBS57	SBS12/26L	0
SBS58	SBS12/26L	0
SBS59	SBS12/26L	0
SBS60	SBS12/26L	0
SBS1	SBS13	0
SBS2	SBS13	0
SBS4	SBS13	0
SBS6	SBS13	0
SBS7a	SBS13	0
SBS7b	SBS13	0
SBS7c	SBS13	0
SBS7d	SBS13	0
SBS9	SBS13	0
SBS10a	SBS13	0
SBS10b	SBS13	0
SBS11	SBS13	0
SBS12	SBS13	0
SBS13	SBS13	1
SBS14	SBS13	0
SBS15	SBS13	0
SBS16	SBS13	0
SBS17a	SBS13	0
SBS17b	SBS13	0
SBS18	SBS13	0
SBS19	SBS13	0
SBS20	SBS13	0
SBS21	SBS13	0
SBS22	SBS13	0
SBS23	SBS13	0
SBS24	SBS13	0
SBS25	SBS13	0
SBS26	SBS13	0
SBS28	SBS13	0
SBS29	SBS13	0
SBS30	SBS13	0
SBS31	SBS13	0
SBS32	SBS13	0
SBS33	SBS13	0
SBS34	SBS13	0
SBS36	SBS13	0
SBS38	SBS13	0
SBS39	SBS13	0
SBS42	SBS13	0
SBS43	SBS13	0
SBS44	SBS13	0
SBS45	SBS13	0
SBS46	SBS13	0
SBS48	SBS13	0
SBS49	SBS13	0
SBS50	SBS13	0
SBS52	SBS13	0
SBS53	SBS13	0
SBS54	SBS13	0
SBS55	SBS13	0
SBS56	SBS13	0
SBS57	SBS13	0
SBS58	SBS13	0
SBS59	SBS13	0
SBS60	SBS13	0
SBS1	SBS14	0
SBS2	SBS14	0
SBS4	SBS14	0
SBS6	SBS14	0
SBS7a	SBS14	0
SBS7b	SBS14	0
SBS7c	SBS14	0
SBS7d	SBS14	0
SBS9	SBS14	0
SBS10a	SBS14	0
SBS10b	SBS14	0
SBS11	SBS14	0
SBS12	SBS14	0
SBS13	SBS14	0
SBS14	SBS14	0.999209145
SBS15	SBS14	0
SBS16	SBS14	0
SBS17a	SBS14	0
SBS17b	SBS14	0
SBS18	SBS14	0
SBS19	SBS14	0
SBS20	SBS14	0
SBS21	SBS14	0
SBS22	SBS14	0
SBS23	SBS14	0
SBS24	SBS14	0
SBS25	SBS14	0
SBS26	SBS14	0
SBS28	SBS14	0
SBS29	SBS14	0
SBS30	SBS14	0
SBS31	SBS14	0
SBS32	SBS14	0
SBS33	SBS14	0
SBS34	SBS14	0
SBS36	SBS14	0
SBS38	SBS14	0
SBS39	SBS14	0
SBS42	SBS14	0
SBS43	SBS14	0
SBS44	SBS14	0
SBS45	SBS14	0
SBS46	SBS14	0
SBS48	SBS14	0
SBS49	SBS14	0
SBS50	SBS14	0
SBS52	SBS14	0
SBS53	SBS14	0
SBS54	SBS14	0
SBS55	SBS14	0
SBS56	SBS14	0
SBS57	SBS14	0
SBS58	SBS14	0
SBS59	SBS14	0.000790855
SBS60	SBS14	0
SBS1	SBS15	0
SBS2	SBS15	0
SBS4	SBS15	0
SBS6	SBS15	0
SBS7a	SBS15	0
SBS7b	SBS15	0
SBS7c	SBS15	0
SBS7d	SBS15	0
SBS9	SBS15	0
SBS10a	SBS15	0
SBS10b	SBS15	0
SBS11	SBS15	0.018222386
SBS12	SBS15	0
SBS13	SBS15	0
SBS14	SBS15	0
SBS15	SBS15	0.972409477
SBS16	SBS15	0
SBS17a	SBS15	0
SBS17b	SBS15	0
SBS18	SBS15	0
SBS19	SBS15	0
SBS20	SBS15	0
SBS21	SBS15	0
SBS22	SBS15	0
SBS23	SBS15	0
SBS24	SBS15	0
SBS25	SBS15	0
SBS26	SBS15	0
SBS28	SBS15	0
SBS29	SBS15	0
SBS30	SBS15	0
SBS31	SBS15	0
SBS32	SBS15	0
SBS33	SBS15	0
SBS34	SBS15	0
SBS36	SBS15	0
SBS38	SBS15	0
SBS39	SBS15	0
SBS42	SBS15	0
SBS43	SBS15	0
SBS44	SBS15	0
SBS45	SBS15	0
SBS46	SBS15	0
SBS48	SBS15	0
SBS49	SBS15	0
SBS50	SBS15	0
SBS52	SBS15	0
SBS53	SBS15	0
SBS54	SBS15	0
SBS55	SBS15	0
SBS56	SBS15	0
SBS57	SBS15	0
SBS58	SBS15	0
SBS59	SBS15	0.009368137
SBS60	SBS15	0
SBS1	SBS16L	0
SBS2	SBS16L	0
SBS4	SBS16L	0
SBS6	SBS16L	0
SBS7a	SBS16L	0
SBS7b	SBS16L	0
SBS7c	SBS16L	0
SBS7d	SBS16L	0
SBS9	SBS16L	0
SBS10a	SBS16L	0
SBS10b	SBS16L	0
SBS11	SBS16L	0
SBS12	SBS16L	0
SBS13	SBS16L	0
SBS14	SBS16L	0
SBS15	SBS16L	0
SBS16	SBS16L	0.991159908
SBS17a	SBS16L	0
SBS17b	SBS16L	0
SBS18	SBS16L	0
SBS19	SBS16L	0
SBS20	SBS16L	0
SBS21	SBS16L	0.006893453
SBS22	SBS16L	0
SBS23	SBS16L	0
SBS24	SBS16L	0
SBS25	SBS16L	0
SBS26	SBS16L	0
SBS28	SBS16L	0.001946638
SBS29	SBS16L	0
SBS30	SBS16L	0
SBS31	SBS16L	0
SBS32	SBS16L	0
SBS33	SBS16L	0
SBS34	SBS16L	0
SBS36	SBS16L	0
SBS38	SBS16L	0
SBS39	SBS16L	0
SBS42	SBS16L	0
SBS43	SBS16L	0
SBS44	SBS16L	0
SBS45	SBS16L	0
SBS46	SBS16L	0
SBS48	SBS16L	0
SBS49	SBS16L	0
SBS50	SBS16L	0
SBS52	SBS16L	0
SBS53	SBS16L	0
SBS54	SBS16L	0
SBS55	SBS16L	0
SBS56	SBS16L	0
SBS57	SBS16L	0
SBS58	SBS16L	0
SBS59	SBS16L	0
SBS60	SBS16L	0
SBS1	SBS17aL	0
SBS2	SBS17aL	0
SBS4	SBS17aL	0
SBS6	SBS17aL	0
SBS7a	SBS17aL	0
SBS7b	SBS17aL	0
SBS7c	SBS17aL	0.098207847
SBS7d	SBS17aL	0.01071358
SBS9	SBS17aL	0
SBS10a	SBS17aL	0
SBS10b	SBS17aL	0
SBS11	SBS17aL	0
SBS12	SBS17aL	0
SBS13	SBS17aL	0
SBS14	SBS17aL	0
SBS15	SBS17aL	0
SBS16	SBS17aL	0
SBS17a	SBS17aL	0.876880574
SBS17b	SBS17aL	0
SBS18	SBS17aL	0
SBS19	SBS17aL	0
SBS20	SBS17aL	0
SBS21	SBS17aL	0
SBS22	SBS17aL	0
SBS23	SBS17aL	0
SBS24	SBS17aL	0
SBS25	SBS17aL	0
SBS26	SBS17aL	0
SBS28	SBS17aL	0
SBS29	SBS17aL	0
SBS30	SBS17aL	0
SBS31	SBS17aL	0
SBS32	SBS17aL	0
SBS33	SBS17aL	0
SBS34	SBS17aL	0
SBS36	SBS17aL	0
SBS38	SBS17aL	0
SBS39	SBS17aL	0
SBS42	SBS17aL	0
SBS43	SBS17aL	0
SBS44	SBS17aL	0
SBS45	SBS17aL	0
SBS46	SBS17aL	0
SBS48	SBS17aL	0
SBS49	SBS17aL	0
SBS50	SBS17aL	0
SBS52	SBS17aL	0
SBS53	SBS17aL	0
SBS54	SBS17aL	0
SBS55	SBS17aL	0.014197999
SBS56	SBS17aL	0
SBS57	SBS17aL	0
SBS58	SBS17aL	0
SBS59	SBS17aL	0
SBS60	SBS17aL	0
SBS1	SBS17b	0
SBS2	SBS17b	0
SBS4	SBS17b	0
SBS6	SBS17b	0
SBS7a	SBS17b	0
SBS7b	SBS17b	0
SBS7c	SBS17b	0
SBS7d	SBS17b	0
SBS9	SBS17b	0
SBS10a	SBS17b	0
SBS10b	SBS17b	0
SBS11	SBS17b	0
SBS12	SBS17b	0
SBS13	SBS17b	0
SBS14	SBS17b	0
SBS15	SBS17b	0
SBS16	SBS17b	0
SBS17a	SBS17b	0
SBS17b	SBS17b	1
SBS18	SBS17b	0
SBS19	SBS17b	0
SBS20	SBS17b	0
SBS21	SBS17b	0
SBS22	SBS17b	0
SBS23	SBS17b	0
SBS24	SBS17b	0
SBS25	SBS17b	0
SBS26	SBS17b	0
SBS28	SBS17b	0
SBS29	SBS17b	0
SBS30	SBS17b	0
SBS31	SBS17b	0
SBS32	SBS17b	0
SBS33	SBS17b	0
SBS34	SBS17b	0
SBS36	SBS17b	0
SBS38	SBS17b	0
SBS39	SBS17b	0
SBS42	SBS17b	0
SBS43	SBS17b	0
SBS44	SBS17b	0
SBS45	SBS17b	0
SBS46	SBS17b	0
SBS48	SBS17b	0
SBS49	SBS17b	0
SBS50	SBS17b	0
SBS52	SBS17b	0
SBS53	SBS17b	0
SBS54	SBS17b	0
SBS55	SBS17b	0
SBS56	SBS17b	0
SBS57	SBS17b	0
SBS58	SBS17b	0
SBS59	SBS17b	0
SBS60	SBS17b	0
SBS1	SBS18/36L	0
SBS2	SBS18/36L	0
SBS4	SBS18/36L	0
SBS6	SBS18/36L	0
SBS7a	SBS18/36L	0
SBS7b	SBS18/36L	0
SBS7c	SBS18/36L	0
SBS7d	SBS18/36L	0
SBS9	SBS18/36L	0
SBS10a	SBS18/36L	0.065530493
SBS10b	SBS18/36L	0
SBS11	SBS18/36L	0
SBS12	SBS18/36L	0
SBS13	SBS18/36L	0
SBS14	SBS18/36L	0
SBS15	SBS18/36L	0
SBS16	SBS18/36L	0
SBS17a	SBS18/36L	0
SBS17b	SBS18/36L	0
SBS18	SBS18/36L	0.420750667
SBS19	SBS18/36L	0
SBS20	SBS18/36L	0
SBS21	SBS18/36L	0
SBS22	SBS18/36L	0
SBS23	SBS18/36L	0
SBS24	SBS18/36L	0
SBS25	SBS18/36L	0
SBS26	SBS18/36L	0
SBS28	SBS18/36L	0
SBS29	SBS18/36L	0
SBS30	SBS18/36L	0
SBS31	SBS18/36L	0
SBS32	SBS18/36L	0
SBS33	SBS18/36L	0
SBS34	SBS18/36L	0
SBS36	SBS18/36L	0.430188419
SBS38	SBS18/36L	0
SBS39	SBS18/36L	0
SBS42	SBS18/36L	0
SBS43	SBS18/36L	0
SBS44	SBS18/36L	0
SBS45	SBS18/36L	0
SBS46	SBS18/36L	0
SBS48	SBS18/36L	0
SBS49	SBS18/36L	0
SBS50	SBS18/36L	0
SBS52	SBS18/36L	0.037179864
SBS53	SBS18/36L	0
SBS54	SBS18/36L	0
SBS55	SBS18/36L	0
SBS56	SBS18/36L	0
SBS57	SBS18/36L	0
SBS58	SBS18/36L	0
SBS59	SBS18/36L	0.046350558
SBS60	SBS18/36L	0
SBS1	SBS19L	0
SBS2	SBS19L	0
SBS4	SBS19L	0
SBS6	SBS19L	0
SBS7a	SBS19L	0
SBS7b	SBS19L	0
SBS7c	SBS19L	0
SBS7d	SBS19L	0.015597657
SBS9	SBS19L	0
SBS10a	SBS19L	0
SBS10b	SBS19L	0
SBS11	SBS19L	0
SBS12	SBS19L	0
SBS13	SBS19L	0
SBS14	SBS19L	0
SBS15	SBS19L	0
SBS16	SBS19L	0
SBS17a	SBS19L	0.00044555
SBS17b	SBS19L	0
SBS18	SBS19L	0
SBS19	SBS19L	0.637613544
SBS20	SBS19L	0
SBS21	SBS19L	0.006530621
SBS22	SBS19L	0
SBS23	SBS19L	0
SBS24	SBS19L	0
SBS25	SBS19L	0
SBS26	SBS19L	0
SBS28	SBS19L	0
SBS29	SBS19L	0
SBS30	SBS19L	0
SBS31	SBS19L	0.239843592
SBS32	SBS19L	0
SBS33	SBS19L	0.036608093
SBS34	SBS19L	0
SBS36	SBS19L	0
SBS38	SBS19L	0
SBS39	SBS19L	0
SBS42	SBS19L	0
SBS43	SBS19L	5.84E-05
SBS44	SBS19L	0
SBS45	SBS19L	0
SBS46	SBS19L	0
SBS48	SBS19L	0.005797154
SBS49	SBS19L	0
SBS50	SBS19L	0
SBS52	SBS19L	0
SBS53	SBS19L	0
SBS54	SBS19L	0.004999849
SBS55	SBS19L	0
SBS56	SBS19L	0
SBS57	SBS19L	0
SBS58	SBS19L	0.052505515
SBS59	SBS19L	0
SBS60	SBS19L	0
SBS1	SBS20	0
SBS2	SBS20	0
SBS4	SBS20	0
SBS6	SBS20	0
SBS7a	SBS20	0
SBS7b	SBS20	0
SBS7c	SBS20	0
SBS7d	SBS20	0
SBS9	SBS20	0
SBS10a	SBS20	0
SBS10b	SBS20	0
SBS11	SBS20	0
SBS12	SBS20	0
SBS13	SBS20	0
SBS14	SBS20	0.022051319
SBS15	SBS20	0
SBS16	SBS20	0
SBS17a	SBS20	0
SBS17b	SBS20	0
SBS18	SBS20	0
SBS19	SBS20	0
SBS20	SBS20	0.951578399
SBS21	SBS20	0
SBS22	SBS20	0
SBS23	SBS20	0
SBS24	SBS20	0
SBS25	SBS20	0
SBS26	SBS20	0
SBS28	SBS20	0
SBS29	SBS20	0
SBS30	SBS20	0
SBS31	SBS20	0
SBS32	SBS20	0
SBS33	SBS20	0
SBS34	SBS20	0
SBS36	SBS20	0
SBS38	SBS20	0
SBS39	SBS20	0
SBS42	SBS20	0
SBS43	SBS20	0
SBS44	SBS20	0
SBS45	SBS20	0.015305433
SBS46	SBS20	0
SBS48	SBS20	0
SBS49	SBS20	0.011064849
SBS50	SBS20	0
SBS52	SBS20	0
SBS53	SBS20	0
SBS54	SBS20	0
SBS55	SBS20	0
SBS56	SBS20	0
SBS57	SBS20	0
SBS58	SBS20	0
SBS59	SBS20	0
SBS60	SBS20	0
SBS1	SBS21	0
SBS2	SBS21	0
SBS4	SBS21	0
SBS6	SBS21	0
SBS7a	SBS21	0
SBS7b	SBS21	0
SBS7c	SBS21	0
SBS7d	SBS21	0
SBS9	SBS21	0
SBS10a	SBS21	0
SBS10b	SBS21	0
SBS11	SBS21	0
SBS12	SBS21	0
SBS13	SBS21	0
SBS14	SBS21	0
SBS15	SBS21	0
SBS16	SBS21	0
SBS17a	SBS21	0
SBS17b	SBS21	0
SBS18	SBS21	0
SBS19	SBS21	0
SBS20	SBS21	0
SBS21	SBS21	1
SBS22	SBS21	0
SBS23	SBS21	0
SBS24	SBS21	0
SBS25	SBS21	0
SBS26	SBS21	0
SBS28	SBS21	0
SBS29	SBS21	0
SBS30	SBS21	0
SBS31	SBS21	0
SBS32	SBS21	0
SBS33	SBS21	0
SBS34	SBS21	0
SBS36	SBS21	0
SBS38	SBS21	0
SBS39	SBS21	0
SBS42	SBS21	0
SBS43	SBS21	0
SBS44	SBS21	0
SBS45	SBS21	0
SBS46	SBS21	0
SBS48	SBS21	0
SBS49	SBS21	0
SBS50	SBS21	0
SBS52	SBS21	0
SBS53	SBS21	0
SBS54	SBS21	0
SBS55	SBS21	0
SBS56	SBS21	0
SBS57	SBS21	0
SBS58	SBS21	0
SBS59	SBS21	0
SBS60	SBS21	0
SBS1	SBS22L	0
SBS2	SBS22L	0
SBS4	SBS22L	0
SBS6	SBS22L	0
SBS7a	SBS22L	0
SBS7b	SBS22L	0
SBS7c	SBS22L	0
SBS7d	SBS22L	0
SBS9	SBS22L	0
SBS10a	SBS22L	0
SBS10b	SBS22L	0
SBS11	SBS22L	0
SBS12	SBS22L	0
SBS13	SBS22L	0
SBS14	SBS22L	0
SBS15	SBS22L	0
SBS16	SBS22L	0
SBS17a	SBS22L	0
SBS17b	SBS22L	0
SBS18	SBS22L	0
SBS19	SBS22L	0
SBS20	SBS22L	0
SBS21	SBS22L	0
SBS22	SBS22L	1
SBS23	SBS22L	0
SBS24	SBS22L	0
SBS25	SBS22L	0
SBS26	SBS22L	0
SBS28	SBS22L	0
SBS29	SBS22L	0
SBS30	SBS22L	0
SBS31	SBS22L	0
SBS32	SBS22L	0
SBS33	SBS22L	0
SBS34	SBS22L	0
SBS36	SBS22L	0
SBS38	SBS22L	0
SBS39	SBS22L	0
SBS42	SBS22L	0
SBS43	SBS22L	0
SBS44	SBS22L	0
SBS45	SBS22L	0
SBS46	SBS22L	0
SBS48	SBS22L	0
SBS49	SBS22L	0
SBS50	SBS22L	0
SBS52	SBS22L	0
SBS53	SBS22L	0
SBS54	SBS22L	0
SBS55	SBS22L	0
SBS56	SBS22L	0
SBS57	SBS22L	0
SBS58	SBS22L	0
SBS59	SBS22L	0
SBS60	SBS22L	0
SBS1	SBS23/11L	0
SBS2	SBS23/11L	0
SBS4	SBS23/11L	0
SBS6	SBS23/11L	0
SBS7a	SBS23/11L	0
SBS7b	SBS23/11L	0
SBS7c	SBS23/11L	0
SBS7d	SBS23/11L	0
SBS9	SBS23/11L	0
SBS10a	SBS23/11L	0
SBS10b	SBS23/11L	0
SBS11	SBS23/11L	0.247213157
SBS12	SBS23/11L	0
SBS13	SBS23/11L	0
SBS14	SBS23/11L	0
SBS15	SBS23/11L	0
SBS16	SBS23/11L	0
SBS17a	SBS23/11L	0
SBS17b	SBS23/11L	0
SBS18	SBS23/11L	0
SBS19	SBS23/11L	0
SBS20	SBS23/11L	0
SBS21	SBS23/11L	0
SBS22	SBS23/11L	0
SBS23	SBS23/11L	0.752786843
SBS24	SBS23/11L	0
SBS25	SBS23/11L	0
SBS26	SBS23/11L	0
SBS28	SBS23/11L	0
SBS29	SBS23/11L	0
SBS30	SBS23/11L	0
SBS31	SBS23/11L	0
SBS32	SBS23/11L	0
SBS33	SBS23/11L	0
SBS34	SBS23/11L	0
SBS36	SBS23/11L	0
SBS38	SBS23/11L	0
SBS39	SBS23/11L	0
SBS42	SBS23/11L	0
SBS43	SBS23/11L	0
SBS44	SBS23/11L	0
SBS45	SBS23/11L	0
SBS46	SBS23/11L	0
SBS48	SBS23/11L	0
SBS49	SBS23/11L	0
SBS50	SBS23/11L	0
SBS52	SBS23/11L	0
SBS53	SBS23/11L	0
SBS54	SBS23/11L	0
SBS55	SBS23/11L	0
SBS56	SBS23/11L	0
SBS57	SBS23/11L	0
SBS58	SBS23/11L	0
SBS59	SBS23/11L	0
SBS60	SBS23/11L	0
SBS1	SBS24L	0
SBS2	SBS24L	0
SBS4	SBS24L	0
SBS6	SBS24L	0
SBS7a	SBS24L	0
SBS7b	SBS24L	0
SBS7c	SBS24L	0
SBS7d	SBS24L	0
SBS9	SBS24L	0
SBS10a	SBS24L	0
SBS10b	SBS24L	0
SBS11	SBS24L	0
SBS12	SBS24L	0
SBS13	SBS24L	0
SBS14	SBS24L	0
SBS15	SBS24L	0
SBS16	SBS24L	0
SBS17a	SBS24L	0
SBS17b	SBS24L	0
SBS18	SBS24L	0
SBS19	SBS24L	0
SBS20	SBS24L	0
SBS21	SBS24L	0
SBS22	SBS24L	0
SBS23	SBS24L	0
SBS24	SBS24L	0.757587407
SBS25	SBS24L	0
SBS26	SBS24L	0
SBS28	SBS24L	0
SBS29	SBS24L	0.174664264
SBS30	SBS24L	0
SBS31	SBS24L	0
SBS32	SBS24L	0
SBS33	SBS24L	0
SBS34	SBS24L	0
SBS36	SBS24L	0
SBS38	SBS24L	0
SBS39	SBS24L	0
SBS42	SBS24L	0
SBS43	SBS24L	0
SBS44	SBS24L	0
SBS45	SBS24L	0
SBS46	SBS24L	0
SBS48	SBS24L	0.007228095
SBS49	SBS24L	0.0152577
SBS50	SBS24L	0.026551883
SBS52	SBS24L	0.01871065
SBS53	SBS24L	0
SBS54	SBS24L	0
SBS55	SBS24L	0
SBS56	SBS24L	0
SBS57	SBS24L	0
SBS58	SBS24L	0
SBS59	SBS24L	0
SBS60	SBS24L	0
SBS1	SBS25L	0
SBS2	SBS25L	0
SBS4	SBS25L	0
SBS6	SBS25L	0
SBS7a	SBS25L	0
SBS7b	SBS25L	0
SBS7c	SBS25L	0
SBS7d	SBS25L	0
SBS9	SBS25L	0
SBS10a	SBS25L	0
SBS10b	SBS25L	0
SBS11	SBS25L	0
SBS12	SBS25L	0
SBS13	SBS25L	0
SBS14	SBS25L	0
SBS15	SBS25L	0
SBS16	SBS25L	0
SBS17a	SBS25L	0.006729511
SBS17b	SBS25L	0
SBS18	SBS25L	0
SBS19	SBS25L	0.014168694
SBS20	SBS25L	0
SBS21	SBS25L	0
SBS22	SBS25L	0.657359186
SBS23	SBS25L	0
SBS24	SBS25L	0
SBS25	SBS25L	0.235096588
SBS26	SBS25L	0
SBS28	SBS25L	0
SBS29	SBS25L	0
SBS30	SBS25L	0
SBS31	SBS25L	0
SBS32	SBS25L	0.059336352
SBS33	SBS25L	0
SBS34	SBS25L	0
SBS36	SBS25L	0
SBS38	SBS25L	0
SBS39	SBS25L	0
SBS42	SBS25L	0
SBS43	SBS25L	0
SBS44	SBS25L	0
SBS45	SBS25L	0
SBS46	SBS25L	0
SBS48	SBS25L	0
SBS49	SBS25L	0
SBS50	SBS25L	0
SBS52	SBS25L	0
SBS53	SBS25L	0
SBS54	SBS25L	0
SBS55	SBS25L	0
SBS56	SBS25L	0
SBS57	SBS25L	0
SBS58	SBS25L	0.005888773
SBS59	SBS25L	0.021420895
SBS60	SBS25L	0
SBS1	SBS26/12L	0
SBS2	SBS26/12L	0
SBS4	SBS26/12L	0
SBS6	SBS26/12L	0
SBS7a	SBS26/12L	0
SBS7b	SBS26/12L	0
SBS7c	SBS26/12L	0
SBS7d	SBS26/12L	0
SBS9	SBS26/12L	0
SBS10a	SBS26/12L	0
SBS10b	SBS26/12L	0
SBS11	SBS26/12L	0
SBS12	SBS26/12L	0
SBS13	SBS26/12L	0
SBS14	SBS26/12L	0
SBS15	SBS26/12L	0
SBS16	SBS26/12L	0
SBS17a	SBS26/12L	0.044494593
SBS17b	SBS26/12L	0
SBS18	SBS26/12L	0
SBS19	SBS26/12L	0
SBS20	SBS26/12L	0
SBS21	SBS26/12L	0.037829142
SBS22	SBS26/12L	0
SBS23	SBS26/12L	0
SBS24	SBS26/12L	0
SBS25	SBS26/12L	0
SBS26	SBS26/12L	0.821237102
SBS28	SBS26/12L	0
SBS29	SBS26/12L	0
SBS30	SBS26/12L	0
SBS31	SBS26/12L	0
SBS32	SBS26/12L	0
SBS33	SBS26/12L	0
SBS34	SBS26/12L	0
SBS36	SBS26/12L	0
SBS38	SBS26/12L	0
SBS39	SBS26/12L	0
SBS42	SBS26/12L	0
SBS43	SBS26/12L	0
SBS44	SBS26/12L	0
SBS45	SBS26/12L	0
SBS46	SBS26/12L	0
SBS48	SBS26/12L	0
SBS49	SBS26/12L	0
SBS50	SBS26/12L	0
SBS52	SBS26/12L	0
SBS53	SBS26/12L	0
SBS54	SBS26/12L	0.096439163
SBS55	SBS26/12L	0
SBS56	SBS26/12L	0
SBS57	SBS26/12L	0
SBS58	SBS26/12L	0
SBS59	SBS26/12L	0
SBS60	SBS26/12L	0
SBS1	SBS28	0
SBS2	SBS28	0
SBS4	SBS28	0
SBS6	SBS28	0
SBS7a	SBS28	0
SBS7b	SBS28	0
SBS7c	SBS28	0
SBS7d	SBS28	0
SBS9	SBS28	0
SBS10a	SBS28	0
SBS10b	SBS28	0
SBS11	SBS28	0
SBS12	SBS28	0
SBS13	SBS28	0
SBS14	SBS28	0
SBS15	SBS28	0
SBS16	SBS28	0
SBS17a	SBS28	0
SBS17b	SBS28	0
SBS18	SBS28	0
SBS19	SBS28	0
SBS20	SBS28	0
SBS21	SBS28	0
SBS22	SBS28	0
SBS23	SBS28	0
SBS24	SBS28	0
SBS25	SBS28	0
SBS26	SBS28	0
SBS28	SBS28	0.977118433
SBS29	SBS28	0
SBS30	SBS28	0
SBS31	SBS28	0
SBS32	SBS28	0
SBS33	SBS28	0
SBS34	SBS28	0
SBS36	SBS28	0
SBS38	SBS28	0
SBS39	SBS28	0
SBS42	SBS28	0
SBS43	SBS28	0
SBS44	SBS28	0
SBS45	SBS28	0
SBS46	SBS28	0
SBS48	SBS28	0
SBS49	SBS28	0
SBS50	SBS28	0
SBS52	SBS28	0.022881567
SBS53	SBS28	0
SBS54	SBS28	0
SBS55	SBS28	0
SBS56	SBS28	0
SBS57	SBS28	0
SBS58	SBS28	0
SBS59	SBS28	0
SBS60	SBS28	0
SBS1	SBS29L/18L	0
SBS2	SBS29L/18L	0
SBS4	SBS29L/18L	0
SBS6	SBS29L/18L	0
SBS7a	SBS29L/18L	0
SBS7b	SBS29L/18L	0
SBS7c	SBS29L/18L	0
SBS7d	SBS29L/18L	0
SBS9	SBS29L/18L	0
SBS10a	SBS29L/18L	0.008900186
SBS10b	SBS29L/18L	0
SBS11	SBS29L/18L	0
SBS12	SBS29L/18L	0
SBS13	SBS29L/18L	0
SBS14	SBS29L/18L	0
SBS15	SBS29L/18L	0
SBS16	SBS29L/18L	0
SBS17a	SBS29L/18L	0
SBS17b	SBS29L/18L	0
SBS18	SBS29L/18L	0.322579959
SBS19	SBS29L/18L	0
SBS20	SBS29L/18L	0
SBS21	SBS29L/18L	0
SBS22	SBS29L/18L	0
SBS23	SBS29L/18L	0
SBS24	SBS29L/18L	0
SBS25	SBS29L/18L	0
SBS26	SBS29L/18L	0
SBS28	SBS29L/18L	0
SBS29	SBS29L/18L	0.606339404
SBS30	SBS29L/18L	0
SBS31	SBS29L/18L	0
SBS32	SBS29L/18L	0
SBS33	SBS29L/18L	0
SBS34	SBS29L/18L	0
SBS36	SBS29L/18L	0
SBS38	SBS29L/18L	0
SBS39	SBS29L/18L	0
SBS42	SBS29L/18L	0
SBS43	SBS29L/18L	0
SBS44	SBS29L/18L	0
SBS45	SBS29L/18L	0
SBS46	SBS29L/18L	0
SBS48	SBS29L/18L	0
SBS49	SBS29L/18L	0
SBS50	SBS29L/18L	0
SBS52	SBS29L/18L	0.06218045
SBS53	SBS29L/18L	0
SBS54	SBS29L/18L	0
SBS55	SBS29L/18L	0
SBS56	SBS29L/18L	0
SBS57	SBS29L/18L	0
SBS58	SBS29L/18L	0
SBS59	SBS29L/18L	0
SBS60	SBS29L/18L	0
SBS1	SBS30L/7bL/11L	0
SBS2	SBS30L/7bL/11L	0
SBS4	SBS30L/7bL/11L	0
SBS6	SBS30L/7bL/11L	0
SBS7a	SBS30L/7bL/11L	0.318685594
SBS7b	SBS30L/7bL/11L	0.4288379
SBS7c	SBS30L/7bL/11L	0
SBS7d	SBS30L/7bL/11L	0
SBS9	SBS30L/7bL/11L	0
SBS10a	SBS30L/7bL/11L	0
SBS10b	SBS30L/7bL/11L	0
SBS11	SBS30L/7bL/11L	0.252476506
SBS12	SBS30L/7bL/11L	0
SBS13	SBS30L/7bL/11L	0
SBS14	SBS30L/7bL/11L	0
SBS15	SBS30L/7bL/11L	0
SBS16	SBS30L/7bL/11L	0
SBS17a	SBS30L/7bL/11L	0
SBS17b	SBS30L/7bL/11L	0
SBS18	SBS30L/7bL/11L	0
SBS19	SBS30L/7bL/11L	0
SBS20	SBS30L/7bL/11L	0
SBS21	SBS30L/7bL/11L	0
SBS22	SBS30L/7bL/11L	0
SBS23	SBS30L/7bL/11L	0
SBS24	SBS30L/7bL/11L	0
SBS25	SBS30L/7bL/11L	0
SBS26	SBS30L/7bL/11L	0
SBS28	SBS30L/7bL/11L	0
SBS29	SBS30L/7bL/11L	0
SBS30	SBS30L/7bL/11L	0
SBS31	SBS30L/7bL/11L	0
SBS32	SBS30L/7bL/11L	0
SBS33	SBS30L/7bL/11L	0
SBS34	SBS30L/7bL/11L	0
SBS36	SBS30L/7bL/11L	0
SBS38	SBS30L/7bL/11L	0
SBS39	SBS30L/7bL/11L	0
SBS42	SBS30L/7bL/11L	0
SBS43	SBS30L/7bL/11L	0
SBS44	SBS30L/7bL/11L	0
SBS45	SBS30L/7bL/11L	0
SBS46	SBS30L/7bL/11L	0
SBS48	SBS30L/7bL/11L	0
SBS49	SBS30L/7bL/11L	0
SBS50	SBS30L/7bL/11L	0
SBS52	SBS30L/7bL/11L	0
SBS53	SBS30L/7bL/11L	0
SBS54	SBS30L/7bL/11L	0
SBS55	SBS30L/7bL/11L	0
SBS56	SBS30L/7bL/11L	0
SBS57	SBS30L/7bL/11L	0
SBS58	SBS30L/7bL/11L	0
SBS59	SBS30L/7bL/11L	0
SBS60	SBS30L/7bL/11L	0
SBS1	SBS31L	0
SBS2	SBS31L	0
SBS4	SBS31L	0
SBS6	SBS31L	0
SBS7a	SBS31L	0
SBS7b	SBS31L	0
SBS7c	SBS31L	0
SBS7d	SBS31L	0.007221452
SBS9	SBS31L	0
SBS10a	SBS31L	0
SBS10b	SBS31L	0
SBS11	SBS31L	0
SBS12	SBS31L	0
SBS13	SBS31L	0
SBS14	SBS31L	0
SBS15	SBS31L	0
SBS16	SBS31L	0
SBS17a	SBS31L	0
SBS17b	SBS31L	0
SBS18	SBS31L	0
SBS19	SBS31L	0.04033544
SBS20	SBS31L	0
SBS21	SBS31L	0
SBS22	SBS31L	0
SBS23	SBS31L	0.104566679
SBS24	SBS31L	0
SBS25	SBS31L	0
SBS26	SBS31L	0
SBS28	SBS31L	0
SBS29	SBS31L	0
SBS30	SBS31L	0
SBS31	SBS31L	0.844187046
SBS32	SBS31L	0
SBS33	SBS31L	0
SBS34	SBS31L	0
SBS36	SBS31L	0
SBS38	SBS31L	0
SBS39	SBS31L	0
SBS42	SBS31L	0
SBS43	SBS31L	0
SBS44	SBS31L	0
SBS45	SBS31L	0
SBS46	SBS31L	0
SBS48	SBS31L	0.003689383
SBS49	SBS31L	0
SBS50	SBS31L	0
SBS52	SBS31L	0
SBS53	SBS31L	0
SBS54	SBS31L	0
SBS55	SBS31L	0
SBS56	SBS31L	0
SBS57	SBS31L	0
SBS58	SBS31L	0
SBS59	SBS31L	0
SBS60	SBS31L	0
SBS1	SBS32L	0
SBS2	SBS32L	0
SBS4	SBS32L	0
SBS6	SBS32L	0
SBS7a	SBS32L	0
SBS7b	SBS32L	0
SBS7c	SBS32L	0
SBS7d	SBS32L	0
SBS9	SBS32L	0
SBS10a	SBS32L	0
SBS10b	SBS32L	0
SBS11	SBS32L	0.014606237
SBS12	SBS32L	0
SBS13	SBS32L	0
SBS14	SBS32L	0
SBS15	SBS32L	0
SBS16	SBS32L	0
SBS17a	SBS32L	0
SBS17b	SBS32L	0
SBS18	SBS32L	0
SBS19	SBS32L	0
SBS20	SBS32L	0
SBS21	SBS32L	0
SBS22	SBS32L	0
SBS23	SBS32L	0
SBS24	SBS32L	0
SBS25	SBS32L	0
SBS26	SBS32L	0
SBS28	SBS32L	0
SBS29	SBS32L	0
SBS30	SBS32L	0
SBS31	SBS32L	0
SBS32	SBS32L	0.985393763
SBS33	SBS32L	0
SBS34	SBS32L	0
SBS36	SBS32L	0
SBS38	SBS32L	0
SBS39	SBS32L	0
SBS42	SBS32L	0
SBS43	SBS32L	0
SBS44	SBS32L	0
SBS45	SBS32L	0
SBS46	SBS32L	0
SBS48	SBS32L	0
SBS49	SBS32L	0
SBS50	SBS32L	0
SBS52	SBS32L	0
SBS53	SBS32L	0
SBS54	SBS32L	0
SBS55	SBS32L	0
SBS56	SBS32L	0
SBS57	SBS32L	0
SBS58	SBS32L	0
SBS59	SBS32L	0
SBS60	SBS32L	0
SBS1	SBS33L	0
SBS2	SBS33L	0
SBS4	SBS33L	0
SBS6	SBS33L	0
SBS7a	SBS33L	0
SBS7b	SBS33L	0
SBS7c	SBS33L	0.06600953
SBS7d	SBS33L	0
SBS9	SBS33L	0
SBS10a	SBS33L	0
SBS10b	SBS33L	0
SBS11	SBS33L	0
SBS12	SBS33L	0
SBS13	SBS33L	0
SBS14	SBS33L	0
SBS15	SBS33L	0
SBS16	SBS33L	0
SBS17a	SBS33L	0
SBS17b	SBS33L	0
SBS18	SBS33L	0
SBS19	SBS33L	0
SBS20	SBS33L	0
SBS21	SBS33L	0
SBS22	SBS33L	0
SBS23	SBS33L	0
SBS24	SBS33L	0
SBS25	SBS33L	0
SBS26	SBS33L	0
SBS28	SBS33L	0
SBS29	SBS33L	0
SBS30	SBS33L	0
SBS31	SBS33L	0
SBS32	SBS33L	0
SBS33	SBS33L	0.669100467
SBS34	SBS33L	0.076300158
SBS36	SBS33L	0
SBS38	SBS33L	0
SBS39	SBS33L	0
SBS42	SBS33L	0
SBS43	SBS33L	0
SBS44	SBS33L	0
SBS45	SBS33L	0
SBS46	SBS33L	0
SBS48	SBS33L	0
SBS49	SBS33L	0
SBS50	SBS33L	0
SBS52	SBS33L	0
SBS53	SBS33L	0
SBS54	SBS33L	0
SBS55	SBS33L	0
SBS56	SBS33L	0
SBS57	SBS33L	0.188589845
SBS58	SBS33L	0
SBS59	SBS33L	0
SBS60	SBS33L	0
SBS1	SBS36/56L	0
SBS2	SBS36/56L	0
SBS4	SBS36/56L	0
SBS6	SBS36/56L	0
SBS7a	SBS36/56L	0
SBS7b	SBS36/56L	0
SBS7c	SBS36/56L	0
SBS7d	SBS36/56L	0
SBS9	SBS36/56L	0
SBS10a	SBS36/56L	0.293128807
SBS10b	SBS36/56L	0
SBS11	SBS36/56L	0
SBS12	SBS36/56L	0
SBS13	SBS36/56L	0
SBS14	SBS36/56L	0
SBS15	SBS36/56L	0
SBS16	SBS36/56L	0
SBS17a	SBS36/56L	0
SBS17b	SBS36/56L	0
SBS18	SBS36/56L	0
SBS19	SBS36/56L	0
SBS20	SBS36/56L	0
SBS21	SBS36/56L	0
SBS22	SBS36/56L	0
SBS23	SBS36/56L	0
SBS24	SBS36/56L	0
SBS25	SBS36/56L	0
SBS26	SBS36/56L	0
SBS28	SBS36/56L	0
SBS29	SBS36/56L	0
SBS30	SBS36/56L	0
SBS31	SBS36/56L	0
SBS32	SBS36/56L	0
SBS33	SBS36/56L	0
SBS34	SBS36/56L	0
SBS36	SBS36/56L	0
SBS38	SBS36/56L	0.016117426
SBS39	SBS36/56L	0
SBS42	SBS36/56L	0
SBS43	SBS36/56L	0
SBS44	SBS36/56L	0
SBS45	SBS36/56L	0
SBS46	SBS36/56L	0
SBS48	SBS36/56L	0
SBS49	SBS36/56L	0
SBS50	SBS36/56L	0
SBS52	SBS36/56L	0.277271717
SBS53	SBS36/56L	0
SBS54	SBS36/56L	0
SBS55	SBS36/56L	0
SBS56	SBS36/56L	0.314980245
SBS57	SBS36/56L	0
SBS58	SBS36/56L	0
SBS59	SBS36/56L	0.098501805
SBS60	SBS36/56L	0
SBS1	SBS38/45L	0
SBS2	SBS38/45L	0
SBS4	SBS38/45L	0
SBS6	SBS38/45L	0
SBS7a	SBS38/45L	0
SBS7b	SBS38/45L	0
SBS7c	SBS38/45L	0
SBS7d	SBS38/45L	0
SBS9	SBS38/45L	0
SBS10a	SBS38/45L	0
SBS10b	SBS38/45L	0
SBS11	SBS38/45L	0
SBS12	SBS38/45L	0
SBS13	SBS38/45L	0
SBS14	SBS38/45L	0
SBS15	SBS38/45L	0
SBS16	SBS38/45L	0
SBS17a	SBS38/45L	0
SBS17b	SBS38/45L	0
[truncated: 1,081 more rows]
