# Supplementary material for: Mutational signatures are markers of drug sensitivity of cancer cells
Source: Nat Commun. 2022 May 25;13:2926. doi: 10.1038/s41467-022-30582-3 (PMC9132939; doi:10.1038/s41467-022-30582-3)
Supplement: Supplementary file 4 — Source Data [file 41467_2022_30582_MOESM4_ESM.zip › RawData_R2b/FigS7B.csv]

feature.type	type	fraction.predictive
CNAs+Muts	first_only	18.42278781
CNAs+Muts	either	5.631016748
CNAs+Muts	other_only	14.76987999
CNAs+Muts	either	5.631016748
CNAs+Muts	combination_only	3.28366082
CNAs+HypMET	first_only	16.98536199
CNAs+HypMET	either	7.068442569
CNAs+HypMET	other_only	14.87537914
CNAs+HypMET	either	7.068442569
CNAs+HypMET	combination_only	2.571541606
CNAs+MSigs	first_only	16.25223792
CNAs+MSigs	either	6.862940123
CNAs+MSigs	other_only	17.0678337
CNAs+MSigs	either	6.862940123
CNAs+MSigs	combination_only	6.664014323
HypMET+Muts	first_only	17.39417117
HypMET+Muts	either	4.549650534
HypMET+Muts	other_only	15.85124621
HypMET+Muts	either	4.549650534
HypMET+Muts	combination_only	3.310035606
HypMET+CNAs	first_only	14.87537914
HypMET+CNAs	either	7.068442569
HypMET+CNAs	other_only	16.98536199
HypMET+CNAs	either	7.068442569
HypMET+CNAs	combination_only	2.571541606
HypMET+MSigs	first_only	16.03341953
HypMET+MSigs	either	5.90809628
HypMET+MSigs	other_only	18.02267754
HypMET+MSigs	either	5.90809628
HypMET+MSigs	combination_only	5.90809628
Muts+HypMET	first_only	15.85124621
Muts+HypMET	either	4.549650534
Muts+HypMET	other_only	17.39417117
Muts+HypMET	either	4.549650534
Muts+HypMET	combination_only	3.310035606
Muts+CNAs	first_only	14.76987999
Muts+CNAs	either	5.631016748
Muts+CNAs	other_only	18.42278781
Muts+CNAs	either	5.631016748
Muts+CNAs	combination_only	3.28366082
Muts+MSigs	first_only	15.63556793
Muts+MSigs	either	5.052715337
Muts+MSigs	other_only	18.87805848
Muts+MSigs	either	5.052715337
Muts+MSigs	combination_only	6.425303362
MSI+MSigs	first_only	21.7270195
MSI+MSigs	either	11.00278552
MSI+MSigs	other_only	10.79387187
MSI+MSigs	either	11.00278552
MSI+MSigs	combination_only	5.013927577
mutBurden+MSigs	first_only	4.332817522
mutBurden+MSigs	either	2.190215451
mutBurden+MSigs	other_only	22.30686823
mutBurden+MSigs	either	2.190215451
mutBurden+MSigs	combination_only	6.606356386
