# Supplementary material for: Mutational signatures are markers of drug sensitivity of cancer cells
Source: Nat Commun. 2022 May 25;13:2926. doi: 10.1038/s41467-022-30582-3 (PMC9132939; doi:10.1038/s41467-022-30582-3)
Supplement: Supplementary file 4 — Source Data [file 41467_2022_30582_MOESM4_ESM.zip › RawData_R2b/FigS8A.csv]

pvalues_Muts_GDSC/PRISM_COREAD_MSS	pvalues_Muts_GDSC/PRISM_OV	pvalues_Muts_GDSC/PRISM_SKCM	pvalues_Muts_GDSC/PSCORE_COREAD_MSS	pvalues_Muts_GDSC/PSCORE_OV	pvalues_Muts_GDSC/PSCORE_SKCM
0.148088519	0.593144069	0.365746343	0.932910671	0.961390386	0.934530655
0.810061899	0.241547585	0.854171458	0.883841162	1	0.457425426
0.060579394	0.825541745	0.05198948	0.920800792	0.90399096	0.255187448
0.394516055	0.018409816	0.291657083	0.882351176	0.58803412	0.019209808
0.620083799	0.052689473	0.961420386	0.924160758	0.511654883	0.080519195
0.127138729	0.900550994	0.0400096	0.880471195	0.827501725	0.72395276
0.032569674	0.56695433	0.441255587	0.976150238	0.967640324	0.864231358
0.768302317	0.896931031	0.51497485	0.639703603	0.541164588	0.761572384
0.094899051	0.363556364	0.506194938	0.93601064	0.153208468	0.196688033
0.406445936	0.595164048	0.328476715	0.976420236	0.5600444	0.882331177
0.034579654	0.614433856	0.656063439	0.847451525	0.922080779	0.671353286
0.711522885	0.689663103	0.273157268	0.93700063	0.789912101	0.27395726
0.818811812	0.242617574	0.179628204	0.544494555	0.02200978	0.591504085
0.749342507	0.588604114	0.600133999	0.102078979	0.889651103	0.703162968
0.765482345	0.957180428	0.681743183	0.670083299	0.967090329	0.445765542
0.845761542	1	0.679443206	0.584914151	0.133248668	0.879561204
0.358656413	0.118498815	0.0499995	0.980280197	0.000839992	0.123758762
0.415525845	0.047459525	0.411415886	0.040649594	0.597304027	0.543184568
0.364526355	0.885321147	0.856101439	0.13198868	0.920070799	0.640643594
0.809881901	0.486705133	0.068559314	0.078659213	0.8100219	0.064749353
0.996730033	0.463475365	0.676893231	0.001679983	0.883151168	0.009929901
0.820311797	0.085329147	0.977240228	0.471225288	0.79603204	0.897821022
0.936330637	0.827361726	0.530554694	0.191268087	0.020389796	0.574094259
0.884431156	0.74604254	0.541274587	0.62902371	0.392286077	0.727372726
0.004119959	0.809811902	0.636493635	0.304806952	0.880781192	0.711802882
0.024449756	0.754272457	0.617683823	0.289487105	0.641783582	0.707892921
0.011439886	0.941850581	0.337626624	0.312306877	0.999670003	0.010739893
0.673403266	0.917840822	0.672343277	0.002229978	0.019809802	0.12197878
0.715272847	0.542514575	0.077449226	0.402925971	0.388156118	0.961500385
0.283527165	0.665743343	0.34396656	0.119488805	0.957320427	0.664163358
0.970130299	0.520484795	0.566754332	0.638483615	0.054729453	0.06802932
0.465795342	0.960110399	0.833361666	0.264397356	0.801431986	0.662233378
0.072849272	0.430095699	0.08195918	0.111458885	0.489765102	0.106868931
0.026849732	0.783472165	0.745552544	0.005179948	0.386586134	0.940150598
0.395496045	0.980850191	0.476195238	0.734242658	0.883291167	0.109128909
0.222737773	0.412115879	0.399316007	0.754092459	0.662623374	0.925110749
0.019129809	0.869801302	0.790742093	0.120378796	0.125468745	0.746332537
0.196178038	0.069579304	0.454715453	0.048479515	0.412155878	0.758792412
0.024209758	0.584224158	0.593904061	0.009909901	0.539084609	0.100868991
0.605683943	0.913560864	0.468795312	0.532724673	0.943060569	0.243397566
0.521724783	0.708492915	0.534274657	0.70703293	0.679733203	0.105578944
0.119338807	0.634253657	0.076229238	0.249197508	0.367516325	0.944350556
0.983820162	0.183238168	0.591624084	0.767252327	0.022059779	0.079469205
0.253867461	0.699873001	0.399376006	0.757352426	0.779102209	0.600533995
0.859771402	0.969880301	0.860581394	0.104288957	0.634873651	0.720502795
0.473075269	0.897561024	0.926680733	0.005239948	0.924190758	0.070829292
0.852561474	0.78200218	0.670553294	0.131608684	0.030749693	0.913420866
0.815651843	0.644843552	0.130378696	0.52895471	0.22895771	0.924510755
0.684183158	0.174208258	0.969250307	0.698313017	0.210797892	0.708662913
0.119658803	0.804501955	0.717212828	0.823901761	0.995790042	0.680633194
0.664443356	0.402555974	0.823421766	0.75201248	0.952250477	0.174648254
0.167198328	0.8900111	0.667143329	0.756712433	0.826451735	0.487475125
0.74099259	0.746472535	0.553284467	0.09599904	0.064509355	0.999740003
0.013649864	0.558344417	0.496625034	0.58103419	0.499875001	0.098919011
0.012149879	0.492625074	0.925130749	0.121488785	0.995680043	0.605273947
0.434615654	0.873171268	0.76204238	0.512934871	0.094489055	0.958900411
0.008579914	0.057219428	0.442415576	0.695163048	0.316266837	0.44497555
0.313786862	0.737482625	0.771732283	0.537114629	0.98604014	0.001829982
0.957940421	0.097419026	0.497525025	0.837931621	0.05203948	0.13698863
0.690843092	0.458395416	0.002609974	0.173458265	0.814231858	0.489735103
0.683603164	0.549884501	0.935770642	0.609673903	0.592264077	0.738622614
0.424675753	0.170168298	0.841681583	0.092349077	0.999560004	0.038709613
0.112188878	0.591154088	0.818601814	0.530614694	0.511154888	0.666613334
0.516474835	0.880731193	0.10395896	0.48899511	0.508934911	0.937520625
0.891231088	0.693573064	0.00397996	0.604843952	0.986870131	0.699503005
0.078669213	0.994540055	0.054329457	0.910670893	0.070819292	0.71698283
0.233887661	0.969130309	0.544934551	0.978360216	0.008059919	0.845341547
0.894281057	0.222297777	0.873681263	0.77599224	0.984110159	0.753752462
0.52395476	0.498675013	0.232077679	0.404255957	0.370386296	0.833551664
0.968790312	0.694553054	0.601943981	0.148718513	0.799532005	0.085359146
0.116788832	0.63501365	0.789622104	0.055679443	0.601383986	0.657633424
0.940620594	0.079879201	0.792672073	0.501904981	0.829791702	0.794472055
0.735602644	0.386726133	0.078269217	0.00603994	0.042539575	0.696833032
0.333506665	0.615713843	0.49701503	0.479165208	0.876651233	0.701722983
0.089589104	0.832661673	0.916750832	0.727772722	0.995340047	0.848211518
0.722792772	0.336946631	0.854361456	0.399796002	0.066869331	0.476935231
0.125788742	0.111468885	0.001419986	0.045399546	0.008659913	0.026059739
0.865231348	0.618303817	0.090769092	0.03395966	0.988330117	0.806551934
0.529504705	0.069809302	0.806891931	0.00202998	0.483105169	0.664723353
0.785872141	0.096109039	0.971170288	0.244467555	0.809781902	0.787892121
0.967060329	0.035489645	0.12396876	0.122698773	0.608073919	0.934530655
0.324596754	0.771712283	0.721242788	0.15598844	0.638723613	0.695223048
0.821571784	0.966260337	0.90102099	0.398686013	0.175658243	0.87197128
0.074409256	0.5399546	0.901830982	0.001339987	0.578674213	0.346196538
0.512234878	0.008799912	0.772192278	0.132198678	0.991390086	0.520944791
0.942440576	0.043489565	0.807091929	0.16103839	0.350826492	0.498815012
0.284287157	0.708222918	0.544764552	0.848071519	0.137478625	0.061879381
0.223477765	0.06898931	0.026619734	0.518264817	0.978430216	0.819251807
0.093439066	0.418805812	0.088589114	0.159648404	0.89200108	0.442395576
0.105608944	0.781092189	0.845551544	0.407625924	0.968480315	0.875781242
0.130908691	0.036909631	0.946650533	0.598814012	0.117738823	0.940310597
0.444495555	0.684183158	0.487425126	0.118568814	0.740312597	0.806621934
0.842761572	0.577184228	0.45503545	0.166358336	0.794342057	0.635903641
0.179118209	0.698613014	0.831821682	0.72604274	0.070479295	0.546434536
0.535664643	0.350916491	0.853511465	0.58302417	0.814531855	0.966130339
0.590524095	0.42795572	0.50602494	0.64204358	0.956640434	0.488815112
0.038949611	0.179258207	0.002649974	0.082829172	0.993610064	0.138498615
0.106698933	0.66596334	0.281567184	0.620103799	0.370786292	0.916190838
0.154848452	1	0.935680643	0.456785432	0.740242598	0.696713033
0.917300827	0.142778572	0.835421646	0.5100249	0.258607414	0.626603734
0.221367786	0.43395566	0.476525235	0.722112779	1	0.035879641
0.496745033	0.390616094	0.386466135	0.683203168	0.059749403	0.878321217
0.926440736	0.251087489	0.866081339	0.372676273	0.018359816	0.80295197
0.396656033	0.906370936	0.703422966	0.745812542	0.991370086	0.519294807
0.827381726	0.432335677	0.08100919	0.891891081	0.515434846	0.730752692
0.579824202	0.822271777	0.002269977	0.738732613	0.399606004	0.037539625
0.532164678	0.524224758	0.998640014	0.699843002	0.798612014	0.108718913
0.196678033	0.004739953	0.021219788	0.593284067	0.274807252	0.887781122
0.772882271	0.080819192	0.635683643	0.915530845	1	0.657453425
0.636803632	0.640583594	0.066499335	0.197078029	0.490585094	0.950850491
1	0.846151538	0.947360526	0.23895761	0.105108949	0.211777882
0.019129809	0.964250357	0.567224328	0.142438576	0.848941511	0.4300457
0.699983	0.978900211	0.166828332	0.997610024	0.507274927	0.115378846
0.399356006	0.125488745	0.862251377	0.866781332	0.304566954	0.588934111
0.099429006	0.973450265	0.119718803	0.133878661	0.79401206	0.651663483
0.613923861	0.997190028	0.40604594	0.083779162	0.054919451	0.951690483
0.835241648	0.556764432	0.717652823	0.356826432	0.535914641	0.056439436
0.160928391	0.657653423	0.164668353	0.024089759	0.495395046	0.969940301
0.370446296	0.358686413	0.757122429	0.017909821	0.183278167	0.78702213
0.999540005	0.832151678	0.858191418	0.64702353	0.196888031	0.185598144
0.12799872	0.811531885	0.461735383	0.063769362	0.509364906	0.67401326
0.093789062	0.854911451	0.712082879	0.837581624	0.467635324	0.951620484
0.863641364	0.046789532	0.812631874	0.80697193	0.799562004	0.275657243
0.712062879	0.091079089	0.54798452	0.529684703	0.263087369	0.095729043
0.752182478	0.60797392	0.741142589	0.05300947	0.329646704	0.127208728
0.991570084	0.750212498	0.349406506	0.074489255	0.503754962	0.691513085
0.176438236	0.052589474	0.299477005	0.508454915	0.505874941	0.737152628
0.907870921	0.685363146	0.987300127	0.036269637	0.185578144	0.465925341
0.101088989	0.726772732	0.600373996	0.096359036	0.708742913	0.010919891
0.841201588	0.166908331	0.996220038	0.76899231	0.762802372	0.637163628
0.93203068	0.266467335	0.92899071	0.593664063	0.954930451	0.054649454
0.575734243	0.129658703	0.13499865	0.055599444	0.098229018	0.694603054
0.514574854	0.362626374	0.708502915	0.079789202	0.640053599	0.728882711
0.15203848	0.673223268	0.488695113	0.829911701	0.106858931	0.102158978
0.347596524	0.010269897	0.366586334	0.009839902	0.439095609	0.011629884
0.82300177	0.459425406	0.787212128	0.361526385	0.778802212	0.172448276
0.753672463	0.910520895	0.636783632	0.795072049	0.179908201	0.33202668
0.716092839	0.947470525	0.077649224	0.635903641	0.098789012	0.690873091
0.476625234	0.926770732	0.871571284	0.053929461	0.67804322	0.716902831
0.083649164	1	0.21396786	0.076749233	0.108558914	0.309796902
0.070079299	0.009389906	0.833571664	0.497295027	0.307826922	0.637783622
0.909120909	0.117638824	0.368896311	0.569444306	0.783152168	0.681933181
0.262057379	0.397486025	0.648293517	0.799722003	0.093219068	0.477585224
0.492535075	0.072589274	0.115598844	0.973460265	0.033139669	0.93495065
0.491325087	0.880291197	0.014169858	0.903730963	0.981360186	0.740242598
0.983620164	0.64495355	0.492135079	0.766132339	0.960140399	0.823521765
0.735892641	0.349436506	0.738752612	0.13096869	0.854261457	0.713162868
0.391426086	0.141408586	0.701582984	0.871171288	0.93698063	0.439085609
0.088179118	0.588104119	0.212597874	0.977210228	0.232307677	0.470565294
0.836411636	0.444325557	0.666803332	0.137738623	0.337876621	0.925550744
0.645413546	0.070199298	0.357736423	0.648703513	0.841051589	0.691233088
0.664663353	0.932070679	0.647883521	0.575264247	0.786732133	0.632733673
0.905590944	0.621273787	0.047169528	0.79801202	0.087119129	0.621123789
0.41902581	0.756252437	0.887471125	0.952430476	0.493405066	0.436085639
0.956700433	0.773522265	0.421445786	0.936230638	0.588774112	0.484255157
0.846311537	0.62200378	0.857331427	0.798352016	0.993800062	0.044309557
0.629433706	0.755872441	0.57103429	0.193158068	0.85102149	0.982480175
0.279377206	0.203347967	0.927350726	0.886301137	0.936100639	0.634503655
0.602243978	0.826761732	0.043559564	0.906380936	0.036729633	0.622373776
0.914540855	0.555334447	0.451375486	0.066389336	0.267107329	0.436465635
0.440345597	0.071369286	0.839331607	0.646863531	0.843931561	0.465915341
0.881541185	0.75699243	0.894451055	0.568854311	1	0.092109079
0.974160258	0.559914401	0.137078629	0.775672243	0.058169418	0.716252837
0.65101349	0.854641454	0.668883311	0.952310477	0.929540705	0.821531785
1	0.466495335	0.238787612	0.923280767	0.579154208	0.648483515
0.509924901	0.537224628	0.994560054	0.767582324	0.122658773	0.469635304
0.633113669	0.847531525	0.607763922	0.055869441	0.843281567	0.501254987
0.649773502	0.731062689	0.787622124	0.967930321	0.940250597	0.043759562
0.086739133	0.883081169	0.850911491	0.993920061	0.175378246	0.718422816
0.074839252	0.995720043	0.840721593	0.058339417	0.037459625	0.626603734
0.693833062	0.978670213	0.375316247	0.757942421	0.833651663	0.431745683
0.527254727	0.015579844	0.595204048	0.104758952	0.780662193	0.120648794
0.636883631	0.616793832	0.638343617	0.728922711	0.006659933	0.406695933
0.622303777	0.773442266	0.617073829	0.915790842	0.512074879	0.778772212
0.626423736	0.484485155	0.92698073	0.73604264	0.589264107	0.460465395
0.703302967	0.511894881	0.936280637	0.041569584	0.865311347	0.461555384
0.059319407	0.56400436	0.719832802	0.417285827	0.855841442	0.517924821
0.69895301	0.599214008	0.040289597	0.001749983	0.948520515	0.993580064
0.711122889	0.196668033	0.617153828	0.61301387	0.15904841	0.182338177
0.527414726	0.153828462	0.096349037	0.074139259	0.044919551	0.386686133
0.621893781	0.899371006	0.57100429	0.437105629	0.84504155	0.534414656
0.401405986	0.852781472	0.958690413	0.106778932	0.790082099	0.640863591
0.689153108	0.73897261	0.399636004	0.736132639	0.013779862	0.843271567
0.401875981	0.018679813	0.482065179	0.919730803	0.481685183	0.053379466
0.656603434	0.843781562	0.780592194	0.13204868	0.564224358	0.101628984
0.380236198	0.863341367	0.408775912	0.059899401	0.188858111	0.677293227
0.004869951	0.649193508	0.679303207	0.38895611	0.856201438	0.197788022
0.890281097	0.07100929	0.757772422	0.001849982	0.936870631	0.665863341
0.63497365	0.901070989	0.201557984	0.41703583	0.03495965	0.121548785
0.769642304	0.900740993	0.566914331	0.07499925	0.255527445	0.727562724
0.752422476	0.561444386	0.152938471	0.082279177	0.844081559	0.882371176
0.637133629	0.811071889	0.513534865	0.468825312	0.787522125	0.718262817
0.756212438	0.048459515	0.054339457	0.100738993	0.187128129	0.895131049
0.976260237	0.602493975	0.565304347	0.902410976	0.478625214	0.070939291
0.700772992	0.001059989	0.425935741	0.908490915	0.583364166	0.937650623
0.291607084	0.046569534	0.620223798	0.027109729	0.081109189	0.785312147
0.600703993	0.163228368	0.494455055	0.440335597	0.886401136	0.715562844
0.332646674	0.191308087	0.740532595	0.429695703	0.638843612	0.552424476
0.679353206	0.743692563	0.146518535	0.47101529	0.913760862	0.854861451
0.518104819	0.561694383	0.87204128	0.081299187	0.770382296	0.701652983
0.83296167	0.892591074	0.070689293	0.071419286	0.00702993	0.861511385
0.663233368	0.750182498	0.213807862	0.095739043	0.759802402	0.469095309
0.879381206	0.3700163	0.564334357	0.88703113	0.898891011	0.971840282
0.476085239	0.889591104	0.870811292	0.898061019	0.577274227	0.771212288
0.051529485	0.058679413	0.603773962	0.141888581	0.574764252	0.682523175
0.508624914	1	0.59901401	0.016109839	0.862261377	0.667523325
0.232157678	0.205717943	0.87803122	0.451805482	0.947800522	0.928340717
0.04296957	0.405075949	0.414445856	0.010899891	0.402465975	0.091739083
0.075329247	0.596504035	1	0.471055289	0.868681313	0.990810092
0.869251307	0.805091949	1.00E-05	0.080309197	0.824851751	0.733202668
0.668673313	0.298847012	0.012819872	0.851251487	0.750622494	0.689763102
0.093429066	0.7499725	0.523154768	0.0899891	0.923290767	0.472515275
0.19402806	0.00900991	0.054849452	0.496405036	0.01402986	0.785312147
0.091499085	0.031759682	0.029179708	0.89804102	0.487055129	0.373176268
0.513304867	0.921700783	0.842661573	0.289267107	0.936270637	0.915730843
0.868831312	0.226187738	0.638193618	0.633643664	0.461755382	0.124778752
0.300576994	0.007249928	0.964320357	0.475675243	0.259737403	0.978490215
0.055459445	0.011699883	0.837861621	0.215597844	0.003349967	0.461105389
0.606133939	0.614163858	0.076529235	0.510274897	0.952390476	0.704842952
0.058119419	0.160088399	0.585914141	0.077779222	0.188208118	0.943110569
0.770732293	0.933450665	0.115178848	0.101338987	0.87703123	0.799822002
0.555144449	0.083159168	0.75700243	0.773462265	0.736572634	0.435665643
1	0.312856871	0.338706613	0.114148859	0.832851671	0.586364136
0.469805302	0.999420006	0.814121859	0.94598054	0.861761382	0.672543275
0.649463505	0.63403366	0.928380716	0.844311557	0.542934571	0.94398056
0.115358846	0.96298037	0.140618594	0.896641034	0.985430146	0.516844832
0.913450865	0.500554994	0.599644004	0.494925051	0.546074539	0.713072869
0.436885631	0.610553894	0.640283597	0.990620094	0.151228488	0.525554744
0.591654083	0.144328557	0.040169598	0.02096979	0.683793162	0.797272027
0.915210848	0.968790312	0.515874841	0.901560984	0.693643064	0.389116109
0.904360956	0.020289797	0.021509785	0.585524145	0.888471115	0.952340477
0.897421026	0.039279607	0.959470405	0.613243868	0.585684143	0.137178628
0.950710493	0.622843772	0.595324047	0.101618984	0.703872961	0.967450325
0.526914731	0.816081839	0.676383236	0.048339517	0.275357246	0.485085149
0.747652523	0.349926501	0.410645894	0.178328217	0.872281277	0.713062869
0.440335597	0.5600044	0.976570234	0.023199768	0.52102479	0.824761752
0.25396746	0.881311187	0.530354696	0.875911241	0.994590054	0.803911961
0.621113789	0.363446366	0.704512955	0.924320757	0.052589474	0.928220718
0.509454905	0.213117869	0.893251067	0.629813702	0.334156658	0.875511245
0.643713563	0.089719103	0.622843772	0.289657103	0.996520035	0.141698583
0.769102309	0.135088649	0.018779812	0.668093319	0.220267797	0.944400556
0.608713913	0.670683293	0.96604034	0.549734503	0.893891061	0.649813502
0.431305687	0.852501475	0.625463745	0.825291747	0.569704303	0.714482855
0.819051809	0.762122379	0.91495085	0.10797892	0.708722913	0.528364716
0.539244608	0.52904471	0.795662043	0.644563554	0.447655523	0.79696203
0.315836842	0.837771622	0.575414246	0.960570394	0.267147329	0.66195338
0.066949331	0.781922181	0.350376496	0.532724673	0.642103579	0.081359186
0.64500355	0.844441556	0.875621244	0.582934171	0.973260267	0.919830802
0.434925651	0.91398086	0.137808622	0.909280907	0.78902211	0.034349657
0.078899211	0.100448996	0.74500255	0.088269117	0.851331487	0.788682113
0.397496025	0.880061199	0.474115259	0.702352976	0.30695693	0.847321527
0.100049	0.7300027	0.013199868	0.477815222	0.802091979	0.629223708
0.723302767	0.805861941	0.067349327	0.201827982	0.015709843	0.220527795
0.900410996	0.786572134	0.517584824	0.939410606	0.906520935	0.563554364
0.119648804	0.595864041	0.877351226	0.374756252	0.943590564	0.581884181
0.082159178	0.758612414	0.146668533	0.280567194	0.437825622	0.104668953
0.498725013	0.831171688	1	0.576914231	0.401745983	0.432505675
0.498835012	0.511524885	0.203657963	0.92896071	0.558374416	0.607473925
0.203227968	0.249157508	0.380076199	0.201387986	0.99603004	0.073749263
0.779252207	0.515864841	0.815731843	0.722422776	0.7899821	0.714762852
0.800471995	0.727692723	0.023579764	0.462365376	0.858921411	0.391776082
0.48395516	0.754302457	0.043809562	0.205617944	0.09895901	0.695603044
0.918660813	0.706222938	0.637803622	0.971270287	0.804401956	0.969480305
0.450555494	0.126558734	0.098239018	0.313226868	0.438295617	0.071949281
0.376786232	0.020849792	0.064869351	0.016789832	0.924160758	0.097499025
0.397476025	0.090599094	0.524084759	0.167258327	0.964400356	0.013749863
0.084139159	0.738132619	0.270667293	0.951850481	0.983650163	0.671253287
0.687383126	0.654853451	0.90102099	0.676473235	0.247087529	0.892271077
0.453055469	0.531824682	0.86302137	0.216757832	0.587654123	0.731942681
0.740222598	0.101468985	0.02801972	0.094729053	0.943570564	0.019499805
0.570344297	0.855311447	0.710912891	0.175128249	0.787352126	0.086379136
0.909450905	0.569614304	0.889721103	0.433415666	0.833051669	0.790862091
0.899181008	0.043519565	0.212127879	0.862351376	0.005099949	0.784642154
0.084409156	0.563404366	0.579764202	0.006489935	0.790652093	0.731492685
0.010779892	0.947930521	0.15198848	0.738092619	0.969750302	0.881501185
0.179478205	0.070629294	0.882731173	0.122698773	0.884551154	0.529284707
0.571484285	0.583904161	0.70499295	0.034529655	0.91698083	0.020689793
0.731782682	0.703502965	0.632593674	0.081289187	0.547604524	0.089459105
0.328596714	1	0.010249898	0.682723173	0.06596934	0.788802112
0.284577154	0.885841142	0.813611864	0.003199968	0.590524095	0.790352096
0.082699173	0.795942041	0.507584924	0.9300207	0.973460265	0.394866051
0.899981	0.71804282	0.814821852	0.073169268	0.789892101	0.658613414
0.581444186	0.725732743	0.187708123	0.017339827	0.885111149	0.359626404
0.509864901	0.153538465	0.809311907	0.597584024	0.105358946	0.956340437
0.558394416	0.094429056	0.499755002	0.005499945	0.800521995	0.999410006
0.574444256	0.387316127	0.504784952	0.01104989	0.602553974	0.580904191
0.617633824	0.780752192	0.893151068	0.113828862	0.900230998	0.37398626
0.167468325	0.792582074	0.109618904	0.12698873	0.935800642	0.982170178
0.8399516	0.774342257	0.925720743	0.075639244	0.438915611	0.169778302
0.086179138	0.026909731	0.393556064	0.681693183	0.590224098	0.188818112
0.950490495	0.827091729	0.785782142	0.48595514	0.571514285	0.776332237
0.446295537	0.731852681	0.878111219	0.287827122	0.987160128	0.562734373
0.604483955	0.102948971	0.821511785	0.905230948	0.950290497	0.032459675
0.292757072	0.016409836	0.065379346	0.613893861	0.864401356	0.61502385
0.157718423	0.442195578	0.553534465	0.107248928	0.403815962	0.13199868
0.184718153	0.292687073	0.90203098	0.468685313	0.80499195	0.519844802
0.69199308	0.495125049	0.481235188	0.401705983	0.0400096	0.779812202
0.445225548	0.693693063	0.572414276	0.420075799	0.931370686	0.599834002
0.705662943	0.845631544	0.572784272	0.034219658	0.955300447	0.780422196
0.73701263	0.069339307	0.096219038	0.088399116	0.565494345	0.636683633
0.925380746	0.603653963	0.629123709	0.952070479	0.685083149	0.059449406
0.8799512	0.549054509	0.638703613	0.125288747	0.580664193	0.987730123
0.567384326	0.838211618	0.505364946	0.150118499	0.424145759	0.772742273
0.292067079	0.608843912	1	0.076349237	0.963700363	0.958500415
0.452345477	0.028339717	0.382276177	0.009299907	0.643223568	0.034069659
0.867161328	0.976060239	0.532564674	0.092099079	0.553454465	0.89795102
0.561574384	0.212357876	0.084799152	0.005919941	0.651613484	0.783062169
0.49795502	0.917380826	0.228057719	0.01104989	0.074369256	0.9500305
0.209317907	0.629053709	0.883431166	0.111338887	0.684843152	0.016439836
0.758362416	0.054589454	0.7799622	0.512054879	0.145508545	0.913610864
0.914940851	0.668343317	0.658393416	0.285767142	0.72402276	0.786742133
0.863371366	0.589834102	0.111158888	0.679623204	0.506664933	0.959100409
0.867111329	0.981470185	0.538554614	0.71602284	0.570594294	0.898481015
0.423805762	0.757332427	0.531154688	0.676063239	0.90399096	0.894731053
0.498515015	0.677093229	0.704472955	0.561624384	0.696153038	0.825601744
0.413545865	0.8500115	0.576164238	0.843371566	0.262147379	0.953100469
0.639573604	0.821441786	0.710152898	0.093679063	0.528464715	0.018319817
0.819551804	0.834501655	0.568324317	0.936300637	0.559194408	0.899811002
0.362736373	0.789582104	0.025079749	0.98696013	0.924490755	0.789762102
0.485405146	0.602383976	0.030109699	0.431765682	0.565124349	0.938910611
0.513314867	0.231067689	0.103318967	0.116148839	0.059199408	0.814271857
0.331706683	0.029339707	0.425785742	0.590144099	0.022719773	0.504194958
0.849911501	0.104658953	0.656853431	0.723532765	0.689393106	0.111908881
0.702122979	0.450645494	0.465555344	0.116868831	0.929060709	0.00099999
0.209907901	0.38800612	0.484695153	0.048459515	0.452385476	0.979440206
0.44499555	0.791262087	0.424655753	0.010379896	0.059729403	0.931310687
0.816181838	0.999320007	0.395106049	0.822251777	0.959770402	0.81201188
0.023269767	0.060179398	0.947510525	0.73603264	0.819381806	0.599064009
0.810411896	0.679223208	0.731172688	0.038609614	0.134168658	0.602623974
0.603343967	0.05297947	0.547084529	0.097789022	0.929940701	0.398806012
0.009609904	0.703122969	0.650533495	0.10900891	0.548764512	0.540134599
0.732202678	0.939050609	0.807641924	0.901320987	0.168248318	0.438405616
0.876131239	0.386136139	0.790622094	0.946630534	0.747832522	0.154418456
0.75201248	0.547614524	0.90897091	0.875761242	0.61098389	0.810341897
0.76903231	0.81104189	0.236377636	0.186628134	0.289497105	0.485605144
0.972770272	0.660933391	0.436505635	0.840331597	0.748132519	0.860761392
0.322596774	0.79099209	0.611723883	0.313166868	0.77296227	0.772942271
0.243537565	0.656313437	0.934450655	0.060239398	0.839501605	0.896921031
0.442905571	0.492465075	0.534224658	0.253087469	0.548874511	0.758922411
0.822751772	0.678523215	0.46395536	0.169188308	0.623533765	0.067489325
0.069279307	0.714732853	0.780842192	0.946640534	0.057859421	0.978160218
0.328536715	0.259887401	0.9900401	0.49697503	1	0.785252147
0.418265817	0.445905541	0.204827952	0.963480365	0.950410496	0.954750452
0.24103759	0.844761552	0.981660183	0.443875561	0.569574304	0.10497895
0.140358596	0.754072459	0.854351456	0.84196158	0.0200098	0.877921221
0.913420866	0.90298097	0.730142699	0.984340157	0.686643134	0.028189718
0.60696393	0.074879251	0.461315387	0.494065059	0.717172828	0.072159278
0.919200808	0.926740733	0.539434606	0.133688663	0.472835272	0.975790242
0.813871861	0.29502705	0.096229038	0.693683063	0.454285457	0.707142929
0.269247308	0.731862681	0.654563454	0.605673943	0.599204008	0.661823382
0.449865501	0.102698973	0.55398446	0.784882151	0.407095929	0.112498875
0.81498185	0.542944571	0.099879001	0.568224318	0.633333667	0.111678883
0.949490505	0.684153158	0.012909871	0.847541525	0.885351146	0.075289247
1	0.623943761	0.070859291	0.872251277	0.574464255	0.87597124
0.802591974	0.451585484	0.433775662	0.471645284	0.436125639	0.917590824
0.075809242	0.422495775	0.774612254	0.463095369	0.694843052	0.712402876
0.792602074	0.723672763	0.094919051	0.420855791	0.731522685	0.157418426
0.189258107	0.960940391	0.765922341	0.606283937	0.480505195	0.943090569
0.543184568	0.963070369	0.754152458	0.593224068	0.481205188	0.241817582
0.60401396	0.064409356	0.798242018	0.655613444	0.600193998	0.313916861
0.721912781	0.556594434	0.61402386	0.612323877	0.180138199	0.016319837
0.628133719	0.696423036	0.364726353	0.760702393	0.642143579	0.012299877
0.131428686	0.904760952	0.027809722	0.447105529	0.907920921	0.001849982
0.655903441	0.674683253	0.932410676	0.917510825	0.960810392	0.971700283
0.554244458	0.068419316	0.838701613	0.854701453	0.046309537	0.591584084
0.064729353	0.123608764	0.442545575	0.537274627	0.083399166	0.568604314
0.033889661	0.380656193	0.835301647	0.411275887	0.764652353	0.550364496
0.194188058	0.652293477	0.724292757	0.303476965	0.550764492	0.994050059
0.172918271	0.103498965	0.855751442	0.299587004	0.634813652	0.606193938
0.881901181	0.487635124	0.036199638	0.003299967	0.999550004	0.046919531
0.364196358	0.309476905	0.044329557	0.466595334	0.155288447	0.683053169
0.825351746	0.410445896	0.262237378	0.474735253	0.051239488	0.42701573
0.728532715	0.48099519	0.006929931	0.915840842	0.969260307	0.12895871
0.614393856	0.154208458	0.943910561	0.925100749	0.577524225	0.766312337
0.720662793	0.004599954	0.080349197	0.559274407	0.530744693	0.84401156
0.023859761	0.939210608	0.714692853	0.000679993	0.965750342	0.456435436
0.93298067	0.738522615	0.456295437	0.72696273	0.139228608	0.110228898
0.025349747	0.117238828	0.561444386	0.044579554	0.049769502	0.905510945
0.540874591	0.67195328	0.149638504	0.372576274	0.769292307	0.149598504
0.927150728	0.782532175	0.440275597	0.188668113	0.572174278	0.025329747
0.000189998	0.946770532	0.939100609	0.009209908	0.652093479	0.610393896
0.208197918	0.052629474	0.619553804	0.52895471	0.962370376	0.556584434
0.024309757	0.11402886	0.044239558	0.273257267	0.898311017	0.579124209
0.4400056	0.009569904	0.503864961	0.895421046	0.743082569	0.838881611
0.768652313	0.355336447	0.597124029	0.040899591	0.76899231	0.114618854
0.867521325	0.733692663	0.622163778	0.01499985	0.566504335	0.450745493
0.497495025	0.380736193	0.15202848	0.000559994	0.527744723	0.718192818
0.360286397	0.797212028	0.026399736	0.267477325	0.755122449	0.49896501
0.567424326	0.292777072	0.914470855	0.056069439	0.043809562	0.715542845
0.939060609	0.271487285	0.720862791	0.029779702	0.495405046	0.227137729
0.256777432	0.001609984	0.786382136	0.320556794	0.880171198	0.386756132
0.960060399	0.74799252	0.704382956	0.745172548	0.166718333	0.425845742
0.547324527	0.059879401	0.252187478	0.615123849	0.07396926	0.449765502
0.751462485	0.063689363	0.848751512	0.863411366	0.442355576	0.880311197
0.145628544	0.870551294	0.018759812	0.889201108	0.816681833	0.728782712
0.793392066	0.880421196	0.555164448	0.790942091	0.908840912	0.005859941
0.439305607	0.96403036	0.958790412	0.574404256	0.96495035	0.09901901
0.513654863	0.196328037	0.937850621	0.687433126	0.679823202	0.554924451
0.499955	0.002439976	0.474645254	0.704432956	0.331606684	0.017839822
0.156808432	0.976050239	0.645103549	0.959310407	0.663843362	0.914220858
0.62797372	0.123648764	0.165288347	0.060369396	0.914730853	0.915480845
0.739942601	0.899361006	0.843261567	0.796792032	0.851481485	0.888161118
0.614563854	0.121738783	0.644933551	0.002439976	0.405795942	1
0.460065399	0.018929811	0.889761102	0.769452305	0.754442456	0.029929701
0.961440386	0.817871821	0.133428666	0.692533075	0.949580504	0.5400346
0.522534775	0.570154298	0.578814212	0.709572904	0.908700913	0.730682693
0.600163998	0.272437276	0.461235388	0.105948941	0.130558694	0.491455085
0.756322437	0.519674803	0.981910181	0.049129509	0.854941451	0.011539885
0.068709313	0.217367826	0.768442316	0.009779902	0.827141729	0.093569064
0.842441576	0.609243908	0.068459315	0.518184818	0.80202198	0.395286047
0.966220338	0.074469255	0.578574214	0.071779282	0.872821272	0.093759062
0.91697083	0.437365626	0.971640284	0.702642974	0.052259477	0.856701433
0.428135719	0.068279317	0.036629634	0.253147469	0.70703293	0.494205058
0.990570094	0.230857691	0.619133809	0.797262027	0.695783042	0.716312837
0.670223298	0.030839692	0.66097339	0.693403066	0.594464055	0.931600684
0.946590534	0.904420956	0.957570424	0.489545105	0.718392816	0.439835602
0.130648694	0.815391846	0.106798932	0.092179078	0.866411336	0.133708663
0.577334227	0.901530985	0.182888171	0.002269977	0.006719933	1
0.769812302	0.437895621	0.820591794	0.134858651	0.087279127	0.037519625
0.267617324	0.444615554	0.658763412	0.51195488	0.681333187	0.712392876
0.43395566	0.747532525	0.002579974	0.157838422	0.761922381	0.691283087
0.377546225	0.120848792	0.808601914	0.645103549	0.871931281	0.455725443
0.785172148	0.607473925	0.209487905	0.81198188	0.57900421	0.891621084
0.95297047	0.690463095	0.558464415	0.787112129	0.699073009	0.884711153
0.419685803	0.080819192	0.304056959	0.692303077	0.690773092	0.76703233
0.436165638	0.131928681	0.998730013	0.477485225	0.334936651	0.835171648
0.61798382	0.542884571	0.501794982	0.089489105	0.897671023	0.041319587
0.41601584	0.592564074	0.875161248	0.577174228	0.874431256	0.895181048
0.00696993	0.144898551	0.590484095	0.121788782	0.389286107	0.043459565
0.387206128	0.448665513	0.051289487	0.501254987	0.729642704	0.052939471
0.753112469	0.913520865	0.454865451	0.16400836	0.993540065	0.945680543
0.444485555	0.597634024	0.546914531	0.638153618	0.110478895	0.835411646
0.61704383	0.065429346	0.512654873	0.001679983	0.269637304	0.183738163
0.772182278	0.609553904	0.075379246	0.780322197	1	0.449445506
0.629913701	1	0.684193158	0.887661123	0.127638724	0.586944131
1	0.82396176	0.635083649	0.484395156	0.921770782	0.113518865
0.891301087	0.45595544	0.903620964	0.775802242	0.935700643	0.761512385
0.487085129	0.726702733	0.021349787	0.412475875	0.12600874	0.83695163
0.119308807	0.678073219	0.500314997	0.000349997	0.507064929	0.053769462
0.199748003	0.766792332	0.011649884	0.506884931	0.102878971	0.965910341
0.915850841	0.386456135	0.004679953	0.081299187	0.528264717	0.183218168
0.743872561	0.487605124	0.135598644	0.646093539	0.131718683	0.052369476
0.952760472	0.262327377	0.912390876	0.463785362	0.867881321	0.760532395
0.682893171	0.899231008	0.942280577	0.164458355	0.940260597	0.829911701
0.65196348	0.749472505	0.368526315	0.881221188	0.708142919	0.649303507
0.191738083	0.701752982	0.041799582	0.137848622	0.721532785	0.643263567
0.872741273	1	0.251937481	0.43399566	0.834691653	0.655943441
0.036869631	0.392366076	0.253177468	0.735572644	0.702772972	0.964200358
0.296687033	0.378756212	0.432875671	0.497105029	0.987340127	0.458215418
0.364706353	0.812771872	0.494865051	0.152788472	0.069749303	0.561874381
0.062109379	0.615433846	0.792862071	0.064479355	0.858381416	0.239167608
0.87898121	0.34898651	0.263927361	0.881641184	0.736152638	0.887631124
0.775882241	0.033769662	0.721372786	0.849291507	0.88098119	0.655063449
0.870451295	0.848351516	0.899231008	0.713232868	0.775922241	0.688243118
0.738212618	0.510144899	0.45502545	0.495785042	0.010199898	0.138488615
0.243177568	0.651583484	0.464665353	0.497265027	0.772772272	0.513574864
0.226097739	0.089379106	0.121458785	0.46803532	0.907420926	0.565284347
0.872221278	0.03896961	0.219467805	0.192148079	0.618723813	0.883891161
0.814601854	0.666773332	0.781082189	0.949510505	0.666213338	0.609123909
0.776752232	0.129528705	0.137218628	0.07299927	0.889201108	0.62800372
0.484145159	0.173428266	0.956540435	0.103848962	0.712242878	0.972580274
0.54504455	0.410215898	0.512794872	0.017869821	0.965270347	0.052769472
0.111378886	0.05399946	0.778412216	0.284487155	0.709172908	0.112678873
0.970930291	0.169308307	0.34099659	0.228527715	0.802051979	0.003059969
0.565804342	0.048789512	0.709052909	0.018279817	0.479365206	0.934290657
0.622643774	0.085109149	0.1599784	0.793512065	0.055479445	0.61102389
0.747592524	0.970820292	0.615373846	0.98601014	0.754142459	0.640423596
0.954330457	0.6199738	0.152178478	0.661863381	0.611623884	0.678493215
0.00600994	0.655073449	0.490075099	0.016659833	0.730102699	0.63903361
0.526264737	0.303906961	0.102088979	0.920130799	0.599264007	0.154608454
0.809071909	0.011789882	0.187388126	0.47702523	0.435495645	0.032899671
0.006159938	0.850061499	0.73903261	0.835441646	0.138838612	0.432565674
0.353306467	0.765722343	0.439365606	0.290677093	0.661523385	0.897931021
0.60897391	0.015649844	0.73701263	0.585594144	0.775892241	0.640173598
0.763442366	0.88698113	0.709272907	0.031749683	0.351186488	0.677243228
0.030699693	0.575484245	0.653583464	0.002449976	0.539174608	0.190258097
0.034519655	0.47702523	0.239447606	0.567564324	0.784782152	0.102838972
0.888741113	0.514754852	0.929200708	0.63700363	0.762392376	0.042129579
0.57804422	0.368206318	0.669333307	0.048399516	0.813111869	0.448225518
0.909880901	0.846901531	0.793642064	0.432535675	0.030219698	0.913350866
0.396626034	0.635823642	0.136748633	0.044209558	0.825831742	0.636693633
0.00195998	0.807341927	0.999180008	0.014349857	0.918600814	0.20399796
0.067759322	0.61298387	0.751672483	0.629813702	0.802081979	0.773432266
0.602613974	0.119098809	0.847461525	0.014339857	0.514774852	0.423525765
0.467625324	0.412945871	0.826411736	0.479335207	0.001449986	0.98104019
0.945700543	0.697923021	0.529184708	0.489305107	0.834651653	0.126768732
0.049569504	0.858931411	0.566764332	0.253187468	0.945060549	0.593854061
0.629693703	0.7499825	0.466855331	0.439645604	0.822671773	0.061729383
0.987670123	0.382816172	0.096439036	0.103618964	0.982410176	0.724122759
0.956350436	0.550064499	0.568914311	0.043129569	0.820771792	0.601533985
0.715942841	0.600233998	0.782452175	0.8199818	0.472465275	0.741452585
0.967530325	0.431585684	0.606193938	0.926470735	0.068719313	0.480655193
0.063749363	0.11104889	0.008389916	0.460665393	0.993810062	0.069319307
0.736722633	0.933880661	0.562694373	0.189678103	0.701932981	0.015839842
0.596164038	0.949580504	0.884721153	0.307416926	0.637203628	0.405405946
0.567734323	0.991800082	0.008679913	0.357816422	0.258077419	0.526614734
0.671393286	0.004919951	0.930460695	0.708582914	0.06104939	0.518294817
0.9500305	0.321466785	0.469495305	0.922060779	0.050929491	0.69498305
0.043089569	0.089559104	0.854711453	0.895511045	0.126728733	0.468365316
0.5400146	0.92300077	0.010129899	0.830681693	0.716212838	0.142158578
0.444345557	0.47903521	0.880761192	0.486575134	0.643703563	0.733832662
0.692703073	0.209397906	0.587514125	0.128698713	0.104708953	0.400785992
0.419285807	0.814571854	0.997430026	0.940500595	0.046489535	0.859051409
0.890271097	0.051149489	0.800381996	0.881231188	0.327916721	0.391776082
0.038209618	0.128368716	0.642083579	0.892881071	0.858331417	0.687583124
0.094489055	0.224107759	0.937520625	0.511744883	0.715372846	0.448515515
0.798072019	0.797472025	0.955080449	0.992890071	0.638603614	0.125078749
0.727302727	0.633593664	0.502174978	0.681143189	0.095229048	0.470635294
0.358436416	0.42097579	0.838101619	0.916140839	0.044199558	0.377856221
0.589894101	0.823361766	0.642843572	0.965130349	0.187578124	0.460505395
0.022849772	0.520164798	0.829671703	0.101948981	0.188868111	0.393946061
0.135618644	0.236297637	0.608913911	0.003779962	0.703082969	0.69296307
0.009329907	0.566464335	0.486565134	0.378926211	0.633073669	0.458435416
0.587644124	0.740432596	0.03102969	0.053939461	0.248637514	0.753852461
0.09098909	0.402135979	0.684053159	0.012689873	0.178768212	0.441335587
0.969290307	0.094499055	0.726822732	0.446315537	0.506614934	0.731752682
0.89197108	0.498375016	0.619893801	0.382286177	0.971440286	0.321646784
1	0.076709233	0.025069749	0.256067439	0.701252987	0.40502595
0.687643124	0.068269317	0.841901581	0.468785312	0.577344227	0.691533085
0.052629474	0.829151708	0.108758912	0.852621474	0.887771122	0.747132529
0.878841212	0.782352176	0.430285697	0.887171128	0.531854681	0.074799252
0.551694483	0.933840662	0.126368736	0.855151448	0.74901251	0.036539635
0.979790202	0.904720953	0.834771652	0.888611114	0.682283177	0.591854081
0.863061369	0.387216128	0.376136239	0.901410986	0.1400186	0.100548995
0.770702293	1	0.018209818	0.894461055	0.834391656	0.388926111
0.432185678	0.720902791	0.857131429	0.759232408	0.656873431	0.694923051
0.488445116	0.697193028	0.003139969	0.066949331	0.093769062	0.460155398
0.885431146	0.406655933	0.110858891	0.004129959	0.921200788	0.067489325
0.541124589	0.680183198	0.229267707	0.639163608	0.709682903	0.121208788
0.928230718	0.044659553	0.67096329	0.998520015	0.992610074	0.968420316
0.422715773	0.86797132	0.181288187	0.481505185	0.495695043	0.143098569
0.412305877	0.218287817	0.696363036	0.394316057	0.273697263	0.455655443
0.753762462	0.49600504	0.694223058	0.01302987	0.72697273	0.685633144
0.772762272	0.724602754	0.47104529	0.000389996	0.950660493	0.49596504
0.33303667	0.948790512	0.588764112	0.193188068	0.916630834	0.839051609
0.627523725	0.582104179	0.118688813	0.116238838	0.663783362	0.531854681
0.419155808	0.41697583	0.663343367	0.004089959	0.5299947	0.411195888
0.805321947	0.794182058	0.219437806	0.012779872	0.486945131	0.455495445
0.950360496	0.440835592	0.909420906	0.532224678	0.714542855	0.896151038
0.337696623	0.018589814	0.602803972	0.631563684	0.969240308	0.988910111
0.679393206	0.009389906	0.655313447	0.997720023	0.541854581	0.021739783
0.763382366	0.447505525	0.01801982	0.003269967	0.115498845	0.214127859
0.94296057	0.80799192	0.040529595	0.024789752	0.732462675	0.85503145
0.04397956	0.196258037	0.686533135	0.379286207	0.895221048	0.660233398
0.775592244	0.063679363	0.092429076	0.005099949	0.479695203	0.425575744
0.975430246	0.751672483	0.942890571	0.199358006	0.978060219	0.124378756
0.488775112	0.726932731	0.969100309	0.08102919	0.710152898	0.408825912
0.930830692	0.042419576	0.838531615	0.005659943	0.488665113	0.834791652
0.484605154	0.044439556	0.648503515	0.792622074	0.702662973	0.421115789
0.418685813	0.095569044	0.681483185	0.016379836	0.968480315	0.444375556
0.35400646	0.309416906	0.266937331	0.449845502	0.757222428	0.726862731
0.573264267	0.634803652	0.637473625	0.705612944	0.875691243	0.196778032
0.704362956	0.110568894	0.352756472	0.168248318	0.724182758	0.540604594
0.754652453	0.93399066	0.965600344	0.513714863	0.911400886	0.464225358
0.56903431	0.922340777	0.147118529	0.273927261	0.002589974	0.322606774
0.478575214	0.370776292	0.592264077	0.718362816	0.665793342	0.797432026
0.523054769	0.653463465	0.497685023	0.146418536	0.312896871	0.691543085
0.570464295	0.34700653	0.385416146	0.331076689	0.473605264	0.823361766
0.146818532	0.869861301	0.773562264	0.774632254	0.713452865	0.548084519
0.698633014	0.056659433	0.608373916	0.847091529	0.968380316	0.60204398
0.653833462	0.127208728	0.690183098	0.079529205	0.5299847	0.990450095
0.885831142	0.239647604	0.166278337	0.153758462	0.089799102	0.978390216
0.066109339	0.020059799	0.548124519	0.102148979	0.746172538	0.451715483
0.899781002	0.733922661	0.570494295	0.115248848	0.908100919	0.122768772
0.864811352	0.002409976	0.345056549	0.728612714	0.003619964	0.556464435
0.762062379	0.63797362	0.813751862	0.114178858	0.640233598	0.027329727
0.949320507	0.912280877	0.906870931	0.76201238	0.573364266	0.593694063
0.603153968	0.903150968	0.325446746	0.849401506	0.559314407	0.892151078
0.033069669	0.449695503	0.129798702	0.115468845	0.575574244	0.831161688
0.530314697	0.629883701	0.117408826	0.00502995	0.447865521	0.512084879
0.01598984	0.136428636	0.634643654	0.000559994	0.888321117	0.768552314
0.004089959	1	0.85300147	0.590304097	0.774202258	0.570114299
0.534424656	0.999580004	0.997910021	0.420725793	0.194528055	0.7899721
0.792472075	0.109398906	0.796332037	0.490935091	0.75099249	0.830901691
0.622503775	0.398356016	0.80295197	0.121168788	0.404255957	0.51802482
0.81200188	0.991530085	0.392456075	0.239417606	0.791262087	0.004599954
0.024329757	0.907340927	0.381606184	0.429875701	0.469115309	0.827321727
0.68302317	0.378746213	0.118208818	0.532494675	0.601103989	0.784082159
0.751802482	0.726162738	0.461345387	0.890361096	0.066689333	0.901670983
0.942330577	0.655713443	0.521174788	0.489505105	0.928730713	0.546594534
0.497575024	1	0.639533605	0.115798842	0.858711413	0.97697023
0.587764122	0.700332997	0.759492405	0.001619984	0.932310677	0.598324017
0.502904971	0.031069689	0.564744353	0.011229888	0.006769932	0.78198218
0.040499595	0.660253397	0.901600984	0.523664763	0.776102239	0.82800172
0.74499255	0.571224288	0.022729773	0.518274817	0.412295877	0.527434726
0.093489065	0.495295047	1	0.49698503	0.521804782	0.005379946
0.604423956	0.111418886	0.936090639	0.640193598	0.965110349	0.579604204
0.831801682	0.415445846	0.995160048	0.032799672	0.007689923	0.788152118
0.871881281	0.000569994	0.035239648	0.217377826	0.057809422	0.828651713
0.705302947	0.954180458	0.011889881	0.64103359	0.632843672	0.443885561
0.441545585	0.886901131	1.00E-05	0.270537295	0.847091529	0.411615884
0.420885791	0.170708293	0.076889231	0.188518115	0.99802002	0.451815482
0.84904151	0.014259857	0.071129289	0.912720873	0.166578334	0.920350796
0.013459865	0.855691443	0.731482685	0.503644964	0.78596214	0.768932311
0.621063789	0.506244938	0.890311097	0.175598244	0.399056009	0.734872651
0.598824012	0.030609694	0.717612824	0.777862221	0.517804822	0.449885501
0.1200188	0.780182198	0.770252297	0.253247468	0.978080219	0.075569244
0.114438856	0.53801462	0.12503875	0.546834532	0.619883801	0.11501885
0.829491705	0.609273907	0.013179868	0.435925641	0.082309177	0.719682803
0.012839872	0.577444226	0.005089949	0.183298167	0.636733633	0.341216588
0.445715543	0.369456305	0.594914051	0.832211678	0.8499815	0.417785822
0.081509185	0.00597994	0.128228718	0.104698953	0.93197068	0.223477765
0.819071809	0.6300337	0.822691773	0.42395576	0.880801192	0.080889191
0.100548995	0.462705373	0.991400086	0.55200448	0.766202338	0.019229808
0.750162498	0.010929891	0.144898551	0.018169818	0.467375326	0.082079179
0.575284247	0.64203358	0.009059909	0.931310687	0.556934431	0.216827832
0.798522015	0.075219248	0.219137809	0.750532495	0.543064569	0.631333687
0.038149619	0.122058779	0.125738743	0.458745413	0.86897131	0.239377606
0.627483725	0.911860881	0.163608364	0.114348857	0.236597634	0.771342287
0.611623884	0.636203638	0.953280467	0.804151958	0.65599344	0.799542005
0.005069949	0.272747273	0.261237388	0.19904801	0.841261587	0.149118509
1	0.69903301	0.837501625	0.466485335	0.954190458	0.802201978
0.745272547	0.767492325	0.079159208	0.51301487	0.007569924	0.496625034
0.094169058	0.163088369	0.095719043	0.483065169	0.973940261	0.74804252
0.161108389	0.034169658	0.061629384	0.9100309	0.633373666	0.820611794
0.778642214	0.690713093	0.889161108	0.462395376	0.514384856	0.013269867
0.117728823	0.562774372	0.121818782	0.280577194	0.447565524	0.84203158
0.488415116	0.816261837	0.105448946	0.028169718	0.071149289	0.761752382
0.820831792	0.638413616	0.598104019	0.926570734	0.084789152	0.293057069
0.534444656	0.512114879	0.670703293	0.120438796	0.664123359	0.772362276
0.596504035	0.149648504	0.826061739	0.493245068	0.870081299	0.478055219
0.616943831	0.423355766	0.100568994	0.783582164	0.934890651	0.721102789
0.56695433	0.552374476	0.544534555	0.092369076	0.904600954	0.727602724
0.350246498	0.835311647	0.506314937	0.873791262	0.777772222	0.350306497
0.41703583	1	0.584854151	0.548934511	0.42700573	0.602623974
0.8199618	0.151658483	0.90098099	0.763432366	0.793262067	0.743172568
0.097619024	0.583864161	0.458635414	0.146908531	0.478855211	0.724062759
0.049819502	0.948470515	0.99900001	0.84099159	0.987570124	0.646613534
0.170418296	0.591534085	0.092549075	0.721702783	0.020609794	0.673793262
0.518394816	0.576484235	0.002529975	0.69095309	0.636863631	0.363686363
0.722852771	0.643063569	0.035659643	0.913170868	0.859921401	0.071839282
0.607143929	0.772752272	0.058549415	0.328176718	0.932810672	0.936840632
0.003439966	0.152698473	0.128128719	0.932210678	0.006769932	0.799942001
0.533694663	0.00100999	0.666773332	0.307856921	0.766262337	0.733402666
0.119278807	0.572214278	1	0.592894071	0.956060439	0.710202898
0.400425996	0.408175918	0.38295617	0.685343147	0.758942411	0.699173008
0.0400096	0.046259537	0.396666033	0.895521045	0.835441646	0.767312327
0.553454465	0.670693293	0.704902951	0.991290087	0.002199978	0.66801332
0.907470925	0.381886181	0.395536045	0.121208788	0.100648994	0.713082869
0.573434266	0.781052189	0.642283577	0.799542005	0.920410796	0.077719223
0.058899411	0.470265297	0.591694083	0.534364656	1	0.648133519
0.891881081	0.427165728	0.43396566	0.574284257	0.933060669	0.803121969
0.910680893	0.48595514	0.667423326	0.769302307	0.789382106	0.606443936
0.003309967	0.635423646	0.692473075	0.137078629	0.59903401	0.569874301
0.161728383	0.413335867	0.124438756	0.128638714	0.881761182	0.704362956
0.773702263	0.062519375	0.932680673	0.769262307	0.130798692	0.634693653
0.089839102	0.567304327	0.62597374	0.055169448	0.627873721	0.674673253
0.403635964	0.823141769	0.547704523	0.139108609	0.065359346	0.484575154
0.661113389	0.800601994	0.876291237	0.322626774	0.876191238	0.079889201
0.154798452	0.298497015	0.497905021	0.404865951	0.740242598	0.951560484
0.82304177	0.978620214	0.47501525	0.759882401	0.905340947	0.799572004
0.922360776	0.522804772	0.411595884	0.944260557	0.739112609	0.482195178
0.660703393	0.807551924	0.062919371	0.662633374	0.005499945	0.024569754
0.077549225	0.440485595	0.095679043	0.230657693	0.779572204	0.661913381
0.036229638	0.560924391	0.756172438	0.069319307	0.903540965	0.039399606
0.6399736	0.610423896	0.464605354	0.96696033	0.559224408	0.859101409
0.733242668	0.120478795	0.343736563	0.121918781	0.569594304	0.536154638
0.409445906	0.680063199	0.854851451	0.761522385	0.859131409	0.88696113
0.179528205	0.683793162	0.058429416	0.907870921	0.007189928	0.557854421
0.63403366	0.93895061	0.472135279	0.720822792	0.883781162	0.283817162
0.895321047	0.103618964	0.868651313	0.131918681	0.537914621	0.978320217
0.406735933	0.113678863	0.095429046	0.989890101	0.502334977	0.725572744
0.869891301	0.11803882	0.151578484	0.946930531	0.767322327	0.711812882
0.624423756	0.808561914	0.846071539	0.767862321	0.008299917	0.150498495
0.762292377	0.010389896	0.605803942	0.323596764	0.006529935	0.761652383
0.515734843	0.852651473	0.731432686	0.104908951	0.750842492	0.558834412
0.75395246	0.646253537	0.059679403	0.362456375	0.863211368	0.704682953
0.582194178	0.570484295	0.85699143	0.92103079	0.914050859	0.488815112
0.430335697	0.66697333	0.90796092	0.131288687	0.597064029	0.804511955
0.604493955	0.05097949	0.034889651	0.768502315	0.169418306	0.965340347
0.084079159	0.676513235	0.881261187	0.930220698	0.724712753	0.808861911
0.686093139	0.019119809	0.502694973	0.823141769	0.170148299	0.415725843
0.225867741	0.506594934	0.921700783	0.190588094	0.02198978	0.750322497
0.766622334	0.031929681	0.733612664	0.430125699	0.842091579	0.076829232
0.421535785	0.647653523	0.460275397	0.147678523	0.690403096	0.048259517
0.113328867	0.157188428	0.062229378	0.832561674	0.005239948	0.569764302
0.784092159	0.572344277	0.392306077	0.050379496	0.248827512	0.7100329
0.857291427	0.03498965	0.292937071	0.005209948	0.380836192	0.409625904
0.112528875	0.134768652	0.710212898	0.118748813	0.443265567	0.755082449
0.092129079	0.515864841	0.17397826	0.469535305	0.015689843	0.380286197
0.060819392	0.786162138	0.731152688	0.158248418	0.063849362	0.029649704
0.834331657	0.720272797	0.602843972	0.768782312	0.996330037	0.565284347
0.565864341	0.873891261	0.475105249	0.49498505	0.168828312	0.503364966
0.165308347	0.845141549	0.905320947	0.394076059	0.153598464	0.449125509
0.011119889	0.396646034	0.724552754	0.560474395	0.368836312	0.760772392
0.087879121	0.63203368	0.813561864	0.674523255	0.009829902	0.698563014
0.658413416	0.582634174	0.202537975	0.901210988	0.616233838	0.249367506
0.483725163	0.460255397	0.187148129	0.778252217	0.08500915	0.57798422
0.63597364	0.721342787	0.726902731	0.407935921	0.237437626	0.907240928
0.538144619	0.268497315	0.157178428	1	0.862361376	0.737262627
0.972130279	0.007479925	0.94199058	0.497445026	0.092239078	0.359396406
0.021089789	0.361386386	0.696303037	0.464685353	0.443185568	0.458785412
0.0699693	0.343116569	0.130728693	0.473145269	0.011699883	0.969400306
0.103078969	0.11704883	0.808161918	0.120828792	0.849791502	0.508764912
0.166138339	0.092349077	0.926730733	0.953450465	0.246147539	0.956560434
0.680443196	0.224307757	0.030619694	0.727892721	0.10900891	0.706252937
0.612473875	0.076699233	0.834251657	0.896601034	0.008479915	0.007369926
0.481185188	0.368896311	0.646473535	0.413355866	0.967690323	0.785212148
0.664103359	0.554164458	0.738212618	0.01204988	0.623843762	0.9399906
0.801081989	0.685313147	0.242707573	0.592174078	0.195188048	0.529854701
0.132198678	0.709682903	0.63200368	0.014439856	0.074549255	0.047479525
0.540144599	0.429245708	0.787222128	0.556784432	0.087429126	0.863201368
0.639663603	0.069799302	0.563674363	0.684213158	0.497205028	0.97298027
0.677383226	0.450235498	0.906440936	0.016119839	0.048929511	0.802581974
0.879711203	0.768192318	0.134118659	0.016869831	0.407095929	0.181768182
0.111548885	0.675273247	0.784462155	0.68295317	0.43602564	0.09595904
0.709312907	0.080699193	0.02799972	0.345346547	0.578464215	0.901650983
0.870851291	0.992440076	0.536324637	0.464235358	0.010399896	0.898941011
0.671233288	0.075309247	0.920290797	0.504784952	0.26398736	0.999190008
0.149358506	0.935500645	0.554704453	0.702452975	0.961320387	0.745472545
0.998820012	0.72203278	0.378206218	0.586794132	0.794182058	0.118328817
1	0.850891491	1	0.916390836	0.516654833	5.00E-05
0.494325057	0.295887041	0.825851741	0.455595444	0.150258497	0.057929421
0.933310667	0.358826412	0.993710063	0.885801142	0.684453155	0.104168958
0.628653713	0.171938281	0.410695893	0.183148169	0.71303287	0.426725733
0.184278157	0.021639784	0.124478755	0.26300737	0.642483575	0.853551464
0.652663473	0.21697783	0.539574604	0.740872591	0.018579814	0.174608254
0.03597964	0.008109919	0.691693083	0.770332297	0.045619544	0.534084659
0.692063079		0.129468705	0.943840562	0.944420556	0.125728743
0.689113109		0.422765772	0.225767742	0.161248388	0.481565184
0.428355716		0.172568274	0.047739523	0.565774342	0.726912731
0.87901121		0.398756012	0.959080409	0.559384406	0.799842002
0.72302277		0.787172128	0.06795932	0.596734033	0.066679333
0.465065349		0.846051539	0.661443386	0.89597104	0.024919751
0.952940471		0.128178718	0.958430416	0.804401956	0.902330977
0.152768472		0.713502865	0.725922741	0.922780772	0.923100769
0.620723793		0.846901531	0.131538685	0.988420116	0.470905291
0.641193588		0.566424336	0.980800192	0.001479985	0.862761372
0.832611674		0.016059839	0.934670653	0.584124159	0.013599864
0.310846892		0.554324457	0.639633604	0.158148419	0.938140619
0.102798972		0.796702033	0.958460415	0.018509815	0.205337947
0.408425916		0.574584254	0.105508945	0.565214348	0.281487185
0.41401586		0.630553694	0.360906391	0.099759002	0.458745413
0.472655273		0.067179328	0.896481035	0.900160998	0.00096999
0.416935831		0.090509095	0.062629374	0.805911941	0.952780472
0.130248698		0.963640364	0.642293577	0.887921121	0.862581374
0.503244968		0.616493835	0.948670513	0.97900021	0.179408206
0.910700893		0.813211868	0.810411896	0.001269987	0.801111989
0.054249458		0.386196138	0.190348097	0.835821642	0.201387986
0.751472485		0.798242018	0.4300157	0.886141139	0.007319927
0.887911121		0.044629554	0.056759432	0.181098189	0.596454035
0.640223598		0.075079249	0.733832662	0.979850201	0.093259067
0.901460985		0.63701363	0.933590664	0.524644754	0.516704833
0.312886871		0.071459285	0.103248968	0.147108529	0.861671383
0.801851981		0.106738933	0.046949531	0.738602614	0.04696953
0.57403426		0.430375696	0.422665773	0.759872401	0.98398016
0.82398176		0.768442316	0.940470595	0.691583084	0.070469295
0.667883321		0.802651973	0.089189108	0.706332937	0.850391496
0.205317947		0.618303817	0.747252527	0.6100039	0.492775072
0.959650403		0.401935981	0.715872841	0.89900101	0.001079989
0.703792962		0.016329837	0.880861191	0.894671053	0.668133319
0.475615244		0.458225418	0.867501325	0.645563544	0.858141419
0.994150058		0.00301997	0.872051279	0.9799502	0.617943821
0.133658663		0.984050159	0.477685223	0.131588684	0.348456515
0.39595604		0.935590644	0.814461855	0.000659993	0.486805132
0.752492475		0.905600944	0.768062319	0.735742643	0.552934471
0.768272317		0.765332347	0.567724323	0.530084699	0.709732903
0.593074069		0.244777552	0.830931691	0.823791762	0.684693153
0.374316257		0.738192618	0.579104209	0.70603294	0.957460425
0.376656233		0.02800972	0.567564324	0.608663913	0.813661863
0.446425536		0.227267727	0.871601284	0.270717293	0.674633254
0.180128199		0.997070029	0.56099439	0.914250857	0.932580674
0.032919671		0.040359596	0.568224318	0.150898491	0.680383196
0.033619664		0.011579884	0.831511685	0.992810072	0.459215408
0.525824742		0.542564574	0.575424246	0.012059879	0.826881731
0.809941901		0.810521895	0.567234328	0.326226738	0.677543225
0.641523585		0.494425056	0.82502175	0.99895001	0.933590664
0.18800812		0.638493615	0.580704193	0.519734803	0.657713423
0.488655113		0.686423136	0.57197428	0.216067839	0.685103149
0.515854841		0.511694883	0.898261017	0.717702823	0.059519405
0.503424966		0.150498495	0.189208108	0.605233948	0.464775352
0.842721573		0.064359356	0.748212518	0.534764652	0.936850631
1		0.875561244	0.073589264	0.630423696	0.145238548
0.425775742		0.752612474	0.530794692	0.840561594	0.402285977
0.121538785		0.50504495	0.859611404	0.981590184	0.05500945
0.896861031		0.721332787	0.470465295	0.462605374	0.724492755
0.831261687		0.763832362	0.86302137	0.666053339	0.927360726
0.123888761		0.956850431	0.46901531	0.03895961	0.554784452
0.968710313		0.608093919	0.153458465	0.655193448	0.0899591
0.521694783		0.920720793	0.88897111	0.092089079	0.055329447
0.873091269		0.019109809	0.247447526	0.858821412	0.517284827
0.409595904		0.043879561	0.612413876	0.996660033	0.924730753
0.822281777		0.038709613	0.058449416	0.857161428	0.918810812
0.668593314		0.805301947	0.528894711	0.623493765	0.614383856
0.66500335		0.604123959	0.865621344	0.643663563	0.057359426
0.728882711		0.813931861	0.754132459	0.995840042	0.52795472
0.737162628		0.43298567	0.878411216	0.145538545	0.925400746
0.474835252		0.752592474	0.462225378	0.005199948	0.45795542
0.768052319		0.465335347	0.042689573	0.595524045	0.570124299
0.409135909		0.005219948	0.897301027	0.727502725	0.729932701
0.910540895		0.722772772	0.211377886	0.815661843	0.157408426
0.739742603		0.625703743	0.636703633	0.837471625	0.547704523
0.704832952		0.864921351	0.911900881	0.681633184	0.885701143
0.926520735		0.013719863	0.069939301	0.267887321	0.700582994
0.517704823		0.906790932	0.932910671	0.8599914	0.642703573
0.278147219		0.611633884	0.636693633	0.949420506	0.980050199
0.587314127		0.099399006	0.946740533	0.130348697	0.122738773
0.151598484		0.943710563	0.286157138	0.979610204	0.948210518
0.424635754		0.075439246	0.321866781	0.873051269	0.740352596
0.399976		0.890631094	0.777402226	0.845251547	0.080089199
0.187738123		0.739792602	0.140458595	0.937410626	0.565304347
0.357236428		0.959800402	0.637323627	0.971680283	0.024639754
0.406085939		0.203257967	0.894751052	0.030859691	0.018279817
0.876261237		0.442125579	0.070559294	0.47896521	0.147628524
0.587294127		0.156158438	0.933210668	0.846171538	0.584374156
0.747612524		0.353916461	0.640113599	0.932570674	0.476175238
0.296097039		0.668693313	0.969300307	0.424555754	0.919180808
0.240807592		0.359786402	0.248337517	0.85300147	0.726652733
0.290427096		0.972340277	0.089649104	0.105508945	0.074789252
0.559224408		0.69696303	0.771412286	0.902350976	0.56699433
0.135358646		0.495255047	0.672593274	0.767562324	0.065509345
0.234857651		0.308496915	0.636293637	0.736782632	0.016809832
0.802871971		0.803391966	0.928310717	0.420825792	0.294427056
0.099669003		0.490415096	0.209547905	0.245157548	0.582894171
0.268937311		0.83897161	0.964740353	0.775492245	0.121308787
0.770112299		0.672563274	0.639243608	0.709822902	0.637643624
0.431295687		0.820211798	0.972810272	0.517584824	0.194078059
0.156188438		0.594494055	0.016919831	0.628083719	0.14104859
0.841631584		0.706412936	0.201497985	0.912760872	0.082849172
0.615113849		0.236267637	0.072069279	0.658253417	0.130428696
0.566664333		0.911610884	0.82504175	0.730102699	0.912230878
0.995230048		0.897831022	0.086939131	0.412095879	0.233107669
0.074639254		0.036799632	0.463915361	0.591074089	0.045489545
0.079279207		0.798272017	0.227557724	0.508094919	0.355226448
0.568054319		0.779392206	0.446055539	0.843771562	0.32595674
0.074719253		0.764772352	0.615883841	0.872461275	0.911410886
0.224137759		0.759062409	0.786242138	0.20101799	0.49301507
0.453235468		0.931780682	0.123398766	0.28199718	0.240927591
0.949920501		0.134288657	0.564394356	0.332496675	0.119138809
0.589754102		0.011759882	0.782822172	0.206337937	0.810911891
0.202747973		0.484735153	0.831631684	0.089619104	0.553084469
0.834521655		0.500404996	0.857231428	0.434485655	0.07799922
0.84198158		0.892551074	0.965920341	0.743502565	0.911350886
0.597904021		0.409835902	0.513844862	0.758822412	0.804081959
0.495225048		0.920700793	0.56801432	0.60301397	0.968260317
0.767262327		0.593284067	0.561804382	0.200157998	0.086339137
0.198438016		0.05704943	0.41097589	0.6599934	0.03498965
0.688443116		0.730302697	0.845481545	0.459375406	0.04303957
0.860601394		0.558154418	0.879761202	0.987100129	0.906860931
0.268667313		0.017469825	0.447525525	0.544244558	0.604063959
0.430605694		0.675833242	0.822751772	0.944290557	0.888911111
1		0.887801122	0.558414416	0.747382526	0.404925951
0.725272747		0.478515215	0.409565904	0.868531315	0.421555784
0.893691063		0.466465335	0.664213358	0.800401996	0.071489285
0.025479745		0.484475155	0.703232968	0.994260057	0.043319567
0.881791182		0.173448266	0.148558514	0.047869521	0.813261867
0.66500335		0.743122569	0.707382926	0.446435536	0.882061179
0.068639314		0.788632114	0.854431456	0.365296347	0.073329267
0.344676553		0.935500645	0.476865231	0.709162908	0.067109329
0.606813932		0.160858391	0.4699953	0.922380776	0.943490565
0.992260077		0.716932831	0.467365326	0.557174428	0.982670173
0.099549005		0.750792492	0.116358836	0.548174518	0.817281827
0.083889161		0.637783622	0.10801892	0.94802052	0.043409566
0.588374116		0.127108729	0.660073399	0.556554434	0.669303307
0.152068479		0.830071699	0.330516695	0.008369916	0.554624454
0.440945591		0.755662443	0.047149529	0.82200178	0.149428506
0.609263907		0.000219998	0.384236158	0.04297957	0.48897511
0.868751312		0.313146869	0.852091479	0.491865081	0.625673743
0.761942381		0.490105099	0.43199568	0.350546495	0.559414406
0.409065909		0.2100179	0.425665743	0.722202778	0.800711993
0.077859221		0.878921211	0.424305757	0.91603084	0.046289537
0.701642984		0.566304337	0.299507005	0.587564124	0.239067609
0.073109269		0.899811002	0.094479055	0.577824222	0.761452385
0.508484915		0.79799202	0.652893471	0.319476805	0.937870621
0.668583314		0.395936041	0.092629074	0.578634214	0.525424746
0.023569764		0.512624874	0.734792652	0.334766652	0.041349587
0.880561194		0.086059139	0.285447146	0.868331317	0.884831152
0.8100019		0.518484815	0.003529965	0.302646974	0.106808932
0.781922181		0.675103249	0.86604134	0.464665353	0.688573114
0.926930731		0.874721253	0.44698553	0.28802712	0.610793892
0.035809642		0.421485785	0.197218028	0.722322777	0.520924791
0.999710003		0.397946021	0.37801622	0.93801062	0.746662533
0.778282217		0.908470915	0.282857171	0.549394506	0.399956
0.88795112		0.449675503	0.738832612	0.536694633	0.858251417
0.250177498		0.615563844	0.563584364	0.075829242	0.463545365
0.01901981		0.539734603	0.000399996	0.553194468	0.580174198
0.043409566		0.784172158	0.844241558	0.187808122	0.054789452
0.637263627		0.329896701	0.372756272	0.831461685	0.016479835
0.549674503		0.990070099	0.126428736	0.003279967	0.969710303
0.174108259		0.056759432	0.230387696	0.465085349	0.096299037
0.242657573		0.003069969	0.24596754	0.454655453	0.734312657
0.74500255		0.677073229	0.030359696	0.714542855	0.416085839
0.038089619		0.572864271	0.006909931	0.933940661	0.879301207
0.700762992		0.760172398	0.91699083	0.563824362	0.498315017
0.850171498		0.563864361	0.668503315	0.553824462	0.982760172
0.876561234		0.466415336	0.721872781	0.093629064	0.197888021
0.528474715		0.447175528	0.002899971	0.562234378	0.162158378
0.461755382		0.11698883	0.959430406	0.521854781	0.60199398
0.667703323		0.873811262	0.988200118	0.927070729	0.111598884
0.092359076		0.12803872	0.73495265	0.518484815	0.489485105
0.386106139		0.422055779	0.128608714	0.980350196	0.342236578
0.0799892		0.344486555	0.836221638	0.945820542	0.868371316
0.077709223		0.703732963	0.072139279	0.406725933	0.47301527
0.559734403		0.882321177	0.57103429	0.706822932	0.569364306
0.356486435		0.949490505	0.098739013	0.018369816	0.776552234
0.073819262		0.10902891	0.925420746	0.596624034	0.430605694
0.769462305		0.841501585	0.520404796	0.962460375	0.741662583
0.17297827		0.096249038	0.731772682	0.387456125	0.302126979
0.080319197		0.62695373	0.135498645	0.456425436	0.902280977
0.819451805		0.984540155	0.948330517	0.623893761	0.272187278
0.656823432		0.657533425	0.88904111	0.528864711	0.868811312
0.009859901		0.912740873	0.057849422	0.499675003	0.474795252
0.177388226		0.217107829	0.698503015	0.636213638	0.563844362
0.462555374		0.877451225	0.992350076	0.562324377	0.570124299
0.600034		0.108448916	0.049369506	0.445245548	0.021229788
0.520514795		0.671913281	0.740362596	0.538364616	0.566174338
0.443605564		0.015199848	0.867341327	0.649433506	0.449945501
0.953050469		0.93604064	0.507054929	0.623153768	0.490815092
0.985520145		0.477365226	0.360646394	0.002659973	0.029889701
0.208557914		0.170598294	0.001649984	0.229897701	0.866091339
0.525244748		0.030529695	0.965320347	0.66497335	0.453055469
0.238387616		0.989720103	0.627413726	0.979750202	0.572614274
0.723552764		0.563404366	0.109178908	0.801591984	0.036669633
0.030499695		0.67701323	0.482925171	0.691813082	0.117078829
0.924880751		0.122148779	0.087569124	0.125118749	0.982910171
0.594604054		0.680543195	0.157378426	0.476715233	0.12802872
0.746512535		0.76904231	0.900550994	0.992830072	0.487655123
0.669543305		0.126808732	0.158458415	0.794322057	0.835281647
0.684473155		0.283777162	0.438515615	0.256227438	0.281127189
0.981400186		0.075199248	0.910580894	0.285547145	0.714572854
0.556144439		0.784092159	0.142948571	0.49503505	0.819521805
0.847201528		0.079089209	0.101918981	0.975190248	0.848831512
0.655193448		0.91697083	0.024379756	0.801191988	0.501754982
0.897821022		0.608693913	0.878301217	0.255577444	0.734492655
0.854371456		0.63500365	0.085249148	0.0699593	0.338116619
0.272327277		0.064579354	0.570624294	0.583564164	0.037529625
0.928410716		0.809771902	0.164278357	0.992730073	0.978650213
0.715312847		0.663113369	0.008819912	0.901270987	0.922940771
0.884761152		0.018669813	0.910450895	0.046909531	0.994320057
0.589304107		0.817731823	0.278867211	0.149208508	0.723522765
0.722212778		0.898671013	0.853801462	0.919060809	0.674123259
0.01298987		0.910380896	0.004779952	0.449935501	0.387456125
0.36898631		0.496255037	0.523874761	0.76596234	0.903470965
0.420545795		0.018149819	0.374656253	0.213087869	0.991880081
0.060739393		0.139138609	0.610663893	0.559604404	0.455065449
0.145948541		0.231587684	0.187448126	0.766592334	0.573154268
0.529604704		0.768882311	0.213237868	0.701262987	0.672653273
0.079369206		0.031499685	0.888701113	0.378506215	0.752302477
0.895111049		0.536304637	0.689103109	0.535494645	0.075079249
0.578864211		0.594154058	0.098579014	0.949860501	0.01504985
0.730392696		0.911200888	0.025179748	0.093839062	0.896891031
0.984340157		0.001269987	0.110778892	0.649273507	0.813311867
0.654823452		0.756812432	0.761062389	0.060129399	0.324106759
0.486315137		0.452925471	0.716882831	0.868401316	0.396766032
0.436775632		0.980120199	0.40403596	0.053939461	0.558944411
0.026469735		0.289057109	0.004379956	0.757792422	0.925890741
0.739422606		0.080549195	0.463765362	0.821671783	0.977820222
0.893781062		0.71595284	0.122588774	0.077319227	0.711742883
0.473095269		0.036669633	0.045189548	0.946390536	0.482085179
0.088719113		0.521384786	0.121598784	0.095349047	0.125578744
0.389726103		0.253817462	0.831271687	0.465825342	0.921680783
0.632833672		0.652733473	0.799442006	0.60399396	0.540674593
0.902250977		0.922190778	0.301396986	0.853621464	0.055089449
0.458595414		0.626633734	0.496315037	0.061329387	0.431095689
0.0900091		0.061629384	0.771372286	0.673333267	0.137458625
0.753452465		0.535924641	0.437625624	0.167358326	0.937500625
0.115948841		0.80795192	0.305386946	0.791902081	0.340576594
0.058779412		0.449135509	0.496775032	0.039389606	0.718322817
0.567794322		0.612053879	0.174168258	0.952360476	0.876461235
0.922300777		0.207797922	0.470735293	0.847081529	0.334136659
0.200207998		0.629083709	0.171098289	0.744162558	0.889561104
0.031269687		0.532774672	0.958290417	0.75899241	0.687803122
0.82596174		0.028439716	0.5800342	0.249857501	0.682693173
0.762812372		0.095149049	0.215767842	0.969880301	0.053459465
0.075149249		0.148388516	0.475385246	0.849771502	0.886741133
0.014479855		0.015329847	0.43300567	0.503204968	0.944100559
0.666133339		0.493655063	0.872261277	0.622563774	0.861731383
0.833441666		0.254207458	0.316106839	0.701892981	0.703792962
0.101088989		0.233337667	0.764222358	0.901190988	0.594514055
0.50798492		0.805181948	0.484815152	0.67395326	0.52799472
0.076579234		0.615653843	0.671903281	0.068179318	0.606403936
0.571474285		0.75399246	0.031939681	0.178828212	0.896591034
0.968280317		0.666663333	0.786932131	0.013619864	0.924610754
0.620523795		0.209227908	0.585764142	0.515104849	0.637283627
0.494745053		0.732802672	0.07902921	0.588834112	0.138498615
0.142568574		0.353126469	0.944590554	0.861141389	0.583374166
0.448265517		0.673593264	0.116478835	0.048519515	0.532584674
0.711872881		0.836121639	0.611513885	0.937460625	0.613453865
0.43501565		0.762192378	0.35297647	0.107298927	0.066669333
0.445685543		0.958340417	0.476555234	0.626193738	0.041499585
0.428195718		0.495575044	0.496365036	0.69502305	0.982590174
0.035559644		0.052719473	0.670433296	0.601203988	0.194538055
		0.923360766	0.107828922	0.548834512	0.596864031
		0.432715673	0.754312457	0.122118779	0.51799482
		0.028829712	0.581064189	0.93695063	0.61397386
		0.724942751	0.292307077	0.813561864	0.586484135
		0.09903901	0.984060159	0.549814502	0.091469085
		0.896721033	0.63399366	0.165918341	0.645243548
		0.014949851	0.508804912	0.786642134	0.128418716
		0.864941351	0.418285817	0.68402316	0.61696383
		0.676543235	0.537524625	0.060439396	0.859181408
		0.307446926	0.676783232	0.81598184	0.63803362
		0.002499975	0.680183198	0.887281127	0.182558174
		0.933170668	0.516414836	0.126908731	0.040309597
		0.850541495	0.779932201	0.083369166	0.659393406
		0.070569294	0.584074159	0.466415336	0.629933701
		0.502744973	0.721402786	0.802731973	0.566284337
		0.72703273	0.691813082	0.524344757	0.956440436
		0.369846302	0.848841512	0.513804862	0.474735253
		0.555214448	0.04499955	0.859251407	0.916660833
		0.836281637	0.943440566	0.632263677	0.667893321
		0.987770122	0.992750072	0.448855511	0.00804992
		0.116628834	0.589204108	0.581944181	0.180908191
		0.005869941	0.660253397	0.931470685	0.912270877
		0.03097969	0.227087729	0.16399836	0.5199948
		0.498875011	0.384916151	0.722452775	0.459485405
		0.375426246	0.683223168	0.490505095	0.480645194
		0.489145109	0.818731813	0.02096979	0.903660963
		0.499775002	0.976110239	0.797492025	0.865691343
		0.033199668	0.736562634	0.911610884	0.722752772
		0.002649974	0.102868971	0.809211908	0.145118549
		0.705602944	0.032829672	0.503194968	0.743302567
		0.659763402	0.898631014	0.703432966	0.924260757
		0.675943241	0.682073179	0.93600064	0.237227628
		0.736332637	0.884261157	0.851171488	0.050399496
		0.110898891	0.976870231	0.948390516	0.870901291
		0.749182508	0.723062769	0.519564804	0.889371106
		0.401235988	0.077759222	0.106938931	0.910100899
		0.956650433	0.034509655	0.08304917	0.833811662
		0.992910071	0.395056049	0.682463175	0.415055849
		0.177758222	0.681433186	0.828711713	0.006619934
		0.050069499	0.112248878	0.559774402	0.030639694
		0.706102939	0.95500045	0.379706203	0.130218698
		0.46701533	0.741692583	0.838261617	0.052389476
		0.208777912	0.07102929	0.772462275	0.631333687
		0.821421786	0.072769272	0.847941521	0.434925651
		0.238227618	0.467185328	0.862711373	0.062899371
		0.613433866	0.689663103	0.212197878	0.117678823
		0.087769122	0.9599504	0.766272337	0.214087859
		0.71402286	0.448585514	0.88100119	0.055949441
		0.995540045	0.42300577	0.648903511	0.945300547
		0.812661873	0.446645534	0.874721253	0.561494385
		0.027889721	0.513064869	0.548944511	0.332466675
		0.40297597	0.701822982	0.002169978	0.127838722
		0.01096989	0.991500085	0.977820222	0.95395046
		0.539814602	0.776352236	1	0.725822742
		0.504234958	0.342716573	0.093619064	0.894761052
		0.953930461	0.690553094	0.717372826	0.98600014
		0.290647094	0.379816202	0.82696173	0.08301917
		0.761372386	0.441395586	0.60503395	0.001519985
		0.674333257	0.950080499	0.40902591	0.081719183
		0.340816592	0.445765542	0.905850941	0.685663143
		0.660863391	0.418925811	0.15598844	0.638063619
		1.00E-05	0.521524785	0.86599134	0.875391246
		1	0.508794912	0.880541195	0.825301747
		0.873591264	0.371486285	0.073699263	0.829661703
		0.142698573	0.910200898	0.711322887	0.083109169
		0.962240378	0.803231968	0.848421516	0.061189388
		0.888851111	0.215827842	0.540534595	0.111438886
		0.060809392	0.60496395	0.87303127	0.701272987
		0.346906531	0.372566274	0.503384966	0.928310717
		0.557144429	0.911750882	0.115708843	0.876181238
		0.059239408	0.73902261	0.934600654	0.825601744
		0.88198118	0.923060769	1	0.293807062
		0.070309297	0.907870921	0.068169318	0.833871661
		0.51196488	0.010239898	0.68195318	0.755682443
		0.052789472	0.884401156	0.829491705	0.154198458
		0.301136989	0.524834752	0.961880381	0.93199068
		0.035439646	0.917150828	0.846621534	0.267077329
		0.725932741	0.90397096	0.988430116	0.624553754
		0.636673633	0.035849642	0.020249798	0.11801882
		0.865181348	0.805831942	0.878151218	0.454455455
		0.595314047	0.029399706	0.899531005	0.66497335
		0.759762402	0.571124289	0.900650993	0.330356696
		0.324286757	0.027849722	0.657143429	0.035419646
		0.794082059	0.847341527	0.695193048	0.991290087
		0.000809992	0.521484785	0.552224478	0.352806472
		0.188268117	0.446315537	0.968470315	0.954200458
		0.971370286	0.903320967	0.672393276	0.035599644
		0.340946591	0.094459055	0.279117209	0.641663583
		0.529474705	0.538854611	0.129458705	0.312566874
		0.658803412	0.833421666	0.792902071	0.437255627
		0.88301117	0.002509975	0.689383106	0.663493365
		0.052549475	0.896641034	0.796302037	0.122178778
		0.223877761	0.65297347	0.800491995	0.363606364
		0.96501035	0.087419126	0.82798172	0.081609184
		0.001129989	0.657593424	0.64699353	0.922520775
		0.306086939	0.542324577	0.375346247	0.952820472
		0.005239948	0.457715423	0.162058379	0.653683463
		0.078279217	0.195568044	0.902900971	0.961690383
		0.318716813	0.405695943	0.659443406	0.740292597
		0.517164828	0.296247038	0.792692073	0.305906941
		0.094789052	0.679213208	0.882901171	0.093809062
		0.734082659	0.815741843	0.021239788	0.709362906
		0.501314987	0.894401056	0.130818692	0.957890421
		0.137148629	0.703582964	0.961860381	0.685313147
		0.884721153	0.017469825	0.539534605	0.964470355
		0.81401186	0.348106519	0.149678503	0.130868691
		0.221417786	0.99697003	0.456335437	0.581594184
		0.071339287	0.699953	0.992600074	0.791742083
		0.59697403	0.327446726	0.69198308	0.70201298
		0.520164798	0.134558654	0.95096049	0.940820592
		0.667403326	0.698733013	0.742752572	0.678623214
		0.945760542	0.655743443	0.001649984	0.961230388
		0.034219658	0.028409716	0.4300357	0.292507075
		0.97400026	0.777182228	0.70901291	0.164268357
		0.83202168	0.002689973	0.412545875	0.926860731
		0.076859231	0.318586814	0.946860531	0.877111229
		0.526374736	0.403285967	0.558664413	0.58702413
		0.853451465	0.989170108	0.513824862	0.920940791
		0.691813082	0.16699833	0.848081519	0.918560814
		0.615383846	0.42798572	1	0.519754802
		0.002669973	0.387816122	0.982450175	0.131108689
		0.053219468	1	0.426325737	0.04597954
		0.957600424	0.930460695	0.104568954	0.047379526
		0.727292727	0.07100929	0.919170808	0.195148049
		0.144258557	0.921100789	0.964930351	0.702642974
		0.785232148	0.768522315	0.539224608	0.477225228
		0.292377076	0.988830112	0.025579744	0.23596764
		0.670763292	0.778912211	0.742232578	0.033879661
		0.445765542	0.973810262	1	0.124428756
		0.436895631	0.002569974	0.919560804	0.847851521
		0.22603774	0.088089119	0.044109559	0.603313967
		1	0.929810702	0.352396476	0.1200488
		0.05504945	0.069779302	0.906810932	0.70903291
		0.999540005	0.9200008	0.807051929	0.00696993
		0.150168498	0.083759162	1	0.113638864
		0.579674203	0.899581004	0.005509945	0.052079479
		0.971770282	0.204847952	0.993550064	0.061869381
		0.797392026	0.546944531	0.916880831	0.231337687
		0.503294967	0.28302717	0.03895961	0.778272217
		0.021139789	0.449355506	0.876431236	0.650273497
		0.532914671	0.901050989	0.038509615	0.695423046
		0.035249648	0.378146219	0.264717353	0.28399716
		0.315656843	0.288637114	0.89598104	0.053189468
		0.620643794	0.319626804	1	0.068889311
		0.015289847	0.114358856	0.058119419	0.488455115
		0.572084279	0.022149779	0.932390676	0.928690713
		0.680473195	0.541514585	0.577594224	0.499605004
		0.168158318	0.394786052	0.124938751	0.534904651
		0.335236648	0.514404856	0.913310867	0.734652653
		0.963320367	0.655573444	0.483485165	0.402575974
		0.575504245	0.126168738	0.872411276	0.56697433
		0.97103029	0.328106719	0.17496825	0.904540955
		0.58296417	0.242667573	0.026749733	0.551814482
		0.437275627	0.944640554	0.890071099	0.711262887
		0.753412466	0.4899651	0.745772542	0.638253617
		0.39603604	0.540224598	0.007189928	0.682423176
		0.681553184	0.304096959	0.550264497	0.777352226
		0.413725863	0.105228948	0.593244068	0.032919671
		0.111938881	0.857221428	0.863241368	0.020419796
		0.802131979	0.924430756	0.932480675	0.543234568
		0.370206298	0.333366666	0.017139829	0.902670973
		0.003839962	0.234537655	0.892851071	0.689703103
		0.034599654	0.870711293	0.163668363	0.505314947
		0.13498865	0.986110139	0.043899561	0.535774642
		0.782752172	0.547134529	0.917290827	0.658443416
		0.469635304	0.861301387	0.749702503	0.96895031
		0.651423486	0.977080229	0.013579864	0.793782062
		0.127338727	0.545324547	0.516524835	0.429275707
		0.097729023	1	0.562784372	0.756522435
		0.051379486	0.126858731	0.191208088	0.543674563
		0.315186848	0.765382346	0.915210848	0.427455725
		0.909860901	0.149778502	0.041239588	0.937760622
		0.980290197	0.700652993	0.879811202	0.17596824
		0.549904501	0.833361666	0.025529745	0.537454625
		0.443505565	0.075659243	0.256737433	0.659913401
		0.762292377	0.007169928	0.901050989	0.988890111
		0.789892101	0.110828892	0.751542485	0.793372066
		0.431235688	0.14202858	0.188518115	0.028729713
		0.829581704	0.765102349	0.529224708	0.955220448
		0.702772972	0.319676803	0.584824152	0.537764622
		0.486205138	0.679533205	0.738352616	0.734622654
		0.849401506	0.177578224	0.808671913	0.68604314
		0.909680903	0.879311207	0.281237188	0.027379726
		0.947480525	0.701222988	0.552654473	0.704782952
		0.02198978	0.745542545	0.015219848	0.544354556
		0.016209838	0.560454395	0.81301187	0.727522725
		0.821391786	0.736492635	0.907720923	0.720412796
		0.830121699	0.561264387	0.987550124	0.457415426
		0.860361396	0.427305727	0.595554044	0.39200608
		0.241717583	0.499285007	0.781602184	0.093479065
		0.023409766	0.001809982	0.184408156	0.975330247
		0.083109169	0.757062429	0.008169918	0.610343897
		0.315566844	0.593224068	0.41297587	0.822121779
		0.537864621	0.711172888	0.612733873	0.195228048
		0.03899961	0.565944341	0.882701173	0.06599934
		0.981330187	0.850241498	0.469245308	0.438275617
		0.011089889	0.474255257	0.865781342	0.629873701
		0.125878741	0.733572664	0.723242768	0.913370866
		0.339136609	0.602183978	0.174298257	0.524944751
		0.625903741	0.067819322	0.937360626	0.866401336
		0.841331587	0.585334147	0.134838652	0.514344857
		0.620803792	0.21503785	0.628763712	0.956160438
		0.180738193	0.895551044	0.846901531	0.398326017
		0.108878911	0.931380686	0.568134319	0.459585404
		0.747222528	0.258437416	0.145408546	0.74899251
		0.930930691	0.077909221	0.829451705	0.694493055
		0.963280367	0.322186778	0.10595894	0.098389016
		0.481265187	0.804071959	0.134078659	0.734562654
		0.202717973	0.569314307	0.684923151	0.713902861
		0.535724643	0.193248068	0.992750072	0.719622804
		0.018449816	0.867661323	0.85802142	0.279357206
		0.331806682	0.306276937	0.812741873	0.100468995
		0.589094109	0.685443146	0.399666003	0.915060849
		0.913550864	0.866351336	0.907710923	0.779522205
		0.445565544	0.718062819	0.978430216	0.080809192
		0.679913201	0.590084099	0.045579544	0.576914231
		0.691503085	0.592244078	0.163848362	0.758902411
		0.07202928	0.116698833	0.786812132	0.714082859
		0.808361916	0.416055839	0.841851581	0.804551954
		0.020839792	0.663183368	0.864551354	0.147118529
		0.042489575	0.721342787	0.126908731	0.034709653
		0.204817952	0.406565934	0.407075929	0.952500475
		0.943220568	0.555054449	0.909500905	0.920320797
		0.730052699	0.338316617	0.974390256	0.799502005
		0.462875371	0.854561454	0.153788462	0.718172818
		0.84804152	0.383486165	0.274667253	0.898221018
		0.237237628	0.062359376	0.365116349	0.957480425
		0.910130899	0.00199998	0.91702083	0.919600804
		0.070639294	0.592914071	0.572504275	0.884631154
		0.64799352	0.751852481	0.014379856	0.98399016
		0.710582894	0.504834952	0.145548545	0.218817812
		0.873061269	0.856121439	0.744332557	0.854401456
		0.152098479	0.116468835	0.752402476	0.716912831
		0.078449216	0.056629434	0.994070059	0.859881401
		0.408405916	0.725462745	0.959050409	0.422285777
		0.772732273	0.000229998	0.797792022	0.572794272
		0.124088759	0.949550504	0.913690863	0.435265647
		0.053099469	0.579414206	1	0.358606414
		0.258917411	0.806821932	0.528464715	0.73900261
		0.797182028	0.907710923	0.198858011	0.964720353
		0.735272647	0.032129679	0.786942131	0.143058569
		0.112118879	0.715552844	0.752852471	0.615403846
		0.852051479	0.427645724	0.832651673	0.996160038
		0.83303167	0.89403106	0.960380396	0.147258527
		0.688723113	0.406935931	0.142778572	0.040769592
		0.752062479	0.806931931	0.915350846	0.693403066
		0.677743223	0.117278827	1	0.388796112
		0.90702093	0.020099799	0.524694753	0.578384216
		0.628383716	0.715512845	0.887291127	0.996190038
		0.760782392	0.011369886	0.124278757	0.959360406
		0.071359286	0.882821172	0.903250967	0.489235108
		0.698533015	0.42103579	0.873231268	0.742442576
		0.18199818	0.806521935	0.505734943	0.397406026
		0.576944231	0.288117119	0.900060999	0.209317907
		0.139738603	0.628103719	0.979710203	0.996380036
		0.287227128	0.748622514	0.070689293	0.980580194
		0.068599314	0.21496785	0.339676603	0.036909631
		0.842781572	0.878761212	0.831471685	0.952450475
		0.926770732	0.639573604	1	0.119268807
		0.947250527	0.681593184	0.115478845	0.077299227
		0.0299897	0.888471115	0.904900951	0.990070099
		0.587454125	0.588374116	0.302896971	0.955450445
		0.540494595	0.912200878	0.662763372	0.872221278
		0.142648574	0.110908891	0.998590014	0.687693123
		0.094949051	0.872911271	0.549794502	0.569564304
		0.863281367	0.443855561	0.157348427	0.110198898
		0.775132249	0.560394396	0.841491585	0.896481035
		0.160208398	0.511424886	1	0.170778292
		0.354136459	0.46898531	0.399426006	0.698403016
		0.455855441	0.263797362	0.909180908	0.117418826
		0.901220988	0.672713273	0.154408456	0.44896551
		0.46900531	0.619863801	0.027489725	0.475915241
		0.501354986	0.998730013	0.981500185	0.505144949
		0.909240908	0.008309917	0.038399616	0.87899121
		0.463525365	0.00604994	0.82197178	0.769732303
		0.705632944	0.177508225	0.843911561	0.731052689
		0.744842552	0.125928741	1	0.911210888
		0.978180218	0.003829962	0.488345117	0.022919771
		0.063879361	0.000179998	0.919440806	0.483665163
		0.817151828	0.247657523	0.481915181	0.139828602
		0.919900801	0.80597194	0.684113159	0.232797672
		0.448785512	0.191948081	0.879801202	0.10904891
		0.67698323	0.625403746	0.756422436	0.005099949
		0.640473595	0.795552044	0.075739243	0.693063069
		0.450735493	0.54703453	0.463645364	0.60698393
		0.82700173	0.232137679	0.871111289	0.518574814
		0.884631154	0.743512565	0.545734543	0.976300237
		0.119808802	0.176928231	0.534744653	0.869401306
		0.11597884	0.587394126	0.14097859	0.667693323
		0.001799982	0.226777732	0.713252867	0.84797152
		0.715872841	0.660493395	0.569444306	0.542644574
		0.459695403	0.62300377	0.591904081	0.532614674
		0.861701383	0.004919951	0.7299927	0.294507055
		0.963900361	0.858501415	0.398556014	0.695683043
		0.546364536	0.673423266	0.174728253	0.615123849
		0.012119879	0.026599734	0.761282387	0.574094259
		0.015609844	0.873611264	0.978050219	0.127858721
		0.167838322	0.490075099	0.099439006	0.747522525
		0.658803412	0.000529995	0.697073029	0.043169568
		0.47202528	0.92301077	0.606883931	0.578144219
		0.567904321	0.085859141	0.461405386	0.330546695
		0.671093289	0.870461295	0.912580874	0.685523145
		0.164298357	0.203877961	0.012719873	0.628913711
		0.020619794	0.726822732	0.782862171	0.507594924
		0.509124909	0.860651393	0.417685823	0.43199568
		0.449565504	0.003799962	0.789302107	0.875461245
		0.013689863	0.585314147	0.156178438	0.905520945
		0.888121119	0.225767742	0.401435986	0.675703243
		0.660443396	0.646773532	0.088659113	0.622093779
		0.701392986	0.664233358	0.657503425	0.838771612
		0.524914751	0.373376266	0.755822442	0.079649204
		0.352626474	0.009509905	0.727692723	0.145788542
		0.76300237	0.666743333	0.635773642	0.625163748
		0.133848662	0.647593524	0.447155528	0.863681363
		0.453675463	0.671943281	0.009159908	0.059899401
		0.530584694	0.076459235	0.809711903	0.751432486
		0.444825552	0.885491145	0.952590474	0.079389206
		0.131498685	0.786582134	0.617373826	0.598624014
		0.744412556	0.426515735	0.022229778	0.776822232
		0.47497525	0.007559924	0.739302607	0.098379016
		0.561944381	0.802481975	0.77699223	0.880541195
		0.354126459	0.507254927	0.50600494	0.16097839
		0.524204758	0.067339327	0.417565824	0.042559574
		0.490365096	0.952820472	0.759672403	0.406435936
		0.099569004	0.977920221	0.395506045	0.786262137
		0.760102399	0.354186458	0.809831902	0.504444956
		0.37204628	0.069089309	0.951580484	0.627683723
		0.392866071	0.14704853	0.74600254	0.652683473
		0.185928141	0.146308537	0.004299957	0.402925971
		0.976280237	0.505674943	0.749192508	0.52103479
		0.020339797	0.830681693	0.510204898	0.689623104
		0.779682203	0.850171498	0.379366206	0.303556964
		0.370296297	0.949050509	0.404285957	0.976670233
		0.848191518	0.830361696	0.760172398	0.658163418
		0.441645584	0.967060329	0.147658523	0.07098929
		0.837371626	0.80300197	0.81302187	0.613703863
		0.607113929	0.604423956	0.960190398	0.674733253
		0.654073459	0.922160778	0.677683223	0.626583734
		0.739092609	0.510164898	0.194788052	0.679883201
		0.764362356	0.761512385	0.443555564	0.970480295
		0.116878831	0.852151478	0.425405746	0.584154158
		0.737362626	0.049149509	0.35104649	0.056279437
		0.132688673	0.611653883	0.396846032	0.158308417
		0.691733083	0.488475115	0.755152448	0.039449606
		0.086869131	0.730802692	0.201347987	0.029819702
		0.904170958	0.130258697	0.556114439	0.656243438
		0.767112329	0.044769552	0.370336297	0.514234858
		0.359116409	0.688723113	0.130498695	0.634483655
		0.900200998	0.738502615	0.011669883	0.866391336
		0.141408586	0.230457695	0.386056139	0.74898251
		0.525714743	0.689873101	0.658803412	0.018919811
		0.337176628	0.127128729	0.849631504	0.473445266
		0.908890911	0.061289387	0.348786512	0.257227428
		0.062679373	0.112128879	0.35200648	0.464255357
		0.286787132	0.000509995	0.692373076	0.949770502
		0.574764252	0.674583254	0.062589374	0.683223168
		0.930710693	0.362246378	0.55202448	0.850281497
		0.733062669	0.863501365	0.898761012	0.806061939
		0.975530245	0.682153178	0.081459185	0.016779832
		0.83896161	0.561504385	0.578914211	0.09303907
		0.57602424	0.064059359	0.863851361	0.589244108
		0.231247688	0.107188928	0.307266927	0.458275417
		0.86095139	0.600893991	0.536204638	0.94903051
		0.532914671	0.679843202	0.437745623	0.663353366
		0.930600694	0.084489155	0.371836282	0.8500015
		0.854871451	0.740652593	0.061119389	0.153058469
		0.74502255	0.537114629	0.73495265	0.021549785
		0.065419346	0.717722823	0.1399686	0.398596014
		0.597394026	0.097089029	0.881781182	0.466105339
		0.711092889	0.909600904	0.545704543	0.229757702
		0.867541325	0.454185458	0.18398816	0.949190508
		0.953750462	0.823381766	0.999810002	0.657903421
		0.63501365	0.770742293	0.174718253	0.849161508
		0.973730263	0.181558184	0.513764862	0.620403796
		0.787182128	0.036309637	0.987650123	0.088579114
		0.010299897	0.876911231	0.626633734	0.091669083
		0.752282477	0.668193318	0.651823482	0.239577604
		0.897451025	0.453755462	0.805831942	0.178878211
		0.080389196	0.25100749	0.008799912	0.949260507
		0.933460665	0.00900991	0.902830972	0.63695363
		0.682743173	0.251367486	0.564324357	0.84902151
		0.568444316	0.610553894	0.496895031	0.9099709
		0.545214548	0.958520415	0.611853881	0.477525225
		0.863211368	0.752372476	0.09302907	0.258907411
		0.516944831	0.783672163	0.945260547	0.077649224
		0.749302507	0.826441736	0.59199408	0.110498895
		0.939720603	0.657513425	0.02604974	0.948260517
		0.310086899	0.025649744	0.608323917	0.516404836
		0.97603024	0.099449006	0.110438896	0.984640154
		0.403695963	0.148138519	0.912840872	0.036649634
		0.762192378	0.615263847	0.669503305	0.437185628
		0.714292857	0.749102509	0.648863511	0.279247208
		0.412655873	0.453355466	0.950940491	0.856141439
		0.111808882	0.044769552	0.853371466	0.074119259
		0.845491545	0.358236418	0.473385266	0.323246768
		0.860421396	0.810381896	0.621063789	0.148268517
		0.738702613	0.902370976	0.10403896	0.511294887
		0.637583624	0.719732803	0.919490805	0.944470555
		0.0799892	0.839221608	0.686763132	0.658373416
		0.051149489	0.410525895	0.667463325	0.929060709
		0.575304247	0.906820932	0.917920821	0.915290847
		0.088079119	0.383566164	0.587064129	0.281147189
		0.207417926	0.283457165	0.763332367	0.089689103
		0.594164058	0.322406776	0.881531185	0.502144979
		0.201537985	0.938520615	0.080929191	0.911340887
		0.605893941	0.410445896	0.728392716	0.668713313
		0.41202588	0.99498005	0.898261017	0.660453395
		0.416315837	0.014649854	0.046099539	0.583714163
		0.138108619	0.451365486	0.440145599	0.392766072
		0.944860551	0.095289047	0.400655993	0.102578974
		0.501814982	0.006839932	0.942640574	0.942290577
		0.051609484	0.03796962	0.984650153	0.923610764
		0.652183478	0.56903431	0.428295717	0.685193148
		0.602443976	0.051569484	0.387496125	0.784432156
		0.689093109	0.031409686	0.406805932	0.892341077
		0.381226188	0.432585674	0.003449966	0.032499675
		0.192718073	0.048899511	0.488355116	0.644933551
		0.558094419	0.830351696	0.088609114	0.522864771
		0.73601264	0.253477465	0.751602484	0.974500255
		0.005499945	0.948260517	0.695103049	0.795422046
		0.734692653	0.777662223	0.451405486	0.661083389
		0.499765002	0.081629184	0.205667943	0.584564154
		0.430725693	0.186738133	0.087079129	0.70304297
		0.489495105	0.431455685	0.543444566	0.002359976
		0.37804622	0.9900301	0.700182998	0.876811232
		0.099269007	0.831571684	0.180648194	0.729302707
		0.518414816	0.048599514	0.137378626	1
		0.041189588	0.478065219	0.224717753	0.005749943
		0.652253477	0.01295987	0.463085369	0.044319557
		0.386716133	0.080469195	0.697753022	0.003279967
		0.667913321	0.178288217	0.692763072	0.501154988
		0.578314217	0.429335707	0.230087699	0.761752382
		0.391926081	0.021329787	0.544914551	0.888871111
		0.65896341	0.835341647	0.092259077	0.000419996
		0.511454885	0.278537215	0.974540255	0.521704783
		0.08797912	0.569674303	0.977940221	0.976680233
		0.107738923	0.382936171	0.617393826	0.749732503
		0.982350176	0.078589214	0.907710923	0.102098979
		0.065369346	0.616483835	0.817291827	0.626673733
		0.800391996	0.512864871	0.819121809	0.723482765
		1.00E-05	0.083539165	0.597514025	0.709312907
		0.909100909	0.942160578	0.607883921	0.003229968
		0.8299617	0.028149719	0.96900031	0.535424646
		0.99704003	0.78395216	0.485835142	0.731142689
		0.683743163	0.531254687	0.456435436	0.506204938
		0.799612004	0.884791152	0.825461745	0.312496875
		0.023929761	0.684683153	0.110598894	0.621513785
		0.077409226	0.410145899	0.261927381	0.718792812
		0.057689423	0.016899831	0.936490635	0.783142169
		0.343146569	0.53599464	0.497125029	0.077319227
		0.709282907	0.066409336	0.557304427	0.887691123
		0.803681963	0.011479885	0.017759822	0.002149979
		0.9899801	0.778592214	0.963780362	0.482535175
		0.776412236	0.059869401	0.209277907	0.117908821
		0.633273667	0.030139699	0.881311187	0.621753782
		0.899311007	0.944290557	0.808361916	0.726872731
		0.021799782	0.206057939	0.937460625	0.812921871
		0.944480555	0.849301507	0.610793892	0.615073849
		0.853321467	0.880681193	0.747732523	0.823651763
		0.704712953	0.084079159	0.208787912	0.11395886
		0.50696493	0.732192678	0.795852041	0.029619704
		0.731602684	0.727102729	0.501084989	0.532874671
		0.202717973	0.900090999	0.246507535	0.029569704
		0.939940601	0.771782282	0.042149579	0.635773642
		0.71599284	0.12403876	0.559834402	0.059729403
		0.999540005	0.799752002	0.053889461	0.814901851
		0.682873171	0.105778942	0.948240518	0.732912671
		0.833811662	0.195168048	0.517184828	0.015779842
		0.138558614	0.919260807	0.784282157	0.850721493
		0.950490495	0.452285477	0.646643534	0.564654353
		0.455935441	0.113818862	0.814691853	0.274167258
		0.425455745	0.081099189	0.945340547	0.094949051
		0.213157868	0.458105419	0.889481105	0.607883921
		0.225387746	0.509924901	0.45902541	0.744472555
		0.824261757	0.014699853	0.979900201	0.848251517
		0.63501365	0.602133979	0.694633054	0.628083719
		0.109438906	0.408415916	0.76399236	0.266397336
		0.626503735	0.075459245	0.753372466	0.525064749
		0.065559344	0.798642014	0.10497895	0.564604354
		0.721572784	0.783712163	0.780052199	0.836651633
		0.000529995	0.720422796	0.693543065	0.069269307
		0.763542365	0.128458715	0.819851801	0.555534445
		0.998280017	0.048769512	0.713052869	0.144728553
		0.765342347	0.009679903	0.585634144	0.715732843
		0.754122459	0.613203868	0.491245088	0.708712913
		0.999800002	0.696683033	0.680723193	0.022059779
		0.053789462	0.830711693	0.423365766	0.930300697
		0.023439766	0.80798192	0.174488255	0.911150888
		0.272337277	0.785922141	0.657243428	0.073139269
		0.703602964	0.137358626	0.457235428	0.135668643
		0.416525835	0.104778952	0.444075559	0.919150808
		0.344206558	0.585894141	0.777112229	0.639533605
		0.540694593	0.118828812	0.603193968	0.688253117
		0.074649254	0.605273947	0.838331617	0.998720013
		0.431205688	0.416455835	0.824411756	0.532724673
		0.062719373	0.894301057	0.921330787	0.85300147
		0.931290687	0.532684673	0.94300057	0.951730483
		0.53695463	0.600193998	0.351656483	0.901370986
		0.795902041	0.551384486	0.440465595	0.011449886
		0.200177998	0.768452315	0.688353116	0.483525165
		0.083469165	0.404685953	0.997290027	0.534524655
		0.792592074	1	0.907760922	0.052529475
		0.538154618	0.483855161	0.017809822	0.55396446
		0.925660743	0.084929151	0.518364816	0.997420026
		0.937790622	0.834761652	0.855621444	0.341916581
		0.98096019	0.095119049	0.894251057	0.030309697
		0.638723613	0.110868891	0.197228028	0.555244448
		0.469715303	0.526374736	0.0399996	0.997160028
		0.638913611	0.049479505	0.05697943	0.734762652
		0.413145869	0.117638824	0.902610974	0.336206638
		0.543554564	0.117268827	0.654333457	0.484645154
		0.700762992	0.765312347	0.731122689	0.912580874
		0.324426756	0.330566694	0.456065439	0.569124309
		0.136458635	0.057129429	0.457175428	0.367176328
		0.656763432	0.170148299	0.511864881	0.830311697
		0.878351216	0.779092209	0.435925641	0.281487185
		0.381556184	0.934840652	0.770612294	0.467185328
		0.411315887	0.788382116	0.510114899	0.2600374
		0.542514575	0.936290637	0.993690063	0.403635964
		0.855451445	0.773692263	0.823641764	0.666503335
		0.012859871	0.463815362	0.770102299	0.152258477
		0.006819932	0.578104219	0.161098389	0.876091239
		0.982520175	0.907050929	0.752322477	0.427215728
		0.004829952	0.002329977	0.68604314	0.716062839
		0.3199568	0.159568404	0.882761172	0.809351906
		0.005909941	0.299927001	0.785372146	0.091529085
		0.040839592	0.96496035	0.000769992	0.454225458
		0.471735283	0.780762192	0.550574494	0.176598234
		0.92095079	0.471675283	0.809611904	0.525494745
		0.714892851	0.798792012	0.990050099	0.966420336
		0.51195488	0.207667923	0.037539625	0.774532255
		0.121748783	0.046599534	0.884911151	0.412115879
		0.641473585	0.001179988	0.764842352	0.730142699
		0.156268437	0.720902791	0.9499505	0.53204468
		0.713362866	0.92202078	0.087439126	0.963250367
		0.575834242	0.056629434	0.645163548	0.11203888
		0.10603894	0.157758422	0.723202768	0.437355626
		0.116678833	0.007399926	0.801151988	0.006339937
		0.615723843	0.172388276	0.056779432	0.14403856
		0.481485185	0.785332147	0.809801902	0.4499955
		0.507554924	0.675303247	0.761512385	0.279327207
		0.21100789	0.795122049	0.497735023	0.033679663
		0.796802032	0.638813612	0.496365036	0.666813332
		0.186368136	0.401915981	0.396756032	0.802221978
		0.646593534	0.001109989	0.971710283	0.513934861
		0.928160718	0.930560694	0.625353746	0.964770352
		0.156208438	0.046259537	0.508114919	0.637123629
		0.051549485	0.068639314	0.02295977	0.57895421
		0.944300557	0.616123839	0.142338577	0.972170278
		0.578164218	0.432155678	0.238197618	0.746292537
		0.110458895	0.452455475	0.805331947	0.085119149
		0.702942971	0.782132179	0.580274197	0.899921001
		0.596454035	0.596624034	0.548684513	0.611123889
		0.095499045	0.785432146	0.509334907	0.107548925
		0.744642554	0.056459435	0.560734393	0.064689353
		0.807941921	0.329646704	0.793322067	0.068609314
		0.004549955	0.410875891	0.920150798	0.592894071
		0.901250987	0.192748073	0.528864711	0.637443626
		0.146278537	0.070569294	0.35801642	0.517704823
		0.816141839	0.003579964	0.158798412	0.817531825
		0.847261527	0.384916151	0.016799832	0.906660933
		0.282177178	0.80404196	0.804191958	0.003549965
		0.115808842	0.492865071	0.720882791	0.472695273
		0.887591124	0.888271117	0.529764702	0.106578934
		0.008889911	0.144918551	0.88096119	0.044889551
		0.732692673	0.929100709	0.411625884	0.656923431
		0.26702733	0.879671203	0.798082019	0.871741283
		0.370646294	0.406095939	0.614893851	0.965670343
		0.990530095	0.504454955	0.535934641	0.560704393
		0.135318647	0.696473035	0.155658443	0.650773492
		0.041469585	0.789322107	0.779692203	0.083149169
		0.648833512	0.34101659	0.348646514	0.97701023
		0.167928321	0.893921061	0.813861861	0.922630774
		0.408325917	0.091249088	0.444065559	0.242477575
		0.306616934	0.927570724	0.488285117	0.102428976
		0.0399696	0.127328727	0.485595144	0.042389576
		0.556714433	0.02398976	0.970250297	0.097789022
		0.972210278	0.148348517	0.810311897	0.094479055
		0.160708393	0.746342537	0.615403846	0.06698933
		0.79201208	0.529154708	0.496265037	0.527124729
		0.830931691	0.071199288	0.022689773	0.895601044
		0.886051139	0.003529965	0.244237558	0.815131849
		0.312706873	0.46202538	0.031509685	0.914050859
		0.76801232	0.151368486	0.998900011	0.248517515
		0.414315857	0.097249028	0.070889291	0.457345427
		0.401765982	0.594534055	0.478695213	0.9900301
		0.57398426	0.403205968	0.479295207	0.884321157
		0.648593514	0.698253017	0.389506105	0.816661833
		0.83403166	0.753052469	0.812311877	0.540364596
		0.825281747	0.744502555	0.951370486	0.068299317
		0.034169658	0.475055249	0.904610954	0.857611424
		0.350266497	0.825121749	0.281617184	0.477185228
		0.082279177	0.800101999	0.140078599	0.925180748
		0.666503335	0.794282057	0.000659993	0.249417506
		0.948620514	0.017829822	0.367136329	0.069689303
		0.130298697	0.51504485	0.902600974	0.854661453
		0.662503375	0.738502615	0.92403076	0.023129769
		0.752642474	0.743422566	0.805931941	0.219587804
		0.902850971	0.741072589	0.769222308	0.415875841
		0.710262897	0.424355756	0.814161858	0.946590534
		0.05798942	0.112698873	0.603303967	0.496535035
		0.794362056	0.145538545	0.870631294	0.280857191
		0.188748113	0.953460465	0.347526525	0.831471685
		0.860771392	0.820901791	0.740132599	0.782292177
		0.611593884	0.398566014	0.82401176	0.714242858
		0.88198118	0.020249798	0.712762872	0.460225398
		0.056759432	0.355736443	0.620653793	0.961570384
		0.60300397	0.561784382	0.439435606	0.760912391
		0.026209738	0.724392756	0.602653973	0.783092169
		0.164238358	0.569364306	0.282227178	0.830591694
		0.508184918	0.100808992	0.720892791	0.820431796
		0.016759832	0.289577104	0.764772352	0.0299797
		0.888331117	0.887251127	0.809351906	0.404095959
		0.723202768	0.937910621	0.734622654	0.978610214
		0.018249818	0.082609174	0.622393776	0.250587494
		0.679113209	0.139158608	0.055539445	0.935530645
		0.990880091	0.789612104	0.595574044	0.938740613
		0.290477095	0.100248998	0.234527655	0.045709543
		0.767512325	0.205937941	0.136778632	0.875471245
		0.096939031	0.14599854	0.745512545	0.245107549
		0.675323247	0.077739223	0.802631974	0.037949621
		0.047679523	0.556454435	0.717762822	0.012759872
		0.916170838	0.192528075	0.641423586	0.988280117
		0.425485745	0.510134899	0.070809292	0.630173698
		0.926120739	0.531574684	0.630333697	1.00E-05
		0.01100989	0.307396926	0.029899701	0.347386526
		0.066539335	0.452475475	0.407065929	0.876181238
		0.783122169	0.19099809	0.959350406	0.924480755
		0.891311087	0.207717923	0.830191698	0.764322357
		0.263867361	0.722362776	0.738752612	0.692643074
		0.003629964	0.694423056	0.62602374	0.108918911
		0.09099909	0.570134299	0.144248558	0.144768552
		0.086059139	0.845521545	0.607903921	0.107908921
		0.925890741	0.048609514	0.513644864	0.898801012
		0.890821092	0.981850181	0.731892681	0.6099639
		0.937310627	0.98401016	0.139448606	0.607303927
		0.092589074	0.648493515	0.599984	0.132418676
		0.078669213	0.646133539	0.381246188	0.762372376
		0.598944011	0.567924321	0.473685263	0.393286067
		0.272377276	0.376366236	0.390136099	0.100108999
		0.020389796	0.809321907	0.178328217	0.954350456
		0.896901031	0.680623194	0.812231878	0.560684393
		0.857741423	0.998650013	0.690763092	0.482785172
		0.142798572	0.73199268	0.385516145	0.788282117
		0.369346307	0.435525645	0.973840262	0.943620564
		0.30403696	0.927080729	0.638423616	0.683683163
		0.831331687	0.128358716	0.618533815	0.067889321
		0.092589074	0.907690923	0.839461605	0.554384456
		0.11399886	0.957330427	0.150588494	0.839661603
		0.485535145	0.312096879	0.68299317	0.067329327
		0.001389986	0.580634194	0.698523015	0.805531945
		0.697593024	0.000109999	0.244567554	0.944560554
		0.630213698	0.715182848	0.481305187	0.684483155
		0.22396776	0.099259007	0.591314087	0.048539515
		0.510294897	0.169908301	0.651853481	0.93396066
		0.483115169	0.504514955	0.939880601	0.030889691
		0.484935151	0.889151108	0.080059199	0.50903491
		0.383176168	0.735912641	0.991580084	0.884711153
		0.558254417	0.07798922	0.676383236	0.063299367
		0.307136929	0.512274877	0.574214258	0.101868981
		0.858691413	0.447155528	0.484095159	0.578684213
		0.987690123	0.195938041	0.564854351	0.120508795
		0.930680693	0.394456055	0.627433726	0.550054499
		0.168188318	0.510174898	0.801321987	0.908680913
		0.519254807	0.75398246	0.381846182	0.500654993
		0.365936341	0.076549235	0.908770912	0.92697073
		0.135088649	0.7899821	0.147358526	0.252147479
		0.081509185	0.381336187	0.25600744	0.505634944
		0.309766902	0.123918761	0.379526205	0.992630074
		0.775762242	0.241717583	0.952880471	0.070479295
		0.616323837	0.177468225	0.640873591	0.557124429
		0.821531785	0.432175678	0.41302587	0.722142779
		0.611253887	0.173858261	0.0100399	0.04199958
		0.215487845	0.711722883	0.617093829	0.026809732
		0.000429996	0.967180328	0.992900071	0.07800922
		0.657693423	0.405155948	0.646593534	0.397276027
		0.726252737	0.135848642	0.403375966	0.900140999
		0.900750992	0.070889291	0.615673843	0.760392396
		0.043619564	0.431465685	0.624693753	0.670413296
		0.04803952	0.527294727	0.235537645	0.780902191
		0.407355926	0.917140829	0.107088929	0.025139749
		0.990180098	0.059729403	0.528334717	0.940440596
		0.837531625	0.839811602	0.971700283	0.209307907
		0.146098539	0.721232788	0.610593894	0.296287037
		0.777462225	0.127858721	0.041279587	0.403555964
		0.476245238	0.893171068	0.326776732	0.797822022
		0.578714213	0.994580054	0.928840712	0.981240188
		0.260937391	0.533484665	0.892361076	0.952650473
			0.127778722	0.040349597	0.780312197
			0.703122969	0.982120179	0.189588104
			0.519094809	0.568754312	0.478845212
			0.430575694	0.560124399	0.207927921
			0.781762182	0.034189658	0.082549175
			0.039349607	0.031919681	0.40402596
			0.006579934	0.999820002	0.781452185
			0.319646804	0.024799752	0.752362476
			0.857461425	0.432495675	0.660203398
			0.882621174	0.873121269	0.828701713
			0.403735963	0.514584854	0.051779482
			0.634213658	0.88200118	0.985050149
			0.677463225	0.816821832	0.024709753
			0.524054759	0.617943821	0.868691313
			0.428315717	0.168858311	0.426305737
			0.061869381	0.095799042	0.790472095
			0.528804712	0.058639414	0.748602514
			0.242257577	0.420725793	0.676173238
			0.613583864	0.007659923	0.774802252
			0.931840682	0.845461545	0.002729973
			0.960840392	0.425175748	0.638753612
			0.748442516	0.658433416	0.735532645
			0.323306767	0.533474665	0.055809442
			0.013839862	0.150738493	0.761862381
			0.523104769	0.00797992	0.94899051
			0.434535655	0.551434486	0.515564844
			0.775332247	0.456515435	0.731712683
			0.024649754	0.512374876	0.64595354
			0.220927791	0.013479865	0.669343307
			0.309306907	0.106468935	0.959570404
			0.606923931	0.979440206	0.476555234
			0.075839242	0.115758842	0.66397336
			0.409885901	0.268717313	0.817441826
			0.075229248	0.007179928	0.999290007
			0.375286247	0.028589714	0.044369556
			0.5299747	0.916880831	0.647233528
			0.467125329	0.702732973	0.661363386
			0.342646574	0.11600884	0.873351266
			0.291797082	0.224607754	0.429455705
			0.375806242	0.669143309	0.675463245
			0.081539185	0.999530005	0.179808202
			0.618653813	0.524634754	0.91297087
			0.339216608	0.028609714	0.856591434
			0.168478315	0.006679933	0.556144439
			0.49897501	0.199688003	0.775342247
			0.988860111	0.957310427	0.133908661
			0.441195588	0.71599284	0.009479905
			0.641053589	0.104078959	0.039239608
			0.078509215	0.016059839	0.895241048
			0.552784472	0.027149729	0.508444916
			0.545184548	0.7200028	0.776192238
			0.49402506	0.699133009	0.943320567
			0.832791672	0.506834932	0.402885971
			0.72498275	0.34299657	0.694653053
			0.105068949	0.560344397	0.557624424
			0.713552864	0.616683833	0.146928531
			0.042719573	0.811801882	0.773532265
			0.030359696	0.723702763	0.968110319
			0.725212748	0.515924841	0.031479685
			0.087519125	0.042499575	0.938230618
			0.794392056	0.5700443	0.720762792
			0.715162848	0.610273897	0.038329617
			0.530694693	0.71697283	0.120438796
			0.730622694	0.728772712	0.645713543
			0.186428136	0.488315117	0.604283957
			0.245197548	0.046849532	0.932760672
			0.103868961	0.541924581	0.446745533
			0.236487635	0.702742973	0.11798882
			0.726872731	0.060699393	0.524344757
			0.091289087	0.502494975	0.607923921
			0.861651383	0.622713773	0.933470665
			0.82298177	0.391516085	0.629653703
			0.28803712	0.149458505	0.534604654
			0.997680023	0.392386076	0.414125859
			0.007429926	0.644123559	0.161908381
			0.044089559	0.882451175	0.812501875
			0.375446246	0.669613304	0.000829992
			0.00502995	0.264657353	0.389366106
			0.191078089	0.54104459	0.137608624
			0.137228628	0.059929401	0.540594594
			0.036199638	0.741752582	0.274567254
			0.021229788	0.425775742	0.292667073
			0.891151088	0.955850441	0.164118359
			0.997220028	0.676693233	0.857791422
			0.336716633	0.851521485	0.731302687
			0.456825432	0.161728383	0.763122369
			0.522484775	0.747472525	0.874921251
			0.916690833	0.605393946	0.915480845
			0.182468175	0.514664853	0.386846132
			0.637503625	0.740552594	0.000309997
			0.971080289	0.578844212	0.63695363
			0.942780572	0.507464925	0.836611634
			0.134738653	0.665823342	0.976920231
			0.518774812	0.844431556	0.762512375
			0.432295677	0.810221898	0.034379656
			0.825581744	0.730412696	0.900820992
			0.192938071	1	0.418335817
			0.852531475	0.622333777	0.001529985
			0.833741663	0.88295117	0.173338267
			0.771712283	0.935290647	0.842111579
			0.799172008	0.430145699	0.726292737
			0.52597474	0.26798732	0.768602314
			0.434375656	0.866651333	0.322526775
			0.097069029	0.523124769	0.912630874
			0.062579374	0.733732663	0.405585944
			0.980090199	0.171418286	0.079319207
			1	0.043139569	0.397556024
			0.7699523	0.321146789	0.866541335
			0.641913581	0.904240958	0.101698983
			0.52903471	0.71397286	0.767712323
			0.930250697	0.503734963	0.120898791
			0.032879671	0.177818222	0.909850901
			0.063209368	0.102238978	0.404055959
			0.653083469	0.842641574	0.127118729
			0.835051649	0.148548515	0.739672603
			0.769602304	0.120848792	0.187298127
			0.252907471	0.522804772	0.142368576
			0.145428546	0.504734953	0.812381876
			0.950640494	0.510554894	0.445185548
			0.647063529	0.815391846	0.706882931
			0.667323327	0.50304497	0.972170278
			0.423525765	0.508714913	0.238157618
			0.675783242	0.542494575	0.175248248
			0.68404316	0.694443056	0.448565514
			0.691763082	0.519304807	0.856471435
			0.924840752	0.826711733	0.258647414
			0.762522375	0.091279087	0.751402486
			0.719942801	0.517334827	0.753312467
			0.941090589	0.832461675	0.040459595
			0.016319837	0.035149649	0.019489805
			0.234567654	0.687453125	0.461135389
			0.01202988	0.977860221	0.857391426
			0.740872591	0.705242948	0.422295777
			0.13600864	0.957830422	0.748102519
			0.198458015	0.856731433	0.445415546
			0.416775832	0.071939281	0.585354146
			0.469465305	0.32797672	0.93303067
			0.610363896	0.646593534	0.655243448
			0.05098949	0.77198228	0.889711103
			0.715842842	0.930100699	0.424205758
			0.129328707	0.581914181	0.958420416
			0.858521415	0.700542995	0.935210648
			0.129868701	0.254877451	0.075059249
			0.522104779	0.474925251	0.923740763
			0.041499585	0.916790832	0.481325187
			0.744802552	0.794532055	0.719552804
			0.189758102	0.596584034	0.704622954
			0.028469715	0.497775022	0.935220648
			0.086259137	0.946120539	0.90196098
			0.007899921	0.865351346	0.692173078
			0.800931991	0.174398256	0.066409336
			0.830451695	0.148288517	0.966350336
			0.849801502	0.936850631	0.722152778
			0.106528935	0.946820532	0.142258577
			0.9799502	0.095709043	0.916710833
			0.4300457	0.051109489	0.892141079
			0.05499945	0.944310557	0.483285167
			0.716162838	0.014839852	0.954760452
			0.878481215	0.169608304	0.518624814
			0.59695403	0.599254007	0.720382796
			0.555164448	0.156638434	0.162318377
			0.48196518	0.470235298	0.605173948
			0.987530125	0.568844312	0.630243698
			0.108668913	0.909430906	0.026639734
			0.731862681	0.92696073	0.955460445
			0.837441626	0.737602624	0.046749533
			0.422755772	1.00E-05	0.774632254
			0.859071409	0.060619394	0.665313347
			0.045279547	0.08195918	0.25800742
			0.718332817	0.724892751	0.365056349
			0.772732273	0.513304867	0.029309707
			0.825251747	0.048319517	0.869391306
			0.994450055	0.131378686	0.516214838
			0.06501935	0.342246578	0.626343737
			0.924500755	0.02103979	0.036139639
			0.95204048	0.237377626	0.438095619
			0.013299867	0.620663793	0.005569944
			0.581874181	0.872471275	0.510604894
			0.645843542	0.797432026	0.556244438
			0.476925231	0.014549855	0.14502855
			0.722062779	0.004819952	0.803591964
			0.012919871	0.969770302	0.919280807
			0.119108809	0.856171438	0.107078929
			0.0099699	0.417065829	0.097669023
			0.735052649	0.925420746	0.71504285
			0.243697563	0.990210098	0.612223878
			0.76701233	0.426915731	0.74097259
			0.706612934	0.179718203	0.7799522
			0.463225368	0.425595744	0.96303037
			0.135618644	0.965370346	0.121868781
			0.125078749	0.693453065	0.721532785
			0.109518905	0.437435626	0.702692973
			0.160858391	0.846181538	0.626753732
			0.37095629	0.822491775	0.457375426
			0.011879881	0.645413546	0.779282207
			0.750182498	0.680443196	0.664813352
			0.920710793	0.646693533	0.917620824
			0.157708423	0.652363476	0.49403506
			0.092349077	0.937810622	0.696413036
			0.59303407	0.539094609	0.620373796
			0.65298347	0.635723643	0.54695453
			0.034829652	1	0.779292207
			0.491765082	0.777312227	0.084869151
			0.436105639	0.801451985	0.033529665
			0.822211778	0.728822712	0.762832372
			0.645623544	0.649793502	0.493095069
			0.105078949	0.653293467	0.596324037
			0.287227128	0.942640574	0.712452875
			0.228067719	0.542484575	0.982160178
			0.716502835	0.642653573	0.639283607
			0.781642184	1	0.852231478
			0.985560144	0.994530055	0.022569774
			0.619223808	0.13497865	0.078829212
			0.773382266	0.04100959	0.126098739
			0.836931631	0.950060499	0.381726183
			0.288367116	0.561714383	0.408945911
			0.572084279	0.168058319	0.736682633
			0.038369616	1	0.50802492
			0.681063189	0.059949401	0.643433566
			0.325776742	0.939820602	0.749352506
			0.605313947	0.688103119	0.698903011
			0.802571974	0.027859721	0.035069649
			0.863541365	0.920560794	0.143098569
			0.524934751	0.140188598	0.117168828
			0.93204068	0.48299517	0.109668903
			0.561484385	0.953160468	0.885241148
			0.732322677	0.573454265	0.921830782
			0.840731593	0.015299847	0.641093589
			0.722612774	0.993580064	0.756552434
			0.807781922	0.036579634	0.019509805
			0.942410576	0.888121119	0.037719623
			0.69199308	0.700662993	0.13097869
			0.157868421	0.333496665	0.51602484
			0.955080449	0.931930681	0.268167318
			0.550474495	0.288307117	0.722632774
			0.044229558	0.034239658	0.629413706
			0.836551634	0.961790382	0.64204358
			0.961260387	0.544474555	0.751562484
			0.123678763	0.060259397	0.698713013
			0.783072169	0.997690023	0.009679903
			0.455835442	0.034299657	0.695163048
			0.848541515	0.913490865	0.886921131
			0.82596174	0.689313107	0.467885321
			0.188268117	0.186648134	0.455065449
			0.890491095	0.925430746	0.823501765
			0.28500715	0.123308767	0.060229398
			0.460195398	0.040789592	0.229127709
			0.285737143	0.946770532	0.71899281
			0.774882251	0.573144269	0.065899341
			0.466215338	0.004859951	0.980670193
			1	0.996460035	0.948330517
			0.553454465	0.1800282	0.823941761
			0.577624224	0.89497105	0.202117979
			0.866751332	0.687203128	0.222417776
			0.715732843	0.524344757	0.707282927
			0.697243028	0.438265617	0.59204408
			0.878211218	0.422575774	0.464115359
			0.769362306	0.952530475	0.516484835
			0.403655963	0.989290107	0.826831732
			0.822421776	0.397676023	0.055289447
			0.602423976	0.203087969	0.005889941
			0.41899581	0.163118369	0.834231658
			0.983760162	0.691303087	0.186368136
			0.089259107	0.739712603	0.497495025
			0.10496895	0.738142619	0.659943401
			0.902300977	0.859641404	0.82202178
			0.507484925	0.529264707	0.107068929
			0.742712573	0.153688463	0.872861271
			0.370436296	0.878781212	0.642113579
			0.483855161	0.684873151	0.083539165
			0.899771002	0.447125529	0.724472755
			0.262947371	0.741602584	0.664753352
			0.458635414	0.526714733	0.550184498
			0.308376916	0.658823412	0.71604284
			0.799322007	0.589554104	0.463665363
			0.038349617	0.933230668	0.691603084
			0.149188508	0.571364286	0.069699303
			0.349936501	0.617893821	0.596704033
			0.390836092	0.971880281	0.872811272
			0.469385306	0.44498555	0.920450795
			0.471885281	0.729392706	0.046249538
			0.775062249	0.755622444	0.965090349
			0.234907651	0.53501465	0.147618524
			0.587924121	0.686153138	0.94396056
			0.05499945	0.549844502	0.728882711
			0.083509165	0.425315747	0.317896821
			0.119548805	0.981270187	0.585444146
			0.456525435	0.744622554	0.020919791
			0.646353536	0.731772682	0.031619684
			0.773302267	0.523514765	0.967700323
			0.627123729	0.537824622	0.960440396
			0.691173088	0.044389556	0.214217858
			0.315356846	0.563134369	0.47799522
			0.488355116	0.620733793	0.715702843
			0.855381446	0.984780152	0.074559254
			0.784702153	0.135578644	0.59495405
			0.182238178	0.040799592	0.603553964
			0.405055949	0.43195568	0.093179068
			0.740232598	0.54195458	0.060549395
			0.189728103	0.411495885	0.960380396
			0.88895111	0.432645674	0.127188728
			0.793632064	0.556174438	0.985870141
			0.533634664	0.140498595	0.711612884
			0.756472435	0.055119449	0.85504145
			0.522814772	0.804391956	0.616493835
			0.004949951	0.900520995	0.197248028
			0.453775462	0.47197528	0.030129699
			0.093259067	0.564764352	0.387876121
			0.671253287	0.390606094	0.951920481
			0.705122949	0.739522605	0.025269747
			0.06100939	0.559504405	0.983140169
			0.784582154	0.980470195	0.729802702
			0.930280697	0.257927421	0.415595844
			0.902440976	0.445715543	0.053449466
			0.221267787	0.511114889	1.00E-05
			0.576774232	0.667403326	0.871751282
			0.381496185	0.91100089	0.928620714
			0.193198068	0.520724793	0.067439326
			0.048089519	0.968200318	0.81599184
			0.735362646	0.06904931	0.982080179
			0.554284457	0.001339987	0.014919851
			0.790782092	0.772682273	0.939400606
			0.925250747	0.045309547	0.759122409
			0.896351036	0.386386136	0.755782442
			0.177118229	0.449485505	0.781702183
			0.929670703	0.666233338	0.539624604
			0.095419046	0.927210728	0.810921891
			0.243107569	0.464295357	0.376296237
			0.300726993	0.843111569	0.612363876
[truncated: 4,773 more rows]
