# Supplementary material for: Mutational signatures are markers of drug sensitivity of cancer cells
Source: Nat Commun. 2022 May 25;13:2926. doi: 10.1038/s41467-022-30582-3 (PMC9132939; doi:10.1038/s41467-022-30582-3)
Supplement: Supplementary file 4 — Source Data [file 41467_2022_30582_MOESM4_ESM.zip › RawData_R2b/FigS8B.csv]

lambda.sensitivity	lambda.resistance	cancer_type	test	featureType
0.6	0.96	BLCA	GDSC/PSCORE	CNAs
0.72	0.75	BRCA	GDSC/PSCORE	CNAs
0.4	1	COREAD	GDSC/PSCORE	CNAs
0.67	0.85	COREAD_MSI	GDSC/PSCORE	CNAs
0.56	0.88	COREAD_MSS	GDSC/PSCORE	CNAs
0.59	0.81	DLBC	GDSC/PSCORE	CNAs
0.75	0.65	ESCA_STAD	GDSC/PSCORE	CNAs
0.76	0.61	GBM_LGG	GDSC/PSCORE	CNAs
0.83	0.52	HNSC	GDSC/PSCORE	CNAs
0.78	0.81	KIRC	GDSC/PSCORE	CNAs
0.3	1	LIHC	GDSC/PSCORE	CNAs
0.57	0.78	LUAD	GDSC/PSCORE	CNAs
0.69	0.95	LUSC	GDSC/PSCORE	CNAs
0.53	1.14	OV	GDSC/PSCORE	CNAs
0.87	0.51	PAAD	GDSC/PSCORE	CNAs
0.7	0.92	SKCM	GDSC/PSCORE	CNAs
0.75	0.83	BLCA	GDSC/PSCORE	Muts
0.84	0.47	BRCA	GDSC/PSCORE	Muts
1.19	0.31	COREAD	GDSC/PSCORE	Muts
0.76	0.77	COREAD_MSI	GDSC/PSCORE	Muts
0.61	0.96	COREAD_MSS	GDSC/PSCORE	Muts
0.6	0.69	DLBC	GDSC/PSCORE	Muts
0.92	0.68	ESCA_STAD	GDSC/PSCORE	Muts
0.56	0.82	GBM_LGG	GDSC/PSCORE	Muts
0.73	0.52	HNSC	GDSC/PSCORE	Muts
0.56	0.87	KIRC	GDSC/PSCORE	Muts
0.39	1.17	LAML	GDSC/PSCORE	Muts
1.03	0.56	LIHC	GDSC/PSCORE	Muts
0.57	0.88	LUAD	GDSC/PSCORE	Muts
0.91	0.73	LUSC	GDSC/PSCORE	Muts
0.91	0.53	OV	GDSC/PSCORE	Muts
0.62	0.81	PAAD	GDSC/PSCORE	Muts
0.74	0.6	SKCM	GDSC/PSCORE	Muts
0.55	1.07	BLCA	GDSC/PSCORE	HypMET
0.64	0.61	BRCA	GDSC/PSCORE	HypMET
0.65	0.55	COREAD	GDSC/PSCORE	HypMET
0.99	0.57	COREAD_MSI	GDSC/PSCORE	HypMET
0.46	0.88	COREAD_MSS	GDSC/PSCORE	HypMET
0.85	0.64	DLBC	GDSC/PSCORE	HypMET
0.69	0.59	ESCA_STAD	GDSC/PSCORE	HypMET
0.75	0.69	GBM_LGG	GDSC/PSCORE	HypMET
0.75	0.44	HNSC	GDSC/PSCORE	HypMET
0.37	1.25	KIRC	GDSC/PSCORE	HypMET
0.6	0.71	LAML	GDSC/PSCORE	HypMET
1.02	0.52	LIHC	GDSC/PSCORE	HypMET
0.68	0.56	LUAD	GDSC/PSCORE	HypMET
1.04	0.59	LUSC	GDSC/PSCORE	HypMET
0.87	0.51	OV	GDSC/PSCORE	HypMET
0.71	0.54	PAAD	GDSC/PSCORE	HypMET
0.82	0.55	SKCM	GDSC/PSCORE	HypMET
0.87	0.56	ALL/CLL	GDSC/PSCORE	MutSigs
0.75	0.81	BLCA	GDSC/PSCORE	MutSigs
0.41	0.94	BRCA	GDSC/PSCORE	MutSigs
0.37	0.69	COREAD	GDSC/PSCORE	MutSigs
0.87	0.74	COREAD_MSI	GDSC/PSCORE	MutSigs
0.64	0.85	COREAD_MSS	GDSC/PSCORE	MutSigs
0.86	0.56	DLBC	GDSC/PSCORE	MutSigs
0.46	0.72	ESCA_STAD	GDSC/PSCORE	MutSigs
0.87	0.65	EWING	GDSC/PSCORE	MutSigs
0.46	0.64	GBM_LGG	GDSC/PSCORE	MutSigs
0.49	0.76	HNSC	GDSC/PSCORE	MutSigs
0.48	1.17	KIRC	GDSC/PSCORE	MutSigs
0.77	0.76	LAML	GDSC/PSCORE	MutSigs
0.72	0.77	LIHC	GDSC/PSCORE	MutSigs
0.47	0.64	LUAD	GDSC/PSCORE	MutSigs
0.65	0.63	LUSC	GDSC/PSCORE	MutSigs
0.68	0.68	MESO	GDSC/PSCORE	MutSigs
0.84	0.63	MM	GDSC/PSCORE	MutSigs
0.62	0.76	NB	GDSC/PSCORE	MutSigs
0.49	0.9	OV	GDSC/PSCORE	MutSigs
0.53	0.77	OV_UCEC_MSS	GDSC/PSCORE	MutSigs
0.74	0.52	PAAD	GDSC/PSCORE	MutSigs
0.43	0.92	SCLC	GDSC/PSCORE	MutSigs
0.83	0.53	SKCM	GDSC/PSCORE	MutSigs
0.55	1.1	BLCA	GDSC/PRISM	HypMET
0.62	0.84	BRCA	GDSC/PRISM	HypMET
0.58	0.87	COREAD	GDSC/PRISM	HypMET
1.15	0.57	COREAD_MSI	GDSC/PRISM	HypMET
0.37	1.48	COREAD_MSS	GDSC/PRISM	HypMET
0.8	0.71	ESCA_STAD	GDSC/PRISM	HypMET
0.74	0.75	GBM_LGG	GDSC/PRISM	HypMET
0.72	0.58	HNSC	GDSC/PRISM	HypMET
0.44	1.16	KIRC	GDSC/PRISM	HypMET
1.27	0.57	LIHC	GDSC/PRISM	HypMET
0.59	0.66	LUAD	GDSC/PRISM	HypMET
1.09	0.54	LUSC	GDSC/PRISM	HypMET
1.04	0.58	OV	GDSC/PRISM	HypMET
0.64	0.79	PAAD	GDSC/PRISM	HypMET
0.89	0.59	SKCM	GDSC/PRISM	HypMET
0.36	1.36	BLCA	GDSC/PRISM	CNAs
0.67	0.91	BRCA	GDSC/PRISM	CNAs
0.73	0.62	COREAD	GDSC/PRISM	CNAs
0.53	1.07	COREAD_MSI	GDSC/PRISM	CNAs
0.79	0.65	COREAD_MSS	GDSC/PRISM	CNAs
0.91	0.58	ESCA_STAD	GDSC/PRISM	CNAs
0.7	0.71	GBM_LGG	GDSC/PRISM	CNAs
0.89	0.54	HNSC	GDSC/PRISM	CNAs
0.52	0.89	KIRC	GDSC/PRISM	CNAs
0.54	1.28	LIHC	GDSC/PRISM	CNAs
0.52	0.99	LUAD	GDSC/PRISM	CNAs
0.75	0.94	LUSC	GDSC/PRISM	CNAs
0.58	1.18	OV	GDSC/PRISM	CNAs
1.6	0.34	PAAD	GDSC/PRISM	CNAs
0.64	1.12	SKCM	GDSC/PRISM	CNAs
1.14	0.64	BLCA	GDSC/PRISM	Muts
0.97	0.66	BRCA	GDSC/PRISM	Muts
1.61	0.31	COREAD	GDSC/PRISM	Muts
0.74	0.85	COREAD_MSI	GDSC/PRISM	Muts
0.72	0.72	COREAD_MSS	GDSC/PRISM	Muts
1.18	0.62	ESCA_STAD	GDSC/PRISM	Muts
0.77	0.62	GBM_LGG	GDSC/PRISM	Muts
0.59	0.59	HNSC	GDSC/PRISM	Muts
0.46	1.37	KIRC	GDSC/PRISM	Muts
0.37	1.46	LIHC	GDSC/PRISM	Muts
0.78	0.85	LUAD	GDSC/PRISM	Muts
0.97	0.83	LUSC	GDSC/PRISM	Muts
0.97	0.57	OV	GDSC/PRISM	Muts
0.62	1.33	PAAD	GDSC/PRISM	Muts
0.83	0.7	SKCM	GDSC/PRISM	Muts
0.92	0.76	BLCA	GDSC/PRISM	MutSigs
0.48	1.03	BRCA	GDSC/PRISM	MutSigs
0.5	0.82	COREAD	GDSC/PRISM	MutSigs
0.7	0.94	COREAD_MSI	GDSC/PRISM	MutSigs
0.64	0.83	COREAD_MSS	GDSC/PRISM	MutSigs
0.53	0.77	ESCA_STAD	GDSC/PRISM	MutSigs
0.59	0.73	GBM_LGG	GDSC/PRISM	MutSigs
0.62	0.81	HNSC	GDSC/PRISM	MutSigs
0.55	1.05	KIRC	GDSC/PRISM	MutSigs
0.84	0.98	LIHC	GDSC/PRISM	MutSigs
0.54	0.71	LUAD	GDSC/PRISM	MutSigs
0.67	0.7	LUSC	GDSC/PRISM	MutSigs
1.1	0.62	MESO	GDSC/PRISM	MutSigs
0.53	0.8	NB	GDSC/PRISM	MutSigs
0.5	1.16	OV	GDSC/PRISM	MutSigs
0.53	0.96	OV_UCEC_MSS	GDSC/PRISM	MutSigs
0.85	0.58	PAAD	GDSC/PRISM	MutSigs
0.42	1.24	SCLC	GDSC/PRISM	MutSigs
0.78	0.66	SKCM	GDSC/PRISM	MutSigs
0.51	1.38	BLCA	GDSC/GDSC (same target)	HypMET
0.7	0.68	BRCA	GDSC/GDSC (same target)	HypMET
0.71	0.79	COREAD	GDSC/GDSC (same target)	HypMET
1.39	0.59	COREAD_MSI	GDSC/GDSC (same target)	HypMET
0.39	2.45	COREAD_MSS	GDSC/GDSC (same target)	HypMET
1.15	0.53	DLBC	GDSC/GDSC (same target)	HypMET
0.88	0.69	ESCA_STAD	GDSC/GDSC (same target)	HypMET
1.13	0.75	GBM_LGG	GDSC/GDSC (same target)	HypMET
0.94	0.39	HNSC	GDSC/GDSC (same target)	HypMET
0.31	4.44	KIRC	GDSC/GDSC (same target)	HypMET
0.64	1.02	LAML	GDSC/GDSC (same target)	HypMET
2.07	0.37	LIHC	GDSC/GDSC (same target)	HypMET
0.72	0.57	LUAD	GDSC/GDSC (same target)	HypMET
0.96	0.64	LUSC	GDSC/GDSC (same target)	HypMET
1.28	0.58	OV	GDSC/GDSC (same target)	HypMET
0.75	0.67	PAAD	GDSC/GDSC (same target)	HypMET
0.4	1.83	PRAD	GDSC/GDSC (same target)	HypMET
0.92	0.5	SKCM	GDSC/GDSC (same target)	HypMET
0.41	2.38	BLCA	GDSC/GDSC (same target)	CNAs
0.85	0.8	BRCA	GDSC/GDSC (same target)	CNAs
0.39	2.05	COREAD	GDSC/GDSC (same target)	CNAs
0.56	1.77	COREAD_MSI	GDSC/GDSC (same target)	CNAs
0.66	1.05	COREAD_MSS	GDSC/GDSC (same target)	CNAs
0.73	0.91	DLBC	GDSC/GDSC (same target)	CNAs
0.69	0.95	ESCA_STAD	GDSC/GDSC (same target)	CNAs
0.52	1.34	GBM_LGG	GDSC/GDSC (same target)	CNAs
0.91	0.73	HNSC	GDSC/GDSC (same target)	CNAs
0.55	1.01	KIRC	GDSC/GDSC (same target)	CNAs
0.49	1.41	LIHC	GDSC/GDSC (same target)	CNAs
0.51	1.36	LUAD	GDSC/GDSC (same target)	CNAs
0.63	1.38	LUSC	GDSC/GDSC (same target)	CNAs
0.51	1.98	OV	GDSC/GDSC (same target)	CNAs
1.89	0.48	PAAD	GDSC/GDSC (same target)	CNAs
0.75	1.05	PRAD	GDSC/GDSC (same target)	CNAs
0.49	1.79	SKCM	GDSC/GDSC (same target)	CNAs
1.09	0.86	BLCA	GDSC/GDSC (same target)	Muts
0.83	0.74	BRCA	GDSC/GDSC (same target)	Muts
3.93	0.29	COREAD	GDSC/GDSC (same target)	Muts
0.69	1.34	COREAD_MSI	GDSC/GDSC (same target)	Muts
0.56	1.29	COREAD_MSS	GDSC/GDSC (same target)	Muts
0.81	0.82	DLBC	GDSC/GDSC (same target)	Muts
1.23	0.75	ESCA_STAD	GDSC/GDSC (same target)	Muts
0.52	1.17	GBM_LGG	GDSC/GDSC (same target)	Muts
1.34	0.48	HNSC	GDSC/GDSC (same target)	Muts
0.45	1.61	KIRC	GDSC/GDSC (same target)	Muts
0.62	1.34	LAML	GDSC/GDSC (same target)	Muts
0.78	1.02	LIHC	GDSC/GDSC (same target)	Muts
0.74	1.16	LUAD	GDSC/GDSC (same target)	Muts
0.95	0.83	LUSC	GDSC/GDSC (same target)	Muts
1.89	0.44	OV	GDSC/GDSC (same target)	Muts
0.49	1.31	PAAD	GDSC/GDSC (same target)	Muts
1.41	0.74	PRAD	GDSC/GDSC (same target)	Muts
0.84	0.89	SKCM	GDSC/GDSC (same target)	Muts
0.93	0.59	ALL/CLL	GDSC/GDSC (same target)	MutSigs
0.97	0.94	BLCA	GDSC/GDSC (same target)	MutSigs
0.39	1.63	BRCA	GDSC/GDSC (same target)	MutSigs
1.58	0.65	CESC	GDSC/GDSC (same target)	MutSigs
0.43	2.03	COREAD	GDSC/GDSC (same target)	MutSigs
0.97	0.92	COREAD_MSI	GDSC/GDSC (same target)	MutSigs
0.84	0.9	COREAD_MSS	GDSC/GDSC (same target)	MutSigs
1.01	0.68	DLBC	GDSC/GDSC (same target)	MutSigs
0.47	1.12	ESCA_STAD	GDSC/GDSC (same target)	MutSigs
0.89	0.82	EWING	GDSC/GDSC (same target)	MutSigs
0.59	0.76	GBM_LGG	GDSC/GDSC (same target)	MutSigs
0.56	1.55	HL	GDSC/GDSC (same target)	MutSigs
0.47	0.98	HNSC	GDSC/GDSC (same target)	MutSigs
0.57	1.35	KIRC	GDSC/GDSC (same target)	MutSigs
0.87	0.79	LAML	GDSC/GDSC (same target)	MutSigs
0.98	1.07	LCML	GDSC/GDSC (same target)	MutSigs
0.78	1.18	LIHC	GDSC/GDSC (same target)	MutSigs
0.44	1.15	LUAD	GDSC/GDSC (same target)	MutSigs
0.63	0.72	LUSC	GDSC/GDSC (same target)	MutSigs
1.06	0.69	MESO	GDSC/GDSC (same target)	MutSigs
1.01	0.84	MM	GDSC/GDSC (same target)	MutSigs
0.62	0.96	NB	GDSC/GDSC (same target)	MutSigs
0.57	1.3	OV	GDSC/GDSC (same target)	MutSigs
0.56	1.09	OV_UCEC_MSS	GDSC/GDSC (same target)	MutSigs
0.96	0.6	PAAD	GDSC/GDSC (same target)	MutSigs
0.94	1.03	PRAD	GDSC/GDSC (same target)	MutSigs
0.91	0.94	SARC	GDSC/GDSC (same target)	MutSigs
0.42	1.33	SCLC	GDSC/GDSC (same target)	MutSigs
0.84	0.62	SKCM	GDSC/GDSC (same target)	MutSigs
