# Supplementary material for: Mutational signatures are markers of drug sensitivity of cancer cells
Source: Nat Commun. 2022 May 25;13:2926. doi: 10.1038/s41467-022-30582-3 (PMC9132939; doi:10.1038/s41467-022-30582-3)
Supplement: Supplementary file 4 — Source Data [file 41467_2022_30582_MOESM4_ESM.zip › RawData_R2b/FigS9A.csv]

cohend_gdsc	cohend_prism	xaxis	yaxis	feature	cancer_type	FDR	direction	type	test
1.150588073	1.731102768	Afatinib	afatinib	SBS8L/4L	BRCA	0.059551256	Resistance	Signatures	GDSC/PRISM
1.034323975	1.965533803	Afatinib	afatinib	SBS17aL	BRCA	0.081670294	Resistance	Signatures	GDSC/PRISM
0.902317896	0.971123836	AST-1306	AST-1306	SBS38/45L	BRCA	0.123683379	Resistance	Signatures	GDSC/PRISM
0.953938652	0.990330206	AZ20	AZ20	SBS24L	BRCA	0.123683379	Resistance	Signatures	GDSC/PRISM
1.226153546	1.390680757	AZD2014	AZD2014	SBS28	BRCA	0.123683379	Resistance	Signatures	GDSC/PRISM
1.036873652	1.339046892	AZD5363	AZD5363	SBS48L	BRCA	0.095707376	Resistance	Signatures	GDSC/PRISM
1.013838209	1.11315646	Docetaxel	docetaxel	SBS31L	BRCA	0.123683379	Resistance	Signatures	GDSC/PRISM
0.83235887	2.058172164	Epirubicin	epirubicin	SBS17aL	BRCA	0.13537739	Resistance	Signatures	GDSC/PRISM
1.12708728	1.095592646	Epirubicin	epirubicin	SBS25L	BRCA	0.103910866	Resistance	Signatures	GDSC/PRISM
1.032397916	1.095592646	Epirubicin	epirubicin	SBS32L	BRCA	0.125849699	Resistance	Signatures	GDSC/PRISM
1.080994275	2.021285801	Gefitinib	gefitinib	SBS8L/4L	BRCA	0.081670294	Resistance	Signatures	GDSC/PRISM
0.824312477	2.021285801	Gefitinib	gefitinib	SBS-CL3	BRCA	0.131967244	Resistance	Signatures	GDSC/PRISM
0.875839814	0.769436454	I-BET-762	I-BET-762	SBS4/45L	BRCA	0.147758756	Resistance	Signatures	GDSC/PRISM
0.780086984	1.497152318	I-BET-762	I-BET-762	SBS25L	BRCA	0.131967244	Resistance	Signatures	GDSC/PRISM
0.875542353	1.258496548	I-BET-762	I-BET-762	SBS32L	BRCA	0.123683379	Resistance	Signatures	GDSC/PRISM
0.93134385	1.532939002	Lenalidomide	lenalidomide	SBS24L	BRCA	0.123683379	Resistance	Signatures	GDSC/PRISM
0.85549835	0.851624094	Lenalidomide	lenalidomide	SBS48L	BRCA	0.13537739	Resistance	Signatures	GDSC/PRISM
1.417918784	1.262804037	Lestaurtinib	lestaurtinib	SBS28	BRCA	0.124875339	Resistance	Signatures	GDSC/PRISM
0.886355395	1.87906637	Lestaurtinib	lestaurtinib	SBS31L	BRCA	0.147758756	Resistance	Signatures	GDSC/PRISM
1.058611639	1.108091486	Linifanib	linifanib	SBS45/38L/4L	BRCA	0.081670294	Resistance	Signatures	GDSC/PRISM
1.189221317	1.121833665	Nilotinib	nilotinib	SBS18/36L	BRCA	0.081670294	Resistance	Signatures	GDSC/PRISM
1.136451824	1.121833665	Nilotinib	nilotinib	SBS22L	BRCA	0.113998119	Resistance	Signatures	GDSC/PRISM
0.936663844	1.298186276	Nilotinib	nilotinib	SBS48L	BRCA	0.124875339	Resistance	Signatures	GDSC/PRISM
0.904590425	1.162693877	Nilotinib	nilotinib	SBS52	BRCA	0.131863496	Resistance	Signatures	GDSC/PRISM
0.992627471	0.983055462	OSI-027	OSI-027	SBS4/45L	BRCA	0.103910866	Resistance	Signatures	GDSC/PRISM
1.140621839	0.821718317	OSI-027	OSI-027	SBS8L/4L	BRCA	0.123683379	Resistance	Signatures	GDSC/PRISM
1.010475847	0.770273487	OSI-027	OSI-027	SBS24L	BRCA	0.147758756	Resistance	Signatures	GDSC/PRISM
0.761708236	0.862041359	OSI-027	OSI-027	SBS55L/60L	BRCA	0.131967244	Resistance	Signatures	GDSC/PRISM
0.931080727	1.356032825	OSI-027	OSI-027	SBS59	BRCA	0.131967244	Resistance	Signatures	GDSC/PRISM
0.842313917	0.939018332	OSI-930	OSI-930	SBS46L	BRCA	0.136117157	Resistance	Signatures	GDSC/PRISM
0.78467126	1.253384013	OSI-930	OSI-930	SBS-CL3	BRCA	0.147758756	Resistance	Signatures	GDSC/PRISM
0.764881177	1.159982415	Osimertinib	osimertinib	SBS2	BRCA	0.147758756	Resistance	Signatures	GDSC/PRISM
0.98007786	1.330893289	Osimertinib	osimertinib	SBS8L/4L	BRCA	0.088166795	Resistance	Signatures	GDSC/PRISM
1.027640261	0.816870275	Osimertinib	osimertinib	SBS17aL	BRCA	0.149171497	Resistance	Signatures	GDSC/PRISM
0.799713674	2.015368126	Osimertinib	osimertinib	SBS-CL3	BRCA	0.131967244	Resistance	Signatures	GDSC/PRISM
1.146931328	1.189141923	Pelitinib	pelitinib	SBS8L/4L	BRCA	0.059551256	Resistance	Signatures	GDSC/PRISM
0.937820476	2.048665236	Pelitinib	pelitinib	SBS17aL	BRCA	0.081670294	Resistance	Signatures	GDSC/PRISM
0.755884019	0.800379991	Pelitinib	pelitinib	SBS29L/18L	BRCA	0.131967244	Resistance	Signatures	GDSC/PRISM
0.818702352	1.016206524	Pelitinib	pelitinib	SBS38/45L	BRCA	0.131967244	Resistance	Signatures	GDSC/PRISM
1.053154606	1.327677505	Pevonedistat	pevonedistat	SBS29L/18L	BRCA	0.123683379	Resistance	Signatures	GDSC/PRISM
0.850250161	0.945459988	PF-562271	PF-562271	SBS25L	BRCA	0.147758756	Resistance	Signatures	GDSC/PRISM
0.731244815	1.996968481	PHA-793887	PHA-793887	SBS29L/18L	BRCA	0.13537739	Resistance	Signatures	GDSC/PRISM
0.805972931	0.924434079	PHA-793887	PHA-793887	SBS31L	BRCA	0.136117157	Resistance	Signatures	GDSC/PRISM
1.46148317	1.602576165	Ponatinib	ponatinib	SBS11	BRCA	0.059551256	Resistance	Signatures	GDSC/PRISM
1.092434373	1.156235344	Pyrimethamine	pyrimethamine	SBS13	BRCA	0.13537739	Resistance	Signatures	GDSC/PRISM
1.094162153	1.156235344	Pyrimethamine	pyrimethamine	SBS56/10aL/36L	BRCA	0.131967244	Resistance	Signatures	GDSC/PRISM
0.793895512	1.221747388	Refametinib	refametinib	SBS-CL3	BRCA	0.131967244	Resistance	Signatures	GDSC/PRISM
1.195696663	1.313487688	Saracatinib	saracatinib	SBS36/56L	BRCA	0.131967244	Resistance	Signatures	GDSC/PRISM
0.785921218	0.712543923	SN-38	SN-38	SBS36/56L	BRCA	0.147758756	Resistance	Signatures	GDSC/PRISM
0.727169145	1.042747295	WYE-125132	WYE-125132	SBS4/45L	BRCA	0.147758756	Resistance	Signatures	GDSC/PRISM
1.144094192	1.582229985	WYE-125132	WYE-125132	SBS24L	BRCA	0.081670294	Resistance	Signatures	GDSC/PRISM
0.998191024	1.597482869	WYE-125132	WYE-125132	SBS25L	BRCA	0.081670294	Resistance	Signatures	GDSC/PRISM
0.98407829	0.744155618	WYE-125132	WYE-125132	SBS48L	BRCA	0.147758756	Resistance	Signatures	GDSC/PRISM
1.025180099	0.835438489	WYE-125132	WYE-125132	SBS52	BRCA	0.131967244	Resistance	Signatures	GDSC/PRISM
1.164166377	1.064157691	ZSTK474	ZSTK-474	SBS4/45L	BRCA	0.123683379	Resistance	Signatures	GDSC/PRISM
0.686052602	0.767517484	Osimertinib	osimertinib	SBS-APOBEC	BRCA	0.123683379	Resistance	Signatures	GDSC/PRISM
0.584083805	0.546953997	Pelitinib	pelitinib	SBS-APOBEC	BRCA	0.132332945	Resistance	Signatures	GDSC/PRISM
0.887907696	0.912361978	Pyrimethamine	pyrimethamine	SBS-APOBEC	BRCA	0.123683379	Resistance	Signatures	GDSC/PRISM
1.11493094	2.433790367	JQ1	JQ1-(+)	SBS11	COREAD_MSS	0.081975651	Resistance	Signatures	GDSC/PRISM
0.961847567	1.015015236	Pelitinib	pelitinib	SBS11	ESCA/STAD	0.1199613	Resistance	Signatures	GDSC/PRISM
1.111032125	1.356938324	AR-42	AR-42	SBS10b	GBM/LGG	0.120875714	Resistance	Signatures	GDSC/PRISM
0.920215086	1.078162568	AZ20	AZ20	SBS12/26L	GBM/LGG	0.120875714	Resistance	Signatures	GDSC/PRISM
1.139307982	1.006937665	AZ960	AZ960	SBS23/11L	GBM/LGG	0.124175482	Resistance	Signatures	GDSC/PRISM
0.858757929	0.900005331	AZD6482	AZD6482	SBS23/11L	GBM/LGG	0.120875714	Resistance	Signatures	GDSC/PRISM
0.867797379	1.262339002	AZD6482	AZD6482	SBS25L	GBM/LGG	0.120875714	Resistance	Signatures	GDSC/PRISM
1.301128203	0.760412905	AZD7762	AZD7762	SBS11	GBM/LGG	0.146849603	Resistance	Signatures	GDSC/PRISM
1.014519719	0.889746823	Cediranib	cediranib	SBS42L	GBM/LGG	0.120875714	Resistance	Signatures	GDSC/PRISM
0.657051405	1.410219919	Etoposide	etoposide	SBS6	GBM/LGG	0.124175482	Resistance	Signatures	GDSC/PRISM
0.722584151	1.130808995	Etoposide	etoposide	SBS12/26L	GBM/LGG	0.141540129	Resistance	Signatures	GDSC/PRISM
0.929979326	0.738414006	Foretinib	foretinib	SBS42L	GBM/LGG	0.120875714	Resistance	Signatures	GDSC/PRISM
0.910588141	1.967682026	GSK1070916	GSK1070916	SBS2	GBM/LGG	0.124175482	Resistance	Signatures	GDSC/PRISM
0.792774335	0.774279598	GSK1070916	GSK1070916	SBS12/26L	GBM/LGG	0.124175482	Resistance	Signatures	GDSC/PRISM
1.009472813	0.997295628	Lestaurtinib	lestaurtinib	SBS23/11L	GBM/LGG	0.120875714	Resistance	Signatures	GDSC/PRISM
1.039355538	1.526184812	Lestaurtinib	lestaurtinib	SBS49	GBM/LGG	0.124175482	Resistance	Signatures	GDSC/PRISM
0.911085231	0.828465373	Nilotinib	nilotinib	SBS23/11L	GBM/LGG	0.124175482	Resistance	Signatures	GDSC/PRISM
1.163973021	0.859984228	NVP-BHG712	NVP-BHG712	SBS5L	GBM/LGG	0.120875714	Resistance	Signatures	GDSC/PRISM
1.136182846	0.984142225	Osimertinib	osimertinib	SBS13	GBM/LGG	0.136063874	Resistance	Signatures	GDSC/PRISM
1.320952341	1.117664483	Osimertinib	osimertinib	SBS23/11L	GBM/LGG	0.098211518	Resistance	Signatures	GDSC/PRISM
0.975553872	1.046749195	Osimertinib	osimertinib	SBS52	GBM/LGG	0.124175482	Resistance	Signatures	GDSC/PRISM
1.124720087	2.268216552	OTX015	OTX015	SBS23/11L	GBM/LGG	0.124175482	Resistance	Signatures	GDSC/PRISM
0.843657494	1.254519068	PAC-1	PAC-1	SBS11	GBM/LGG	0.136900904	Resistance	Signatures	GDSC/PRISM
0.980529935	1.143697455	Paclitaxel	paclitaxel	SBS24L	GBM/LGG	0.120875714	Resistance	Signatures	GDSC/PRISM
1.051170957	1.399018685	Parthenolide	parthenolide	SBS12/26L	GBM/LGG	0.120875714	Resistance	Signatures	GDSC/PRISM
0.810246754	1.342063516	PHA-793887	PHA-793887	SBS12/26L	GBM/LGG	0.124175482	Resistance	Signatures	GDSC/PRISM
0.907868003	1.238593834	Ponatinib	ponatinib	SBS2	GBM/LGG	0.120875714	Resistance	Signatures	GDSC/PRISM
0.997368038	2.401283773	TWS119	TWS-119	SBS23/11L	GBM/LGG	0.120875714	Resistance	Signatures	GDSC/PRISM
0.902232846	1.210623333	VE-822	VE-822	SBS12/26L	GBM/LGG	0.124175482	Resistance	Signatures	GDSC/PRISM
0.972719331	1.054140199	VE-822	VE-822	SBS23/11L	GBM/LGG	0.124175482	Resistance	Signatures	GDSC/PRISM
0.892931469	0.809212573	Vinorelbine	vinorelbine	SBS2	GBM/LGG	0.136063874	Resistance	Signatures	GDSC/PRISM
0.675878027	1.053252866	Vorinostat	vorinostat	SBS42L	GBM/LGG	0.124175482	Resistance	Signatures	GDSC/PRISM
1.561459007	2.684222135	Voxtalisib	voxtalisib	SBS15	GBM/LGG	0.124175482	Resistance	Signatures	GDSC/PRISM
0.660522808	0.709079568	WYE-125132	WYE-125132	SBS42L	GBM/LGG	0.124175482	Resistance	Signatures	GDSC/PRISM
0.722792831	0.664309469	WYE-125132	WYE-125132	SBS59	GBM/LGG	0.124175482	Resistance	Signatures	GDSC/PRISM
0.941852317	1.447396001	Voxtalisib	voxtalisib	SBS-MMR1	GBM/LGG	0.124175482	Resistance	Signatures	GDSC/PRISM
0.68299577	1.230384728	ZM447439	ZM-447439	SBS-MMR1	GBM/LGG	0.136063874	Resistance	Signatures	GDSC/PRISM
1.231642465	3.381942788	Camptothecin	camptothecin	SBS59	HNSC	0.092226856	Resistance	Signatures	GDSC/PRISM
1.325403932	1.359543865	EPZ5676	EPZ-5676	SBS59	HNSC	0.094591647	Resistance	Signatures	GDSC/PRISM
1.54324233	1.645246279	Topotecan	topotecan	SBS59	HNSC	0.042566241	Resistance	Signatures	GDSC/PRISM
0.780593162	0.905949441	Afatinib	afatinib	SBS4/45L	LUAD	0.141106922	Resistance	Signatures	GDSC/PRISM
1.175925241	0.704058324	Alectinib	alectinib	SBS25L	LUAD	0.091679639	Resistance	Signatures	GDSC/PRISM
0.692113392	0.553816214	EpothiloneB	epothilone-b	SBS38/45L	LUAD	0.026905981	Resistance	Signatures	GDSC/PRISM
0.774059922	1.215137196	Irinotecan	irinotecan	SBS36/56L	LUAD	0.089686603	Resistance	Signatures	GDSC/PRISM
0.781008644	0.684259368	Lestaurtinib	lestaurtinib	SBS22L	LUAD	0.141106922	Resistance	Signatures	GDSC/PRISM
1.007251288	0.982246782	OSI-027	OSI-027	SBS10a/56L	LUAD	0.141106922	Resistance	Signatures	GDSC/PRISM
0.768676943	0.771422958	Osimertinib	osimertinib	SBS38/45L	LUAD	0.141106922	Resistance	Signatures	GDSC/PRISM
1.290031619	1.435584282	Palbociclib	palbociclib	SBS23/11L	LUAD	0.111211388	Resistance	Signatures	GDSC/PRISM
1.004652086	1.49167761	Palbociclib	palbociclib	SBS42L	LUAD	0.078924211	Resistance	Signatures	GDSC/PRISM
0.942261429	1.074211638	PD0325901	PD-0325901	SBS42L	LUAD	0.026905981	Resistance	Signatures	GDSC/PRISM
0.76185011	1.05833538	Pelitinib	pelitinib	SBS4/45L	LUAD	0.145386704	Resistance	Signatures	GDSC/PRISM
0.592820196	0.773187984	Pelitinib	pelitinib	SBS29L/18L	LUAD	0.141106922	Resistance	Signatures	GDSC/PRISM
0.776854578	1.32108403	Ponatinib	ponatinib	SBS32L	LUAD	0.091679639	Resistance	Signatures	GDSC/PRISM
1.133845387	1.127773475	Refametinib	refametinib	SBS11	LUAD	0.026905981	Resistance	Signatures	GDSC/PRISM
0.666494117	1.363481037	SN-38	SN-38	SBS36/56L	LUAD	0.143498565	Resistance	Signatures	GDSC/PRISM
0.647101644	0.64609074	TPCA-1	TPCA-1	SBS31L	LUAD	0.143498565	Resistance	Signatures	GDSC/PRISM
1.340061863	0.869137073	Vinorelbine	vinorelbine	SBS16L	LUAD	0.145386704	Resistance	Signatures	GDSC/PRISM
0.812081553	0.830755858	Vinorelbine	vinorelbine	SBS38/45L	LUAD	0.026905981	Resistance	Signatures	GDSC/PRISM
0.715225995	0.685361908	Vinorelbine	vinorelbine	SBS49	LUAD	0.091679639	Resistance	Signatures	GDSC/PRISM
1.123874183	1.134301317	Lenalidomide	lenalidomide	SBS11	LUSC	0.105411446	Resistance	Signatures	GDSC/PRISM
0.971328093	0.911948466	Navitoclax	navitoclax	SBS44L	LUSC	0.105411446	Resistance	Signatures	GDSC/PRISM
1.483632601	1.635059734	VE-822	VE-822	SBS54	LUSC	0.105411446	Resistance	Signatures	GDSC/PRISM
0.778396312	0.907908276	Lenalidomide	lenalidomide	SBS-APOBEC	LUSC	0.105411446	Resistance	Signatures	GDSC/PRISM
1.223329912	1.276758867	AZD2014	AZD2014	SBS11	PAAD	0.141092339	Resistance	Signatures	GDSC/PRISM
2.078645076	1.740140863	Dacinostat	dacinostat	SBS23/11L	PAAD	0.115131349	Resistance	Signatures	GDSC/PRISM
1.298407736	1.564936915	Gefitinib	gefitinib	SBS55L/60L	PAAD	0.112873871	Resistance	Signatures	GDSC/PRISM
1.539374688	1.524508387	PAC-1	PAC-1	SBS25L	PAAD	0.101586484	Resistance	Signatures	GDSC/PRISM
1.845484853	1.068438532	PRT062607	PRT062607	SBS38/45L	PAAD	0.101586484	Resistance	Signatures	GDSC/PRISM
1.158232962	1.266006351	TW37	TW-37	SBS32L	PAAD	0.115131349	Resistance	Signatures	GDSC/PRISM
0.824641889	2.439749067	ABT737	ABT-737	SBS22L	SCLC	0.081682311	Resistance	Signatures	GDSC/PRISM
0.785606974	2.439749067	ABT737	ABT-737	SBS42L	SCLC	0.109965094	Resistance	Signatures	GDSC/PRISM
0.653988104	1.105739212	Afatinib	afatinib	SBS16L	SCLC	0.114881116	Resistance	Signatures	GDSC/PRISM
0.752734707	1.621856865	AZ20	AZ20	SBS16L	SCLC	0.081682311	Resistance	Signatures	GDSC/PRISM
0.974076321	2.018190706	AZ20	AZ20	SBS25L	SCLC	0.081682311	Resistance	Signatures	GDSC/PRISM
0.975274094	0.747803618	AZ20	AZ20	SBS31L	SCLC	0.081682311	Resistance	Signatures	GDSC/PRISM
0.557076461	0.892639492	AZ960	AZ960	SBS31L	SCLC	0.144016295	Resistance	Signatures	GDSC/PRISM
0.761020282	1.407747606	AZD2014	AZD2014	SBS18/36L	SCLC	0.081682311	Resistance	Signatures	GDSC/PRISM
0.731694999	0.792063336	AZD2014	AZD2014	SBS25L	SCLC	0.141839419	Resistance	Signatures	GDSC/PRISM
0.559893234	2.066067332	AZD2014	AZD2014	SBS59	SCLC	0.124190335	Resistance	Signatures	GDSC/PRISM
0.792452491	2.269313652	AZD5438	AZD5438	SBS46L	SCLC	0.081682311	Resistance	Signatures	GDSC/PRISM
0.668247648	1.552518434	AZD7762	AZD7762	SBS31L	SCLC	0.081682311	Resistance	Signatures	GDSC/PRISM
0.568376812	1.258976711	AZD8055	AZD8055	SBS25L	SCLC	0.144016295	Resistance	Signatures	GDSC/PRISM
0.539298397	1.258976711	AZD8055	AZD8055	SBS36/56L	SCLC	0.124190335	Resistance	Signatures	GDSC/PRISM
0.636093925	0.849878316	BI-2536	BI-2536	SBS46L	SCLC	0.149725924	Resistance	Signatures	GDSC/PRISM
0.634761754	1.509567013	BMS-345541	BMS-345541	SBS22L	SCLC	0.08908298	Resistance	Signatures	GDSC/PRISM
0.639443973	1.654001388	Bortezomib	bortezomib	SBS31L	SCLC	0.141839419	Resistance	Signatures	GDSC/PRISM
0.634930638	1.158988249	Cediranib	cediranib	SBS18/36L	SCLC	0.141839419	Resistance	Signatures	GDSC/PRISM
0.511586439	7.203979887	CP724714	CP-724714	SBS18/36L	SCLC	0.143954828	Resistance	Signatures	GDSC/PRISM
0.802474606	1.783980936	CP724714	CP-724714	SBS22L	SCLC	0.081682311	Resistance	Signatures	GDSC/PRISM
0.773388942	7.203979887	CP724714	CP-724714	SBS25L	SCLC	0.094090031	Resistance	Signatures	GDSC/PRISM
0.795278345	7.203979887	CP724714	CP-724714	SBS38/45L	SCLC	0.081682311	Resistance	Signatures	GDSC/PRISM
0.532674368	0.515268123	CX-5461	CX-5461	SBS19L	SCLC	0.144016295	Resistance	Signatures	GDSC/PRISM
0.545484451	1.102220645	Dacinostat	dacinostat	SBS22L	SCLC	0.124359269	Resistance	Signatures	GDSC/PRISM
0.507030179	1.831387227	Docetaxel	docetaxel	SBS18/36L	SCLC	0.141839419	Resistance	Signatures	GDSC/PRISM
0.93081708	1.042958071	Doxorubicin	doxorubicin	SBS18/36L	SCLC	0.081682311	Resistance	Signatures	GDSC/PRISM
0.953380428	2.056292611	Doxorubicin	doxorubicin	SBS24L	SCLC	0.124359269	Resistance	Signatures	GDSC/PRISM
1.02417433	1.21776801	Doxorubicin	doxorubicin	SBS25L	SCLC	0.081682311	Resistance	Signatures	GDSC/PRISM
0.627633721	0.663817006	Doxorubicin	doxorubicin	SBS46L	SCLC	0.117055643	Resistance	Signatures	GDSC/PRISM
0.615718273	1.017955767	Elesclomol	elesclomol	SBS59	SCLC	0.109965094	Resistance	Signatures	GDSC/PRISM
0.681585004	1.408552363	EpothiloneB	epothilone-b	SBS18/36L	SCLC	0.109965094	Resistance	Signatures	GDSC/PRISM
0.601331595	1.140722085	EpothiloneB	epothilone-b	SBS38/45L	SCLC	0.124190335	Resistance	Signatures	GDSC/PRISM
0.646998103	0.664037723	Etoposide	etoposide	SBS18/36L	SCLC	0.117084209	Resistance	Signatures	GDSC/PRISM
0.698065672	0.545441404	Gemcitabine	gemcitabine	SBS18/36L	SCLC	0.144016295	Resistance	Signatures	GDSC/PRISM
0.763855106	0.914434164	Gemcitabine	gemcitabine	SBS46L	SCLC	0.081682311	Resistance	Signatures	GDSC/PRISM
0.564189898	0.988437661	GSK650394	GSK650394	SBS18/36L	SCLC	0.144016295	Resistance	Signatures	GDSC/PRISM
0.582020897	1.923476809	GSK650394	GSK650394	SBS59	SCLC	0.135998797	Resistance	Signatures	GDSC/PRISM
0.657318756	1.271556121	GW843682X	GW-843682X	SBS55L/60L	SCLC	0.124190335	Resistance	Signatures	GDSC/PRISM
0.646816233	1.41098736	Lenalidomide	lenalidomide	SBS24L	SCLC	0.141839419	Resistance	Signatures	GDSC/PRISM
0.956987426	1.564571548	Lestaurtinib	lestaurtinib	SBS25L	SCLC	0.081682311	Resistance	Signatures	GDSC/PRISM
0.659598679	1.227349381	Lestaurtinib	lestaurtinib	SBS31L	SCLC	0.102737068	Resistance	Signatures	GDSC/PRISM
0.660296177	0.633506343	MG-132	MG-132	SBS25L	SCLC	0.109965094	Resistance	Signatures	GDSC/PRISM
0.551353079	1.853013157	Midostaurin	midostaurin	SBS46L	SCLC	0.114881116	Resistance	Signatures	GDSC/PRISM
0.900988717	1.250524338	Midostaurin	midostaurin	SBS59	SCLC	0.081682311	Resistance	Signatures	GDSC/PRISM
0.868322236	0.700585417	Mitomycin-C	mitomycin-c	SBS16L	SCLC	0.105743078	Resistance	Signatures	GDSC/PRISM
0.57353756	3.773851047	Mitomycin-C	mitomycin-c	SBS18/36L	SCLC	0.144016295	Resistance	Signatures	GDSC/PRISM
0.895989288	1.319467316	Mitomycin-C	mitomycin-c	SBS25L	SCLC	0.109965094	Resistance	Signatures	GDSC/PRISM
1.301270969	0.904836105	Mitoxantrone	mitoxantrone	SBS25L	SCLC	0.081682311	Resistance	Signatures	GDSC/PRISM
0.632436033	0.984752066	MK-1775	MK-1775	SBS22L	SCLC	0.13465405	Resistance	Signatures	GDSC/PRISM
1.107471666	0.984752066	MK-1775	MK-1775	SBS25L	SCLC	0.081682311	Resistance	Signatures	GDSC/PRISM
0.635848833	0.984752066	MK-1775	MK-1775	SBS38/45L	SCLC	0.13465405	Resistance	Signatures	GDSC/PRISM
0.593409982	1.40850551	MK-2206	MK-2206	SBS31L	SCLC	0.13465405	Resistance	Signatures	GDSC/PRISM
1.074885344	0.834259428	Navitoclax	navitoclax	SBS44L	SCLC	0.117084209	Resistance	Signatures	GDSC/PRISM
0.568291173	0.515369365	NSC319726	NSC-319726	SBS16L	SCLC	0.144016295	Resistance	Signatures	GDSC/PRISM
0.769987222	1.469694974	NSC319726	NSC-319726	SBS25L	SCLC	0.114881116	Resistance	Signatures	GDSC/PRISM
0.659138774	1.469694974	NSC319726	NSC-319726	SBS36/56L	SCLC	0.109965094	Resistance	Signatures	GDSC/PRISM
0.582074564	1.137765376	NSC319726	NSC-319726	SBS59	SCLC	0.114466216	Resistance	Signatures	GDSC/PRISM
0.698727282	1.601090863	NVP-BHG712	NVP-BHG712	SBS16L	SCLC	0.098144117	Resistance	Signatures	GDSC/PRISM
0.763187317	1.601090863	NVP-BHG712	NVP-BHG712	SBS46L	SCLC	0.081682311	Resistance	Signatures	GDSC/PRISM
0.694498873	1.601090863	NVP-BHG712	NVP-BHG712	SBS53L/38L	SCLC	0.097340777	Resistance	Signatures	GDSC/PRISM
0.844761592	0.619738467	NVP-TAE684	NVP-TAE684	SBS18/36L	SCLC	0.144016295	Resistance	Signatures	GDSC/PRISM
0.998702666	0.608033316	NVP-TAE684	NVP-TAE684	SBS38/45L	SCLC	0.13465405	Resistance	Signatures	GDSC/PRISM
0.618076386	0.680033009	OSI-027	OSI-027	SBS59	SCLC	0.124359269	Resistance	Signatures	GDSC/PRISM
0.585427733	6.76380491	OSI-930	OSI-930	SBS46L	SCLC	0.086960433	Resistance	Signatures	GDSC/PRISM
0.580672448	1.95804638	Parthenolide	parthenolide	SBS38/45L	SCLC	0.144016295	Resistance	Signatures	GDSC/PRISM
0.547833645	0.578448782	Pelitinib	pelitinib	SBS16L	SCLC	0.144016295	Resistance	Signatures	GDSC/PRISM
0.730238214	1.176601795	Pelitinib	pelitinib	SBS22L	SCLC	0.081682311	Resistance	Signatures	GDSC/PRISM
0.719166987	1.757120212	Pelitinib	pelitinib	SBS25L	SCLC	0.117084209	Resistance	Signatures	GDSC/PRISM
1.068461872	1.177424135	PF-562271	PF-562271	SBS24L	SCLC	0.081682311	Resistance	Signatures	GDSC/PRISM
0.576792362	1.029339273	PHA-665752	PHA-665752	SBS31L	SCLC	0.144016295	Resistance	Signatures	GDSC/PRISM
0.701831073	1.843895908	PHA-665752	PHA-665752	SBS38/45L	SCLC	0.107689521	Resistance	Signatures	GDSC/PRISM
0.855639669	1.22312443	Pyrimethamine	pyrimethamine	SBS25L	SCLC	0.123001069	Resistance	Signatures	GDSC/PRISM
0.942636798	1.22312443	Pyrimethamine	pyrimethamine	SBS38/45L	SCLC	0.081682311	Resistance	Signatures	GDSC/PRISM
0.549385161	1.422305618	SNX-2112	SNX-2112	SBS18/36L	SCLC	0.144016295	Resistance	Signatures	GDSC/PRISM
0.555611015	0.517495716	SNX-2112	SNX-2112	SBS38/45L	SCLC	0.144016295	Resistance	Signatures	GDSC/PRISM
0.860282779	0.763350207	Talazoparib	talazoparib	SBS46L	SCLC	0.081682311	Resistance	Signatures	GDSC/PRISM
0.711050907	0.959749073	Tipifarnib	tipifarnib	SBS59	SCLC	0.081682311	Resistance	Signatures	GDSC/PRISM
0.63967102	1.390045016	Torin2	torin-2	SBS18/36L	SCLC	0.107689521	Resistance	Signatures	GDSC/PRISM
0.756725136	0.689405716	Torin2	torin-2	SBS31L	SCLC	0.081682311	Resistance	Signatures	GDSC/PRISM
0.767041336	0.784623916	Torin2	torin-2	SBS36/56L	SCLC	0.081682311	Resistance	Signatures	GDSC/PRISM
0.903876578	1.37531468	Trametinib	trametinib	SBS25L	SCLC	0.140901986	Resistance	Signatures	GDSC/PRISM
0.527751168	1.452062961	Trametinib	trametinib	SBS49	SCLC	0.144016295	Resistance	Signatures	GDSC/PRISM
0.51411079	1.452062961	Trametinib	trametinib	SBS59	SCLC	0.144016295	Resistance	Signatures	GDSC/PRISM
0.630649392	1.337216927	TrichostatinA	trichostatin-a	SBS25L	SCLC	0.144016295	Resistance	Signatures	GDSC/PRISM
0.856441796	1.200195173	TW37	TW-37	SBS25L	SCLC	0.081682311	Resistance	Signatures	GDSC/PRISM
0.679732832	1.913756586	TW37	TW-37	SBS31L	SCLC	0.08908298	Resistance	Signatures	GDSC/PRISM
0.602046674	0.892631995	Uprosertib	uprosertib	SBS19L	SCLC	0.144016295	Resistance	Signatures	GDSC/PRISM
0.780935256	0.79010984	Uprosertib	uprosertib	SBS38/45L	SCLC	0.109965094	Resistance	Signatures	GDSC/PRISM
0.603798854	2.582880799	Uprosertib	uprosertib	SBS42L	SCLC	0.144016295	Resistance	Signatures	GDSC/PRISM
0.693859115	0.700438328	Uprosertib	uprosertib	SBS46L	SCLC	0.117084209	Resistance	Signatures	GDSC/PRISM
0.869802519	2.545680397	Venetoclax	venetoclax	SBS22L	SCLC	0.081682311	Resistance	Signatures	GDSC/PRISM
1.054512531	1.63571591	Venetoclax	venetoclax	SBS25L	SCLC	0.081682311	Resistance	Signatures	GDSC/PRISM
0.923748258	0.677407733	Vincristine	vincristine	SBS25L	SCLC	0.144016295	Resistance	Signatures	GDSC/PRISM
0.523743251	1.274964286	Vincristine	vincristine	SBS31L	SCLC	0.147812149	Resistance	Signatures	GDSC/PRISM
1.093094019	0.73645013	Vinorelbine	vinorelbine	SBS25L	SCLC	0.114881116	Resistance	Signatures	GDSC/PRISM
0.668571275	1.076256292	WYE-125132	WYE-125132	SBS18/36L	SCLC	0.107689521	Resistance	Signatures	GDSC/PRISM
0.885306403	0.63194186	WYE-125132	WYE-125132	SBS25L	SCLC	0.144016295	Resistance	Signatures	GDSC/PRISM
0.792992212	0.688738636	WYE-125132	WYE-125132	SBS31L	SCLC	0.08595668	Resistance	Signatures	GDSC/PRISM
0.755368898	0.63194186	WYE-125132	WYE-125132	SBS36/56L	SCLC	0.109965094	Resistance	Signatures	GDSC/PRISM
0.811793792	0.79716412	Bosutinib	bosutinib	SBS59	ESCA/STAD	0.140672277	Sensitivity	Signatures	GDSC/PRISM
0.74910887	0.994623902	Dasatinib	dasatinib	SBS8L/4L	ESCA/STAD	0.140672277	Sensitivity	Signatures	GDSC/PRISM
1.150046448	0.998942327	Entinostat	entinostat	SBS33L	ESCA/STAD	0.140672277	Sensitivity	Signatures	GDSC/PRISM
1.022509458	2.246240436	Epirubicin	epirubicin	SBS17aL	ESCA/STAD	0.140672277	Sensitivity	Signatures	GDSC/PRISM
1.175066596	1.109818511	GW843682X	GW-843682X	SBS2	ESCA/STAD	0.129851333	Sensitivity	Signatures	GDSC/PRISM
1.473137327	0.98912151	Ibrutinib	ibrutinib	SBS10b	ESCA/STAD	0.140672277	Sensitivity	Signatures	GDSC/PRISM
1.310133229	1.139184316	Mitoxantrone	mitoxantrone	SBS33L	ESCA/STAD	0.043283778	Sensitivity	Signatures	GDSC/PRISM
0.900675022	0.811676049	GW843682X	GW-843682X	SBS-APOBEC	ESCA/STAD	0.043283778	Sensitivity	Signatures	GDSC/PRISM
0.962910656	1.536159088	Etoposide	etoposide	SBS8L/4L	GBM/LGG	0.104430535	Sensitivity	Signatures	GDSC/PRISM
1.432794143	0.890481071	Afatinib	afatinib	SBS6	LUAD	0.133611164	Sensitivity	Signatures	GDSC/PRISM
0.873253043	0.84790936	AZ20	AZ20	SBS12/26L	LUAD	0.133611164	Sensitivity	Signatures	GDSC/PRISM
1.046586608	0.868124816	Bortezomib	bortezomib	SBS48L	LUAD	0.142875764	Sensitivity	Signatures	GDSC/PRISM
1.111832876	0.935708983	Bosutinib	bosutinib	SBS28	LUAD	0.142875764	Sensitivity	Signatures	GDSC/PRISM
2.66148326	2.455705905	Bosutinib	bosutinib	SBS33L	LUAD	0.075009776	Sensitivity	Signatures	GDSC/PRISM
1.065550029	1.627530943	Erlotinib	erlotinib	SBS6	LUAD	0.142875764	Sensitivity	Signatures	GDSC/PRISM
1.13517329	2.184118068	Gefitinib	gefitinib	SBS28	LUAD	0.133611164	Sensitivity	Signatures	GDSC/PRISM
1.591395872	1.257839535	Irinotecan	irinotecan	SBS10b	LUAD	0.075009776	Sensitivity	Signatures	GDSC/PRISM
0.714288051	0.742640005	Irinotecan	irinotecan	SBS43/60L	LUAD	0.133611164	Sensitivity	Signatures	GDSC/PRISM
1.137540857	1.961186119	Pelitinib	pelitinib	SBS28	LUAD	0.075009776	Sensitivity	Signatures	GDSC/PRISM
1.645801032	4.098917571	Pelitinib	pelitinib	SBS33L	LUAD	0.133611164	Sensitivity	Signatures	GDSC/PRISM
0.702937958	0.770912797	Pevonedistat	pevonedistat	SBS55L/60L	LUAD	0.133611164	Sensitivity	Signatures	GDSC/PRISM
0.686137034	0.788959086	PFI-1	PFI-1	SBS-CL3	LUAD	0.142875764	Sensitivity	Signatures	GDSC/PRISM
0.914920202	0.927146313	Quizartinib	quizartinib	SBS6	LUAD	0.142875764	Sensitivity	Signatures	GDSC/PRISM
0.830759186	0.804359945	Selumetinib	selumetinib	SBS45/38L/4L	LUAD	0.133611164	Sensitivity	Signatures	GDSC/PRISM
0.700719502	0.754664481	Selumetinib	selumetinib	SBS49	LUAD	0.133611164	Sensitivity	Signatures	GDSC/PRISM
0.73922364	0.524677051	Temsirolimus	temsirolimus	SBS31L	LUAD	0.133611164	Sensitivity	Signatures	GDSC/PRISM
1.000668833	0.854227452	VE-822	VE-822	SBS55L/60L	LUAD	0.037504888	Sensitivity	Signatures	GDSC/PRISM
0.780343308	1.133874706	Vinblastine	vinblastine	SBS3L	LUAD	0.12751662	Sensitivity	Signatures	GDSC/PRISM
1.101349884	0.743625863	Vinorelbine	vinorelbine	SBS3L	LUAD	0.133611164	Sensitivity	Signatures	GDSC/PRISM
0.78796449	0.749998289	Vinorelbine	vinorelbine	SBS40L	LUAD	0.133611164	Sensitivity	Signatures	GDSC/PRISM
1.32131871	1.108069764	AZD5363	AZD5363	SBS55L/60L	LUSC	0.095932374	Sensitivity	Signatures	GDSC/PRISM
0.935078713	1.114167198	AZD5438	AZD5438	SBS53L/38L	LUSC	0.107923921	Sensitivity	Signatures	GDSC/PRISM
0.812144785	0.883314457	AZD5438	AZD5438	SBS55L/60L	LUSC	0.107923921	Sensitivity	Signatures	GDSC/PRISM
1.41789569	1.102096853	Cediranib	cediranib	SBS5L	LUSC	0.124527601	Sensitivity	Signatures	GDSC/PRISM
0.930786575	0.787247954	Cediranib	cediranib	SBS43/60L	LUSC	0.149037795	Sensitivity	Signatures	GDSC/PRISM
0.881469718	1.207264647	Dinaciclib	dinaciclib	SBS53L/38L	LUSC	0.095932374	Sensitivity	Signatures	GDSC/PRISM
1.000964921	1.314974827	NSC319726	NSC-319726	SBS7dL	LUSC	0.095932374	Sensitivity	Signatures	GDSC/PRISM
1.078565653	0.906263041	Panobinostat	panobinostat	SBS13	LUSC	0.124527601	Sensitivity	Signatures	GDSC/PRISM
1.167229551	1.57761211	Quizartinib	quizartinib	SBS30L/7bL/11L	LUSC	0.124527601	Sensitivity	Signatures	GDSC/PRISM
1.805137476	2.18218531	Quizartinib	quizartinib	SBS44L	LUSC	0.095932374	Sensitivity	Signatures	GDSC/PRISM
1.412094834	1.276669627	VE-822	VE-822	SBS53L/38L	LUSC	0.095932374	Sensitivity	Signatures	GDSC/PRISM
0.696456072	1.026143559	Buparlisib	buparlisib	SBS-APOBEC	LUSC	0.119494319	Sensitivity	Signatures	GDSC/PRISM
0.677323716	1.604096181	Navitoclax	navitoclax	SBS-APOBEC	LUSC	0.105714375	Sensitivity	Signatures	GDSC/PRISM
0.848586807	0.688915547	Panobinostat	panobinostat	SBS-APOBEC	LUSC	0.095932374	Sensitivity	Signatures	GDSC/PRISM
1.454949951	2.128625798	Venetoclax	venetoclax	SBS59	NB	0.080399196	Sensitivity	Signatures	GDSC/PRISM
1.224234835	2.038946603	Afatinib	afatinib	SBS6	PAAD	0.143942311	Sensitivity	Signatures	GDSC/PRISM
0.891845011	1.237840878	AT-7519	AT-7519	SBS59	PAAD	0.143942311	Sensitivity	Signatures	GDSC/PRISM
0.925231474	0.789052625	AZD2014	AZD2014	SBS18/36L	PAAD	0.143942311	Sensitivity	Signatures	GDSC/PRISM
0.990480067	1.031084478	AZD2014	AZD2014	SBS36/56L	PAAD	0.143942311	Sensitivity	Signatures	GDSC/PRISM
0.816909439	0.844320827	Elesclomol	elesclomol	SBS12/26L	PAAD	0.143942311	Sensitivity	Signatures	GDSC/PRISM
1.766606963	1.078400501	Etoposide	etoposide	SBS59	PAAD	0.143942311	Sensitivity	Signatures	GDSC/PRISM
0.973125449	1.517893685	LCL161	LCL-161	SBS4/45L	PAAD	0.11195513	Sensitivity	Signatures	GDSC/PRISM
1.213854657	0.937613946	Midostaurin	midostaurin	SBS29L/18L	PAAD	0.143942311	Sensitivity	Signatures	GDSC/PRISM
1.815485836	0.943309168	OSI-027	OSI-027	SBS29L/18L	PAAD	0.143942311	Sensitivity	Signatures	GDSC/PRISM
0.972413179	1.091880205	Oxaliplatin	oxaliplatin	SBS59	PAAD	0.143942311	Sensitivity	Signatures	GDSC/PRISM
0.996054388	1.036216711	Serdemetan	serdemetan	SBS24L	PAAD	0.143942311	Sensitivity	Signatures	GDSC/PRISM
0.948598709	1.058212042	Tanespimycin	tanespimycin	SBS28	PAAD	0.143942311	Sensitivity	Signatures	GDSC/PRISM
1.088170055	0.851657261	TW37	TW-37	SBS18/36L	PAAD	0.143942311	Sensitivity	Signatures	GDSC/PRISM
1.167737002	1.121981338	Vinorelbine	vinorelbine	SBS59	PAAD	0.11195513	Sensitivity	Signatures	GDSC/PRISM
0.985791723	1.013751145	Belinostat	belinostat	SBS18/36L	SKCM	0.135523645	Sensitivity	Signatures	GDSC/PRISM
1.199407135	0.986382785	Dasatinib	dasatinib	SBS42L	SKCM	0.135523645	Sensitivity	Signatures	GDSC/PRISM
1.304435765	1.221255464	Niraparib	niraparib	SBS45/38L/4L	SKCM	0.130311197	Sensitivity	Signatures	GDSC/PRISM
1.043039877	0.767050536	Talazoparib	talazoparib	SBS42L	SKCM	0.135523645	Sensitivity	Signatures	GDSC/PRISM
1.221734863	1.11327213	Trametinib	trametinib	SBS7b	SKCM	0.130311197	Sensitivity	Signatures	GDSC/PRISM
