# Supplementary material for: Mutational signatures are markers of drug sensitivity of cancer cells
Source: Nat Commun. 2022 May 25;13:2926. doi: 10.1038/s41467-022-30582-3 (PMC9132939; doi:10.1038/s41467-022-30582-3)
Supplement: Supplementary file 4 — Source Data [file 41467_2022_30582_MOESM4_ESM.zip › RawData_R2b/FigS9B.csv]

cohend_x	cohend_y	xaxis	yaxis	feature	cancer_type	FDR	direction	feature type	test
1.326323206	1.148183152	CI-1033	ERBB2	gain:cnaBLCA15 (ASXL1)	BLCA	0.059858225	Resistance	CNAs	GDSC/PSCORE
1.680994715	1.148183152	CUDC-101	ERBB2	gain:cnaBLCA15 (ASXL1)	BLCA	0.123041907	Resistance	CNAs	GDSC/PSCORE
2.410864671	1.709253512	Mirin	MRE11	gain:cnaBLCA3 (GATA3,KLF6,LARP4B,VIM)	BLCA	0.123041907	Resistance	CNAs	GDSC/PSCORE
2.138919631	1.768408175	NG-25	MAP4K2	gain:cnaBLCA3 (GATA3,KLF6,LARP4B,VIM)	BLCA	0.106414622	Resistance	CNAs	GDSC/PSCORE
1.436965546	2.098394136	NVP-BHG712	EPHB4	gain:cnaBLCA3 (GATA3,KLF6,LARP4B,VIM)	BLCA	0.123041907	Resistance	CNAs	GDSC/PSCORE
1.501968691	2.035823195	Uprosertib	AKT2	gain:cnaBLCA9	BLCA	0.106414622	Resistance	CNAs	GDSC/PSCORE
1.414100182	1.471074162	Bexarotene	RXRA	gain:cnaBRCA63	BRCA	0.145265214	Resistance	CNAs	GDSC/PSCORE
0.874153478	0.989034891	GSK1070916	AURKA	gain:cnaBRCA31	BRCA	0.145265214	Resistance	CNAs	GDSC/PSCORE
1.526892138	2.087813233	Uprosertib	AKT2	gain:cnaBRCA10 (MDM2,NUP107)	BRCA	0.145265214	Resistance	CNAs	GDSC/PSCORE
1.302658463	0.975663005	XAV939	TNKS2	gain:cnaBRCA31	BRCA	0.145265214	Resistance	CNAs	GDSC/PSCORE
1.067439513	2.434602127	Afuresertib	AKT2	loss:cnaDLBC4 (CDKN2A)	DLBC	0.12599874	Resistance	CNAs	GDSC/PSCORE
1.108645051	2.434602127	AZD5363	AKT2	loss:cnaDLBC4 (CDKN2A)	DLBC	0.12599874	Resistance	CNAs	GDSC/PSCORE
0.816771004	1.560292663	AZD8186	PIK3CB	loss:cnaDLBC4 (CDKN2A)	DLBC	0.12599874	Resistance	CNAs	GDSC/PSCORE
1.654588349	1.309448768	XMD11-85h	RET	loss:cnaDLBC4 (CDKN2A)	DLBC	0.12599874	Resistance	CNAs	GDSC/PSCORE
1.654588349	1.288092113	XMD11-85h	SRPK1	loss:cnaDLBC4 (CDKN2A)	DLBC	0.12599874	Resistance	CNAs	GDSC/PSCORE
1.947972861	1.41774172	Sunitinib	RET	gain:cnaESCA7 (ERBB2)	ESCA/STAD	0.090543539	Resistance	CNAs	GDSC/PSCORE
1.348913385	1.148255579	C-75	FAS	loss:cnaLIHC7 (CDKN2A)	LIHC	0.101181341	Resistance	CNAs	GDSC/PSCORE
1.296283452	1.189758841	NSC-87877	PTPN11	loss:cnaLIHC7 (CDKN2A)	LIHC	0.098555877	Resistance	CNAs	GDSC/PSCORE
1.262768071	1.297777536	Pilaralisib	PIK3CG	loss:cnaLIHC7 (CDKN2A)	LIHC	0.098555877	Resistance	CNAs	GDSC/PSCORE
1.144584192	1.431743001	Rucaparib	PARP1	loss:cnaLIHC7 (CDKN2A)	LIHC	0.098555877	Resistance	CNAs	GDSC/PSCORE
1.877099967	1.740609604	AST-1306	EGFR	chr1:248020330-248021252()_HypMET	COREAD_MSI	0.051104752	Resistance	HypMet	GDSC/PSCORE
1.918023484	1.740609604	CI-1033	EGFR	chr1:248020330-248021252()_HypMET	COREAD_MSI	0.051104752	Resistance	HypMet	GDSC/PSCORE
1.918023484	2.459345103	CI-1033	ERBB2	chr1:248020330-248021252()_HypMET	COREAD_MSI	0.051104752	Resistance	HypMet	GDSC/PSCORE
1.769679631	1.740609604	PF-00299804	EGFR	chr1:248020330-248021252()_HypMET	COREAD_MSI	0.051104752	Resistance	HypMet	GDSC/PSCORE
1.769679631	2.459345103	PF-00299804	ERBB2	chr1:248020330-248021252()_HypMET	COREAD_MSI	0.051104752	Resistance	HypMet	GDSC/PSCORE
1.542568845	1.922832513	Serdemetan	MDM2	chr1:150266476-150266689(MRPS21)_HypMET	COREAD_MSI	0.144796798	Resistance	HypMet	GDSC/PSCORE
1.073993891	1.026135712	CUDC-101	EGFR	chr16:56659107-56659660(MT1E)_HypMET	HNSC	0.104756847	Resistance	HypMet	GDSC/PSCORE
4.632722558	2.458572813	Alpelisib	PIK3CA	chr6:291948-292839(DUSP22)_HypMET	LUSC	0.014094596	Resistance	HypMet	GDSC/PSCORE
2.519038774	1.414629134	AZD7762	CHEK1	chr6:291948-292839(DUSP22)_HypMET	LUSC	0.10336037	Resistance	HypMet	GDSC/PSCORE
1.33269751	2.458572813	Buparlisib	PIK3CA	chr6:291948-292839(DUSP22)_HypMET	LUSC	0.120810822	Resistance	HypMet	GDSC/PSCORE
1.612358497	2.877639198	BX795	AURKC	chr20:42543097-42545137(TOX2)_HypMET	LUSC	0.10336037	Resistance	HypMet	GDSC/PSCORE
1.927686243	1.414629134	MK-8776	CHEK1	chr6:291948-292839(DUSP22)_HypMET	LUSC	0.10336037	Resistance	HypMet	GDSC/PSCORE
2.096151905	2.458572813	Taselisib	PIK3CA	chr6:291948-292839(DUSP22)_HypMET	LUSC	0.014094596	Resistance	HypMet	GDSC/PSCORE
1.528818188	1.638488459	Wee1Inhibitor	CHEK1	chr6:27858166-27858564()_HypMET	LUSC	0.10336037	Resistance	HypMet	GDSC/PSCORE
1.105624902	1.097989759	ARRY-520	KIF11	chr8:11058624-11058844(XKR6)_HypMET	PAAD	0.040546963	Resistance	HypMet	GDSC/PSCORE
0.817723753	1.179311369	AZD4547	FGFR1	KRAS	COREAD_MSS	0.123865428	Resistance	Muts	GDSC/PSCORE
0.817723753	0.854829118	AZD4547	FGFR2	KRAS	COREAD_MSS	0.115607733	Resistance	Muts	GDSC/PSCORE
1.225071409	0.949768254	AZD5363	ROCK2	KRAS	COREAD_MSS	0.112604935	Resistance	Muts	GDSC/PSCORE
0.965915643	0.904626696	BMS-536924	IGF1R	KRAS	COREAD_MSS	0.112604935	Resistance	Muts	GDSC/PSCORE
0.853499878	1.131461918	Buparlisib	PIK3CA	KRAS	COREAD_MSS	0.115607733	Resistance	Muts	GDSC/PSCORE
2.104115958	1.665084542	CUDC-101	ERBB2	CEP290	COREAD_MSS	0.112604935	Resistance	Muts	GDSC/PSCORE
1.039364856	1.131461918	GSK1059615	PIK3CA	KRAS	COREAD_MSS	0.112604935	Resistance	Muts	GDSC/PSCORE
1.295800295	1.411572964	GSK1904529A	IGF1R	TP53	COREAD_MSS	0.111478885	Resistance	Muts	GDSC/PSCORE
0.8723549	0.949768254	GSK269962A	ROCK2	KRAS	COREAD_MSS	0.115607733	Resistance	Muts	GDSC/PSCORE
1.238822356	1.033508498	GSK690693	AKT2	FBXW7	COREAD_MSS	0.115607733	Resistance	Muts	GDSC/PSCORE
1.021788036	1.035746902	KU-55933	ATM	KRAS	COREAD_MSS	0.085157482	Resistance	Muts	GDSC/PSCORE
0.97952636	1.097030777	Nutlin-3a(-)	MDM2	PIK3CA	COREAD_MSS	0.112604935	Resistance	Muts	GDSC/PSCORE
1.919812273	3.641585922	Nutlin-3a(-)	MDM2	TP53	COREAD_MSS	0.030966357	Resistance	Muts	GDSC/PSCORE
0.923128653	0.904626696	NVP-ADW742	IGF1R	KRAS	COREAD_MSS	0.123865428	Resistance	Muts	GDSC/PSCORE
1.164156912	1.131461918	Pictilisib	PIK3CA	KRAS	COREAD_MSS	0.072254833	Resistance	Muts	GDSC/PSCORE
1.11580211	1.131461918	Taselisib	PIK3CA	KRAS	COREAD_MSS	0.072254833	Resistance	Muts	GDSC/PSCORE
0.915646165	1.131461918	Voxtalisib	PIK3CA	KRAS	COREAD_MSS	0.112604935	Resistance	Muts	GDSC/PSCORE
1.952829737	1.99077164	BI-2536	PLK2	PTEN	DLBC	0.032824672	Resistance	Muts	GDSC/PSCORE
2.972097497	1.970838836	Nutlin-3a(-)	MDM2	TP53	DLBC	0.016412336	Resistance	Muts	GDSC/PSCORE
1.793301544	3.413721674	Nutlin-3a(-)	MDM2	TP53	ESCA/STAD	0.067788211	Resistance	Muts	GDSC/PSCORE
1.04674555	1.180288957	Linsitinib	IGF1R	SACS	GBM/LGG	0.095860153	Resistance	Muts	GDSC/PSCORE
1.436948636	1.643390638	Nutlin-3a(-)	MDM2	TP53	GBM/LGG	0.02255533	Resistance	Muts	GDSC/PSCORE
1.877216911	0.940059662	Palbociclib	CDK4	RB1	GBM/LGG	0.060147547	Resistance	Muts	GDSC/PSCORE
1.530876831	1.6875019	Palbociclib	CDK6	PIK3R1	GBM/LGG	0.117287716	Resistance	Muts	GDSC/PSCORE
1.877216911	1.314491639	Palbociclib	CDK6	RB1	GBM/LGG	0.02255533	Resistance	Muts	GDSC/PSCORE
1.409718941	1.876204869	Nutlin-3a(-)	MDM2	TP53	KIRC	0.029844146	Resistance	Muts	GDSC/PSCORE
1.176543557	0.971148287	BMS-754807	IGF1R	NRAS	LAML	0.107679137	Resistance	Muts	GDSC/PSCORE
1.364817478	2.045385105	BX-912	PDK1	NRAS	LAML	0.083120737	Resistance	Muts	GDSC/PSCORE
1.580935435	1.364514795	CD532	AURKA	NRAS	LAML	0.089057933	Resistance	Muts	GDSC/PSCORE
1.270487905	1.364514795	GSK1070916	AURKA	NRAS	LAML	0.107679137	Resistance	Muts	GDSC/PSCORE
1.387089553	1.191416787	GSK343	EZH2	TP53	LAML	0.107679137	Resistance	Muts	GDSC/PSCORE
1.83658244	1.216170484	GSK650394	SGK3	NRAS	LAML	0.107679137	Resistance	Muts	GDSC/PSCORE
1.389621504	1.776910452	NSC-87877	PTPN6	ASXL1	LAML	0.089057933	Resistance	Muts	GDSC/PSCORE
2.542943887	1.544000341	Nutlin-3a(-)	MDM2	TP53	LAML	0.035623173	Resistance	Muts	GDSC/PSCORE
1.193478262	2.045385105	OSU-03012	PDK1	NRAS	LAML	0.107679137	Resistance	Muts	GDSC/PSCORE
1.429904216	2.179776176	TGX221	PIK3CB	NRAS	LAML	0.071246346	Resistance	Muts	GDSC/PSCORE
1.305509462	1.364514795	Tozasertib	AURKA	NRAS	LAML	0.103900922	Resistance	Muts	GDSC/PSCORE
1.926941921	2.163270942	MK-8776	CHEK1	U2AF1	LUAD	0.030919691	Resistance	Muts	GDSC/PSCORE
1.979166026	2.248398171	Nutlin-3a(-)	MDM2	TP53	OV	0.030452327	Resistance	Muts	GDSC/PSCORE
2.624477601	1.376312429	Dabrafenib	BRAF	NRAS	SKCM	0.032702798	Resistance	Muts	GDSC/PSCORE
2.012056549	1.417812811	Nutlin-3a(-)	MDM2	TP53	SKCM	0.008720746	Resistance	Muts	GDSC/PSCORE
1.600496943	1.376312429	PLX-4720	BRAF	NRAS	SKCM	0.008720746	Resistance	Muts	GDSC/PSCORE
1.712300918	1.376312429	SB590885	BRAF	NRAS	SKCM	0.008720746	Resistance	Muts	GDSC/PSCORE
