# Supplementary material for: Mutational signatures are markers of drug sensitivity of cancer cells
Source: Nat Commun. 2022 May 25;13:2926. doi: 10.1038/s41467-022-30582-3 (PMC9132939; doi:10.1038/s41467-022-30582-3)
Supplement: Supplementary file 4 — Source Data [file 41467_2022_30582_MOESM4_ESM.zip › RawData_R2b/FigS9C.csv]

cohend_x	cohend_y	xaxis	yaxis	feature	cancer_type	FDR	direction	feature type	test
1.47449235	0.986184535	AGI-5198	IDH1	chr8:144659745-144660635(NAPRT1)_HypMET	BRCA	0.111092639	Sensitivity	HypMet	GDSC/PSCORE
1.208788577	0.918887419	THZ-2-49	CDK9	chr22:24384134-24384405(GSTT1)_HypMET	BRCA	0.111092639	Sensitivity	HypMet	GDSC/PSCORE
1.641845817	1.731311816	MN-64	TNKS2	chr3:99594969-99595215(C3orf26, FILIP1L, MIR548G)_HypMET	DLBC	0.120398796	Sensitivity	HypMet	GDSC/PSCORE
2.349912484	2.013236676	Apitolisib	PIK3CA	chr11:44087518-44088165(ACCS)_HypMET	GBM/LGG	0.146361036	Sensitivity	HypMet	GDSC/PSCORE
1.735551436	2.013236676	GSK1059615	PIK3CA	chr11:44087518-44088165(ACCS)_HypMET	GBM/LGG	0.146361036	Sensitivity	HypMet	GDSC/PSCORE
1.81645559	2.013236676	Omipalisib	PIK3CA	chr11:44087518-44088165(ACCS)_HypMET	GBM/LGG	0.146361036	Sensitivity	HypMet	GDSC/PSCORE
1.672763801	2.829167398	PI-103	DAPK3	chr11:44087518-44088165(ACCS)_HypMET	GBM/LGG	0.146361036	Sensitivity	HypMet	GDSC/PSCORE
1.111300248	1.039536791	AZ960	JAK3	chr7:119912840-119913883(KCND2)_HypMET	HNSC	0.103162761	Sensitivity	HypMet	GDSC/PSCORE
0.774078649	1.073949189	BMS-754807	IGF1R	chr10:106028542-106029047(GSTO2)_HypMET	HNSC	0.148161376	Sensitivity	HypMet	GDSC/PSCORE
1.28200552	1.95299882	BX795	AURKB	chr1:43613488-43613842(FAM183A)_HypMET	HNSC	0.064527296	Sensitivity	HypMet	GDSC/PSCORE
1.221042321	1.339516811	BX795	AURKB	chr11:8615397-8615889(STK33)_HypMET	HNSC	0.058172335	Sensitivity	HypMet	GDSC/PSCORE
0.792593959	0.879822297	CHIR-99021	GSK3B	chr16:56659107-56659660(MT1E)_HypMET	HNSC	0.069373219	Sensitivity	HypMet	GDSC/PSCORE
1.840490877	1.073949189	Linsitinib	IGF1R	chr10:106028542-106029047(GSTO2)_HypMET	HNSC	0.058172335	Sensitivity	HypMet	GDSC/PSCORE
1.779960373	2.085187392	Niraparib	PARP2	chr19:53662189-53662500(ZNF347)_HypMET	HNSC	0.058172335	Sensitivity	HypMet	GDSC/PSCORE
1.301798247	1.571742766	Olaparib	PARP2	chr22:24180491-24181666(DERL3)_HypMET	HNSC	0.145053095	Sensitivity	HypMet	GDSC/PSCORE
0.906697715	1.087996572	P22077	USP47	chr16:56659107-56659660(MT1E)_HypMET	HNSC	0.068232212	Sensitivity	HypMet	GDSC/PSCORE
1.69184427	1.242119908	Palbociclib	CDK4	chr2:85811340-85811855(VAMP5)_HypMET	HNSC	0.148161376	Sensitivity	HypMet	GDSC/PSCORE
1.523616605	1.093855757	Palbociclib	CDK4	chr11:119293320-119293943(THY1)_HypMET	HNSC	0.069373219	Sensitivity	HypMet	GDSC/PSCORE
2.075548205	1.974694257	Palbociclib	CDK4	chr14:59930634-59932251()_HypMET	HNSC	0.058172335	Sensitivity	HypMet	GDSC/PSCORE
0.99222275	0.956357729	Palbociclib	CDK6	chr15:40544352-40545512(PAK6, C15orf56)_HypMET	HNSC	0.069373219	Sensitivity	HypMet	GDSC/PSCORE
1.500223319	1.385691628	Podophyllotoxinbromide	TOP2A	chr1:43613488-43613842(FAM183A)_HypMET	HNSC	0.061368617	Sensitivity	HypMet	GDSC/PSCORE
1.002948486	1.052356693	Podophyllotoxinbromide	TOP2A	chr11:8615397-8615889(STK33)_HypMET	HNSC	0.149586004	Sensitivity	HypMet	GDSC/PSCORE
1.355733495	1.571742766	Rucaparib	PARP2	chr17:40932329-40933299(WNK4)_HypMET	HNSC	0.079779202	Sensitivity	HypMet	GDSC/PSCORE
1.008423141	1.125655513	Rucaparib	PARP2	chr19:37406931-37407463(ZNF829)_HypMET	HNSC	0.145053095	Sensitivity	HypMet	GDSC/PSCORE
2.030861827	2.418423512	Rucaparib	PARP2	chr14:59930634-59932251()_HypMET	HNSC	0.062327502	Sensitivity	HypMet	GDSC/PSCORE
1.619241697	2.085187392	Rucaparib	PARP2	chr19:53662189-53662500(ZNF347)_HypMET	HNSC	0.058172335	Sensitivity	HypMet	GDSC/PSCORE
1.866010046	1.571742766	Rucaparib	PARP2	chr22:24180491-24181666(DERL3)_HypMET	HNSC	0.062327502	Sensitivity	HypMet	GDSC/PSCORE
1.506870252	1.554377213	SL0101	AURKB	chr2:85811340-85811855(VAMP5)_HypMET	HNSC	0.069373219	Sensitivity	HypMet	GDSC/PSCORE
1.098215158	1.15751458	SL0101	AURKB	chr19:37406931-37407463(ZNF829)_HypMET	HNSC	0.103162761	Sensitivity	HypMet	GDSC/PSCORE
1.173205216	1.95299882	SL0101	AURKB	chr1:43613488-43613842(FAM183A)_HypMET	HNSC	0.058172335	Sensitivity	HypMet	GDSC/PSCORE
1.200877031	1.181883793	SL0101	AURKB	chr1:181451311-181452049()_HypMET	HNSC	0.058172335	Sensitivity	HypMet	GDSC/PSCORE
1.257491829	1.476393824	SL0101	AURKB	chr13:79175610-79177985(POU4F1)_HypMET	HNSC	0.058172335	Sensitivity	HypMet	GDSC/PSCORE
2.051022422	2.960010854	SL0101	AURKB	chr14:59930634-59932251()_HypMET	HNSC	0.058172335	Sensitivity	HypMet	GDSC/PSCORE
1.191673197	1.024550686	SL0101	AURKB	chr19:56915356-56915856(ZNF583)_HypMET	HNSC	0.062327502	Sensitivity	HypMet	GDSC/PSCORE
1.212680841	1.076360846	SL0101	AURKB	chr19:57078365-57079301(ZNF470)_HypMET	HNSC	0.095888464	Sensitivity	HypMet	GDSC/PSCORE
1.607049153	1.830415215	SL0101	AURKB	chr22:24180491-24181666(DERL3)_HypMET	HNSC	0.068232212	Sensitivity	HypMet	GDSC/PSCORE
1.200877031	1.014271453	SL0101	PIM1	chr1:181451311-181452049()_HypMET	HNSC	0.058172335	Sensitivity	HypMet	GDSC/PSCORE
1.687863315	1.385691628	Teniposide	TOP2A	chr1:43613488-43613842(FAM183A)_HypMET	HNSC	0.058172335	Sensitivity	HypMet	GDSC/PSCORE
1.087488329	1.052356693	Teniposide	TOP2A	chr11:8615397-8615889(STK33)_HypMET	HNSC	0.074793002	Sensitivity	HypMet	GDSC/PSCORE
0.840989998	0.814927164	UNC1215	L3MBTL3	chr19:21265164-21265433(ZNF714)_HypMET	HNSC	0.131893036	Sensitivity	HypMet	GDSC/PSCORE
1.254658588	1.571742766	Veliparib	PARP2	chr17:40932329-40933299(WNK4)_HypMET	HNSC	0.11634467	Sensitivity	HypMet	GDSC/PSCORE
1.669434948	1.571742766	Veliparib	PARP2	chr22:24180491-24181666(DERL3)_HypMET	HNSC	0.058172335	Sensitivity	HypMet	GDSC/PSCORE
0.900665698	1.339516811	ZM447439	AURKB	chr11:8615397-8615889(STK33)_HypMET	HNSC	0.103162761	Sensitivity	HypMet	GDSC/PSCORE
1.951142809	1.40222635	Afuresertib	AKT2	chr16:56659107-56659660(MT1E)_HypMET	LUSC	0.077559224	Sensitivity	HypMet	GDSC/PSCORE
1.320607523	1.332438078	Afuresertib	AKT2	chr4:102711829-102712199(BANK1)_HypMET	LUSC	0.082729839	Sensitivity	HypMet	GDSC/PSCORE
1.466647525	1.521415309	Alpelisib	PIK3CA	chr16:56659107-56659660(MT1E)_HypMET	LUSC	0.113107202	Sensitivity	HypMet	GDSC/PSCORE
2.39880188	1.303510398	AZ6102	TNKS2	chr16:56659107-56659660(MT1E)_HypMET	LUSC	0.129265374	Sensitivity	HypMet	GDSC/PSCORE
1.538473399	1.40222635	AZD5363	AKT2	chr16:56659107-56659660(MT1E)_HypMET	LUSC	0.077559224	Sensitivity	HypMet	GDSC/PSCORE
1.212038511	1.332438078	GSK690693	AKT2	chr4:102711829-102712199(BANK1)_HypMET	LUSC	0.090485762	Sensitivity	HypMet	GDSC/PSCORE
1.299949949	1.40222635	MK-2206	AKT2	chr16:56659107-56659660(MT1E)_HypMET	LUSC	0.139606604	Sensitivity	HypMet	GDSC/PSCORE
1.916983436	1.994141105	Palbociclib	CDK6	chr20:42543097-42545137(TOX2)_HypMET	LUSC	0.113107202	Sensitivity	HypMet	GDSC/PSCORE
1.973007054	1.40222635	Uprosertib	AKT2	chr16:56659107-56659660(MT1E)_HypMET	LUSC	0.077559224	Sensitivity	HypMet	GDSC/PSCORE
1.473830563	1.332438078	Uprosertib	AKT2	chr4:102711829-102712199(BANK1)_HypMET	LUSC	0.077559224	Sensitivity	HypMet	GDSC/PSCORE
1.154962097	0.962075587	Alpelisib	PIK3CA	chr3:99594969-99595215(C3orf26, FILIP1L, MIR548G)_HypMET	OV	0.122251719	Sensitivity	HypMet	GDSC/PSCORE
1.067640655	1.108553037	AZD3759	EGFR	chr19:53662189-53662500(ZNF347)_HypMET	OV	0.084827723	Sensitivity	HypMet	GDSC/PSCORE
1.189115041	0.888609002	AZD5363	AKT2	chr19:21265164-21265433(ZNF714)_HypMET	OV	0.122251719	Sensitivity	HypMet	GDSC/PSCORE
1.076427601	1.15332482	CHIR-99021	GSK3B	chr15:30685087-30685891(CHRFAM7A)_HypMET	OV	0.113519453	Sensitivity	HypMet	GDSC/PSCORE
1.085350271	1.108553037	Erlotinib	EGFR	chr19:53662189-53662500(ZNF347)_HypMET	OV	0.084827723	Sensitivity	HypMet	GDSC/PSCORE
0.899591471	1.108553037	Gefitinib	EGFR	chr19:53662189-53662500(ZNF347)_HypMET	OV	0.122251719	Sensitivity	HypMet	GDSC/PSCORE
1.141584766	0.888609002	MK-2206	AKT2	chr19:21265164-21265433(ZNF714)_HypMET	OV	0.122251719	Sensitivity	HypMet	GDSC/PSCORE
1.224711629	1.240706913	NSC-87877	PTPN6	chr1:181451311-181452049()_HypMET	OV	0.084827723	Sensitivity	HypMet	GDSC/PSCORE
1.091051104	1.166356307	Nutlin-3a(-)	MDM2	chr3:139258152-139258731(RBP1)_HypMET	OV	0.084827723	Sensitivity	HypMet	GDSC/PSCORE
1.104833085	1.214500745	Omipalisib	PIK3CA	chr3:139258152-139258731(RBP1)_HypMET	OV	0.084827723	Sensitivity	HypMet	GDSC/PSCORE
0.905853865	1.363150949	P22077	USP7	chr19:53662189-53662500(ZNF347)_HypMET	OV	0.14553776	Sensitivity	HypMet	GDSC/PSCORE
1.13564643	0.960142801	PFI-3	SMARCA4	chr8:67344497-67344989(RRS1)_HypMET	OV	0.122251719	Sensitivity	HypMet	GDSC/PSCORE
0.891860426	0.927724039	PI-103	CLK4	chr3:139258152-139258731(RBP1)_HypMET	OV	0.122251719	Sensitivity	HypMet	GDSC/PSCORE
0.891860426	1.214500745	PI-103	PIK3CA	chr3:139258152-139258731(RBP1)_HypMET	OV	0.131497647	Sensitivity	HypMet	GDSC/PSCORE
0.942157184	1.214500745	Pictilisib	PIK3CA	chr3:139258152-139258731(RBP1)_HypMET	OV	0.122251719	Sensitivity	HypMet	GDSC/PSCORE
1.161242557	1.44441345	Sabutoclax	BCL2	chr17:44656490-44657494(ARL17A)_HypMET	OV	0.084827723	Sensitivity	HypMet	GDSC/PSCORE
1.072823944	0.962075587	Taselisib	PIK3CA	chr3:99594969-99595215(C3orf26, FILIP1L, MIR548G)_HypMET	OV	0.122251719	Sensitivity	HypMet	GDSC/PSCORE
1.138869181	1.214500745	Taselisib	PIK3CA	chr3:139258152-139258731(RBP1)_HypMET	OV	0.084827723	Sensitivity	HypMet	GDSC/PSCORE
