# Supplementary material for: Mutational signatures are markers of drug sensitivity of cancer cells
Source: Nat Commun. 2022 May 25;13:2926. doi: 10.1038/s41467-022-30582-3 (PMC9132939; doi:10.1038/s41467-022-30582-3)
Supplement: Supplementary file 4 — Source Data [file 41467_2022_30582_MOESM4_ESM.zip › RawData_R2b/FigS9D.csv]

COSMIC_ID	status	Gene	cancer_type	NAME	STD_SCORE
905936	Wild type	BRAF	COREAD	PLX-4720 (GDSC)	0.166931337
905937	Wild type	BRAF	COREAD	PLX-4720 (GDSC)	-0.679049714
905939	Mutated	BRAF	COREAD	PLX-4720 (GDSC)	-1.791891651
905961	Mutated	BRAF	COREAD	PLX-4720 (GDSC)	-3.908560257
905962	Wild type	BRAF	COREAD	PLX-4720 (GDSC)	-0.027350596
905989	Mutated	BRAF	COREAD	PLX-4720 (GDSC)	0.507606205
907287	Mutated	BRAF	COREAD	PLX-4720 (GDSC)	0.570067607
907289	Wild type	BRAF	COREAD	PLX-4720 (GDSC)	0.614281351
907291	Wild type	BRAF	COREAD	PLX-4720 (GDSC)	-0.314234452
907790	Wild type	BRAF	COREAD	PLX-4720 (GDSC)	-1.238359707
907792	Wild type	BRAF	COREAD	PLX-4720 (GDSC)	0.505087093
907794	Mutated	BRAF	COREAD	PLX-4720 (GDSC)	-1.475644221
907795	Mutated	BRAF	COREAD	PLX-4720 (GDSC)	0.806748197
908442	Wild type	BRAF	COREAD	PLX-4720 (GDSC)	-0.87375393
908457	Wild type	BRAF	COREAD	PLX-4720 (GDSC)	0.739246581
908458	Wild type	BRAF	COREAD	PLX-4720 (GDSC)	-0.557215476
909263	Wild type	BRAF	COREAD	PLX-4720 (GDSC)	0.021906677
909698	Mutated	BRAF	COREAD	PLX-4720 (GDSC)	-0.290819299
909718	Wild type	BRAF	COREAD	PLX-4720 (GDSC)	-0.002553909
909740	Wild type	BRAF	COREAD	PLX-4720 (GDSC)	0.519912734
909746	Wild type	BRAF	COREAD	PLX-4720 (GDSC)	1.017269789
909747	Mutated	BRAF	COREAD	PLX-4720 (GDSC)	-0.616076535
909748	Wild type	BRAF	COREAD	PLX-4720 (GDSC)	0.318773511
909751	Wild type	BRAF	COREAD	PLX-4720 (GDSC)	0.404938438
909755	Wild type	BRAF	COREAD	PLX-4720 (GDSC)	-0.145525492
909757	Wild type	BRAF	COREAD	PLX-4720 (GDSC)	0.849916509
909761	Wild type	BRAF	COREAD	PLX-4720 (GDSC)	0.554270118
910554	Wild type	BRAF	COREAD	PLX-4720 (GDSC)	0.626153001
910569	Wild type	BRAF	COREAD	PLX-4720 (GDSC)	0.14459211
910689	Wild type	BRAF	COREAD	PLX-4720 (GDSC)	0.875949551
910700	Wild type	BRAF	COREAD	PLX-4720 (GDSC)	-0.265338473
910905	Wild type	BRAF	COREAD	PLX-4720 (GDSC)	0.246506795
917486	Wild type	BRAF	COREAD	PLX-4720 (GDSC)	0.611971059
924108	Wild type	BRAF	COREAD	PLX-4720 (GDSC)	0.816075543
998189	Wild type	BRAF	COREAD	PLX-4720 (GDSC)	-0.46210571
1240123	Wild type	BRAF	COREAD	PLX-4720 (GDSC)	0.454820849
1240124	Wild type	BRAF	COREAD	PLX-4720 (GDSC)	1.370774234
1290769	Wild type	BRAF	COREAD	PLX-4720 (GDSC)	0.987716619
1290771	Mutated	BRAF	COREAD	PLX-4720 (GDSC)	-2.149742892
1660034	Wild type	BRAF	COREAD	PLX-4720 (GDSC)	0.650271518
1660035	Wild type	BRAF	COREAD	PLX-4720 (GDSC)	1.093817672
1674021	Mutated	BRAF	COREAD	PLX-4720 (GDSC)	-0.859870304
1789883	Wild type	BRAF	COREAD	PLX-4720 (GDSC)	0.182487521
905936	Wild type	BRAF	COREAD	BRAF (PSCORE)	-0.111187675
905937	Wild type	BRAF	COREAD	BRAF (PSCORE)	0.403610859
905939	Mutated	BRAF	COREAD	BRAF (PSCORE)	-2.70143413
905961	Mutated	BRAF	COREAD	BRAF (PSCORE)	-1.793291237
905962	Wild type	BRAF	COREAD	BRAF (PSCORE)	0.194478015
905989	Mutated	BRAF	COREAD	BRAF (PSCORE)	0.610174788
907287	Mutated	BRAF	COREAD	BRAF (PSCORE)	-0.575983302
907289	Wild type	BRAF	COREAD	BRAF (PSCORE)	0.599542377
907291	Wild type	BRAF	COREAD	BRAF (PSCORE)	0.911795597
907790	Wild type	BRAF	COREAD	BRAF (PSCORE)	0.285056104
907792	Wild type	BRAF	COREAD	BRAF (PSCORE)	-0.045634324
907794	Mutated	BRAF	COREAD	BRAF (PSCORE)	-2.316197993
907795	Mutated	BRAF	COREAD	BRAF (PSCORE)	0.464618032
908457	Wild type	BRAF	COREAD	BRAF (PSCORE)	0.010640164
908458	Wild type	BRAF	COREAD	BRAF (PSCORE)	0.708410772
909263	Wild type	BRAF	COREAD	BRAF (PSCORE)	-0.201022282
909698	Mutated	BRAF	COREAD	BRAF (PSCORE)	-1.815470927
909748	Wild type	BRAF	COREAD	BRAF (PSCORE)	1.077215058
909751	Wild type	BRAF	COREAD	BRAF (PSCORE)	0.408383272
909755	Wild type	BRAF	COREAD	BRAF (PSCORE)	0.267776796
909761	Wild type	BRAF	COREAD	BRAF (PSCORE)	0.434871325
910689	Wild type	BRAF	COREAD	BRAF (PSCORE)	0.099634487
910700	Wild type	BRAF	COREAD	BRAF (PSCORE)	0.75358351
910905	Wild type	BRAF	COREAD	BRAF (PSCORE)	1.426330341
917486	Wild type	BRAF	COREAD	BRAF (PSCORE)	-0.049824764
998189	Wild type	BRAF	COREAD	BRAF (PSCORE)	0.291705619
1240123	Wild type	BRAF	COREAD	BRAF (PSCORE)	0.92404162
1290769	Wild type	BRAF	COREAD	BRAF (PSCORE)	1.073398761
1660035	Wild type	BRAF	COREAD	BRAF (PSCORE)	-0.675441114
1674021	Mutated	BRAF	COREAD	BRAF (PSCORE)	-1.00382891
1789883	Wild type	BRAF	COREAD	BRAF (PSCORE)	0.344049163
905936	Wild type	BRAF	COREAD	Dabrafenib (GDSC)	-1.771239388
905937	Wild type	BRAF	COREAD	Dabrafenib (GDSC)	-0.242761532
905962	Wild type	BRAF	COREAD	Dabrafenib (GDSC)	0.056857331
905989	Mutated	BRAF	COREAD	Dabrafenib (GDSC)	-0.225368393
907289	Wild type	BRAF	COREAD	Dabrafenib (GDSC)	-0.256306141
907291	Wild type	BRAF	COREAD	Dabrafenib (GDSC)	0.494942742
907790	Wild type	BRAF	COREAD	Dabrafenib (GDSC)	-1.426499861
907792	Wild type	BRAF	COREAD	Dabrafenib (GDSC)	0.229714809
907794	Mutated	BRAF	COREAD	Dabrafenib (GDSC)	-1.773957942
907795	Mutated	BRAF	COREAD	Dabrafenib (GDSC)	0.424823889
908442	Wild type	BRAF	COREAD	Dabrafenib (GDSC)	0.097903758
908457	Wild type	BRAF	COREAD	Dabrafenib (GDSC)	-0.293868478
908458	Wild type	BRAF	COREAD	Dabrafenib (GDSC)	0.037485297
909263	Wild type	BRAF	COREAD	Dabrafenib (GDSC)	-0.656137717
909698	Mutated	BRAF	COREAD	Dabrafenib (GDSC)	-2.323045462
909718	Wild type	BRAF	COREAD	Dabrafenib (GDSC)	-0.516788465
909740	Wild type	BRAF	COREAD	Dabrafenib (GDSC)	0.799061379
909746	Wild type	BRAF	COREAD	Dabrafenib (GDSC)	0.186036805
909747	Mutated	BRAF	COREAD	Dabrafenib (GDSC)	-0.297692567
909748	Wild type	BRAF	COREAD	Dabrafenib (GDSC)	0.897904034
909751	Wild type	BRAF	COREAD	Dabrafenib (GDSC)	-0.132617686
909755	Wild type	BRAF	COREAD	Dabrafenib (GDSC)	1.268696249
909757	Wild type	BRAF	COREAD	Dabrafenib (GDSC)	1.37755845
909761	Wild type	BRAF	COREAD	Dabrafenib (GDSC)	0.672689592
910554	Wild type	BRAF	COREAD	Dabrafenib (GDSC)	1.218773909
910569	Wild type	BRAF	COREAD	Dabrafenib (GDSC)	0.58815349
910689	Wild type	BRAF	COREAD	Dabrafenib (GDSC)	0.269042552
910700	Wild type	BRAF	COREAD	Dabrafenib (GDSC)	1.009856415
910905	Wild type	BRAF	COREAD	Dabrafenib (GDSC)	0.69456166
917486	Wild type	BRAF	COREAD	Dabrafenib (GDSC)	0.936165776
924108	Wild type	BRAF	COREAD	Dabrafenib (GDSC)	1.219029807
998189	Wild type	BRAF	COREAD	Dabrafenib (GDSC)	1.10185668
1240123	Wild type	BRAF	COREAD	Dabrafenib (GDSC)	0.810509209
1240124	Wild type	BRAF	COREAD	Dabrafenib (GDSC)	-0.540090254
1290769	Wild type	BRAF	COREAD	Dabrafenib (GDSC)	-0.517606475
1290771	Mutated	BRAF	COREAD	Dabrafenib (GDSC)	-2.314504516
1660034	Wild type	BRAF	COREAD	Dabrafenib (GDSC)	-0.758803743
1660035	Wild type	BRAF	COREAD	Dabrafenib (GDSC)	1.186403565
1674021	Mutated	BRAF	COREAD	Dabrafenib (GDSC)	-1.653166306
1789883	Wild type	BRAF	COREAD	Dabrafenib (GDSC)	0.12242753
