# Supplementary material for: Mutational signatures are markers of drug sensitivity of cancer cells
Source: Nat Commun. 2022 May 25;13:2926. doi: 10.1038/s41467-022-30582-3 (PMC9132939; doi:10.1038/s41467-022-30582-3)
Supplement: Supplementary file 4 — Source Data [file 41467_2022_30582_MOESM4_ESM.zip › RawData_R2b/FigS9E.csv]

COSMIC_ID	status	Gene	cancer_type	NAME	STD_SCORE
749709	Mutated	TP53_2	BRCA	AT-7519 (GDSC)	-1.697495647
749710	Mutated	TP53_2	BRCA	AT-7519 (GDSC)	-0.371444588
749711	Wild type	TP53_2	BRCA	AT-7519 (GDSC)	-1.56692871
749712	Mutated	TP53_2	BRCA	AT-7519 (GDSC)	0.527933373
749713	Mutated	TP53_2	BRCA	AT-7519 (GDSC)	-1.678181747
749714	Mutated	TP53_2	BRCA	AT-7519 (GDSC)	0.042591107
749715	Mutated	TP53_2	BRCA	AT-7519 (GDSC)	-0.243039092
749716	Mutated	TP53_2	BRCA	AT-7519 (GDSC)	-1.141015924
749717	Mutated	TP53_2	BRCA	AT-7519 (GDSC)	-0.120402328
905945	Mutated	TP53_2	BRCA	AT-7519 (GDSC)	0.530944574
905946	Wild type	TP53_2	BRCA	AT-7519 (GDSC)	1.634294589
905960	Mutated	TP53_2	BRCA	AT-7519 (GDSC)	-0.373313923
906801	Mutated	TP53_2	BRCA	AT-7519 (GDSC)	-0.889532711
906812	Mutated	TP53_2	BRCA	AT-7519 (GDSC)	-0.144181667
906826	Mutated	TP53_2	BRCA	AT-7519 (GDSC)	0.912287522
906851	Mutated	TP53_2	BRCA	AT-7519 (GDSC)	0.290673179
906862	Mutated	TP53_2	BRCA	AT-7519 (GDSC)	-0.578918413
907045	Mutated	TP53_2	BRCA	AT-7519 (GDSC)	-0.593973024
907048	Mutated	TP53_2	BRCA	AT-7519 (GDSC)	-1.78128099
908120	Wild type	TP53_2	BRCA	AT-7519 (GDSC)	0.716816574
908121	Mutated	TP53_2	BRCA	AT-7519 (GDSC)	2.175224939
908122	Wild type	TP53_2	BRCA	AT-7519 (GDSC)	-0.152387175
908123	Mutated	TP53_2	BRCA	AT-7519 (GDSC)	-0.840364658
908151	Wild type	TP53_2	BRCA	AT-7519 (GDSC)	1.691636004
909256	Mutated	TP53_2	BRCA	AT-7519 (GDSC)	-1.143607836
909778	Mutated	TP53_2	BRCA	AT-7519 (GDSC)	0.073661901
910704	Mutated	TP53_2	BRCA	AT-7519 (GDSC)	-1.080898809
910852	Mutated	TP53_2	BRCA	AT-7519 (GDSC)	-0.98366823
910910	Wild type	TP53_2	BRCA	AT-7519 (GDSC)	0.607952792
910948	Mutated	TP53_2	BRCA	AT-7519 (GDSC)	1.691392117
924106	Mutated	TP53_2	BRCA	AT-7519 (GDSC)	1.244343616
924240	Mutated	TP53_2	BRCA	AT-7519 (GDSC)	0.275677967
925338	Mutated	TP53_2	BRCA	AT-7519 (GDSC)	0.45797482
946359	Mutated	TP53_2	BRCA	AT-7519 (GDSC)	0.516660758
946382	Mutated	TP53_2	BRCA	AT-7519 (GDSC)	0.163041273
1240172	Mutated	TP53_2	BRCA	AT-7519 (GDSC)	0.620163917
1290798	Mutated	TP53_2	BRCA	AT-7519 (GDSC)	0.463143968
1290905	Wild type	TP53_2	BRCA	AT-7519 (GDSC)	1.048335977
1290906	Mutated	TP53_2	BRCA	AT-7519 (GDSC)	-1.124972488
1290922	Mutated	TP53_2	BRCA	AT-7519 (GDSC)	0.508566363
1298157	Mutated	TP53_2	BRCA	AT-7519 (GDSC)	0.393314696
1303900	Wild type	TP53_2	BRCA	AT-7519 (GDSC)	-1.008124024
1303911	Wild type	TP53_2	BRCA	AT-7519 (GDSC)	1.439305825
1330941	Mutated	TP53_2	BRCA	AT-7519 (GDSC)	-0.512205865
749710	Mutated	TP53_2	BRCA	AT-7519 (PRISM)	-0.820035146
749714	Mutated	TP53_2	BRCA	AT-7519 (PRISM)	-0.809784914
749717	Mutated	TP53_2	BRCA	AT-7519 (PRISM)	-0.867407028
905945	Mutated	TP53_2	BRCA	AT-7519 (PRISM)	0.137921006
905946	Wild type	TP53_2	BRCA	AT-7519 (PRISM)	-0.549125373
905951	Mutated	TP53_2	BRCA	AT-7519 (PRISM)	1.039804789
905960	Mutated	TP53_2	BRCA	AT-7519 (PRISM)	1.062232566
906826	Mutated	TP53_2	BRCA	AT-7519 (PRISM)	0.511646935
907045	Mutated	TP53_2	BRCA	AT-7519 (PRISM)	0.921582772
908120	Wild type	TP53_2	BRCA	AT-7519 (PRISM)	-0.580182579
908123	Mutated	TP53_2	BRCA	AT-7519 (PRISM)	-1.871892589
946359	Mutated	TP53_2	BRCA	AT-7519 (PRISM)	0.664474568
946382	Mutated	TP53_2	BRCA	AT-7519 (PRISM)	-0.684240828
1240172	Mutated	TP53_2	BRCA	AT-7519 (PRISM)	-1.067775391
1290798	Mutated	TP53_2	BRCA	AT-7519 (PRISM)	-0.11951634
1290905	Wild type	TP53_2	BRCA	AT-7519 (PRISM)	-0.369969494
1290922	Mutated	TP53_2	BRCA	AT-7519 (PRISM)	-1.625181776
1298157	Mutated	TP53_2	BRCA	AT-7519 (PRISM)	-0.711633137
749709	Mutated	TP53_2	BRCA	CDK1 (PSCORE)	-1.524792476
749710	Mutated	TP53_2	BRCA	CDK1 (PSCORE)	0.417143966
749711	Wild type	TP53_2	BRCA	CDK1 (PSCORE)	0.15623385
749712	Mutated	TP53_2	BRCA	CDK1 (PSCORE)	-0.913814947
749714	Mutated	TP53_2	BRCA	CDK1 (PSCORE)	0.123175456
749717	Mutated	TP53_2	BRCA	CDK1 (PSCORE)	0.466975728
905945	Mutated	TP53_2	BRCA	CDK1 (PSCORE)	0.189178703
905946	Wild type	TP53_2	BRCA	CDK1 (PSCORE)	0.179026122
905951	Mutated	TP53_2	BRCA	CDK1 (PSCORE)	0.184102313
905960	Mutated	TP53_2	BRCA	CDK1 (PSCORE)	0.261294841
906812	Mutated	TP53_2	BRCA	CDK1 (PSCORE)	-1.302827923
906851	Mutated	TP53_2	BRCA	CDK1 (PSCORE)	0.636847993
906862	Mutated	TP53_2	BRCA	CDK1 (PSCORE)	0.24640711
907045	Mutated	TP53_2	BRCA	CDK1 (PSCORE)	0.977226959
907048	Mutated	TP53_2	BRCA	CDK1 (PSCORE)	-0.004575366
908121	Mutated	TP53_2	BRCA	CDK1 (PSCORE)	-1.437251733
908122	Wild type	TP53_2	BRCA	CDK1 (PSCORE)	-1.041328743
908123	Mutated	TP53_2	BRCA	CDK1 (PSCORE)	0.480675857
909256	Mutated	TP53_2	BRCA	CDK1 (PSCORE)	-0.45048255
909778	Mutated	TP53_2	BRCA	CDK1 (PSCORE)	-0.720883082
910704	Mutated	TP53_2	BRCA	CDK1 (PSCORE)	-0.811169936
910948	Mutated	TP53_2	BRCA	CDK1 (PSCORE)	0.672353757
924240	Mutated	TP53_2	BRCA	CDK1 (PSCORE)	-0.214675785
925338	Mutated	TP53_2	BRCA	CDK1 (PSCORE)	-1.086681147
946382	Mutated	TP53_2	BRCA	CDK1 (PSCORE)	-0.516886643
1240172	Mutated	TP53_2	BRCA	CDK1 (PSCORE)	0.128931037
1290905	Wild type	TP53_2	BRCA	CDK1 (PSCORE)	3.350038157
1290906	Mutated	TP53_2	BRCA	CDK1 (PSCORE)	1.768375322
1298157	Mutated	TP53_2	BRCA	CDK1 (PSCORE)	-0.21261684
749709	Mutated	TP53_2	BRCA	CDK2 (PSCORE)	-0.162526477
749710	Mutated	TP53_2	BRCA	CDK2 (PSCORE)	0.233994902
749711	Wild type	TP53_2	BRCA	CDK2 (PSCORE)	1.554011193
749712	Mutated	TP53_2	BRCA	CDK2 (PSCORE)	1.427238691
749714	Mutated	TP53_2	BRCA	CDK2 (PSCORE)	-1.947761426
749717	Mutated	TP53_2	BRCA	CDK2 (PSCORE)	-0.194232703
905945	Mutated	TP53_2	BRCA	CDK2 (PSCORE)	-0.052297723
905946	Wild type	TP53_2	BRCA	CDK2 (PSCORE)	1.559607298
905951	Mutated	TP53_2	BRCA	CDK2 (PSCORE)	-0.607394927
905960	Mutated	TP53_2	BRCA	CDK2 (PSCORE)	0.089888759
906812	Mutated	TP53_2	BRCA	CDK2 (PSCORE)	1.68807339
906851	Mutated	TP53_2	BRCA	CDK2 (PSCORE)	-0.757052876
906862	Mutated	TP53_2	BRCA	CDK2 (PSCORE)	0.243755614
907045	Mutated	TP53_2	BRCA	CDK2 (PSCORE)	0.690385348
907048	Mutated	TP53_2	BRCA	CDK2 (PSCORE)	-1.426018703
908121	Mutated	TP53_2	BRCA	CDK2 (PSCORE)	-1.200465521
908122	Wild type	TP53_2	BRCA	CDK2 (PSCORE)	-0.413794786
908123	Mutated	TP53_2	BRCA	CDK2 (PSCORE)	-0.052977244
909256	Mutated	TP53_2	BRCA	CDK2 (PSCORE)	-0.242149618
909778	Mutated	TP53_2	BRCA	CDK2 (PSCORE)	0.382168263
910704	Mutated	TP53_2	BRCA	CDK2 (PSCORE)	0.698280561
910948	Mutated	TP53_2	BRCA	CDK2 (PSCORE)	1.387471288
924240	Mutated	TP53_2	BRCA	CDK2 (PSCORE)	0.653866873
925338	Mutated	TP53_2	BRCA	CDK2 (PSCORE)	-2.179954896
946382	Mutated	TP53_2	BRCA	CDK2 (PSCORE)	-1.132876437
1240172	Mutated	TP53_2	BRCA	CDK2 (PSCORE)	-0.139255307
1290905	Wild type	TP53_2	BRCA	CDK2 (PSCORE)	0.028289561
1290906	Mutated	TP53_2	BRCA	CDK2 (PSCORE)	-0.295293404
1298157	Mutated	TP53_2	BRCA	CDK2 (PSCORE)	0.167020307
749709	Mutated	TP53_2	BRCA	MK-8776 (GDSC)	0.591419179
749710	Mutated	TP53_2	BRCA	MK-8776 (GDSC)	-0.070587249
749711	Wild type	TP53_2	BRCA	MK-8776 (GDSC)	0.699961247
749712	Mutated	TP53_2	BRCA	MK-8776 (GDSC)	-1.949118414
749713	Mutated	TP53_2	BRCA	MK-8776 (GDSC)	-2.246284223
749714	Mutated	TP53_2	BRCA	MK-8776 (GDSC)	-1.01954484
749715	Mutated	TP53_2	BRCA	MK-8776 (GDSC)	0.593252434
749717	Mutated	TP53_2	BRCA	MK-8776 (GDSC)	-1.152406516
905945	Mutated	TP53_2	BRCA	MK-8776 (GDSC)	0.796743702
905946	Wild type	TP53_2	BRCA	MK-8776 (GDSC)	1.113234632
905951	Mutated	TP53_2	BRCA	MK-8776 (GDSC)	-0.632313964
905960	Mutated	TP53_2	BRCA	MK-8776 (GDSC)	0.086820325
906801	Mutated	TP53_2	BRCA	MK-8776 (GDSC)	0.063853494
906812	Mutated	TP53_2	BRCA	MK-8776 (GDSC)	0.724289535
906826	Mutated	TP53_2	BRCA	MK-8776 (GDSC)	1.008815372
906851	Mutated	TP53_2	BRCA	MK-8776 (GDSC)	0.348058186
906862	Mutated	TP53_2	BRCA	MK-8776 (GDSC)	-0.259118614
907045	Mutated	TP53_2	BRCA	MK-8776 (GDSC)	-0.347220233
907048	Mutated	TP53_2	BRCA	MK-8776 (GDSC)	-1.217747135
908120	Wild type	TP53_2	BRCA	MK-8776 (GDSC)	1.785949201
908121	Mutated	TP53_2	BRCA	MK-8776 (GDSC)	-2.09831509
908122	Wild type	TP53_2	BRCA	MK-8776 (GDSC)	-0.154843187
908123	Mutated	TP53_2	BRCA	MK-8776 (GDSC)	-0.055640364
908151	Wild type	TP53_2	BRCA	MK-8776 (GDSC)	-0.732450463
909256	Mutated	TP53_2	BRCA	MK-8776 (GDSC)	-0.157463805
909778	Mutated	TP53_2	BRCA	MK-8776 (GDSC)	-1.163335988
910704	Mutated	TP53_2	BRCA	MK-8776 (GDSC)	-0.896316276
910852	Mutated	TP53_2	BRCA	MK-8776 (GDSC)	0.884186292
910910	Wild type	TP53_2	BRCA	MK-8776 (GDSC)	1.196922676
910948	Mutated	TP53_2	BRCA	MK-8776 (GDSC)	0.519480207
924106	Mutated	TP53_2	BRCA	MK-8776 (GDSC)	-0.043805115
924240	Mutated	TP53_2	BRCA	MK-8776 (GDSC)	0.332209864
925338	Mutated	TP53_2	BRCA	MK-8776 (GDSC)	-1.574967069
946359	Mutated	TP53_2	BRCA	MK-8776 (GDSC)	1.297694026
946382	Mutated	TP53_2	BRCA	MK-8776 (GDSC)	0.204785954
1240172	Mutated	TP53_2	BRCA	MK-8776 (GDSC)	0.07511527
1290798	Mutated	TP53_2	BRCA	MK-8776 (GDSC)	1.07288443
1290905	Wild type	TP53_2	BRCA	MK-8776 (GDSC)	1.303234708
1290922	Mutated	TP53_2	BRCA	MK-8776 (GDSC)	0.98372142
1298157	Mutated	TP53_2	BRCA	MK-8776 (GDSC)	0.088846391
687561	Mutated	TP53_2	GBM/LGG	AT-7519 (GDSC)	0.223151112
687562	Mutated	TP53_2	GBM/LGG	AT-7519 (GDSC)	-1.338179881
687568	Wild type	TP53_2	GBM/LGG	AT-7519 (GDSC)	1.100738156
687586	Mutated	TP53_2	GBM/LGG	AT-7519 (GDSC)	0.320804956
687588	Mutated	TP53_2	GBM/LGG	AT-7519 (GDSC)	2.194358694
687590	Wild type	TP53_2	GBM/LGG	AT-7519 (GDSC)	0.234092588
687592	Wild type	TP53_2	GBM/LGG	AT-7519 (GDSC)	-0.658239638
753549	Mutated	TP53_2	GBM/LGG	AT-7519 (GDSC)	1.871294936
905982	Mutated	TP53_2	GBM/LGG	AT-7519 (GDSC)	-0.94161172
905983	Mutated	TP53_2	GBM/LGG	AT-7519 (GDSC)	-1.494591132
905984	Mutated	TP53_2	GBM/LGG	AT-7519 (GDSC)	-1.183219303
905985	Mutated	TP53_2	GBM/LGG	AT-7519 (GDSC)	0.420199972
905986	Mutated	TP53_2	GBM/LGG	AT-7519 (GDSC)	-1.424498261
906746	Mutated	TP53_2	GBM/LGG	AT-7519 (GDSC)	0.170626698
906823	Wild type	TP53_2	GBM/LGG	AT-7519 (GDSC)	1.852473708
906835	Wild type	TP53_2	GBM/LGG	AT-7519 (GDSC)	0.020788564
906839	Wild type	TP53_2	GBM/LGG	AT-7519 (GDSC)	0.494608549
906868	Wild type	TP53_2	GBM/LGG	AT-7519 (GDSC)	-0.937010962
906871	Mutated	TP53_2	GBM/LGG	AT-7519 (GDSC)	-1.389850958
906873	Mutated	TP53_2	GBM/LGG	AT-7519 (GDSC)	-0.256352342
907042	Wild type	TP53_2	GBM/LGG	AT-7519 (GDSC)	0.28815543
907271	Mutated	TP53_2	GBM/LGG	AT-7519 (GDSC)	-1.589517929
907279	Mutated	TP53_2	GBM/LGG	AT-7519 (GDSC)	0.367516389
907282	Mutated	TP53_2	GBM/LGG	AT-7519 (GDSC)	0.993576562
907313	Wild type	TP53_2	GBM/LGG	AT-7519 (GDSC)	-0.48833174
908144	Mutated	TP53_2	GBM/LGG	AT-7519 (GDSC)	-0.442316292
908145	Mutated	TP53_2	GBM/LGG	AT-7519 (GDSC)	-1.287187843
908449	Wild type	TP53_2	GBM/LGG	AT-7519 (GDSC)	-0.514469881
908450	Mutated	TP53_2	GBM/LGG	AT-7519 (GDSC)	-0.111817002
908452	Mutated	TP53_2	GBM/LGG	AT-7519 (GDSC)	-0.940021245
909712	Wild type	TP53_2	GBM/LGG	AT-7519 (GDSC)	0.61529826
909745	Mutated	TP53_2	GBM/LGG	AT-7519 (GDSC)	1.22304255
909750	Mutated	TP53_2	GBM/LGG	AT-7519 (GDSC)	1.132593655
909905	Mutated	TP53_2	GBM/LGG	AT-7519 (GDSC)	-0.334404245
910694	Mutated	TP53_2	GBM/LGG	AT-7519 (GDSC)	-0.406387167
910933	Wild type	TP53_2	GBM/LGG	AT-7519 (GDSC)	0.204150743
910943	Mutated	TP53_2	GBM/LGG	AT-7519 (GDSC)	0.164403994
924188	Wild type	TP53_2	GBM/LGG	AT-7519 (GDSC)	0.827301703
946367	Wild type	TP53_2	GBM/LGG	AT-7519 (GDSC)	1.705452192
946368	Mutated	TP53_2	GBM/LGG	AT-7519 (GDSC)	0.268350141
946369	Mutated	TP53_2	GBM/LGG	AT-7519 (GDSC)	-1.586640186
946370	Wild type	TP53_2	GBM/LGG	AT-7519 (GDSC)	-0.864617712
946372	Mutated	TP53_2	GBM/LGG	AT-7519 (GDSC)	-1.023634365
946373	Wild type	TP53_2	GBM/LGG	AT-7519 (GDSC)	1.29879347
946377	Mutated	TP53_2	GBM/LGG	AT-7519 (GDSC)	-0.691119141
949094	Mutated	TP53_2	GBM/LGG	AT-7519 (GDSC)	-0.422870493
1240150	Mutated	TP53_2	GBM/LGG	AT-7519 (GDSC)	-0.557403632
1240168	Mutated	TP53_2	GBM/LGG	AT-7519 (GDSC)	0.502116101
1240169	Wild type	TP53_2	GBM/LGG	AT-7519 (GDSC)	1.244941239
1240170	Wild type	TP53_2	GBM/LGG	AT-7519 (GDSC)	1.145462706
687561	Mutated	TP53_2	GBM/LGG	AT-7519 (PRISM)	-1.762522395
687562	Mutated	TP53_2	GBM/LGG	AT-7519 (PRISM)	-0.595627568
687563	Wild type	TP53_2	GBM/LGG	AT-7519 (PRISM)	0.574760473
687586	Mutated	TP53_2	GBM/LGG	AT-7519 (PRISM)	1.210730925
687592	Wild type	TP53_2	GBM/LGG	AT-7519 (PRISM)	1.183885476
905982	Mutated	TP53_2	GBM/LGG	AT-7519 (PRISM)	1.18478456
905983	Mutated	TP53_2	GBM/LGG	AT-7519 (PRISM)	-1.40428491
905984	Mutated	TP53_2	GBM/LGG	AT-7519 (PRISM)	-0.926139154
905985	Mutated	TP53_2	GBM/LGG	AT-7519 (PRISM)	1.199465567
906746	Mutated	TP53_2	GBM/LGG	AT-7519 (PRISM)	-1.714792232
906823	Wild type	TP53_2	GBM/LGG	AT-7519 (PRISM)	0.603490127
906835	Wild type	TP53_2	GBM/LGG	AT-7519 (PRISM)	0.121114937
906839	Wild type	TP53_2	GBM/LGG	AT-7519 (PRISM)	-1.354147
906868	Wild type	TP53_2	GBM/LGG	AT-7519 (PRISM)	0.850059993
906871	Mutated	TP53_2	GBM/LGG	AT-7519 (PRISM)	-0.89664873
906873	Mutated	TP53_2	GBM/LGG	AT-7519 (PRISM)	-1.566193419
907271	Mutated	TP53_2	GBM/LGG	AT-7519 (PRISM)	1.141981266
907282	Mutated	TP53_2	GBM/LGG	AT-7519 (PRISM)	1.315424757
909745	Mutated	TP53_2	GBM/LGG	AT-7519 (PRISM)	0.521058393
909905	Mutated	TP53_2	GBM/LGG	AT-7519 (PRISM)	1.212313491
1240168	Mutated	TP53_2	GBM/LGG	AT-7519 (PRISM)	-0.383184069
1240169	Wild type	TP53_2	GBM/LGG	AT-7519 (PRISM)	0.218821703
