# Supplementary material for: Mutational signatures are markers of drug sensitivity of cancer cells
Source: Nat Commun. 2022 May 25;13:2926. doi: 10.1038/s41467-022-30582-3 (PMC9132939; doi:10.1038/s41467-022-30582-3)
Supplement: Supplementary file 4 — Source Data [file 41467_2022_30582_MOESM4_ESM.zip › RawData_R2b/sample_sizes.csv]

cancer_type	NAME	n	figure
SKCM	BRAF (PSCORE)	19	Fig3B
SKCM	Dabrafenib (GDSC)	40	Fig3B
SKCM	Dabrafenib (PRISM)	24	Fig3B
SKCM	PLX-4720 (GDSC)	48	Fig3B
SKCM	PLX-4720 (PRISM)	25	Fig3B
COREAD	Afuresertib (GDSC)	40	Fig3C
COREAD	AKT2 (PSCORE)	31	Fig3C
COREAD	AZD5363 (GDSC)	40	Fig3C
COREAD	GSK690693 (GDSC)	40	Fig3C
COREAD	Uprosertib (GDSC)	39	Fig3C
OV	AKT2 (PSCORE)	22	Fig3C
OV	AZD5363 (GDSC)	19	Fig3C
OV	GSK690693 (GDSC)	26	Fig3C
OV	MK-2206 (GDSC)	25	Fig3C
BLCA	AZD7762 (GDSC)	18	Fig3D
BLCA	CHEK2 (PSCORE)	13	Fig3D
BLCA	MK-8776 (GDSC)	17	Fig3D
BRCA	CDK2 (PSCORE)	29	Fig3D
BRCA	CHEK1 (PSCORE)	29	Fig3D
BRCA	MK-8776 (GDSC)	40	Fig3D
GBM/LGG	CHEK2 (PSCORE)	40	Fig3D
GBM/LGG	MK-8776 (GDSC)	32	Fig3D
LUAD	CHEK2 (PSCORE)	33	Fig3D
LUAD	MK-8776 (GDSC)	46	Fig3D
SKCM	AZD7762 (GDSC)	49	Fig3D
SKCM	AZD7762 (PRISM)	25	Fig3D
SKCM	CHEK1 (PSCORE)	19	Fig3D
SKCM	CHEK2 (PSCORE)	19	Fig3D
SKCM	MK-8776 (GDSC)	29	Fig3D
COREAD	Afuresertib (GDSC)	39	Fig6A
COREAD	AKT2 (PSCORE)	30	Fig6A
COREAD	AZD5363 (GDSC)	39	Fig6A
COREAD	MK-2206 (GDSC)	41	Fig6A
COREAD	Uprosertib (GDSC)	38	Fig6A
COREAD_MSI	AKT1 (PSCORE)	11	Fig6A
COREAD_MSI	AKT2 (PSCORE)	11	Fig6A
COREAD_MSI	AZD5363 (GDSC)	15	Fig6A
COREAD_MSI	MK-2206 (GDSC)	14	Fig6A
ESCA/STAD	Afuresertib (GDSC)	50	Fig6A
ESCA/STAD	AKT3 (PSCORE)	44	Fig6A
ESCA/STAD	Ipatasertib (GDSC)	50	Fig6A
OV	Afuresertib (GDSC)	22	Fig6A
OV	AT7867 (GDSC)	30	Fig6A
OV	AZD5363 (GDSC)	22	Fig6A
OV	Ipatasertib (GDSC)	22	Fig6A
OV	Uprosertib (GDSC)	22	Fig6A
COREAD_MSS	Afuresertib (GDSC)	24	Fig6B
COREAD_MSS	Ipatasertib (GDSC)	24	Fig6B
COREAD_MSS	Uprosertib (GDSC)	27	Fig6B
PRAD	Afuresertib (GDSC)	6	Fig6B
PRAD	Uprosertib (GDSC)	6	Fig6B
SKCM	Afuresertib (GDSC)	26	Fig6B
SKCM	AKT2 (PSCORE)	19	Fig6B
SKCM	Uprosertib (GDSC)	26	Fig6B
COREAD	A-443654 (GDSC)	13	Fig6C
COREAD	AKT2 (PSCORE)	30	Fig6C
COREAD	GSK690693 (GDSC)	39	Fig6C
GBM/LGG	A-443654 (GDSC)	24	Fig6C
GBM/LGG	AKT2 (PSCORE)	38	Fig6C
GBM/LGG	GSK690693 (GDSC)	51	Fig6C
SCLC	AKT inh.VIII (GDSC)	50	Fig6C
SCLC	GSK690693 (GDSC)	49	Fig6C
LAML	Olaparib (GDSC)	22	Fig6D
LAML	Rucaparib (GDSC)	22	Fig6D
LAML	Veliparib (GDSC)	22	Fig6D
LUAD	Olaparib (GDSC)	54	Fig6D
LUAD	Rucaparib (GDSC)	55	Fig6D
NB	PARP1 (PSCORE)	21	Fig6D
NB	Rucaparib (GDSC)	25	Fig6D
ALL/CLL	Selisistat (GDSC)	40	Fig6E
ALL/CLL	SIRT1 (PSCORE)	9	Fig6E
LUSC	Selisistat (GDSC)	39	Fig6E
LUSC	SIRT1 (PSCORE)	28	Fig6E
LUSC	Tenovin-6 (GDSC)	39	Fig6E
PAAD	Selisistat (GDSC)	27	Fig6E
PAAD	SIRT1 (PSCORE)	23	Fig6E
SARC	Selisistat (GDSC)	10	Fig6E
SARC	Tenovin-6 (GDSC)	11	Fig6E
BRCA	ATR (PSCORE)	21	Fig6F
BRCA	AZD6738 (GDSC)	31	Fig6F
COREAD	ATR (PSCORE)	30	Fig6F
COREAD	AZD6738 (GDSC)	42	Fig6F
COREAD	VE-822 (GDSC)	42	Fig6F
COREAD	VE821 (GDSC)	38	Fig6F
MESO	AZD6738 (GDSC)	20	Fig6F
MESO	VE-822 (GDSC)	19	Fig6F
MESO	VE-822 (PRISM)	6	Fig6F
PAAD	ATR (PSCORE)	23	Fig6F
PAAD	AZD6738 (GDSC)	27	Fig6F
PAAD	VE821 (GDSC)	26	Fig6F
COREAD	BRAF (PSCORE)	31	FigS9D
COREAD	Dabrafenib (GDSC)	40	FigS9D
COREAD	PLX-4720 (GDSC)	43	FigS9D
BRCA	AT-7519 (GDSC)	44	FigS9E
BRCA	AT-7519 (PRISM)	18	FigS9E
BRCA	CDK1 (PSCORE)	29	FigS9E
BRCA	CDK2 (PSCORE)	29	FigS9E
BRCA	MK-8776 (GDSC)	40	FigS9E
GBM/LGG	AT-7519 (GDSC)	50	FigS9E
GBM/LGG	AT-7519 (PRISM)	22	FigS9E
NA	CESS	256	FigS10
NA	CMK	257	FigS10
NA	CTV-1	257	FigS10
NA	GDM-1	257	FigS10
NA	HEL	208	FigS10
NA	HL-60	258	FigS10
NA	KASUMI-1	167	FigS10
NA	KG-1	230	FigS10
NA	KMOE-2	258	FigS10
NA	KY821	256	FigS10
NA	ME-1	258	FigS10
NA	ML-2	257	FigS10
NA	MOLM-13	256	FigS10
NA	MOLM-16	91	FigS10
NA	MONO-MAC-6	258	FigS10
NA	NB-4	264	FigS10
NA	NKM-1	257	FigS10
NA	NOMO-1	263	FigS10
NA	OCI-AML2	256	FigS10
NA	OCI-AML3	264	FigS10
NA	OCI-AML5	263	FigS10
NA	OCI-M1	256	FigS10
NA	P31-FUJ	256	FigS10
NA	PL-21	237	FigS10
NA	QIMR-WIL	257	FigS10
NA	SIG-M5	164	FigS10
NA	THP-1	258	FigS10
COREAD_MSS	AURKA (PSCORE)	19	FigS14A
COREAD_MSS	GenentechCpd10 (GDSC)	24	FigS14A
LAML	GSK1070916 (GDSC)	21	FigS14A
LAML	ZM447439 (GDSC)	21	FigS14A
LCML	CD532 (GDSC)	9	FigS14A
LCML	GenentechCpd10 (GDSC)	9	FigS14A
LCML	GSK1070916 (GDSC)	9	FigS14A
LCML	ZM447439 (GDSC)	10	FigS14A
LIHC	GenentechCpd10 (GDSC)	13	FigS14A
LIHC	GSK1070916 (GDSC)	12	FigS14A
MM	AURKA (PSCORE)	12	FigS14A
MM	ZM447439 (GDSC)	17	FigS14A
LAML	Vinblastine (GDSC)	22	FigS14B
LAML	Vinorelbine (GDSC)	22	FigS14B
LCML	Vinblastine (GDSC)	10	FigS14B
LCML	Vinorelbine (GDSC)	9	FigS14B
LIHC	Vinblastine (GDSC)	12	FigS14B
LIHC	Vincristine (GDSC)	12	FigS14B
LIHC	Vinorelbine (GDSC)	13	FigS14B
HNSC	Afatinib (GDSC)	38	FigS14C
HNSC	ERBB2 (PSCORE)	33	FigS14C
LIHC	Afatinib (GDSC)	12	FigS14C
LIHC	AST-1306 (GDSC)	13	FigS14C
LIHC	AST-1306 (PRISM)	4	FigS14C
LIHC	CI-1033 (GDSC)	13	FigS14C
LIHC	ERBB2 (PSCORE)	11	FigS14C
MM	AST-1306 (GDSC)	15	FigS14C
MM	CI-1033 (GDSC)	15	FigS14C
SARC	Afatinib (GDSC)	12	FigS14C
SARC	CI-1033 (GDSC)	11	FigS14C
SKCM	Afatinib (GDSC)	48	FigS14C
SKCM	afatinib (PRISM)	22	FigS14C
SKCM	EGFR (PSCORE)	19	FigS14C
ALL/CLL	CI-1033 (GDSC)	46	FigS14D
ALL/CLL	ERBB4 (PSCORE)	9	FigS14D
MM	AST-1306 (GDSC)	15	FigS14D
MM	CI-1033 (GDSC)	15	FigS14D
SARC	Afatinib (GDSC)	12	FigS14D
SARC	CI-1033 (GDSC)	11	FigS14D
SKCM	Afatinib (GDSC)	48	FigS14D
SKCM	CI-1033 (GDSC)	46	FigS14D
SKCM	EGFR (PSCORE)	19	FigS14D
SKCM	ERBB2 (PSCORE)	19	FigS14D
SKCM	ERBB4 (PSCORE)	19	FigS14D
ALL/CLL	NA	674	FigS14E
HNSC	NA	380	FigS14E
LIHC	NA	501	FigS14E
MM	NA	477	FigS14E
SARC	NA	316	FigS14E
SKCM	NA	776	FigS14E
